# Supplementary material for: Characterization of Proteome Variation During Modern Maize Breeding
Source: Mol Cell Proteomics. 2018 Nov 8;18(2):263–76. doi: 10.1074/mcp.RA118.001021 (PMC6356080; doi:10.1074/mcp.RA118.001021)
Supplement: supplemental Table S1 [file 139955_1_supp_230500_phrhk9.xlsx]

## Sheet: Sheet1
Supplemental Table 1. MRM transitions results.
Peptide Sequence	Protein_Accession	Ensembl_GID	Replicate Name	Precursor Mz	Precursor Charge	Product Mz	Product Charge	Fragment Ion	Retention Time	Area	Background	Peak Rank	TotalAreaRatioToGlobalStandards	Total Area
FAVAAPVAAGDSGAAAAPK	B4FNM4	Zm00001d035201	268_R1	821.433	2	1182.61	1	y14	24.41	1212169	48745	1	0.1944	1871913
FAVAAPVAAGDSGAAAAPK	B4FNM4	Zm00001d035201	268_R2	821.433	2	1182.61	1	y14	24.35	1118833	20166	1	0.19491	1728967
FAVAAPVAAGDSGAAAAPK	B4FNM4	Zm00001d035201	268_R3	821.433	2	1182.61	1	y14	24.76	1134064	38253	1	0.17383	1712746
FAVAAPVAAGDSGAAAAPK	B4FNM4	Zm00001d035201	B73_R1	821.433	2	1182.61	1	y14	24.73	3747792	30991	1	0.55618	5816251
FAVAAPVAAGDSGAAAAPK	B4FNM4	Zm00001d035201	B73_R2	821.433	2	1182.61	1	y14	24.84	3693950	37341	1	0.58957	5610258
FAVAAPVAAGDSGAAAAPK	B4FNM4	Zm00001d035201	B73_R3	821.433	2	1182.61	1	y14	24.54	3854735	48997	1	0.61455	5793447
FAVAAPVAAGDSGAAAAPK	B4FNM4	Zm00001d035201	BY804_R1	821.433	2	1182.61	1	y14	24.01	2098465	33793	1	0.33371	3343133
FAVAAPVAAGDSGAAAAPK	B4FNM4	Zm00001d035201	BY804_R2	821.433	2	1182.61	1	y14	23.81	2023741	2834	1	0.35274	3344550
FAVAAPVAAGDSGAAAAPK	B4FNM4	Zm00001d035201	BY804_R3	821.433	2	1182.61	1	y14	23.9	2216091	24313	1	0.31878	3414183
FAVAAPVAAGDSGAAAAPK	B4FNM4	Zm00001d035201	CIMBL111_R1	821.433	2	1182.61	1	y14	25.42	38772	1397	1	0.017385	122243
FAVAAPVAAGDSGAAAAPK	B4FNM4	Zm00001d035201	CIMBL111_R2	821.433	2	1182.61	1	y14	26.04	10603	187	3	0.0081504	53113
FAVAAPVAAGDSGAAAAPK	B4FNM4	Zm00001d035201	CIMBL111_R3	821.433	2	1182.61	1	y14	25.69	23956	7881	2	0.01362	80644
FAVAAPVAAGDSGAAAAPK	B4FNM4	Zm00001d035201	CML192_R1	821.433	2	1182.61	1	y14	25.03	32918	2622	2	0.01254	108420
FAVAAPVAAGDSGAAAAPK	B4FNM4	Zm00001d035201	CML192_R2	821.433	2	1182.61	1	y14	24.7	15513	14204	4	0.0098677	72274
FAVAAPVAAGDSGAAAAPK	B4FNM4	Zm00001d035201	CML192_R3	821.433	2	1182.61	1	y14	24.94	16033	10007	2	0.0092234	76921
FAVAAPVAAGDSGAAAAPK	B4FNM4	Zm00001d035201	CML31_R1	821.433	2	1182.61	1	y14	24.61	2249506	50423	1	0.65046	3451896
FAVAAPVAAGDSGAAAAPK	B4FNM4	Zm00001d035201	CML31_R2	821.433	2	1182.61	1	y14	25.08	2184016	27982	1	0.62351	3289096
FAVAAPVAAGDSGAAAAPK	B4FNM4	Zm00001d035201	CML31_R3	821.433	2	1182.61	1	y14	25.22	2065366	19029	1	0.62968	3135873
FAVAAPVAAGDSGAAAAPK	B4FNM4	Zm00001d035201	CML470_R1	821.433	2	1182.61	1	y14	23.89	760057	16554	1	0.11621	1179431
FAVAAPVAAGDSGAAAAPK	B4FNM4	Zm00001d035201	CML470_R2	821.433	2	1182.61	1	y14	23.81	669873	31682	1	0.1174	1064024
FAVAAPVAAGDSGAAAAPK	B4FNM4	Zm00001d035201	CML470_R3	821.433	2	1182.61	1	y14	23.76	803561	28608	1	0.14295	1266053
FAVAAPVAAGDSGAAAAPK	B4FNM4	Zm00001d035201	CML50_R1	821.433	2	1182.61	1	y14	25.62	16009	999	2	0.0073753	64262
FAVAAPVAAGDSGAAAAPK	B4FNM4	Zm00001d035201	CML50_R2	821.433	2	1182.61	1	y14	25.42	11908	7733	2	0.0082754	62768
FAVAAPVAAGDSGAAAAPK	B4FNM4	Zm00001d035201	CML50_R3	821.433	2	1182.61	1	y14	25.35	9412	5203	2	0.0053507	39315
FAVAAPVAAGDSGAAAAPK	B4FNM4	Zm00001d035201	DAN3130_R1	821.433	2	1182.61	1	y14	25.67	332026	8459	1	0.068806	558481
FAVAAPVAAGDSGAAAAPK	B4FNM4	Zm00001d035201	DAN3130_R2	821.433	2	1182.61	1	y14	25.1	298643	8973	1	0.063706	490602
FAVAAPVAAGDSGAAAAPK	B4FNM4	Zm00001d035201	DAN3130_R3	821.433	2	1182.61	1	y14	25.34	339740	13950	1	0.075469	572631
FAVAAPVAAGDSGAAAAPK	B4FNM4	Zm00001d035201	GEMS13_R1	821.433	2	1182.61	1	y14	23.62	1807665	34601	1	0.26654	2838992
FAVAAPVAAGDSGAAAAPK	B4FNM4	Zm00001d035201	GEMS13_R2	821.433	2	1182.61	1	y14	23.88	1772353	34812	1	0.27358	2772574
FAVAAPVAAGDSGAAAAPK	B4FNM4	Zm00001d035201	GEMS13_R3	821.433	2	1182.61	1	y14	24.08	1507629	29983	1	0.22624	2299684
FAVAAPVAAGDSGAAAAPK	B4FNM4	Zm00001d035201	GEMS14_R1	821.433	2	1182.61	1	y14	24.81	1686453	28010	1	0.63005	2645116
FAVAAPVAAGDSGAAAAPK	B4FNM4	Zm00001d035201	GEMS14_R2	821.433	2	1182.61	1	y14	25.26	1659428	14714	1	0.56038	2594813
FAVAAPVAAGDSGAAAAPK	B4FNM4	Zm00001d035201	GEMS14_R3	821.433	2	1182.61	1	y14	25.33	1599844	370	1	0.5593	2524192
FAVAAPVAAGDSGAAAAPK	B4FNM4	Zm00001d035201	U8112_R1	821.433	2	1182.61	1	y14	24.96	2644159	42378	1	0.35558	4027497
FAVAAPVAAGDSGAAAAPK	B4FNM4	Zm00001d035201	U8112_R2	821.433	2	1182.61	1	y14	24.69	2668117	44384	1	0.37975	4109750
FAVAAPVAAGDSGAAAAPK	B4FNM4	Zm00001d035201	U8112_R3	821.433	2	1182.61	1	y14	25.02	2671918	34150	1	0.3666	4131821
FAVAAPVAAGDSGAAAAPK	B4FNM4	Zm00001d035201	268_R1	821.433	2	986.49	1	y12	24.41	182416	6472	4	0.1944	1871913
FAVAAPVAAGDSGAAAAPK	B4FNM4	Zm00001d035201	268_R2	821.433	2	986.49	1	y12	24.35	180662	22446	4	0.19491	1728967
FAVAAPVAAGDSGAAAAPK	B4FNM4	Zm00001d035201	268_R3	821.433	2	986.49	1	y12	24.76	163264	21688	4	0.17383	1712746
FAVAAPVAAGDSGAAAAPK	B4FNM4	Zm00001d035201	B73_R1	821.433	2	986.49	1	y12	24.73	631357	18595	4	0.55618	5816251
FAVAAPVAAGDSGAAAAPK	B4FNM4	Zm00001d035201	B73_R2	821.433	2	986.49	1	y12	24.84	600264	9873	4	0.58957	5610258
FAVAAPVAAGDSGAAAAPK	B4FNM4	Zm00001d035201	B73_R3	821.433	2	986.49	1	y12	24.54	611866	23109	4	0.61455	5793447
FAVAAPVAAGDSGAAAAPK	B4FNM4	Zm00001d035201	BY804_R1	821.433	2	986.49	1	y12	24.01	410454	5532	4	0.33371	3343133
FAVAAPVAAGDSGAAAAPK	B4FNM4	Zm00001d035201	BY804_R2	821.433	2	986.49	1	y12	23.81	410142	6965	4	0.35274	3344550
FAVAAPVAAGDSGAAAAPK	B4FNM4	Zm00001d035201	BY804_R3	821.433	2	986.49	1	y12	23.9	366179	41473	4	0.31878	3414183
FAVAAPVAAGDSGAAAAPK	B4FNM4	Zm00001d035201	CIMBL111_R1	821.433	2	986.49	1	y12	25.49	17723	0	4	0.017385	122243
FAVAAPVAAGDSGAAAAPK	B4FNM4	Zm00001d035201	CIMBL111_R2	821.433	2	986.49	1	y12	25.97	5768	375	4	0.0081504	53113
FAVAAPVAAGDSGAAAAPK	B4FNM4	Zm00001d035201	CIMBL111_R3	821.433	2	986.49	1	y12	25.75	7632	8339	4	0.01362	80644
FAVAAPVAAGDSGAAAAPK	B4FNM4	Zm00001d035201	CML192_R1	821.433	2	986.49	1	y12	25.03	12507	10322	4	0.01254	108420
FAVAAPVAAGDSGAAAAPK	B4FNM4	Zm00001d035201	CML192_R2	821.433	2	986.49	1	y12	24.57	15950	10415	3	0.0098677	72274
FAVAAPVAAGDSGAAAAPK	B4FNM4	Zm00001d035201	CML192_R3	821.433	2	986.49	1	y12	24.74	577	14934	4	0.0092234	76921
FAVAAPVAAGDSGAAAAPK	B4FNM4	Zm00001d035201	CML31_R1	821.433	2	986.49	1	y12	24.61	365295	25939	4	0.65046	3451896
FAVAAPVAAGDSGAAAAPK	B4FNM4	Zm00001d035201	CML31_R2	821.433	2	986.49	1	y12	25.01	316656	32645	4	0.62351	3289096
FAVAAPVAAGDSGAAAAPK	B4FNM4	Zm00001d035201	CML31_R3	821.433	2	986.49	1	y12	25.22	327183	8349	4	0.62968	3135873
FAVAAPVAAGDSGAAAAPK	B4FNM4	Zm00001d035201	CML470_R1	821.433	2	986.49	1	y12	23.89	125540	12861	4	0.11621	1179431
FAVAAPVAAGDSGAAAAPK	B4FNM4	Zm00001d035201	CML470_R2	821.433	2	986.49	1	y12	23.74	122629	19125	4	0.1174	1064024
FAVAAPVAAGDSGAAAAPK	B4FNM4	Zm00001d035201	CML470_R3	821.433	2	986.49	1	y12	23.69	153649	16287	3	0.14295	1266053
FAVAAPVAAGDSGAAAAPK	B4FNM4	Zm00001d035201	CML50_R1	821.433	2	986.49	1	y12	25.82	11924	0	3	0.0073753	64262
FAVAAPVAAGDSGAAAAPK	B4FNM4	Zm00001d035201	CML50_R2	821.433	2	986.49	1	y12	25.35	6785	10594	3	0.0082754	62768
FAVAAPVAAGDSGAAAAPK	B4FNM4	Zm00001d035201	CML50_R3	821.433	2	986.49	1	y12	25.35	9374	1775	3	0.0053507	39315
FAVAAPVAAGDSGAAAAPK	B4FNM4	Zm00001d035201	DAN3130_R1	821.433	2	986.49	1	y12	25.67	62667	5845	3	0.068806	558481
FAVAAPVAAGDSGAAAAPK	B4FNM4	Zm00001d035201	DAN3130_R2	821.433	2	986.49	1	y12	25.1	54615	5431	4	0.063706	490602
FAVAAPVAAGDSGAAAAPK	B4FNM4	Zm00001d035201	DAN3130_R3	821.433	2	986.49	1	y12	25.41	74089	9470	4	0.075469	572631
FAVAAPVAAGDSGAAAAPK	B4FNM4	Zm00001d035201	GEMS13_R1	821.433	2	986.49	1	y12	23.62	312186	22750	4	0.26654	2838992
FAVAAPVAAGDSGAAAAPK	B4FNM4	Zm00001d035201	GEMS13_R2	821.433	2	986.49	1	y12	23.88	354108	23630	2	0.27358	2772574
FAVAAPVAAGDSGAAAAPK	B4FNM4	Zm00001d035201	GEMS13_R3	821.433	2	986.49	1	y12	24.08	250796	27851	4	0.22624	2299684
FAVAAPVAAGDSGAAAAPK	B4FNM4	Zm00001d035201	GEMS14_R1	821.433	2	986.49	1	y12	24.88	276374	17061	4	0.63005	2645116
FAVAAPVAAGDSGAAAAPK	B4FNM4	Zm00001d035201	GEMS14_R2	821.433	2	986.49	1	y12	25.26	283641	11409	4	0.56038	2594813
FAVAAPVAAGDSGAAAAPK	B4FNM4	Zm00001d035201	GEMS14_R3	821.433	2	986.49	1	y12	25.33	282704	0	4	0.5593	2524192
FAVAAPVAAGDSGAAAAPK	B4FNM4	Zm00001d035201	U8112_R1	821.433	2	986.49	1	y12	24.96	399272	31104	4	0.35558	4027497
FAVAAPVAAGDSGAAAAPK	B4FNM4	Zm00001d035201	U8112_R2	821.433	2	986.49	1	y12	24.69	445414	11122	4	0.37975	4109750
FAVAAPVAAGDSGAAAAPK	B4FNM4	Zm00001d035201	U8112_R3	821.433	2	986.49	1	y12	24.95	438592	27041	4	0.3666	4131821
FAVAAPVAAGDSGAAAAPK	B4FNM4	Zm00001d035201	268_R1	821.433	2	844.416	1	y10	24.41	228940	18712	3	0.1944	1871913
FAVAAPVAAGDSGAAAAPK	B4FNM4	Zm00001d035201	268_R2	821.433	2	844.416	1	y10	24.35	220968	7824	2	0.19491	1728967
FAVAAPVAAGDSGAAAAPK	B4FNM4	Zm00001d035201	268_R3	821.433	2	844.416	1	y10	24.76	230704	3968	2	0.17383	1712746
FAVAAPVAAGDSGAAAAPK	B4FNM4	Zm00001d035201	B73_R1	821.433	2	844.416	1	y10	24.73	711575	17849	3	0.55618	5816251
FAVAAPVAAGDSGAAAAPK	B4FNM4	Zm00001d035201	B73_R2	821.433	2	844.416	1	y10	24.84	645407	29599	3	0.58957	5610258
FAVAAPVAAGDSGAAAAPK	B4FNM4	Zm00001d035201	B73_R3	821.433	2	844.416	1	y10	24.54	662147	22357	3	0.61455	5793447
FAVAAPVAAGDSGAAAAPK	B4FNM4	Zm00001d035201	BY804_R1	821.433	2	844.416	1	y10	24.01	416605	14803	3	0.33371	3343133
FAVAAPVAAGDSGAAAAPK	B4FNM4	Zm00001d035201	BY804_R2	821.433	2	844.416	1	y10	23.81	425616	13611	3	0.35274	3344550
FAVAAPVAAGDSGAAAAPK	B4FNM4	Zm00001d035201	BY804_R3	821.433	2	844.416	1	y10	23.9	412962	17849	3	0.31878	3414183
FAVAAPVAAGDSGAAAAPK	B4FNM4	Zm00001d035201	CIMBL111_R1	821.433	2	844.416	1	y10	25.63	27336	14668	3	0.017385	122243
FAVAAPVAAGDSGAAAAPK	B4FNM4	Zm00001d035201	CIMBL111_R2	821.433	2	844.416	1	y10	26.04	13370	1455	2	0.0081504	53113
FAVAAPVAAGDSGAAAAPK	B4FNM4	Zm00001d035201	CIMBL111_R3	821.433	2	844.416	1	y10	25.55	39028	5976	1	0.01362	80644
FAVAAPVAAGDSGAAAAPK	B4FNM4	Zm00001d035201	CML192_R1	821.433	2	844.416	1	y10	24.96	45926	9288	1	0.01254	108420
FAVAAPVAAGDSGAAAAPK	B4FNM4	Zm00001d035201	CML192_R2	821.433	2	844.416	1	y10	24.7	22829	19378	1	0.0098677	72274
FAVAAPVAAGDSGAAAAPK	B4FNM4	Zm00001d035201	CML192_R3	821.433	2	844.416	1	y10	25.14	54887	495	1	0.0092234	76921
FAVAAPVAAGDSGAAAAPK	B4FNM4	Zm00001d035201	CML31_R1	821.433	2	844.416	1	y10	24.61	440140	8691	2	0.65046	3451896
FAVAAPVAAGDSGAAAAPK	B4FNM4	Zm00001d035201	CML31_R2	821.433	2	844.416	1	y10	25.01	393659	10021	3	0.62351	3289096
FAVAAPVAAGDSGAAAAPK	B4FNM4	Zm00001d035201	CML31_R3	821.433	2	844.416	1	y10	25.15	385600	25267	2	0.62968	3135873
FAVAAPVAAGDSGAAAAPK	B4FNM4	Zm00001d035201	CML470_R1	821.433	2	844.416	1	y10	23.89	134442	15283	3	0.11621	1179431
FAVAAPVAAGDSGAAAAPK	B4FNM4	Zm00001d035201	CML470_R2	821.433	2	844.416	1	y10	23.81	135466	30484	3	0.1174	1064024
FAVAAPVAAGDSGAAAAPK	B4FNM4	Zm00001d035201	CML470_R3	821.433	2	844.416	1	y10	23.76	170636	26296	2	0.14295	1266053
FAVAAPVAAGDSGAAAAPK	B4FNM4	Zm00001d035201	CML50_R1	821.433	2	844.416	1	y10	25.89	9213	9601	4	0.0073753	64262
FAVAAPVAAGDSGAAAAPK	B4FNM4	Zm00001d035201	CML50_R2	821.433	2	844.416	1	y10	25.49	37367	3243	1	0.0082754	62768
FAVAAPVAAGDSGAAAAPK	B4FNM4	Zm00001d035201	CML50_R3	821.433	2	844.416	1	y10	25.35	14891	6683	1	0.0053507	39315
FAVAAPVAAGDSGAAAAPK	B4FNM4	Zm00001d035201	DAN3130_R1	821.433	2	844.416	1	y10	25.67	102449	11026	2	0.068806	558481
FAVAAPVAAGDSGAAAAPK	B4FNM4	Zm00001d035201	DAN3130_R2	821.433	2	844.416	1	y10	25.1	66788	18368	3	0.063706	490602
FAVAAPVAAGDSGAAAAPK	B4FNM4	Zm00001d035201	DAN3130_R3	821.433	2	844.416	1	y10	25.34	75063	5627	3	0.075469	572631
FAVAAPVAAGDSGAAAAPK	B4FNM4	Zm00001d035201	GEMS13_R1	821.433	2	844.416	1	y10	23.62	350909	42764	3	0.26654	2838992
FAVAAPVAAGDSGAAAAPK	B4FNM4	Zm00001d035201	GEMS13_R2	821.433	2	844.416	1	y10	23.88	322108	27265	4	0.27358	2772574
FAVAAPVAAGDSGAAAAPK	B4FNM4	Zm00001d035201	GEMS13_R3	821.433	2	844.416	1	y10	24.08	285202	28876	2	0.22624	2299684
FAVAAPVAAGDSGAAAAPK	B4FNM4	Zm00001d035201	GEMS14_R1	821.433	2	844.416	1	y10	24.81	328347	11138	3	0.63005	2645116
FAVAAPVAAGDSGAAAAPK	B4FNM4	Zm00001d035201	GEMS14_R2	821.433	2	844.416	1	y10	25.26	347962	1229	2	0.56038	2594813
FAVAAPVAAGDSGAAAAPK	B4FNM4	Zm00001d035201	GEMS14_R3	821.433	2	844.416	1	y10	25.33	324531	4844	2	0.5593	2524192
FAVAAPVAAGDSGAAAAPK	B4FNM4	Zm00001d035201	U8112_R1	821.433	2	844.416	1	y10	24.96	482650	14498	3	0.35558	4027497
FAVAAPVAAGDSGAAAAPK	B4FNM4	Zm00001d035201	U8112_R2	821.433	2	844.416	1	y10	24.69	456660	55186	3	0.37975	4109750
FAVAAPVAAGDSGAAAAPK	B4FNM4	Zm00001d035201	U8112_R3	821.433	2	844.416	1	y10	25.02	518702	30918	2	0.3666	4131821
FAVAAPVAAGDSGAAAAPK	B4FNM4	Zm00001d035201	268_R1	821.433	2	460.255	1	b5	24.41	248388	30081	2	0.1944	1871913
FAVAAPVAAGDSGAAAAPK	B4FNM4	Zm00001d035201	268_R2	821.433	2	460.255	1	b5	24.35	208504	33287	3	0.19491	1728967
FAVAAPVAAGDSGAAAAPK	B4FNM4	Zm00001d035201	268_R3	821.433	2	460.255	1	b5	24.76	184714	41132	3	0.17383	1712746
FAVAAPVAAGDSGAAAAPK	B4FNM4	Zm00001d035201	B73_R1	821.433	2	460.255	1	b5	24.8	725527	28879	2	0.55618	5816251
FAVAAPVAAGDSGAAAAPK	B4FNM4	Zm00001d035201	B73_R2	821.433	2	460.255	1	b5	24.84	670637	46242	2	0.58957	5610258
FAVAAPVAAGDSGAAAAPK	B4FNM4	Zm00001d035201	B73_R3	821.433	2	460.255	1	b5	24.54	664700	42528	2	0.61455	5793447
FAVAAPVAAGDSGAAAAPK	B4FNM4	Zm00001d035201	BY804_R1	821.433	2	460.255	1	b5	24.01	417609	20515	2	0.33371	3343133
FAVAAPVAAGDSGAAAAPK	B4FNM4	Zm00001d035201	BY804_R2	821.433	2	460.255	1	b5	23.81	485053	9483	2	0.35274	3344550
FAVAAPVAAGDSGAAAAPK	B4FNM4	Zm00001d035201	BY804_R3	821.433	2	460.255	1	b5	23.9	418951	63077	2	0.31878	3414183
FAVAAPVAAGDSGAAAAPK	B4FNM4	Zm00001d035201	CIMBL111_R1	821.433	2	460.255	1	b5	25.84	38412	4746	2	0.017385	122243
FAVAAPVAAGDSGAAAAPK	B4FNM4	Zm00001d035201	CIMBL111_R2	821.433	2	460.255	1	b5	26.11	23373	1455	1	0.0081504	53113
FAVAAPVAAGDSGAAAAPK	B4FNM4	Zm00001d035201	CIMBL111_R3	821.433	2	460.255	1	b5	25.95	10028	28684	3	0.01362	80644
FAVAAPVAAGDSGAAAAPK	B4FNM4	Zm00001d035201	CML192_R1	821.433	2	460.255	1	b5	25.43	17070	21127	3	0.01254	108420
FAVAAPVAAGDSGAAAAPK	B4FNM4	Zm00001d035201	CML192_R2	821.433	2	460.255	1	b5	24.91	17982	19138	2	0.0098677	72274
FAVAAPVAAGDSGAAAAPK	B4FNM4	Zm00001d035201	CML192_R3	821.433	2	460.255	1	b5	24.67	5423	28865	3	0.0092234	76921
FAVAAPVAAGDSGAAAAPK	B4FNM4	Zm00001d035201	CML31_R1	821.433	2	460.255	1	b5	24.61	396954	34776	3	0.65046	3451896
FAVAAPVAAGDSGAAAAPK	B4FNM4	Zm00001d035201	CML31_R2	821.433	2	460.255	1	b5	25.08	394765	17359	2	0.62351	3289096
FAVAAPVAAGDSGAAAAPK	B4FNM4	Zm00001d035201	CML31_R3	821.433	2	460.255	1	b5	25.15	357724	29810	3	0.62968	3135873
FAVAAPVAAGDSGAAAAPK	B4FNM4	Zm00001d035201	CML470_R1	821.433	2	460.255	1	b5	23.89	159393	23036	2	0.11621	1179431
FAVAAPVAAGDSGAAAAPK	B4FNM4	Zm00001d035201	CML470_R2	821.433	2	460.255	1	b5	23.74	136055	26425	2	0.1174	1064024
FAVAAPVAAGDSGAAAAPK	B4FNM4	Zm00001d035201	CML470_R3	821.433	2	460.255	1	b5	23.76	138206	41721	4	0.14295	1266053
FAVAAPVAAGDSGAAAAPK	B4FNM4	Zm00001d035201	CML50_R1	821.433	2	460.255	1	b5	25.82	27115	1628	1	0.0073753	64262
FAVAAPVAAGDSGAAAAPK	B4FNM4	Zm00001d035201	CML50_R2	821.433	2	460.255	1	b5	25.29	6708	18912	4	0.0082754	62768
FAVAAPVAAGDSGAAAAPK	B4FNM4	Zm00001d035201	CML50_R3	821.433	2	460.255	1	b5	25.9	5638	17745	4	0.0053507	39315
FAVAAPVAAGDSGAAAAPK	B4FNM4	Zm00001d035201	DAN3130_R1	821.433	2	460.255	1	b5	25.67	61339	28733	4	0.068806	558481
FAVAAPVAAGDSGAAAAPK	B4FNM4	Zm00001d035201	DAN3130_R2	821.433	2	460.255	1	b5	25.1	70556	10221	2	0.063706	490602
FAVAAPVAAGDSGAAAAPK	B4FNM4	Zm00001d035201	DAN3130_R3	821.433	2	460.255	1	b5	25.41	83738	6631	2	0.075469	572631
FAVAAPVAAGDSGAAAAPK	B4FNM4	Zm00001d035201	GEMS13_R1	821.433	2	460.255	1	b5	23.62	368232	42425	2	0.26654	2838992
FAVAAPVAAGDSGAAAAPK	B4FNM4	Zm00001d035201	GEMS13_R2	821.433	2	460.255	1	b5	23.88	324005	46506	3	0.27358	2772574
FAVAAPVAAGDSGAAAAPK	B4FNM4	Zm00001d035201	GEMS13_R3	821.433	2	460.255	1	b5	24.08	256056	38582	3	0.22624	2299684
FAVAAPVAAGDSGAAAAPK	B4FNM4	Zm00001d035201	GEMS14_R1	821.433	2	460.255	1	b5	24.88	353942	16177	2	0.63005	2645116
FAVAAPVAAGDSGAAAAPK	B4FNM4	Zm00001d035201	GEMS14_R2	821.433	2	460.255	1	b5	25.26	303781	7633	3	0.56038	2594813
FAVAAPVAAGDSGAAAAPK	B4FNM4	Zm00001d035201	GEMS14_R3	821.433	2	460.255	1	b5	25.33	317114	5401	3	0.5593	2524192
FAVAAPVAAGDSGAAAAPK	B4FNM4	Zm00001d035201	U8112_R1	821.433	2	460.255	1	b5	24.96	501416	17315	2	0.35558	4027497
FAVAAPVAAGDSGAAAAPK	B4FNM4	Zm00001d035201	U8112_R2	821.433	2	460.255	1	b5	24.69	539559	26357	2	0.37975	4109750
FAVAAPVAAGDSGAAAAPK	B4FNM4	Zm00001d035201	U8112_R3	821.433	2	460.255	1	b5	25.02	502609	15114	3	0.3666	4131821
ALAVLGLAAAESAAALR	B6SGY5	Zm00001d012824	268_R1	523.31	3	788.426	1	y8	46.58	94675	22346	5	0.081226	782138
ALAVLGLAAAESAAALR	B6SGY5	Zm00001d012824	268_R2	523.31	3	788.426	1	y8	46.58	93576	19546	5	0.07608	674878
ALAVLGLAAAESAAALR	B6SGY5	Zm00001d012824	268_R3	523.31	3	788.426	1	y8	46.8	80228	9491	4	0.05721	563688
ALAVLGLAAAESAAALR	B6SGY5	Zm00001d012824	B73_R1	523.31	3	788.426	1	y8	46.87	17588	15996	5	0.01868	195351
ALAVLGLAAAESAAALR	B6SGY5	Zm00001d012824	B73_R2	523.31	3	788.426	1	y8	46.86	28048	19868	4	0.021871	208120
ALAVLGLAAAESAAALR	B6SGY5	Zm00001d012824	B73_R3	523.31	3	788.426	1	y8	46.85	31927	10656	4	0.024104	227235
ALAVLGLAAAESAAALR	B6SGY5	Zm00001d012824	BY804_R1	523.31	3	788.426	1	y8	46.17	214587	20194	5	0.15208	1523587
ALAVLGLAAAESAAALR	B6SGY5	Zm00001d012824	BY804_R2	523.31	3	788.426	1	y8	46.23	223048	29702	4	0.16098	1526384
ALAVLGLAAAESAAALR	B6SGY5	Zm00001d012824	BY804_R3	523.31	3	788.426	1	y8	46.32	214034	5449	4	0.13392	1434297
ALAVLGLAAAESAAALR	B6SGY5	Zm00001d012824	CIMBL111_R1	523.31	3	788.426	1	y8	47.36	25472	0	4	0.01903	133807
ALAVLGLAAAESAAALR	B6SGY5	Zm00001d012824	CIMBL111_R2	523.31	3	788.426	1	y8	47.49	3968	12881	5	0.012314	80245
ALAVLGLAAAESAAALR	B6SGY5	Zm00001d012824	CIMBL111_R3	523.31	3	788.426	1	y8	47.35	15272	7778	4	0.014448	85547
ALAVLGLAAAESAAALR	B6SGY5	Zm00001d012824	CML192_R1	523.31	3	788.426	1	y8	47.08	69896	4814	4	0.044008	380474
ALAVLGLAAAESAAALR	B6SGY5	Zm00001d012824	CML192_R2	523.31	3	788.426	1	y8	46.99	48343	7472	5	0.045498	333245
ALAVLGLAAAESAAALR	B6SGY5	Zm00001d012824	CML192_R3	523.31	3	788.426	1	y8	47.14	48644	13030	5	0.050968	425062
ALAVLGLAAAESAAALR	B6SGY5	Zm00001d012824	CML31_R1	523.31	3	788.426	1	y8	46.58	5841	4885	5	0.013852	73512
ALAVLGLAAAESAAALR	B6SGY5	Zm00001d012824	CML31_R2	523.31	3	788.426	1	y8	46.71	23279	8501	4	0.025233	133109
ALAVLGLAAAESAAALR	B6SGY5	Zm00001d012824	CML31_R3	523.31	3	788.426	1	y8	46.72	15007	3468	3	0.017023	84778
ALAVLGLAAAESAAALR	B6SGY5	Zm00001d012824	CML470_R1	523.31	3	788.426	1	y8	46.09	46638	3630	5	0.030855	313159
ALAVLGLAAAESAAALR	B6SGY5	Zm00001d012824	CML470_R2	523.31	3	788.426	1	y8	46.02	42742	12533	5	0.031398	284577
ALAVLGLAAAESAAALR	B6SGY5	Zm00001d012824	CML470_R3	523.31	3	788.426	1	y8	46	64537	1664	4	0.037677	333694
ALAVLGLAAAESAAALR	B6SGY5	Zm00001d012824	CML50_R1	523.31	3	788.426	1	y8	47.76	3610	21919	5	0.013881	120946
ALAVLGLAAAESAAALR	B6SGY5	Zm00001d012824	CML50_R2	523.31	3	788.426	1	y8	47.55	8358	13457	5	0.014776	112071
ALAVLGLAAAESAAALR	B6SGY5	Zm00001d012824	CML50_R3	523.31	3	788.426	1	y8	47.57	16773	8529	3	0.011464	84233
ALAVLGLAAAESAAALR	B6SGY5	Zm00001d012824	DAN3130_R1	523.31	3	788.426	1	y8	47.62	200271	17410	5	0.17251	1400189
ALAVLGLAAAESAAALR	B6SGY5	Zm00001d012824	DAN3130_R2	523.31	3	788.426	1	y8	47.48	205524	7947	4	0.17539	1350719
ALAVLGLAAAESAAALR	B6SGY5	Zm00001d012824	DAN3130_R3	523.31	3	788.426	1	y8	47.55	190289	9264	4	0.17513	1328804
ALAVLGLAAAESAAALR	B6SGY5	Zm00001d012824	GEMS13_R1	523.31	3	788.426	1	y8	46.15	112791	5999	3	0.065962	702592
ALAVLGLAAAESAAALR	B6SGY5	Zm00001d012824	GEMS13_R2	523.31	3	788.426	1	y8	46.09	94237	5719	4	0.056649	574108
ALAVLGLAAAESAAALR	B6SGY5	Zm00001d012824	GEMS13_R3	523.31	3	788.426	1	y8	46.23	94301	15016	4	0.061138	621453
ALAVLGLAAAESAAALR	B6SGY5	Zm00001d012824	GEMS14_R1	523.31	3	788.426	1	y8	45.61	11246	9274	2	0.0090463	37979
ALAVLGLAAAESAAALR	B6SGY5	Zm00001d012824	GEMS14_R2	523.31	3	788.426	1	y8	45.67	4965	10358	4	0.0073845	34194
ALAVLGLAAAESAAALR	B6SGY5	Zm00001d012824	GEMS14_R3	523.31	3	788.426	1	y8	46.02	9318	5616	3	0.0097714	44100
ALAVLGLAAAESAAALR	B6SGY5	Zm00001d012824	U8112_R1	523.31	3	788.426	1	y8	47.02	72122	3596	4	0.040312	456603
ALAVLGLAAAESAAALR	B6SGY5	Zm00001d012824	U8112_R2	523.31	3	788.426	1	y8	47.14	69728	7065	5	0.044096	477213
ALAVLGLAAAESAAALR	B6SGY5	Zm00001d012824	U8112_R3	523.31	3	788.426	1	y8	47.27	64720	5303	3	0.037102	418168
ALAVLGLAAAESAAALR	B6SGY5	Zm00001d012824	268_R1	523.31	3	588.346	1	y6	46.58	297250	2347	1	0.081226	782138
ALAVLGLAAAESAAALR	B6SGY5	Zm00001d012824	268_R2	523.31	3	588.346	1	y6	46.58	236782	19323	1	0.07608	674878
ALAVLGLAAAESAAALR	B6SGY5	Zm00001d012824	268_R3	523.31	3	588.346	1	y6	46.8	186118	11299	1	0.05721	563688
ALAVLGLAAAESAAALR	B6SGY5	Zm00001d012824	B73_R1	523.31	3	588.346	1	y6	46.87	71752	22458	1	0.01868	195351
ALAVLGLAAAESAAALR	B6SGY5	Zm00001d012824	B73_R2	523.31	3	588.346	1	y6	46.86	62813	35426	1	0.021871	208120
ALAVLGLAAAESAAALR	B6SGY5	Zm00001d012824	B73_R3	523.31	3	588.346	1	y6	46.85	75546	16668	1	0.024104	227235
ALAVLGLAAAESAAALR	B6SGY5	Zm00001d012824	BY804_R1	523.31	3	588.346	1	y6	46.17	530951	14494	1	0.15208	1523587
ALAVLGLAAAESAAALR	B6SGY5	Zm00001d012824	BY804_R2	523.31	3	588.346	1	y6	46.23	535083	17513	1	0.16098	1526384
ALAVLGLAAAESAAALR	B6SGY5	Zm00001d012824	BY804_R3	523.31	3	588.346	1	y6	46.32	491592	7682	1	0.13392	1434297
ALAVLGLAAAESAAALR	B6SGY5	Zm00001d012824	CIMBL111_R1	523.31	3	588.346	1	y6	47.36	27823	11532	3	0.01903	133807
ALAVLGLAAAESAAALR	B6SGY5	Zm00001d012824	CIMBL111_R2	523.31	3	588.346	1	y6	47.42	25564	13354	2	0.012314	80245
ALAVLGLAAAESAAALR	B6SGY5	Zm00001d012824	CIMBL111_R3	523.31	3	588.346	1	y6	47.49	22191	14607	1	0.014448	85547
ALAVLGLAAAESAAALR	B6SGY5	Zm00001d012824	CML192_R1	523.31	3	588.346	1	y6	47.08	96831	16228	1	0.044008	380474
ALAVLGLAAAESAAALR	B6SGY5	Zm00001d012824	CML192_R2	523.31	3	588.346	1	y6	46.99	102206	0	1	0.045498	333245
ALAVLGLAAAESAAALR	B6SGY5	Zm00001d012824	CML192_R3	523.31	3	588.346	1	y6	47.07	124115	18245	1	0.050968	425062
ALAVLGLAAAESAAALR	B6SGY5	Zm00001d012824	CML31_R1	523.31	3	588.346	1	y6	46.51	25444	5325	1	0.013852	73512
ALAVLGLAAAESAAALR	B6SGY5	Zm00001d012824	CML31_R2	523.31	3	588.346	1	y6	46.71	36959	6524	1	0.025233	133109
ALAVLGLAAAESAAALR	B6SGY5	Zm00001d012824	CML31_R3	523.31	3	588.346	1	y6	46.72	23406	8714	2	0.017023	84778
ALAVLGLAAAESAAALR	B6SGY5	Zm00001d012824	CML470_R1	523.31	3	588.346	1	y6	46.02	90832	4855	1	0.030855	313159
ALAVLGLAAAESAAALR	B6SGY5	Zm00001d012824	CML470_R2	523.31	3	588.346	1	y6	46.02	85674	22506	1	0.031398	284577
ALAVLGLAAAESAAALR	B6SGY5	Zm00001d012824	CML470_R3	523.31	3	588.346	1	y6	46	96828	34092	1	0.037677	333694
ALAVLGLAAAESAAALR	B6SGY5	Zm00001d012824	CML50_R1	523.31	3	588.346	1	y6	47.76	31385	8623	2	0.013881	120946
ALAVLGLAAAESAAALR	B6SGY5	Zm00001d012824	CML50_R2	523.31	3	588.346	1	y6	47.55	33310	13565	1	0.014776	112071
ALAVLGLAAAESAAALR	B6SGY5	Zm00001d012824	CML50_R3	523.31	3	588.346	1	y6	47.64	32274	9474	1	0.011464	84233
ALAVLGLAAAESAAALR	B6SGY5	Zm00001d012824	DAN3130_R1	523.31	3	588.346	1	y6	47.62	454532	18780	1	0.17251	1400189
ALAVLGLAAAESAAALR	B6SGY5	Zm00001d012824	DAN3130_R2	523.31	3	588.346	1	y6	47.48	422450	15680	1	0.17539	1350719
ALAVLGLAAAESAAALR	B6SGY5	Zm00001d012824	DAN3130_R3	523.31	3	588.346	1	y6	47.55	443651	32490	1	0.17513	1328804
ALAVLGLAAAESAAALR	B6SGY5	Zm00001d012824	GEMS13_R1	523.31	3	588.346	1	y6	46.15	246024	23857	1	0.065962	702592
ALAVLGLAAAESAAALR	B6SGY5	Zm00001d012824	GEMS13_R2	523.31	3	588.346	1	y6	46.09	196465	11361	1	0.056649	574108
ALAVLGLAAAESAAALR	B6SGY5	Zm00001d012824	GEMS13_R3	523.31	3	588.346	1	y6	46.23	209637	16146	1	0.061138	621453
ALAVLGLAAAESAAALR	B6SGY5	Zm00001d012824	GEMS14_R1	523.31	3	588.346	1	y6	45.4	4571	4885	4	0.0090463	37979
ALAVLGLAAAESAAALR	B6SGY5	Zm00001d012824	GEMS14_R2	523.31	3	588.346	1	y6	45.67	2785	11824	5	0.0073845	34194
ALAVLGLAAAESAAALR	B6SGY5	Zm00001d012824	GEMS14_R3	523.31	3	588.346	1	y6	45.6	4330	9839	5	0.0097714	44100
ALAVLGLAAAESAAALR	B6SGY5	Zm00001d012824	U8112_R1	523.31	3	588.346	1	y6	47.02	158587	7245	1	0.040312	456603
ALAVLGLAAAESAAALR	B6SGY5	Zm00001d012824	U8112_R2	523.31	3	588.346	1	y6	47.21	136669	25508	1	0.044096	477213
ALAVLGLAAAESAAALR	B6SGY5	Zm00001d012824	U8112_R3	523.31	3	588.346	1	y6	47.27	135526	16237	1	0.037102	418168
ALAVLGLAAAESAAALR	B6SGY5	Zm00001d012824	268_R1	523.31	3	501.314	1	y5	46.58	104733	24748	4	0.081226	782138
ALAVLGLAAAESAAALR	B6SGY5	Zm00001d012824	268_R2	523.31	3	501.314	1	y5	46.58	104520	16766	4	0.07608	674878
ALAVLGLAAAESAAALR	B6SGY5	Zm00001d012824	268_R3	523.31	3	501.314	1	y5	46.87	67835	6742	5	0.05721	563688
ALAVLGLAAAESAAALR	B6SGY5	Zm00001d012824	B73_R1	523.31	3	501.314	1	y5	46.87	23741	19534	4	0.01868	195351
ALAVLGLAAAESAAALR	B6SGY5	Zm00001d012824	B73_R2	523.31	3	501.314	1	y5	46.86	24989	28056	5	0.021871	208120
ALAVLGLAAAESAAALR	B6SGY5	Zm00001d012824	B73_R3	523.31	3	501.314	1	y5	46.85	27536	26347	5	0.024104	227235
ALAVLGLAAAESAAALR	B6SGY5	Zm00001d012824	BY804_R1	523.31	3	501.314	1	y5	46.17	237858	20237	4	0.15208	1523587
ALAVLGLAAAESAAALR	B6SGY5	Zm00001d012824	BY804_R2	523.31	3	501.314	1	y5	46.23	220514	18298	5	0.16098	1526384
ALAVLGLAAAESAAALR	B6SGY5	Zm00001d012824	BY804_R3	523.31	3	501.314	1	y5	46.32	202073	12127	5	0.13392	1434297
ALAVLGLAAAESAAALR	B6SGY5	Zm00001d012824	CIMBL111_R1	523.31	3	501.314	1	y5	47.43	21994	7935	5	0.01903	133807
ALAVLGLAAAESAAALR	B6SGY5	Zm00001d012824	CIMBL111_R2	523.31	3	501.314	1	y5	47.49	6773	15070	4	0.012314	80245
ALAVLGLAAAESAAALR	B6SGY5	Zm00001d012824	CIMBL111_R3	523.31	3	501.314	1	y5	47.49	8324	9818	5	0.014448	85547
ALAVLGLAAAESAAALR	B6SGY5	Zm00001d012824	CML192_R1	523.31	3	501.314	1	y5	47.08	50389	15671	5	0.044008	380474
ALAVLGLAAAESAAALR	B6SGY5	Zm00001d012824	CML192_R2	523.31	3	501.314	1	y5	46.99	51743	19101	4	0.045498	333245
ALAVLGLAAAESAAALR	B6SGY5	Zm00001d012824	CML192_R3	523.31	3	501.314	1	y5	47.07	54768	26450	4	0.050968	425062
ALAVLGLAAAESAAALR	B6SGY5	Zm00001d012824	CML31_R1	523.31	3	501.314	1	y5	46.51	10630	7901	3	0.013852	73512
ALAVLGLAAAESAAALR	B6SGY5	Zm00001d012824	CML31_R2	523.31	3	501.314	1	y5	46.71	19431	15809	5	0.025233	133109
ALAVLGLAAAESAAALR	B6SGY5	Zm00001d012824	CML31_R3	523.31	3	501.314	1	y5	46.72	12912	12001	4	0.017023	84778
ALAVLGLAAAESAAALR	B6SGY5	Zm00001d012824	CML470_R1	523.31	3	501.314	1	y5	46.02	52247	8361	4	0.030855	313159
ALAVLGLAAAESAAALR	B6SGY5	Zm00001d012824	CML470_R2	523.31	3	501.314	1	y5	46.02	48736	11812	4	0.031398	284577
ALAVLGLAAAESAAALR	B6SGY5	Zm00001d012824	CML470_R3	523.31	3	501.314	1	y5	46.06	31759	29871	5	0.037677	333694
ALAVLGLAAAESAAALR	B6SGY5	Zm00001d012824	CML50_R1	523.31	3	501.314	1	y5	47.34	33290	1610	1	0.013881	120946
ALAVLGLAAAESAAALR	B6SGY5	Zm00001d012824	CML50_R2	523.31	3	501.314	1	y5	47.27	27856	8814	2	0.014776	112071
ALAVLGLAAAESAAALR	B6SGY5	Zm00001d012824	CML50_R3	523.31	3	501.314	1	y5	47.64	8290	17391	5	0.011464	84233
ALAVLGLAAAESAAALR	B6SGY5	Zm00001d012824	DAN3130_R1	523.31	3	501.314	1	y5	47.62	214568	13293	4	0.17251	1400189
ALAVLGLAAAESAAALR	B6SGY5	Zm00001d012824	DAN3130_R2	523.31	3	501.314	1	y5	47.48	203585	18882	5	0.17539	1350719
ALAVLGLAAAESAAALR	B6SGY5	Zm00001d012824	DAN3130_R3	523.31	3	501.314	1	y5	47.55	176199	15365	5	0.17513	1328804
ALAVLGLAAAESAAALR	B6SGY5	Zm00001d012824	GEMS13_R1	523.31	3	501.314	1	y5	46.15	92861	38382	5	0.065962	702592
ALAVLGLAAAESAAALR	B6SGY5	Zm00001d012824	GEMS13_R2	523.31	3	501.314	1	y5	46.09	77730	16534	5	0.056649	574108
ALAVLGLAAAESAAALR	B6SGY5	Zm00001d012824	GEMS13_R3	523.31	3	501.314	1	y5	46.23	92164	27564	5	0.061138	621453
ALAVLGLAAAESAAALR	B6SGY5	Zm00001d012824	GEMS14_R1	523.31	3	501.314	1	y5	45.33	12997	8800	1	0.0090463	37979
ALAVLGLAAAESAAALR	B6SGY5	Zm00001d012824	GEMS14_R2	523.31	3	501.314	1	y5	45.46	6798	9435	3	0.0073845	34194
ALAVLGLAAAESAAALR	B6SGY5	Zm00001d012824	GEMS14_R3	523.31	3	501.314	1	y5	46.3	4915	11435	4	0.0097714	44100
ALAVLGLAAAESAAALR	B6SGY5	Zm00001d012824	U8112_R1	523.31	3	501.314	1	y5	47.02	73590	12541	3	0.040312	456603
ALAVLGLAAAESAAALR	B6SGY5	Zm00001d012824	U8112_R2	523.31	3	501.314	1	y5	47.21	72046	18994	4	0.044096	477213
ALAVLGLAAAESAAALR	B6SGY5	Zm00001d012824	U8112_R3	523.31	3	501.314	1	y5	47.2	53992	13496	5	0.037102	418168
ALAVLGLAAAESAAALR	B6SGY5	Zm00001d012824	268_R1	523.31	3	430.277	1	y4	46.58	161782	27249	2	0.081226	782138
ALAVLGLAAAESAAALR	B6SGY5	Zm00001d012824	268_R2	523.31	3	430.277	1	y4	46.58	128727	11409	2	0.07608	674878
ALAVLGLAAAESAAALR	B6SGY5	Zm00001d012824	268_R3	523.31	3	430.277	1	y4	46.87	126817	4224	2	0.05721	563688
ALAVLGLAAAESAAALR	B6SGY5	Zm00001d012824	B73_R1	523.31	3	430.277	1	y4	46.87	34133	17703	3	0.01868	195351
ALAVLGLAAAESAAALR	B6SGY5	Zm00001d012824	B73_R2	523.31	3	430.277	1	y4	46.86	36212	27323	3	0.021871	208120
ALAVLGLAAAESAAALR	B6SGY5	Zm00001d012824	B73_R3	523.31	3	430.277	1	y4	46.85	42816	13817	3	0.024104	227235
ALAVLGLAAAESAAALR	B6SGY5	Zm00001d012824	BY804_R1	523.31	3	430.277	1	y4	46.17	297552	21205	2	0.15208	1523587
ALAVLGLAAAESAAALR	B6SGY5	Zm00001d012824	BY804_R2	523.31	3	430.277	1	y4	46.23	313400	23587	2	0.16098	1526384
ALAVLGLAAAESAAALR	B6SGY5	Zm00001d012824	BY804_R3	523.31	3	430.277	1	y4	46.32	291534	13287	2	0.13392	1434297
ALAVLGLAAAESAAALR	B6SGY5	Zm00001d012824	CIMBL111_R1	523.31	3	430.277	1	y4	47.36	29892	13563	1	0.01903	133807
ALAVLGLAAAESAAALR	B6SGY5	Zm00001d012824	CIMBL111_R2	523.31	3	430.277	1	y4	47.42	15832	18123	3	0.012314	80245
ALAVLGLAAAESAAALR	B6SGY5	Zm00001d012824	CIMBL111_R3	523.31	3	430.277	1	y4	47.42	17957	8238	3	0.014448	85547
ALAVLGLAAAESAAALR	B6SGY5	Zm00001d012824	CML192_R1	523.31	3	430.277	1	y4	47.08	75274	23921	3	0.044008	380474
ALAVLGLAAAESAAALR	B6SGY5	Zm00001d012824	CML192_R2	523.31	3	430.277	1	y4	46.99	59791	16284	3	0.045498	333245
ALAVLGLAAAESAAALR	B6SGY5	Zm00001d012824	CML192_R3	523.31	3	430.277	1	y4	47.14	88112	13121	3	0.050968	425062
ALAVLGLAAAESAAALR	B6SGY5	Zm00001d012824	CML31_R1	523.31	3	430.277	1	y4	46.51	22357	6789	2	0.013852	73512
ALAVLGLAAAESAAALR	B6SGY5	Zm00001d012824	CML31_R2	523.31	3	430.277	1	y4	46.44	28292	3177	2	0.025233	133109
ALAVLGLAAAESAAALR	B6SGY5	Zm00001d012824	CML31_R3	523.31	3	430.277	1	y4	46.72	6888	17612	5	0.017023	84778
ALAVLGLAAAESAAALR	B6SGY5	Zm00001d012824	CML470_R1	523.31	3	430.277	1	y4	46.09	62837	12026	2	0.030855	313159
ALAVLGLAAAESAAALR	B6SGY5	Zm00001d012824	CML470_R2	523.31	3	430.277	1	y4	46.02	52667	17578	3	0.031398	284577
ALAVLGLAAAESAAALR	B6SGY5	Zm00001d012824	CML470_R3	523.31	3	430.277	1	y4	46	66614	19614	3	0.037677	333694
ALAVLGLAAAESAAALR	B6SGY5	Zm00001d012824	CML50_R1	523.31	3	430.277	1	y4	47.76	27157	6486	3	0.013881	120946
ALAVLGLAAAESAAALR	B6SGY5	Zm00001d012824	CML50_R2	523.31	3	430.277	1	y4	47.55	19942	13004	4	0.014776	112071
ALAVLGLAAAESAAALR	B6SGY5	Zm00001d012824	CML50_R3	523.31	3	430.277	1	y4	47.57	9441	14368	4	0.011464	84233
ALAVLGLAAAESAAALR	B6SGY5	Zm00001d012824	DAN3130_R1	523.31	3	430.277	1	y4	47.62	264791	17027	3	0.17251	1400189
ALAVLGLAAAESAAALR	B6SGY5	Zm00001d012824	DAN3130_R2	523.31	3	430.277	1	y4	47.41	288864	11423	2	0.17539	1350719
ALAVLGLAAAESAAALR	B6SGY5	Zm00001d012824	DAN3130_R3	523.31	3	430.277	1	y4	47.55	267303	9587	2	0.17513	1328804
ALAVLGLAAAESAAALR	B6SGY5	Zm00001d012824	GEMS13_R1	523.31	3	430.277	1	y4	46.15	143051	19431	2	0.065962	702592
ALAVLGLAAAESAAALR	B6SGY5	Zm00001d012824	GEMS13_R2	523.31	3	430.277	1	y4	46.09	106235	26844	2	0.056649	574108
ALAVLGLAAAESAAALR	B6SGY5	Zm00001d012824	GEMS13_R3	523.31	3	430.277	1	y4	46.23	116218	6563	2	0.061138	621453
ALAVLGLAAAESAAALR	B6SGY5	Zm00001d012824	GEMS14_R1	523.31	3	430.277	1	y4	45.4	8343	5608	3	0.0090463	37979
ALAVLGLAAAESAAALR	B6SGY5	Zm00001d012824	GEMS14_R2	523.31	3	430.277	1	y4	45.74	7805	5720	2	0.0073845	34194
ALAVLGLAAAESAAALR	B6SGY5	Zm00001d012824	GEMS14_R3	523.31	3	430.277	1	y4	46.37	14962	8247	1	0.0097714	44100
ALAVLGLAAAESAAALR	B6SGY5	Zm00001d012824	U8112_R1	523.31	3	430.277	1	y4	47.02	84725	8831	2	0.040312	456603
ALAVLGLAAAESAAALR	B6SGY5	Zm00001d012824	U8112_R2	523.31	3	430.277	1	y4	47.21	109326	9015	2	0.044096	477213
ALAVLGLAAAESAAALR	B6SGY5	Zm00001d012824	U8112_R3	523.31	3	430.277	1	y4	47.27	101494	909	2	0.037102	418168
ALAVLGLAAAESAAALR	B6SGY5	Zm00001d012824	268_R1	523.31	3	256.166	1	b3	46.65	123699	32862	3	0.081226	782138
ALAVLGLAAAESAAALR	B6SGY5	Zm00001d012824	268_R2	523.31	3	256.166	1	b3	46.58	111274	25402	3	0.07608	674878
ALAVLGLAAAESAAALR	B6SGY5	Zm00001d012824	268_R3	523.31	3	256.166	1	b3	46.73	102691	15523	3	0.05721	563688
ALAVLGLAAAESAAALR	B6SGY5	Zm00001d012824	B73_R1	523.31	3	256.166	1	b3	46.87	48136	24960	2	0.01868	195351
ALAVLGLAAAESAAALR	B6SGY5	Zm00001d012824	B73_R2	523.31	3	256.166	1	b3	46.86	56057	30166	2	0.021871	208120
ALAVLGLAAAESAAALR	B6SGY5	Zm00001d012824	B73_R3	523.31	3	256.166	1	b3	46.85	49410	24513	2	0.024104	227235
ALAVLGLAAAESAAALR	B6SGY5	Zm00001d012824	BY804_R1	523.31	3	256.166	1	b3	46.17	242639	18552	3	0.15208	1523587
ALAVLGLAAAESAAALR	B6SGY5	Zm00001d012824	BY804_R2	523.31	3	256.166	1	b3	46.23	234340	29309	3	0.16098	1526384
ALAVLGLAAAESAAALR	B6SGY5	Zm00001d012824	BY804_R3	523.31	3	256.166	1	b3	46.32	235064	13602	3	0.13392	1434297
ALAVLGLAAAESAAALR	B6SGY5	Zm00001d012824	CIMBL111_R1	523.31	3	256.166	1	b3	47.43	28626	16668	2	0.01903	133807
ALAVLGLAAAESAAALR	B6SGY5	Zm00001d012824	CIMBL111_R2	523.31	3	256.166	1	b3	47.49	28108	13787	1	0.012314	80245
ALAVLGLAAAESAAALR	B6SGY5	Zm00001d012824	CIMBL111_R3	523.31	3	256.166	1	b3	47.42	21803	17114	2	0.014448	85547
ALAVLGLAAAESAAALR	B6SGY5	Zm00001d012824	CML192_R1	523.31	3	256.166	1	b3	47.08	88084	23542	2	0.044008	380474
ALAVLGLAAAESAAALR	B6SGY5	Zm00001d012824	CML192_R2	523.31	3	256.166	1	b3	46.99	71161	21259	2	0.045498	333245
ALAVLGLAAAESAAALR	B6SGY5	Zm00001d012824	CML192_R3	523.31	3	256.166	1	b3	47.07	109421	23460	2	0.050968	425062
ALAVLGLAAAESAAALR	B6SGY5	Zm00001d012824	CML31_R1	523.31	3	256.166	1	b3	46.65	9240	12913	4	0.013852	73512
ALAVLGLAAAESAAALR	B6SGY5	Zm00001d012824	CML31_R2	523.31	3	256.166	1	b3	46.71	25148	19588	3	0.025233	133109
ALAVLGLAAAESAAALR	B6SGY5	Zm00001d012824	CML31_R3	523.31	3	256.166	1	b3	46.72	26564	11779	1	0.017023	84778
ALAVLGLAAAESAAALR	B6SGY5	Zm00001d012824	CML470_R1	523.31	3	256.166	1	b3	46.02	60605	20463	3	0.030855	313159
ALAVLGLAAAESAAALR	B6SGY5	Zm00001d012824	CML470_R2	523.31	3	256.166	1	b3	46.02	54757	21322	2	0.031398	284577
ALAVLGLAAAESAAALR	B6SGY5	Zm00001d012824	CML470_R3	523.31	3	256.166	1	b3	46.06	73956	31941	2	0.037677	333694
ALAVLGLAAAESAAALR	B6SGY5	Zm00001d012824	CML50_R1	523.31	3	256.166	1	b3	47.69	25503	19615	4	0.013881	120946
ALAVLGLAAAESAAALR	B6SGY5	Zm00001d012824	CML50_R2	523.31	3	256.166	1	b3	47.55	22604	31387	3	0.014776	112071
ALAVLGLAAAESAAALR	B6SGY5	Zm00001d012824	CML50_R3	523.31	3	256.166	1	b3	47.57	17455	15526	2	0.011464	84233
ALAVLGLAAAESAAALR	B6SGY5	Zm00001d012824	DAN3130_R1	523.31	3	256.166	1	b3	47.55	266027	28216	2	0.17251	1400189
ALAVLGLAAAESAAALR	B6SGY5	Zm00001d012824	DAN3130_R2	523.31	3	256.166	1	b3	47.41	230297	33120	3	0.17539	1350719
ALAVLGLAAAESAAALR	B6SGY5	Zm00001d012824	DAN3130_R3	523.31	3	256.166	1	b3	47.55	251362	31786	3	0.17513	1328804
ALAVLGLAAAESAAALR	B6SGY5	Zm00001d012824	GEMS13_R1	523.31	3	256.166	1	b3	46.15	107865	34252	4	0.065962	702592
ALAVLGLAAAESAAALR	B6SGY5	Zm00001d012824	GEMS13_R2	523.31	3	256.166	1	b3	46.09	99440	30614	3	0.056649	574108
ALAVLGLAAAESAAALR	B6SGY5	Zm00001d012824	GEMS13_R3	523.31	3	256.166	1	b3	46.23	109132	23625	3	0.061138	621453
ALAVLGLAAAESAAALR	B6SGY5	Zm00001d012824	GEMS14_R1	523.31	3	256.166	1	b3	45.89	822	15432	5	0.0090463	37979
ALAVLGLAAAESAAALR	B6SGY5	Zm00001d012824	GEMS14_R2	523.31	3	256.166	1	b3	45.81	11841	4306	1	0.0073845	34194
ALAVLGLAAAESAAALR	B6SGY5	Zm00001d012824	GEMS14_R3	523.31	3	256.166	1	b3	46.3	10575	8414	2	0.0097714	44100
ALAVLGLAAAESAAALR	B6SGY5	Zm00001d012824	U8112_R1	523.31	3	256.166	1	b3	47.02	67579	21946	5	0.040312	456603
ALAVLGLAAAESAAALR	B6SGY5	Zm00001d012824	U8112_R2	523.31	3	256.166	1	b3	47.21	89445	12463	3	0.044096	477213
ALAVLGLAAAESAAALR	B6SGY5	Zm00001d012824	U8112_R3	523.31	3	256.166	1	b3	47.27	62436	23052	4	0.037102	418168
ALAADADAAPSAVSR	B6SGY5	Zm00001d012824	268_R1	693.355	2	1059.51	1	y11	18.96	292857	5649	4	0.20322	1956799
ALAADADAAPSAVSR	B6SGY5	Zm00001d012824	268_R2	693.355	2	1059.51	1	y11	18.74	326153	10524	5	0.26114	2316465
ALAADADAAPSAVSR	B6SGY5	Zm00001d012824	268_R3	693.355	2	1059.51	1	y11	18.62	307817	1656	5	0.22157	2183073
ALAADADAAPSAVSR	B6SGY5	Zm00001d012824	B73_R1	693.355	2	1059.51	1	y11	18.43	86632	3631	5	0.066034	690550
ALAADADAAPSAVSR	B6SGY5	Zm00001d012824	B73_R2	693.355	2	1059.51	1	y11	19.25	63812	10061	5	0.064457	613364
ALAADADAAPSAVSR	B6SGY5	Zm00001d012824	B73_R3	693.355	2	1059.51	1	y11	18.96	96045	5425	4	0.069544	655596
ALAADADAAPSAVSR	B6SGY5	Zm00001d012824	BY804_R1	693.355	2	1059.51	1	y11	18.37	624299	8703	5	0.44702	4478226
ALAADADAAPSAVSR	B6SGY5	Zm00001d012824	BY804_R2	693.355	2	1059.51	1	y11	18.73	533700	6742	5	0.40767	3865332
ALAADADAAPSAVSR	B6SGY5	Zm00001d012824	BY804_R3	693.355	2	1059.51	1	y11	18.17	586716	9044	5	0.3955	4235811
ALAADADAAPSAVSR	B6SGY5	Zm00001d012824	CIMBL111_R1	693.355	2	1059.51	1	y11	19.47	33672	0	5	0.03312	232879
ALAADADAAPSAVSR	B6SGY5	Zm00001d012824	CIMBL111_R2	693.355	2	1059.51	1	y11	19.65	25433	5896	5	0.039775	259198
ALAADADAAPSAVSR	B6SGY5	Zm00001d012824	CIMBL111_R3	693.355	2	1059.51	1	y11	20.14	22168	2375	5	0.04343	257154
ALAADADAAPSAVSR	B6SGY5	Zm00001d012824	CML192_R1	693.355	2	1059.51	1	y11	19.21	105831	11602	5	0.091835	793972
ALAADADAAPSAVSR	B6SGY5	Zm00001d012824	CML192_R2	693.355	2	1059.51	1	y11	19.47	153788	16096	5	0.14593	1068859
ALAADADAAPSAVSR	B6SGY5	Zm00001d012824	CML192_R3	693.355	2	1059.51	1	y11	19.03	117220	4345	4	0.096444	804321
ALAADADAAPSAVSR	B6SGY5	Zm00001d012824	CML31_R1	693.355	2	1059.51	1	y11	19.62	39737	8368	5	0.047664	252948
ALAADADAAPSAVSR	B6SGY5	Zm00001d012824	CML31_R2	693.355	2	1059.51	1	y11	19.32	36437	5469	5	0.05868	309544
ALAADADAAPSAVSR	B6SGY5	Zm00001d012824	CML31_R3	693.355	2	1059.51	1	y11	19.47	26743	4114	3	0.028263	140753
ALAADADAAPSAVSR	B6SGY5	Zm00001d012824	CML470_R1	693.355	2	1059.51	1	y11	18	140326	16272	5	0.098903	1003806
ALAADADAAPSAVSR	B6SGY5	Zm00001d012824	CML470_R2	693.355	2	1059.51	1	y11	18.37	107225	17275	5	0.085574	775592
ALAADADAAPSAVSR	B6SGY5	Zm00001d012824	CML470_R3	693.355	2	1059.51	1	y11	18.36	100757	23068	5	0.0989	875917
ALAADADAAPSAVSR	B6SGY5	Zm00001d012824	CML50_R1	693.355	2	1059.51	1	y11	21.17	6426	795	5	0.016556	144250
ALAADADAAPSAVSR	B6SGY5	Zm00001d012824	CML50_R2	693.355	2	1059.51	1	y11	20.06	13537	6950	5	0.02298	174302
ALAADADAAPSAVSR	B6SGY5	Zm00001d012824	CML50_R3	693.355	2	1059.51	1	y11	20.31	24671	0	5	0.029274	215098
ALAADADAAPSAVSR	B6SGY5	Zm00001d012824	DAN3130_R1	693.355	2	1059.51	1	y11	19.84	532325	772	5	0.46068	3739210
ALAADADAAPSAVSR	B6SGY5	Zm00001d012824	DAN3130_R2	693.355	2	1059.51	1	y11	19.92	348645	12089	4	0.3375	2599092
ALAADADAAPSAVSR	B6SGY5	Zm00001d012824	DAN3130_R3	693.355	2	1059.51	1	y11	19.7	439382	1839	5	0.39639	3007621
ALAADADAAPSAVSR	B6SGY5	Zm00001d012824	GEMS13_R1	693.355	2	1059.51	1	y11	18.32	206103	34826	5	0.17227	1834906
ALAADADAAPSAVSR	B6SGY5	Zm00001d012824	GEMS13_R2	693.355	2	1059.51	1	y11	18.66	221838	22629	5	0.15857	1607008
ALAADADAAPSAVSR	B6SGY5	Zm00001d012824	GEMS13_R3	693.355	2	1059.51	1	y11	18.37	194592	8809	5	0.14573	1481285
ALAADADAAPSAVSR	B6SGY5	Zm00001d012824	GEMS14_R1	693.355	2	1059.51	1	y11	19.84	10249	3472	5	0.035186	147722
ALAADADAAPSAVSR	B6SGY5	Zm00001d012824	GEMS14_R2	693.355	2	1059.51	1	y11	19.55	14907	6694	5	0.030411	140818
ALAADADAAPSAVSR	B6SGY5	Zm00001d012824	GEMS14_R3	693.355	2	1059.51	1	y11	20.14	18467	5916	4	0.034279	154706
ALAADADAAPSAVSR	B6SGY5	Zm00001d012824	U8112_R1	693.355	2	1059.51	1	y11	18.66	196179	3989	5	0.12537	1420022
ALAADADAAPSAVSR	B6SGY5	Zm00001d012824	U8112_R2	693.355	2	1059.51	1	y11	18.94	116255	11096	5	0.097108	1050918
ALAADADAAPSAVSR	B6SGY5	Zm00001d012824	U8112_R3	693.355	2	1059.51	1	y11	18.81	146594	18038	5	0.10818	1219256
ALAADADAAPSAVSR	B6SGY5	Zm00001d012824	268_R1	693.355	2	758.416	1	y8	18.96	339822	9801	3	0.20322	1956799
ALAADADAAPSAVSR	B6SGY5	Zm00001d012824	268_R2	693.355	2	758.416	1	y8	18.74	345798	21842	4	0.26114	2316465
ALAADADAAPSAVSR	B6SGY5	Zm00001d012824	268_R3	693.355	2	758.416	1	y8	18.62	333343	32891	3	0.22157	2183073
ALAADADAAPSAVSR	B6SGY5	Zm00001d012824	B73_R1	693.355	2	758.416	1	y8	18.43	96930	18128	4	0.066034	690550
ALAADADAAPSAVSR	B6SGY5	Zm00001d012824	B73_R2	693.355	2	758.416	1	y8	19.25	99641	29355	4	0.064457	613364
ALAADADAAPSAVSR	B6SGY5	Zm00001d012824	B73_R3	693.355	2	758.416	1	y8	19.03	87231	21570	5	0.069544	655596
ALAADADAAPSAVSR	B6SGY5	Zm00001d012824	BY804_R1	693.355	2	758.416	1	y8	18.37	747227	12761	3	0.44702	4478226
ALAADADAAPSAVSR	B6SGY5	Zm00001d012824	BY804_R2	693.355	2	758.416	1	y8	18.73	664908	19021	3	0.40767	3865332
ALAADADAAPSAVSR	B6SGY5	Zm00001d012824	BY804_R3	693.355	2	758.416	1	y8	18.17	694627	32076	3	0.3955	4235811
ALAADADAAPSAVSR	B6SGY5	Zm00001d012824	CIMBL111_R1	693.355	2	758.416	1	y8	19.47	33924	10754	4	0.03312	232879
ALAADADAAPSAVSR	B6SGY5	Zm00001d012824	CIMBL111_R2	693.355	2	758.416	1	y8	19.65	46342	10699	4	0.039775	259198
ALAADADAAPSAVSR	B6SGY5	Zm00001d012824	CIMBL111_R3	693.355	2	758.416	1	y8	20.14	22639	16588	4	0.04343	257154
ALAADADAAPSAVSR	B6SGY5	Zm00001d012824	CML192_R1	693.355	2	758.416	1	y8	19.21	125998	21235	3	0.091835	793972
ALAADADAAPSAVSR	B6SGY5	Zm00001d012824	CML192_R2	693.355	2	758.416	1	y8	19.47	176280	17625	2	0.14593	1068859
ALAADADAAPSAVSR	B6SGY5	Zm00001d012824	CML192_R3	693.355	2	758.416	1	y8	19.03	132127	5645	3	0.096444	804321
ALAADADAAPSAVSR	B6SGY5	Zm00001d012824	CML31_R1	693.355	2	758.416	1	y8	19.69	40831	13649	4	0.047664	252948
ALAADADAAPSAVSR	B6SGY5	Zm00001d012824	CML31_R2	693.355	2	758.416	1	y8	19.32	42397	28761	4	0.05868	309544
ALAADADAAPSAVSR	B6SGY5	Zm00001d012824	CML31_R3	693.355	2	758.416	1	y8	19.47	20692	24609	4	0.028263	140753
ALAADADAAPSAVSR	B6SGY5	Zm00001d012824	CML470_R1	693.355	2	758.416	1	y8	18	171911	16624	3	0.098903	1003806
ALAADADAAPSAVSR	B6SGY5	Zm00001d012824	CML470_R2	693.355	2	758.416	1	y8	18.37	114762	14670	4	0.085574	775592
ALAADADAAPSAVSR	B6SGY5	Zm00001d012824	CML470_R3	693.355	2	758.416	1	y8	18.36	165520	45827	3	0.0989	875917
ALAADADAAPSAVSR	B6SGY5	Zm00001d012824	CML50_R1	693.355	2	758.416	1	y8	21.25	51208	1940	1	0.016556	144250
ALAADADAAPSAVSR	B6SGY5	Zm00001d012824	CML50_R2	693.355	2	758.416	1	y8	20.06	23207	7108	4	0.02298	174302
ALAADADAAPSAVSR	B6SGY5	Zm00001d012824	CML50_R3	693.355	2	758.416	1	y8	20.31	31562	10351	4	0.029274	215098
ALAADADAAPSAVSR	B6SGY5	Zm00001d012824	DAN3130_R1	693.355	2	758.416	1	y8	19.84	566833	17916	4	0.46068	3739210
ALAADADAAPSAVSR	B6SGY5	Zm00001d012824	DAN3130_R2	693.355	2	758.416	1	y8	19.92	450321	19163	3	0.3375	2599092
ALAADADAAPSAVSR	B6SGY5	Zm00001d012824	DAN3130_R3	693.355	2	758.416	1	y8	19.7	481661	36833	3	0.39639	3007621
ALAADADAAPSAVSR	B6SGY5	Zm00001d012824	GEMS13_R1	693.355	2	758.416	1	y8	18.32	330878	11263	2	0.17227	1834906
ALAADADAAPSAVSR	B6SGY5	Zm00001d012824	GEMS13_R2	693.355	2	758.416	1	y8	18.66	236643	33276	4	0.15857	1607008
ALAADADAAPSAVSR	B6SGY5	Zm00001d012824	GEMS13_R3	693.355	2	758.416	1	y8	18.37	230102	17612	4	0.14573	1481285
ALAADADAAPSAVSR	B6SGY5	Zm00001d012824	GEMS14_R1	693.355	2	758.416	1	y8	19.77	30753	11114	4	0.035186	147722
ALAADADAAPSAVSR	B6SGY5	Zm00001d012824	GEMS14_R2	693.355	2	758.416	1	y8	19.77	25827	12922	3	0.030411	140818
ALAADADAAPSAVSR	B6SGY5	Zm00001d012824	GEMS14_R3	693.355	2	758.416	1	y8	20.14	19255	5624	3	0.034279	154706
ALAADADAAPSAVSR	B6SGY5	Zm00001d012824	U8112_R1	693.355	2	758.416	1	y8	18.66	222657	17514	3	0.12537	1420022
ALAADADAAPSAVSR	B6SGY5	Zm00001d012824	U8112_R2	693.355	2	758.416	1	y8	18.94	165691	12979	3	0.097108	1050918
ALAADADAAPSAVSR	B6SGY5	Zm00001d012824	U8112_R3	693.355	2	758.416	1	y8	18.81	190622	16167	4	0.10818	1219256
ALAADADAAPSAVSR	B6SGY5	Zm00001d012824	268_R1	693.355	2	687.378	1	y7	18.96	356768	33180	2	0.20322	1956799
ALAADADAAPSAVSR	B6SGY5	Zm00001d012824	268_R2	693.355	2	687.378	1	y7	18.74	419199	25228	2	0.26114	2316465
ALAADADAAPSAVSR	B6SGY5	Zm00001d012824	268_R3	693.355	2	687.378	1	y7	18.62	370822	37062	2	0.22157	2183073
ALAADADAAPSAVSR	B6SGY5	Zm00001d012824	B73_R1	693.355	2	687.378	1	y7	18.43	145667	30885	2	0.066034	690550
ALAADADAAPSAVSR	B6SGY5	Zm00001d012824	B73_R2	693.355	2	687.378	1	y7	19.25	102651	23096	3	0.064457	613364
ALAADADAAPSAVSR	B6SGY5	Zm00001d012824	B73_R3	693.355	2	687.378	1	y7	19.03	113576	41048	2	0.069544	655596
ALAADADAAPSAVSR	B6SGY5	Zm00001d012824	BY804_R1	693.355	2	687.378	1	y7	18.37	772231	54319	2	0.44702	4478226
ALAADADAAPSAVSR	B6SGY5	Zm00001d012824	BY804_R2	693.355	2	687.378	1	y7	18.73	697595	101428	2	0.40767	3865332
ALAADADAAPSAVSR	B6SGY5	Zm00001d012824	BY804_R3	693.355	2	687.378	1	y7	18.17	795231	28552	2	0.3955	4235811
ALAADADAAPSAVSR	B6SGY5	Zm00001d012824	CIMBL111_R1	693.355	2	687.378	1	y7	19.47	49595	19336	2	0.03312	232879
ALAADADAAPSAVSR	B6SGY5	Zm00001d012824	CIMBL111_R2	693.355	2	687.378	1	y7	19.65	73250	15665	1	0.039775	259198
ALAADADAAPSAVSR	B6SGY5	Zm00001d012824	CIMBL111_R3	693.355	2	687.378	1	y7	20.14	70516	17831	2	0.04343	257154
ALAADADAAPSAVSR	B6SGY5	Zm00001d012824	CML192_R1	693.355	2	687.378	1	y7	19.21	123979	51575	4	0.091835	793972
ALAADADAAPSAVSR	B6SGY5	Zm00001d012824	CML192_R2	693.355	2	687.378	1	y7	19.47	170285	66718	3	0.14593	1068859
ALAADADAAPSAVSR	B6SGY5	Zm00001d012824	CML192_R3	693.355	2	687.378	1	y7	19.03	152924	20550	2	0.096444	804321
ALAADADAAPSAVSR	B6SGY5	Zm00001d012824	CML31_R1	693.355	2	687.378	1	y7	19.62	52969	28225	2	0.047664	252948
ALAADADAAPSAVSR	B6SGY5	Zm00001d012824	CML31_R2	693.355	2	687.378	1	y7	19.32	77383	29718	2	0.05868	309544
ALAADADAAPSAVSR	B6SGY5	Zm00001d012824	CML31_R3	693.355	2	687.378	1	y7	19.47	20419	16954	5	0.028263	140753
ALAADADAAPSAVSR	B6SGY5	Zm00001d012824	CML470_R1	693.355	2	687.378	1	y7	18	201362	37671	2	0.098903	1003806
ALAADADAAPSAVSR	B6SGY5	Zm00001d012824	CML470_R2	693.355	2	687.378	1	y7	18.37	121536	58181	3	0.085574	775592
ALAADADAAPSAVSR	B6SGY5	Zm00001d012824	CML470_R3	693.355	2	687.378	1	y7	18.36	193881	95858	2	0.0989	875917
ALAADADAAPSAVSR	B6SGY5	Zm00001d012824	CML50_R1	693.355	2	687.378	1	y7	21.39	31707	7786	2	0.016556	144250
ALAADADAAPSAVSR	B6SGY5	Zm00001d012824	CML50_R2	693.355	2	687.378	1	y7	20.06	31248	16507	3	0.02298	174302
ALAADADAAPSAVSR	B6SGY5	Zm00001d012824	CML50_R3	693.355	2	687.378	1	y7	20.31	41691	23053	3	0.029274	215098
ALAADADAAPSAVSR	B6SGY5	Zm00001d012824	DAN3130_R1	693.355	2	687.378	1	y7	19.84	640517	9168	2	0.46068	3739210
ALAADADAAPSAVSR	B6SGY5	Zm00001d012824	DAN3130_R2	693.355	2	687.378	1	y7	19.92	477225	80183	2	0.3375	2599092
ALAADADAAPSAVSR	B6SGY5	Zm00001d012824	DAN3130_R3	693.355	2	687.378	1	y7	19.7	519478	56609	2	0.39639	3007621
ALAADADAAPSAVSR	B6SGY5	Zm00001d012824	GEMS13_R1	693.355	2	687.378	1	y7	18.32	306433	88655	4	0.17227	1834906
ALAADADAAPSAVSR	B6SGY5	Zm00001d012824	GEMS13_R2	693.355	2	687.378	1	y7	18.66	294946	45627	2	0.15857	1607008
ALAADADAAPSAVSR	B6SGY5	Zm00001d012824	GEMS13_R3	693.355	2	687.378	1	y7	18.29	281797	41069	2	0.14573	1481285
ALAADADAAPSAVSR	B6SGY5	Zm00001d012824	GEMS14_R1	693.355	2	687.378	1	y7	19.69	36943	16232	2	0.035186	147722
ALAADADAAPSAVSR	B6SGY5	Zm00001d012824	GEMS14_R2	693.355	2	687.378	1	y7	20.28	20822	44715	4	0.030411	140818
ALAADADAAPSAVSR	B6SGY5	Zm00001d012824	GEMS14_R3	693.355	2	687.378	1	y7	20.14	10467	38528	5	0.034279	154706
ALAADADAAPSAVSR	B6SGY5	Zm00001d012824	U8112_R1	693.355	2	687.378	1	y7	18.66	276979	14576	2	0.12537	1420022
ALAADADAAPSAVSR	B6SGY5	Zm00001d012824	U8112_R2	693.355	2	687.378	1	y7	18.94	199705	59360	2	0.097108	1050918
ALAADADAAPSAVSR	B6SGY5	Zm00001d012824	U8112_R3	693.355	2	687.378	1	y7	18.88	213226	61376	2	0.10818	1219256
ALAADADAAPSAVSR	B6SGY5	Zm00001d012824	268_R1	693.355	2	616.341	1	y6	18.96	687435	56016	1	0.20322	1956799
ALAADADAAPSAVSR	B6SGY5	Zm00001d012824	268_R2	693.355	2	616.341	1	y6	18.74	867506	0	1	0.26114	2316465
ALAADADAAPSAVSR	B6SGY5	Zm00001d012824	268_R3	693.355	2	616.341	1	y6	18.62	842660	38763	1	0.22157	2183073
ALAADADAAPSAVSR	B6SGY5	Zm00001d012824	B73_R1	693.355	2	616.341	1	y6	18.43	237726	34665	1	0.066034	690550
ALAADADAAPSAVSR	B6SGY5	Zm00001d012824	B73_R2	693.355	2	616.341	1	y6	19.25	240820	13594	1	0.064457	613364
ALAADADAAPSAVSR	B6SGY5	Zm00001d012824	B73_R3	693.355	2	616.341	1	y6	19.03	259539	21064	1	0.069544	655596
ALAADADAAPSAVSR	B6SGY5	Zm00001d012824	BY804_R1	693.355	2	616.341	1	y6	18.37	1650503	51009	1	0.44702	4478226
ALAADADAAPSAVSR	B6SGY5	Zm00001d012824	BY804_R2	693.355	2	616.341	1	y6	18.73	1414153	23480	1	0.40767	3865332
ALAADADAAPSAVSR	B6SGY5	Zm00001d012824	BY804_R3	693.355	2	616.341	1	y6	18.17	1499507	84080	1	0.3955	4235811
ALAADADAAPSAVSR	B6SGY5	Zm00001d012824	CIMBL111_R1	693.355	2	616.341	1	y6	19.54	71876	28966	1	0.03312	232879
ALAADADAAPSAVSR	B6SGY5	Zm00001d012824	CIMBL111_R2	693.355	2	616.341	1	y6	19.65	53382	32285	3	0.039775	259198
ALAADADAAPSAVSR	B6SGY5	Zm00001d012824	CIMBL111_R3	693.355	2	616.341	1	y6	20.14	93253	5950	1	0.04343	257154
ALAADADAAPSAVSR	B6SGY5	Zm00001d012824	CML192_R1	693.355	2	616.341	1	y6	19.21	306543	23198	1	0.091835	793972
ALAADADAAPSAVSR	B6SGY5	Zm00001d012824	CML192_R2	693.355	2	616.341	1	y6	19.47	408500	26238	1	0.14593	1068859
ALAADADAAPSAVSR	B6SGY5	Zm00001d012824	CML192_R3	693.355	2	616.341	1	y6	19.03	286371	29223	1	0.096444	804321
ALAADADAAPSAVSR	B6SGY5	Zm00001d012824	CML31_R1	693.355	2	616.341	1	y6	19.62	77853	32957	1	0.047664	252948
ALAADADAAPSAVSR	B6SGY5	Zm00001d012824	CML31_R2	693.355	2	616.341	1	y6	19.32	86534	11112	1	0.05868	309544
ALAADADAAPSAVSR	B6SGY5	Zm00001d012824	CML31_R3	693.355	2	616.341	1	y6	19.47	37504	33215	1	0.028263	140753
ALAADADAAPSAVSR	B6SGY5	Zm00001d012824	CML470_R1	693.355	2	616.341	1	y6	18	340521	10938	1	0.098903	1003806
ALAADADAAPSAVSR	B6SGY5	Zm00001d012824	CML470_R2	693.355	2	616.341	1	y6	18.37	285269	34348	1	0.085574	775592
ALAADADAAPSAVSR	B6SGY5	Zm00001d012824	CML470_R3	693.355	2	616.341	1	y6	18.36	276157	33292	1	0.0989	875917
ALAADADAAPSAVSR	B6SGY5	Zm00001d012824	CML50_R1	693.355	2	616.341	1	y6	21.25	30379	12726	3	0.016556	144250
ALAADADAAPSAVSR	B6SGY5	Zm00001d012824	CML50_R2	693.355	2	616.341	1	y6	20.06	73395	2984	1	0.02298	174302
ALAADADAAPSAVSR	B6SGY5	Zm00001d012824	CML50_R3	693.355	2	616.341	1	y6	20.31	68598	15367	1	0.029274	215098
ALAADADAAPSAVSR	B6SGY5	Zm00001d012824	DAN3130_R1	693.355	2	616.341	1	y6	19.84	1430875	13810	1	0.46068	3739210
ALAADADAAPSAVSR	B6SGY5	Zm00001d012824	DAN3130_R2	693.355	2	616.341	1	y6	19.92	974863	43475	1	0.3375	2599092
ALAADADAAPSAVSR	B6SGY5	Zm00001d012824	DAN3130_R3	693.355	2	616.341	1	y6	19.7	1102864	8336	1	0.39639	3007621
ALAADADAAPSAVSR	B6SGY5	Zm00001d012824	GEMS13_R1	693.355	2	616.341	1	y6	18.32	666892	65081	1	0.17227	1834906
ALAADADAAPSAVSR	B6SGY5	Zm00001d012824	GEMS13_R2	693.355	2	616.341	1	y6	18.66	579832	41934	1	0.15857	1607008
ALAADADAAPSAVSR	B6SGY5	Zm00001d012824	GEMS13_R3	693.355	2	616.341	1	y6	18.37	531942	38156	1	0.14573	1481285
ALAADADAAPSAVSR	B6SGY5	Zm00001d012824	GEMS14_R1	693.355	2	616.341	1	y6	19.77	32682	20763	3	0.035186	147722
ALAADADAAPSAVSR	B6SGY5	Zm00001d012824	GEMS14_R2	693.355	2	616.341	1	y6	19.77	32739	16170	2	0.030411	140818
ALAADADAAPSAVSR	B6SGY5	Zm00001d012824	GEMS14_R3	693.355	2	616.341	1	y6	19.84	62405	19228	1	0.034279	154706
ALAADADAAPSAVSR	B6SGY5	Zm00001d012824	U8112_R1	693.355	2	616.341	1	y6	18.66	508338	27759	1	0.12537	1420022
ALAADADAAPSAVSR	B6SGY5	Zm00001d012824	U8112_R2	693.355	2	616.341	1	y6	18.94	422395	48407	1	0.097108	1050918
ALAADADAAPSAVSR	B6SGY5	Zm00001d012824	U8112_R3	693.355	2	616.341	1	y6	18.88	472652	41469	1	0.10818	1219256
ALAADADAAPSAVSR	B6SGY5	Zm00001d012824	268_R1	693.355	2	256.166	1	b3	18.96	279917	45924	5	0.20322	1956799
ALAADADAAPSAVSR	B6SGY5	Zm00001d012824	268_R2	693.355	2	256.166	1	b3	18.74	357808	15104	3	0.26114	2316465
ALAADADAAPSAVSR	B6SGY5	Zm00001d012824	268_R3	693.355	2	256.166	1	b3	18.62	328432	26173	4	0.22157	2183073
ALAADADAAPSAVSR	B6SGY5	Zm00001d012824	B73_R1	693.355	2	256.166	1	b3	18.43	123595	20757	3	0.066034	690550
ALAADADAAPSAVSR	B6SGY5	Zm00001d012824	B73_R2	693.355	2	256.166	1	b3	19.25	106441	18532	2	0.064457	613364
ALAADADAAPSAVSR	B6SGY5	Zm00001d012824	B73_R3	693.355	2	256.166	1	b3	19.03	99205	37056	3	0.069544	655596
ALAADADAAPSAVSR	B6SGY5	Zm00001d012824	BY804_R1	693.355	2	256.166	1	b3	18.37	683966	39654	4	0.44702	4478226
ALAADADAAPSAVSR	B6SGY5	Zm00001d012824	BY804_R2	693.355	2	256.166	1	b3	18.73	554977	71251	4	0.40767	3865332
ALAADADAAPSAVSR	B6SGY5	Zm00001d012824	BY804_R3	693.355	2	256.166	1	b3	18.17	659731	37758	4	0.3955	4235811
ALAADADAAPSAVSR	B6SGY5	Zm00001d012824	CIMBL111_R1	693.355	2	256.166	1	b3	19.54	43812	18159	3	0.03312	232879
ALAADADAAPSAVSR	B6SGY5	Zm00001d012824	CIMBL111_R2	693.355	2	256.166	1	b3	19.65	60791	19017	2	0.039775	259198
ALAADADAAPSAVSR	B6SGY5	Zm00001d012824	CIMBL111_R3	693.355	2	256.166	1	b3	20.14	48578	17512	3	0.04343	257154
ALAADADAAPSAVSR	B6SGY5	Zm00001d012824	CML192_R1	693.355	2	256.166	1	b3	19.21	131622	39430	2	0.091835	793972
ALAADADAAPSAVSR	B6SGY5	Zm00001d012824	CML192_R2	693.355	2	256.166	1	b3	19.47	160008	49532	4	0.14593	1068859
ALAADADAAPSAVSR	B6SGY5	Zm00001d012824	CML192_R3	693.355	2	256.166	1	b3	19.03	115679	32090	5	0.096444	804321
ALAADADAAPSAVSR	B6SGY5	Zm00001d012824	CML31_R1	693.355	2	256.166	1	b3	19.62	41558	26474	3	0.047664	252948
ALAADADAAPSAVSR	B6SGY5	Zm00001d012824	CML31_R2	693.355	2	256.166	1	b3	19.32	66793	14602	3	0.05868	309544
ALAADADAAPSAVSR	B6SGY5	Zm00001d012824	CML31_R3	693.355	2	256.166	1	b3	19.47	35395	6986	2	0.028263	140753
ALAADADAAPSAVSR	B6SGY5	Zm00001d012824	CML470_R1	693.355	2	256.166	1	b3	18	149685	64509	4	0.098903	1003806
ALAADADAAPSAVSR	B6SGY5	Zm00001d012824	CML470_R2	693.355	2	256.166	1	b3	18.44	146800	39110	2	0.085574	775592
ALAADADAAPSAVSR	B6SGY5	Zm00001d012824	CML470_R3	693.355	2	256.166	1	b3	18.36	139602	48290	4	0.0989	875917
ALAADADAAPSAVSR	B6SGY5	Zm00001d012824	CML50_R1	693.355	2	256.166	1	b3	21.17	24530	3582	4	0.016556	144250
ALAADADAAPSAVSR	B6SGY5	Zm00001d012824	CML50_R2	693.355	2	256.166	1	b3	20.06	32916	12184	2	0.02298	174302
ALAADADAAPSAVSR	B6SGY5	Zm00001d012824	CML50_R3	693.355	2	256.166	1	b3	20.31	48576	3329	2	0.029274	215098
ALAADADAAPSAVSR	B6SGY5	Zm00001d012824	DAN3130_R1	693.355	2	256.166	1	b3	19.84	568662	53935	3	0.46068	3739210
ALAADADAAPSAVSR	B6SGY5	Zm00001d012824	DAN3130_R2	693.355	2	256.166	1	b3	19.92	348037	77252	5	0.3375	2599092
ALAADADAAPSAVSR	B6SGY5	Zm00001d012824	DAN3130_R3	693.355	2	256.166	1	b3	19.7	464235	42318	4	0.39639	3007621
ALAADADAAPSAVSR	B6SGY5	Zm00001d012824	GEMS13_R1	693.355	2	256.166	1	b3	18.32	324599	38425	3	0.17227	1834906
ALAADADAAPSAVSR	B6SGY5	Zm00001d012824	GEMS13_R2	693.355	2	256.166	1	b3	18.66	273748	52079	3	0.15857	1607008
ALAADADAAPSAVSR	B6SGY5	Zm00001d012824	GEMS13_R3	693.355	2	256.166	1	b3	18.37	242851	38141	3	0.14573	1481285
ALAADADAAPSAVSR	B6SGY5	Zm00001d012824	GEMS14_R1	693.355	2	256.166	1	b3	19.69	37096	10564	1	0.035186	147722
ALAADADAAPSAVSR	B6SGY5	Zm00001d012824	GEMS14_R2	693.355	2	256.166	1	b3	19.84	46524	11863	1	0.030411	140818
ALAADADAAPSAVSR	B6SGY5	Zm00001d012824	GEMS14_R3	693.355	2	256.166	1	b3	20.14	44112	12931	2	0.034279	154706
ALAADADAAPSAVSR	B6SGY5	Zm00001d012824	U8112_R1	693.355	2	256.166	1	b3	18.66	215869	15091	4	0.12537	1420022
ALAADADAAPSAVSR	B6SGY5	Zm00001d012824	U8112_R2	693.355	2	256.166	1	b3	18.94	146872	42663	4	0.097108	1050918
ALAADADAAPSAVSR	B6SGY5	Zm00001d012824	U8112_R3	693.355	2	256.166	1	b3	18.88	196162	36872	3	0.10818	1219256
