# Supplementary material for: Characterization of Proteome Variation During Modern Maize Breeding
Source: Mol Cell Proteomics. 2018 Nov 8;18(2):263–76. doi: 10.1074/mcp.RA118.001021 (PMC6356080; doi:10.1074/mcp.RA118.001021)
Supplement: supplemental Table S1 [file 139955_1_supp_230491_phrhk9.xlsx]

## Sheet: Sheet1
Supplemental Table 2. Relative abundance (inbred lines vs. B73) of 2,750 proteins in 98 maize inbred lines.
#The columns with bold fonts header display the protein quantification information. Population labels were provided in the parentheses following the inbred line accession names.
#Coverage -- the percentage of the protein sequence covered by identified peptides.
#Unique Peptides -- the number of peptide sequences unique to a protein group
#Peptides -- the number of distinct peptide sequences in the protein group.
Uniprot_Accession	Ensembl_GID	268 (Mixed)	Coverage	#Unique Peptides	#Peptides	CIMBL144 (Mixed)	Coverage	#Unique Peptides	#Peptides	CIMBL17 (Mixed)	Coverage	#Unique Peptides	#Peptides	CIMBL9 (Mixed)	Coverage	#Unique Peptides	#Peptides	CML134 (Mixed)	Coverage	#Unique Peptides	#Peptides	CML192 (Mixed)	Coverage	#Unique Peptides	#Peptides	GEMS13 (Mixed)	Coverage	#Unique Peptides	#Peptides	GEMS54 (Mixed)	Coverage	#Unique Peptides	#Peptides	GEMS6 (Mixed)	Coverage	#Unique Peptides	#Peptides	P178 (Mixed)	Coverage	#Unique Peptides	#Peptides	TY3 (Mixed)	Coverage	#Unique Peptides	#Peptides	5237 (NSS)	Coverage	#Unique Peptides	#Peptides
A0A075T3E7	Zm00001d030045	1.026	0.3019	2	5	0.773	0.2453	2	4	0.96	0.3019	2	5	0.813	0.2453	2	4	0.756	0.3679	3	6	0.88	0.3679	3	6	0.783	0.4151	4	7	0.833	0.3019	2	5	0.783	0.4151	4	7	0.994	0.2453	2	4	1.176	0.4151	4	7	1.384	0.1179	2	2
A0A096PFT4	Zm00001d044303	1.275	0.0177	2	2	NA	NA	NA	NA	1.235	0.0177	2	2	NA	NA	NA	NA	1.115	0.0242	3	3	0.926	0.0242	3	3	1.129	0.0719	8	9	1.108	0.0177	2	2	1.38	0.0719	8	9	NA	NA	NA	NA	1.104	0.0719	8	9	1.179	0.0209	3	3
A0A096PFT5	Zm00001d044304	0.988	0.0415	1	1	NA	NA	NA	NA	1.067	0.0415	1	1	NA	NA	NA	NA	1.082	0.0534	2	2	0.884	0.0534	2	2	NA	NA	NA	NA	0.89	0.0415	1	1	NA	NA	NA	NA	NA	NA	NA	NA	NA	NA	NA	NA	0.946	0.0692	2	2
A0A096PFU3	Zm00001d042723	0.759	0.0291	1	1	NA	NA	NA	NA	0.837	0.0291	1	1	NA	NA	NA	NA	0.638	0.0538	2	2	0.847	0.0538	2	2	1.068	0.0404	2	2	0.751	0.0291	1	1	1.145	0.0404	2	2	NA	NA	NA	NA	1.054	0.0404	2	2	NA	NA	NA	NA
A0A096PFU5	Zm00001d039411	1.016	0.0504	1	1	NA	NA	NA	NA	1.118	0.0504	1	1	NA	NA	NA	NA	0.861	0.2015	2	7	1.013	0.2015	2	7	1.235	0.1839	1	7	1.162	0.0504	1	1	1.577	0.1839	1	7	NA	NA	NA	NA	1.194	0.1839	1	7	1.439	0.0932	1	3
A0A096PGQ5	Zm00001d039064	0.962	0.3268	4	4	0.922	0.2484	3	3	1.034	0.3268	4	4	0.855	0.2484	3	3	1.033	0.0719	1	1	1.022	0.0719	1	1	1.246	0.1242	2	2	0.927	0.3268	4	4	0.957	0.1242	2	2	0.877	0.2484	3	3	1.111	0.1242	2	2	0.972	0.2484	3	3
A0A096PGT5	Zm00001d038332	0.922	0.0939	1	3	NA	NA	NA	NA	0.883	0.0939	1	3	NA	NA	NA	NA	0.773	0.1123	1	6	0.699	0.1123	1	6	0.709	0.1123	3	5	0.78	0.0939	1	3	0.689	0.1123	3	5	NA	NA	NA	NA	0.809	0.1123	3	5	NA	NA	NA	NA
A0A096PHY7	Zm00001d013156	0.941	0.1076	3	3	0.962	0.1076	3	3	0.944	0.1076	3	3	0.948	0.1076	3	3	0.555	0.1211	2	2	1.08	0.1211	2	2	NA	NA	NA	NA	0.979	0.1076	3	3	NA	NA	NA	NA	1.111	0.1076	3	3	NA	NA	NA	NA	0.878	0.148	2	2
A0A096PII0	Zm00001d044548	1.2	0.3648	7	7	0.979	0.2182	4	4	0.968	0.3648	7	7	0.978	0.2182	4	4	0.913	0.2182	5	5	1.012	0.2182	5	5	0.887	0.2215	6	6	1.083	0.3648	7	7	0.925	0.2215	6	6	1.118	0.2182	4	4	0.732	0.2215	6	6	0.966	0.0879	2	2
A0A096PIN4	Zm00001d005973	1.551	0.1131	4	4	1.035	0.0626	2	2	1.31	0.1131	4	4	2.259	0.0626	2	2	2.871	0.0465	2	2	1.083	0.0465	2	2	0.808	0.0202	1	1	1.101	0.1131	4	4	0.898	0.0202	1	1	0.959	0.0626	2	2	0.846	0.0202	1	1	0.634	0.0202	1	1
A0A096PIP9	Zm00001d034721	0.864	0.2732	14	14	0.921	0.2988	15	15	0.844	0.2732	14	14	0.828	0.2988	15	15	1.38	0.284	10	18	0.916	0.284	10	18	NA	NA	NA	NA	0.971	0.2732	14	14	NA	NA	NA	NA	0.681	0.2988	15	15	NA	NA	NA	NA	0.95	0.2369	14	14
A0A096PJC5	Zm00001d030346	1.08	0.5288	9	9	0.929	0.4952	8	8	1.084	0.5288	9	9	1.094	0.4952	8	8	0.758	0.4952	9	9	1.385	0.4952	9	9	0.945	0.4519	8	8	1.134	0.5288	9	9	0.972	0.4519	8	8	1.057	0.4952	8	8	0.861	0.4519	8	8	1	0.524	8	8
A0A096PL15	Zm00001d028915	NA	NA	NA	NA	NA	NA	NA	NA	NA	NA	NA	NA	NA	NA	NA	NA	0.977	0.1941	3	3	1.076	0.1941	3	3	0.739	0.173	3	3	NA	NA	NA	NA	0.926	0.173	3	3	NA	NA	NA	NA	0.488	0.173	3	3	1.052	0.1814	2	2
A0A096PL43	Zm00001d044401	1.068	0.6718	3	9	1.99	0.6757	2	9	1.095	0.6718	3	9	1.016	0.6757	2	9	1.561	0.6023	1	8	0.973	0.6023	1	8	0.972	0.6023	1	8	1.335	0.6718	3	9	0.928	0.6023	1	8	0.919	0.6757	2	9	1.152	0.6023	1	8	0.88	0.6216	2	9
A0A096PLG5	Zm00001d013038	NA	NA	NA	NA	1.16	0.0728	1	1	NA	NA	NA	NA	0.818	0.0728	1	1	NA	NA	NA	NA	NA	NA	NA	NA	0.749	0.0728	1	1	NA	NA	NA	NA	0.962	0.0728	1	1	0.911	0.0728	1	1	0.944	0.0728	1	1	NA	NA	NA	NA
A0A096PLH2	Zm00001d013027	0.827	0.0769	2	3	1.08	0.0769	2	3	0.849	0.0769	2	3	0.902	0.0769	2	3	0.878	0.1923	2	7	0.925	0.1923	2	7	1.12	0.1923	7	7	0.883	0.0769	2	3	0.948	0.1923	7	7	1.001	0.0769	2	3	1.205	0.1923	7	7	1.236	0.0491	1	2
A0A096PLJ0	Zm00001d041553	0.876	0.0645	1	1	0.735	0.129	2	2	0.613	0.0645	1	1	1.316	0.129	2	2	0.668	0.172	3	3	1.406	0.172	3	3	2.04	0.129	2	2	1.37	0.0645	1	1	1.879	0.129	2	2	1.027	0.129	2	2	1.308	0.129	2	2	4.368	0.0645	1	1
A0A096PMM2	Zm00001d000399	0.885	0.5211	19	24	1.018	0.511	19	25	0.913	0.5211	19	24	0.782	0.511	19	25	0.996	0.5801	22	27	0.882	0.5801	22	27	1.144	0.4688	18	23	0.856	0.5211	19	24	1.091	0.4688	18	23	0.976	0.511	19	25	1.105	0.4688	18	23	0.841	0.4368	19	23
A0A096PN04	Zm00001d014280	NA	NA	NA	NA	NA	NA	NA	NA	NA	NA	NA	NA	NA	NA	NA	NA	0.948	0.0523	2	2	1.911	0.0523	2	2	0.988	0.1024	4	4	NA	NA	NA	NA	1.174	0.1024	4	4	NA	NA	NA	NA	1.118	0.1024	4	4	0.97	0.0545	2	2
A0A096PN14	Zm00001d016543	NA	NA	NA	NA	NA	NA	NA	NA	NA	NA	NA	NA	NA	NA	NA	NA	1.041	0.114	2	2	0.978	0.114	2	2	NA	NA	NA	NA	NA	NA	NA	NA	NA	NA	NA	NA	NA	NA	NA	NA	NA	NA	NA	NA	0.81	0.0702	1	1
A0A096PNV5	Zm00001d014124	1.041	0.4485	4	35	1.203	0.4391	3	34	1.139	0.4485	4	35	1.126	0.4391	3	34	0.831	0.5183	10	34	0.939	0.5183	10	34	1.225	0.5432	8	36	1.013	0.4485	4	35	1.16	0.5432	8	36	1.029	0.4391	3	34	1.286	0.5432	8	36	1.072	0.3976	7	28
A0A096PNY6	Zm00001d004626	NA	NA	NA	NA	NA	NA	NA	NA	NA	NA	NA	NA	NA	NA	NA	NA	0.464	0.0929	4	5	1.242	0.0929	4	5	1.288	0.2387	9	14	NA	NA	NA	NA	1.676	0.2387	9	14	NA	NA	NA	NA	1.362	0.2387	9	14	NA	NA	NA	NA
A0A096PPR2	Zm00001d033775	1.053	0.1361	16	16	1.072	0.1065	13	13	1.007	0.1361	16	16	1.088	0.1065	13	13	1.077	0.1276	11	15	1.113	0.1276	11	15	0.983	0.1566	16	16	0.957	0.1361	16	16	0.931	0.1566	16	16	1.069	0.1065	13	13	1.004	0.1566	16	16	0.834	0.0543	6	6
A0A096PQC8	Zm00001d037681	1.085	0.4228	9	9	1.814	0.4228	9	9	5.578	0.4228	9	9	5.643	0.4228	9	9	0.605	0.2647	5	5	0.589	0.2647	5	5	0.038	0.1507	3	3	0.833	0.4228	9	9	0.302	0.1507	3	3	0.76	0.4228	9	9	0.024	0.1507	3	3	0.582	0.2022	4	4
A0A096PQI6	Zm00001d032748	1.056	0.0612	1	1	0.967	0.0408	1	1	0.942	0.0612	1	1	0.889	0.0408	1	1	0.682	0.0612	1	1	0.611	0.0612	1	1	1.189	0.0612	1	1	1.129	0.0612	1	1	1.036	0.0612	1	1	1.006	0.0408	1	1	0.925	0.0612	1	1	1.001	0.0612	1	1
A0A096PQR7	Zm00001d028282	1.799	0.332	1	13	0.631	0.3589	5	17	2.16	0.332	1	13	1.166	0.3589	5	17	4.354	0.3859	1	15	2.453	0.3859	1	15	0.877	0.3133	4	12	0.869	0.332	1	13	1.357	0.3133	4	12	1.728	0.3589	5	17	1.069	0.3133	4	12	1.218	0.3029	4	15
A0A096PQY2	Zm00001d044016	NA	NA	NA	NA	NA	NA	NA	NA	NA	NA	NA	NA	NA	NA	NA	NA	1.153	0.0687	4	5	1.176	0.0687	4	5	1.111	0.084	5	5	NA	NA	NA	NA	1.431	0.084	5	5	NA	NA	NA	NA	1.066	0.084	5	5	NA	NA	NA	NA
A0A096PR13	Zm00001d006221	0.774	0.7114	2	17	0.987	0.7349	3	18	0.812	0.7114	2	17	0.971	0.7349	3	18	1.044	0.5268	2	14	0.821	0.5268	2	14	1.01	0.6141	3	16	0.727	0.7114	2	17	1.026	0.6141	3	16	1.127	0.7349	3	18	0.933	0.6141	3	16	NA	NA	NA	NA
A0A096PRC7	Zm00001d020623	1.207	0.1548	2	2	1.038	0.3097	3	3	1.419	0.1548	2	2	1.504	0.3097	3	3	1.364	0.0645	1	1	1.447	0.0645	1	1	NA	NA	NA	NA	1.057	0.1548	2	2	NA	NA	NA	NA	1.07	0.3097	3	3	NA	NA	NA	NA	0.809	0.3097	3	3
A0A096PRE6	Zm00001d030074	NA	NA	NA	NA	NA	NA	NA	NA	NA	NA	NA	NA	NA	NA	NA	NA	1.232	0.2984	8	8	0.962	0.2984	8	8	0.974	0.2827	9	9	NA	NA	NA	NA	0.623	0.2827	9	9	NA	NA	NA	NA	0.662	0.2827	9	9	1.013	0.1885	7	7
A0A096PSR5	Zm00001d038776	1.007	0.2164	7	8	1.015	0.2365	7	8	1.025	0.2164	7	8	1.048	0.2365	7	8	1.2	0.3467	11	13	1.033	0.3467	11	13	1.237	0.2244	8	9	1.065	0.2164	7	8	1.063	0.2244	8	9	1.056	0.2365	7	8	1.032	0.2244	8	9	1.484	0.1603	5	6
A0A096PSY2	Zm00001d014284	0.895	0.39	9	9	1.101	0.4095	9	9	0.987	0.39	9	9	0.767	0.4095	9	9	1.17	0.3872	9	9	1.037	0.3872	9	9	1.179	0.337	7	7	1.148	0.39	9	9	1.033	0.337	7	7	0.895	0.4095	9	9	1.248	0.337	7	7	1.084	0.2228	5	5
A0A096PTH3	Zm00001d038084	0.989	0.4667	17	17	0.96	0.513	19	19	0.895	0.4667	17	17	0.819	0.513	19	19	0.973	0.4667	16	16	0.868	0.4667	16	16	1.119	0.4116	15	15	0.901	0.4667	17	17	0.937	0.4116	15	15	0.963	0.513	19	19	1.162	0.4116	15	15	0.848	0.5159	19	19
A0A096PTM1	Zm00001d044648	NA	NA	NA	NA	1.089	0.3162	14	14	NA	NA	NA	NA	1.231	0.3162	14	14	NA	NA	NA	NA	NA	NA	NA	NA	NA	NA	NA	NA	NA	NA	NA	NA	NA	NA	NA	NA	1.204	0.3162	14	14	NA	NA	NA	NA	0.896	0.1926	9	9
A0A096PU33	Zm00001d016802	0.562	0.4264	2	16	1.105	0.3874	2	15	1.202	0.4264	2	16	1.229	0.3874	2	15	1.202	0.3896	1	16	0.211	0.3896	1	16	1.027	0.4091	2	16	0.698	0.4264	2	16	0.877	0.4091	2	16	1.334	0.3874	2	15	0.478	0.4091	2	16	NA	NA	NA	NA
A0A096PU69	Zm00001d038037	0.879	0.1954	10	10	NA	NA	NA	NA	0.978	0.1954	10	10	NA	NA	NA	NA	1.085	0.2184	10	10	1.006	0.2184	10	10	1.178	0.272	12	12	1.128	0.1954	10	10	1.242	0.272	12	12	NA	NA	NA	NA	1.086	0.272	12	12	0.883	0.2567	11	11
A0A096PUE2	Zm00001d013092	0.878	0.2288	1	2	NA	NA	NA	NA	1.349	0.2288	1	2	NA	NA	NA	NA	NA	NA	NA	NA	NA	NA	NA	NA	0.734	0.1441	1	1	1.113	0.2288	1	2	0.744	0.1441	1	1	NA	NA	NA	NA	0.831	0.1441	1	1	NA	NA	NA	NA
A0A096PV94	Zm00001d004568	NA	NA	NA	NA	NA	NA	NA	NA	NA	NA	NA	NA	NA	NA	NA	NA	NA	NA	NA	NA	NA	NA	NA	NA	NA	NA	NA	NA	NA	NA	NA	NA	NA	NA	NA	NA	NA	NA	NA	NA	NA	NA	NA	NA	0.939	0.178	3	3
A0A096PVE4	Zm00001d002993	1.1	0.2634	3	3	0.995	0.3172	4	4	1.29	0.2634	3	3	1.197	0.3172	4	4	0.921	0.2581	3	3	0.686	0.2581	3	3	0.943	0.2151	3	3	1.039	0.2634	3	3	0.943	0.2151	3	3	1.412	0.3172	4	4	0.921	0.2151	3	3	1.195	0.0968	2	2
A0A096PVL7	Zm00001d039994	0.679	0.055	5	5	0.96	0.0658	6	6	0.758	0.055	5	5	0.809	0.0658	6	6	1.081	0.0291	3	3	1.008	0.0291	3	3	0.936	0.0291	3	3	0.84	0.055	5	5	0.831	0.0291	3	3	1.158	0.0658	6	6	0.985	0.0291	3	3	1.079	0.0313	3	3
A0A096PVM0	Zm00001d022107	0.848	0.5164	4	7	0.86	0.3897	3	6	0.973	0.5164	4	7	0.919	0.3897	3	6	1.27	0.5869	6	11	1.016	0.5869	6	11	1.248	0.4601	5	10	0.768	0.5164	4	7	0.927	0.4601	5	10	0.823	0.3897	3	6	1.244	0.4601	5	10	1.007	0.3052	6	6
A0A096PVR0	Zm00001d041072	1.03	0.079	1	3	1.149	0.1361	6	6	0.797	0.079	1	3	0.977	0.1361	6	6	NA	NA	NA	NA	NA	NA	NA	NA	NA	NA	NA	NA	1.069	0.079	1	3	NA	NA	NA	NA	1.001	0.1361	6	6	NA	NA	NA	NA	NA	NA	NA	NA
A0A096PVW8	Zm00001d035140	1.139	0.0237	1	1	0.939	0.0553	2	2	0.801	0.0237	1	1	1.025	0.0553	2	2	1.053	0.1126	3	6	1.132	0.1126	3	6	1.012	0.0949	2	5	1.155	0.0237	1	1	1.156	0.0949	2	5	0.813	0.0553	2	2	1.074	0.0949	2	5	NA	NA	NA	NA
A0A096PW86	Zm00001d033734	NA	NA	NA	NA	1.053	0.1158	1	12	NA	NA	NA	NA	0.885	0.1158	1	12	0.995	0.2414	18	27	1.039	0.2414	18	27	0.916	0.2028	2	24	NA	NA	NA	NA	1.051	0.2028	2	24	0.664	0.1158	1	12	0.871	0.2028	2	24	NA	NA	NA	NA
A0A096PWY5	Zm00001d037252	1.347	0.0654	7	7	1.177	0.033	4	4	1.186	0.0654	7	7	1.003	0.033	4	4	0.837	0.022	3	3	0.829	0.022	3	3	0.848	0.0151	2	2	1.152	0.0654	7	7	0.793	0.0151	2	2	1.414	0.033	4	4	1.085	0.0151	2	2	NA	NA	NA	NA
A0A096PX63	Zm00001d034007	1.164	0.1849	4	4	1.282	0.1484	3	3	1.338	0.1849	4	4	1.074	0.1484	3	3	0.969	0.0998	4	4	0.773	0.0998	4	4	1.176	0.2019	7	7	1.113	0.1849	4	4	0.944	0.2019	7	7	1.071	0.1484	3	3	1.155	0.2019	7	7	0.988	0.0925	2	2
A0A096PXL4	Zm00001d027879	1.033	0.2534	4	4	1.235	0.3032	5	5	1.067	0.2534	4	4	1.001	0.3032	5	5	1.017	0.1946	4	4	0.786	0.1946	4	4	0.99	0.0814	2	2	1.457	0.2534	4	4	1.38	0.0814	2	2	0.82	0.3032	5	5	0.893	0.0814	2	2	NA	NA	NA	NA
A0A096PXR7	Zm00001d037103	1.052	0.56	9	9	0.916	0.6	10	10	0.881	0.56	9	9	0.944	0.6	10	10	1.039	0.6629	10	10	0.913	0.6629	10	10	0.859	0.6686	11	11	0.96	0.56	9	9	0.737	0.6686	11	11	1.226	0.6	10	10	0.868	0.6686	11	11	0.915	0.48	9	9
A0A096PXS1	Zm00001d036013	NA	NA	NA	NA	NA	NA	NA	NA	NA	NA	NA	NA	NA	NA	NA	NA	0.793	0.0442	2	2	0.844	0.0442	2	2	0.859	0.0442	2	2	NA	NA	NA	NA	1.109	0.0442	2	2	NA	NA	NA	NA	0.978	0.0442	2	2	0.864	0.0221	1	1
A0A096PXS4	Zm00001d028546	1.126	0.0328	2	3	1.122	0.0328	3	4	1.284	0.0328	2	3	0.971	0.0328	3	4	0.868	0.0631	6	7	0.954	0.0631	6	7	0.888	0.0614	5	6	1.016	0.0328	2	3	1.172	0.0614	5	6	0.822	0.0328	3	4	0.985	0.0614	5	6	0.961	0.032	2	3
A0A096PXZ0	Zm00001d016552	1.087	0.0697	2	2	0.72	0.0337	1	1	1.088	0.0697	2	2	1.233	0.0337	1	1	0.994	0.0553	2	2	1.349	0.0553	2	2	NA	NA	NA	NA	1.033	0.0697	2	2	NA	NA	NA	NA	0.827	0.0337	1	1	NA	NA	NA	NA	1.375	0.0337	1	1
A0A096PY84	Zm00001d039966	0.845	0.0371	2	2	NA	NA	NA	NA	1.049	0.0371	2	2	NA	NA	NA	NA	1.174	0.1191	7	7	1.124	0.1191	7	7	1.039	0.1319	7	7	1.147	0.0371	2	2	1.021	0.1319	7	7	NA	NA	NA	NA	1.087	0.1319	7	7	1.008	0.0781	4	4
A0A096PYB4	Zm00001d017036	0.448	0.0893	2	6	0.722	0.1307	2	8	0.54	0.0893	2	6	0.576	0.1307	2	8	0.911	0.132	4	8	0.686	0.132	4	8	0.903	0.1947	7	11	0.743	0.0893	2	6	1.017	0.1947	7	11	0.841	0.1307	2	8	0.929	0.1947	7	11	NA	NA	NA	NA
A0A096PYI6	Zm00001d030581	1.217	0.049	2	2	1.519	0.0701	3	3	1.323	0.049	2	2	1.424	0.0701	3	3	1.262	0.0403	1	1	1.033	0.0403	1	1	0.912	0.0893	3	3	1.092	0.049	2	2	0.836	0.0893	3	3	0.841	0.0701	3	3	0.979	0.0893	3	3	NA	NA	NA	NA
A0A096PYP9	Zm00001d018522	0.94	0.0431	2	2	1.02	0.0222	1	1	0.903	0.0431	2	2	0.663	0.0222	1	1	1.029	0.0431	2	2	1.099	0.0431	2	2	1.117	0.0222	1	1	1.041	0.0431	2	2	0.898	0.0222	1	1	0.674	0.0222	1	1	1.029	0.0222	1	1	1.365	0.0653	4	4
A0A096PYW6	Zm00001d014337	0.81	0.0979	3	3	1.118	0.074	2	2	0.834	0.0979	3	3	1.023	0.074	2	2	0.693	0.0406	1	1	0.798	0.0406	1	1	0.91	0.0764	2	2	0.755	0.0979	3	3	0.973	0.0764	2	2	1.043	0.074	2	2	1.043	0.0764	2	2	1.076	0.074	2	2
A0A096PZ84	Zm00001d041035	0.977	0.1185	7	10	1.041	0.1114	8	11	1.009	0.1185	7	10	0.998	0.1114	8	11	1.075	0.1016	7	12	1.057	0.1016	7	12	1.197	0.139	6	18	1	0.1185	7	10	1.178	0.139	6	18	0.985	0.1114	8	11	1.19	0.139	6	18	1.37	0.0597	1	6
A0A096PZQ4	Zm00001d031979	0.932	0.3037	3	3	1.019	0.2148	2	2	0.826	0.3037	3	3	1.101	0.2148	2	2	0.869	0.2148	2	2	1.047	0.2148	2	2	0.841	0.2148	2	2	0.841	0.3037	3	3	0.96	0.2148	2	2	1.32	0.2148	2	2	1.08	0.2148	2	2	NA	NA	NA	NA
A0A096PZT8	Zm00001d018134	1.099	0.3864	2	2	0.996	0.3864	2	2	1.146	0.3864	2	2	1.028	0.3864	2	2	1.1	0.2045	1	1	1.046	0.2045	1	1	NA	NA	NA	NA	1.13	0.3864	2	2	NA	NA	NA	NA	1.152	0.3864	2	2	NA	NA	NA	NA	1.185	0.3864	2	2
A0A096Q010	Zm00001d031496	1.518	0.0545	1	1	1.047	0.0545	1	1	2.104	0.0545	1	1	1.378	0.0545	1	1	NA	NA	NA	NA	NA	NA	NA	NA	1.089	0.1345	2	2	1.391	0.0545	1	1	0.936	0.1345	2	2	1.019	0.0545	1	1	1.207	0.1345	2	2	NA	NA	NA	NA
A0A096Q0C6	Zm00001d019518	NA	NA	NA	NA	0.904	0.3824	1	3	NA	NA	NA	NA	3.508	0.3824	1	3	0.115	0.5882	1	6	0.115	0.5882	1	6	1.946	0.5882	1	6	NA	NA	NA	NA	1.487	0.5882	1	6	0.805	0.3824	1	3	0.437	0.5882	1	6	0.286	0.5441	1	5
A0A096Q0E5	Zm00001d007857	0.972	0.5581	9	14	1.241	0.5581	9	14	1.091	0.5581	9	14	1.196	0.5581	9	14	1.097	0.5504	7	12	0.844	0.5504	7	12	0.585	0.5078	7	12	0.889	0.5581	9	14	0.735	0.5078	7	12	1.188	0.5581	9	14	1.006	0.5078	7	12	0.992	0.5078	8	13
A0A096Q0U8	Zm00001d015138	NA	NA	NA	NA	NA	NA	NA	NA	NA	NA	NA	NA	NA	NA	NA	NA	1.092	0.0951	3	3	1.189	0.0951	3	3	2.844	0.0911	4	4	NA	NA	NA	NA	2.553	0.0911	4	4	NA	NA	NA	NA	1.574	0.0911	4	4	NA	NA	NA	NA
A0A096Q168	Zm00001d035789	0.948	0.0897	6	6	0.993	0.1099	7	7	0.931	0.0897	6	6	1.084	0.1099	7	7	NA	NA	NA	NA	NA	NA	NA	NA	0.968	0.13	9	9	1.02	0.0897	6	6	0.987	0.13	9	9	1.007	0.1099	7	7	1.123	0.13	9	9	1.116	0.0717	5	5
A0A096Q178	Zm00001d014537	1.046	0.1185	4	5	1.13	0.1487	5	6	1.032	0.1185	4	5	1.002	0.1487	5	6	1.072	0.1897	3	8	1.135	0.1897	3	8	1.132	0.2155	3	9	1.131	0.1185	4	5	1.201	0.2155	3	9	0.866	0.1487	5	6	1.042	0.2155	3	9	0.9	0.1681	6	7
A0A096Q1B2	Zm00001d040827	0.743	0.1042	3	3	0.89	0.1577	5	5	1.031	0.1042	3	3	0.906	0.1577	5	5	0.993	0.1935	6	6	1.021	0.1935	6	6	0.94	0.1458	5	5	0.904	0.1042	3	3	0.922	0.1458	5	5	1.129	0.1577	5	5	1.299	0.1458	5	5	1.055	0.1042	3	3
A0A096Q1F7	Zm00001d018959	1.223	0.2532	6	12	1.317	0.1997	4	9	1.125	0.2532	6	12	1.196	0.1997	4	9	1.226	0.1955	5	9	1.205	0.1955	5	9	0.834	0.2152	6	11	1.077	0.2532	6	12	0.93	0.2152	6	11	0.939	0.1997	4	9	1.004	0.2152	6	11	1.319	0.1885	5	9
A0A096Q1R0	Zm00001d018135	NA	NA	NA	NA	NA	NA	NA	NA	NA	NA	NA	NA	NA	NA	NA	NA	0.945	0.2963	4	4	1.372	0.2963	4	4	0.817	0.358	5	5	NA	NA	NA	NA	0.613	0.358	5	5	NA	NA	NA	NA	1.188	0.358	5	5	NA	NA	NA	NA
A0A096Q1S0	Zm00001d007823	1.376	0.1678	2	8	1.229	0.1961	4	10	0.963	0.1678	2	8	1.009	0.1961	4	10	0.931	0.1551	3	7	0.94	0.1551	3	7	0.693	0.1834	3	9	1.028	0.1678	2	8	0.952	0.1834	3	9	0.891	0.1961	4	10	1.154	0.1834	3	9	0.866	0.1157	2	6
A0A096Q1Z5	Zm00001d028918	1.011	0.3006	2	4	1.051	0.4277	4	6	0.826	0.3006	2	4	1.095	0.4277	4	6	0.756	0.2717	1	3	0.903	0.2717	1	3	0.777	0.4162	2	5	1.106	0.3006	2	4	1.304	0.4162	2	5	1.133	0.4277	4	6	0.883	0.4162	2	5	0.76	0.4855	4	7
A0A096Q2C3	Zm00001d002006	1.386	0.4479	6	36	1.013	0.4374	6	35	1.356	0.4479	6	36	1.167	0.4374	6	35	1.175	0.4038	4	33	1.442	0.4038	4	33	1.038	0.4154	4	33	1.283	0.4479	6	36	1.064	0.4154	4	33	1.103	0.4374	6	35	1.081	0.4154	4	33	1.135	0.3975	5	32
A0A096Q2D2	Zm00001d043815	1.225	0.1798	3	3	1.07	0.206	4	4	1.261	0.1798	3	3	0.954	0.206	4	4	NA	NA	NA	NA	NA	NA	NA	NA	NA	NA	NA	NA	1.193	0.1798	3	3	NA	NA	NA	NA	1.018	0.206	4	4	NA	NA	NA	NA	NA	NA	NA	NA
A0A096Q2M8	Zm00001d002781	1.811	0.0982	5	5	1.855	0.0579	3	3	1.734	0.0982	5	5	1.485	0.0579	3	3	0.863	0.1385	10	10	0.926	0.1385	10	10	0.954	0.17	12	12	1.503	0.0982	5	5	0.962	0.17	12	12	1.027	0.0579	3	3	0.939	0.17	12	12	NA	NA	NA	NA
A0A096Q2N4	Zm00001d031013	1.066	0.0909	4	4	1.23	0.1232	5	5	1.033	0.0909	4	4	1.131	0.1232	5	5	0.975	0.2082	9	9	1.017	0.2082	9	9	0.824	0.2815	12	12	1.083	0.0909	4	4	0.705	0.2815	12	12	1.34	0.1232	5	5	0.793	0.2815	12	12	0.818	0.1202	6	6
A0A096Q2R2	Zm00001d017809	1.24	0.0669	4	4	0.909	0.0479	2	2	1.252	0.0669	4	4	0.96	0.0479	2	2	0.988	0.107	8	8	1.156	0.107	8	8	1.034	0.1126	8	8	0.966	0.0669	4	4	0.986	0.1126	8	8	0.923	0.0479	2	2	1.068	0.1126	8	8	1.108	0.0412	3	3
A0A096Q3S8	Zm00001d034858	0.786	0.2254	5	5	0.885	0.1972	4	4	0.759	0.2254	5	5	0.89	0.1972	4	4	0.843	0.2324	6	6	0.705	0.2324	6	6	1.026	0.3275	8	8	0.834	0.2254	5	5	0.878	0.3275	8	8	1.081	0.1972	4	4	1.088	0.3275	8	8	NA	NA	NA	NA
A0A096Q440	Zm00001d006684	0.568	0.083	3	3	0.95	0.0638	2	2	1.105	0.083	3	3	0.99	0.0638	2	2	1.274	0.1957	8	8	1.217	0.1957	8	8	0.889	0.2128	8	8	0.863	0.083	3	3	0.812	0.2128	8	8	0.989	0.0638	2	2	0.511	0.2128	8	8	1.039	0.0723	3	3
A0A096Q4N3	Zm00001d006125	0.76	0.2	3	3	0.777	0.3647	5	5	0.741	0.2	3	3	0.884	0.3647	5	5	NA	NA	NA	NA	NA	NA	NA	NA	NA	NA	NA	NA	0.795	0.2	3	3	NA	NA	NA	NA	0.885	0.3647	5	5	NA	NA	NA	NA	NA	NA	NA	NA
A0A096Q4Q2	Zm00001d037700	1.164	0.3306	7	26	1.194	0.4138	9	29	0.904	0.3306	7	26	0.906	0.4138	9	29	1.02	0.39	7	30	0.996	0.39	7	30	1.167	0.3805	8	25	1.088	0.3306	7	26	1.084	0.3805	8	25	0.974	0.4138	9	29	1.186	0.3805	8	25	0.856	0.2533	9	19
A0A096Q4Y6	Zm00001d018238	1.321	0.0904	2	2	1.418	0.1702	3	3	1.522	0.0904	2	2	1.263	0.1702	3	3	0.942	0.1223	3	3	0.735	0.1223	3	3	1.193	0.1223	3	3	1.403	0.0904	2	2	1.166	0.1223	3	3	1.579	0.1702	3	3	0.848	0.1223	3	3	0.873	0.0904	2	2
A0A096Q519	Zm00001d031256	0.979	0.0321	3	3	0.884	0.068	6	6	1.096	0.0321	3	3	0.857	0.068	6	6	1.365	0.084	7	7	1.13	0.084	7	7	1.229	0.0992	10	10	0.867	0.0321	3	3	1.258	0.0992	10	10	0.725	0.068	6	6	1.082	0.0992	10	10	0.998	0.0293	3	3
A0A096Q5A6	Zm00001d035032	NA	NA	NA	NA	NA	NA	NA	NA	NA	NA	NA	NA	NA	NA	NA	NA	1.122	0.1707	3	5	1.08	0.1707	3	5	0.636	0.1779	5	5	NA	NA	NA	NA	1.085	0.1779	5	5	NA	NA	NA	NA	0.761	0.1779	5	5	0.777	0.1058	3	3
A0A096Q5S8	Zm00001d019123	NA	NA	NA	NA	NA	NA	NA	NA	NA	NA	NA	NA	NA	NA	NA	NA	NA	NA	NA	NA	NA	NA	NA	NA	0.886	0.0763	1	1	NA	NA	NA	NA	0.652	0.0763	1	1	NA	NA	NA	NA	0.635	0.0763	1	1	NA	NA	NA	NA
A0A096Q6A8	Zm00001d044211	0.869	0.3917	14	15	1.095	0.3587	14	15	1.241	0.3917	14	15	1.022	0.3587	14	15	1.26	0.4446	18	19	1.143	0.4446	18	19	0.933	0.4281	16	17	0.883	0.3917	14	15	1.119	0.4281	16	17	1.053	0.3587	14	15	1.155	0.4281	16	17	1.199	0.2132	9	9
A0A096Q6F3	Zm00001d039111	NA	NA	NA	NA	NA	NA	NA	NA	NA	NA	NA	NA	NA	NA	NA	NA	NA	NA	NA	NA	NA	NA	NA	NA	NA	NA	NA	NA	NA	NA	NA	NA	NA	NA	NA	NA	NA	NA	NA	NA	NA	NA	NA	NA	1.14	0.0946	1	1
A0A096Q6M8	Zm00001d044208	0.714	0.099	3	3	0.988	0.1331	5	5	0.828	0.099	3	3	0.93	0.1331	5	5	1.029	0.1741	8	8	0.954	0.1741	8	8	1.169	0.1809	7	7	0.929	0.099	3	3	1.029	0.1809	7	7	0.814	0.1331	5	5	1.163	0.1809	7	7	0.899	0.1024	4	4
A0A096Q6V3	Zm00001d013885	1.375	0.1476	2	2	1.154	0.1476	2	2	1.878	0.1476	2	2	1.088	0.1476	2	2	1.37	0.1476	2	2	1.352	0.1476	2	2	1.059	0.1476	2	2	1.129	0.1476	2	2	0.995	0.1476	2	2	1.056	0.1476	2	2	1.267	0.1476	2	2	1.088	0.1333	2	2
A0A096Q6Z8	Zm00001d036798	NA	NA	NA	NA	NA	NA	NA	NA	NA	NA	NA	NA	NA	NA	NA	NA	1.076	0.0315	1	1	1.001	0.0315	1	1	1.061	0.0315	1	1	NA	NA	NA	NA	1.068	0.0315	1	1	NA	NA	NA	NA	1.081	0.0315	1	1	0.959	0.0315	1	1
A0A096Q704	Zm00001d022286	1.158	0.0436	6	6	1.051	0.0368	6	6	1.061	0.0436	6	6	0.91	0.0368	6	6	1.275	0.0813	14	14	1.227	0.0813	14	14	1.047	0.0468	9	9	1.205	0.0436	6	6	1.093	0.0468	9	9	0.991	0.0368	6	6	1.105	0.0468	9	9	1.088	0.0186	3	3
A0A096Q7I2	Zm00001d017704	0.946	0.1954	4	4	NA	NA	NA	NA	0.861	0.1954	4	4	NA	NA	NA	NA	NA	NA	NA	NA	NA	NA	NA	NA	0.872	0.1916	4	4	0.963	0.1954	4	4	0.915	0.1916	4	4	NA	NA	NA	NA	0.825	0.1916	4	4	NA	NA	NA	NA
A0A096Q7L4	Zm00001d016373	1.209	0.1955	13	13	1.106	0.2509	17	17	1.131	0.1955	13	13	1.173	0.2509	17	17	1.174	0.2462	19	19	1.096	0.2462	19	19	0.932	0.2709	20	20	1.152	0.1955	13	13	1.039	0.2709	20	20	1.02	0.2509	17	17	1.159	0.2709	20	20	1.01	0.1779	11	11
A0A096Q7U8	Zm00001d013111	1.135	0.2675	3	8	0.976	0.2482	4	8	1.273	0.2675	3	8	1.085	0.2482	4	8	1.229	0.2458	2	10	1.36	0.2458	2	10	2.372	0.2048	2	8	0.864	0.2675	3	8	0.89	0.2048	2	8	1.168	0.2482	4	8	2.387	0.2048	2	8	1.65	0.2145	3	6
A0A096Q7W9	Zm00001d004172	NA	NA	NA	NA	NA	NA	NA	NA	NA	NA	NA	NA	NA	NA	NA	NA	0.962	0.217	11	11	0.996	0.217	11	11	0.966	0.2453	12	12	NA	NA	NA	NA	1.01	0.2453	12	12	NA	NA	NA	NA	1.103	0.2453	12	12	NA	NA	NA	NA
A0A096Q830	Zm00001d003552	1.285	0.7423	2	7	0.776	0.7423	2	7	1.063	0.7423	2	7	1.001	0.7423	2	7	1.677	0.7423	2	7	1.572	0.7423	2	7	1.777	0.7216	2	6	0.737	0.7423	2	7	1.549	0.7216	2	6	0.954	0.7423	2	7	1.621	0.7216	2	6	2.486	0.5773	2	5
A0A096Q8F0	Zm00001d028038	NA	NA	NA	NA	NA	NA	NA	NA	NA	NA	NA	NA	NA	NA	NA	NA	NA	NA	NA	NA	NA	NA	NA	NA	1.201	0.1821	9	9	NA	NA	NA	NA	1.14	0.1821	9	9	NA	NA	NA	NA	1.171	0.1821	9	9	1.113	0.1785	7	7
A0A096Q8H7	Zm00001d017883	0.961	0.0298	3	3	1.044	0.0358	4	4	0.893	0.0298	3	3	1.066	0.0358	4	4	0.992	0.1104	12	12	1.109	0.1104	12	12	0.978	0.1007	10	10	0.908	0.0298	3	3	1.026	0.1007	10	10	1.267	0.0358	4	4	1.096	0.1007	10	10	0.89	0.0395	4	4
A0A096Q8R5	Zm00001d016358	0.832	0.4541	4	17	0.941	0.3865	4	15	0.846	0.4541	4	17	0.739	0.3865	4	15	1.038	0.4227	5	15	0.837	0.4227	5	15	1.069	0.3454	4	14	0.876	0.4541	4	17	1.035	0.3454	4	14	0.573	0.3865	4	15	1.1	0.3454	4	14	1.048	0.3865	5	15
A0A096Q8W4	Zm00001d027366	1.08	0.2044	3	4	0.993	0.2044	4	4	1.049	0.2044	3	4	1.072	0.2044	4	4	0.936	0.3333	5	6	1.204	0.3333	5	6	1.009	0.3156	6	6	1.077	0.2044	3	4	1.102	0.3156	6	6	1.041	0.2044	4	4	0.986	0.3156	6	6	0.93	0.2044	3	4
A0A096Q988	Zm00001d027369	0.94	0.1667	4	4	1.125	0.1667	4	4	1.217	0.1667	4	4	1.143	0.1667	4	4	NA	NA	NA	NA	NA	NA	NA	NA	NA	NA	NA	NA	0.971	0.1667	4	4	NA	NA	NA	NA	1.132	0.1667	4	4	NA	NA	NA	NA	0.796	0.1593	4	4
A0A096QA17	Zm00001d032472	NA	NA	NA	NA	1.144	0.0963	4	4	NA	NA	NA	NA	1.251	0.0963	4	4	1.038	0.1886	7	7	1.059	0.1886	7	7	1.088	0.1434	6	6	NA	NA	NA	NA	1.219	0.1434	6	6	1.107	0.0963	4	4	1.074	0.1434	6	6	NA	NA	NA	NA
A0A096QAC3	Zm00001d021421	1.008	0.5222	5	21	0.986	0.5645	6	23	0.872	0.5222	5	21	1.07	0.5645	6	23	0.876	0.5455	6	21	0.849	0.5455	6	21	0.979	0.6956	4	26	1.199	0.5222	5	21	0.862	0.6956	4	26	0.795	0.5645	6	23	0.901	0.6956	4	26	0.864	0.537	6	23
A0A096QAI4	Zm00001d018838	0.838	0.2661	5	5	0.985	0.2298	6	6	1.009	0.2661	5	5	0.697	0.2298	6	6	0.928	0.1129	2	2	0.877	0.1129	2	2	1.247	0.1129	2	2	1.059	0.2661	5	5	1.374	0.1129	2	2	0.905	0.2298	6	6	1.002	0.1129	2	2	1.035	0.1573	3	3
A0A096QAL6	Zm00001d032353	NA	NA	NA	NA	1.005	0.1348	1	9	NA	NA	NA	NA	1.022	0.1348	1	9	NA	NA	NA	NA	NA	NA	NA	NA	NA	NA	NA	NA	NA	NA	NA	NA	NA	NA	NA	NA	0.99	0.1348	1	9	NA	NA	NA	NA	NA	NA	NA	NA
A0A096QB04	Zm00001d013185	0.676	0.1389	1	5	NA	NA	NA	NA	0.808	0.1389	1	5	NA	NA	NA	NA	1.075	0.0528	3	3	0.85	0.0528	3	3	0.764	0.0528	3	3	0.733	0.1389	1	5	0.865	0.0528	3	3	NA	NA	NA	NA	1.03	0.0528	3	3	0.823	0.045	2	2
A0A096QB26	Zm00001d013184	1.09	0.3205	1	5	2.205	0.3707	1	7	0.909	0.3205	1	5	2.095	0.3707	1	7	1.024	0.3089	7	7	0.634	0.3089	7	7	1.3	0.2548	5	5	1.777	0.3205	1	5	0.959	0.2548	5	5	2.844	0.3707	1	7	1.045	0.2548	5	5	0.855	0.2239	4	4
A0A096QBH5	Zm00001d004473	1.016	0.2687	9	9	1.076	0.2897	9	9	1.042	0.2687	9	9	0.908	0.2897	9	9	1.19	0.264	11	11	1.086	0.264	11	11	1.14	0.3528	13	13	1.163	0.2687	9	9	1.029	0.3528	13	13	1.029	0.2897	9	9	1.099	0.3528	13	13	0.912	0.271	9	9
A0A096QC19	Zm00001d035597	NA	NA	NA	NA	NA	NA	NA	NA	NA	NA	NA	NA	NA	NA	NA	NA	NA	NA	NA	NA	NA	NA	NA	NA	0.984	0.2186	3	6	NA	NA	NA	NA	0.656	0.2186	3	6	NA	NA	NA	NA	0.56	0.2186	3	6	NA	NA	NA	NA
A0A096QC57	Zm00001d005674	NA	NA	NA	NA	NA	NA	NA	NA	NA	NA	NA	NA	NA	NA	NA	NA	1.58	0.0588	1	2	1.877	0.0588	1	2	1.35	0.0462	1	1	NA	NA	NA	NA	1.44	0.0462	1	1	NA	NA	NA	NA	0.989	0.0462	1	1	NA	NA	NA	NA
A0A096QC72	Zm00001d020740	0.648	0.1	2	2	0.917	0.0394	1	1	1.141	0.1	2	2	1.252	0.0394	1	1	1.005	0.0636	2	2	0.707	0.0636	2	2	0.728	0.0636	2	2	0.84	0.1	2	2	0.572	0.0636	2	2	0.732	0.0394	1	1	0.808	0.0636	2	2	1.176	0.0788	2	2
A0A096QCG4	Zm00001d041415	NA	NA	NA	NA	1.407	0.1076	2	2	NA	NA	NA	NA	0.708	0.1076	2	2	0.821	0.0486	2	2	1.444	0.0486	2	2	0.329	0.0903	1	2	NA	NA	NA	NA	0.604	0.0903	1	2	1.556	0.1076	2	2	0.351	0.0903	1	2	NA	NA	NA	NA
A0A096QCL2	Zm00001d041214	0.864	0.3086	5	23	1.017	0.318	7	25	0.865	0.3086	5	23	0.91	0.318	7	25	1.009	0.3201	12	26	1.093	0.3201	12	26	1.036	0.3201	11	26	1.115	0.3086	5	23	1.202	0.3201	11	26	0.992	0.318	7	25	1.047	0.3201	11	26	0.86	0.2584	5	20
A0A096QCR5	Zm00001d018077	0.979	0.3744	7	7	0.963	0.3744	6	6	1.032	0.3744	7	7	0.966	0.3744	6	6	1.131	0.4123	9	9	0.967	0.4123	9	9	1.026	0.4076	7	7	0.893	0.3744	7	7	0.906	0.4076	7	7	1.037	0.3744	6	6	1.174	0.4076	7	7	1.067	0.3981	8	8
A0A096QCR6	Zm00001d043147	1.005	0.0676	1	1	0.872	0.0676	1	1	1.078	0.0676	1	1	0.954	0.0676	1	1	NA	NA	NA	NA	NA	NA	NA	NA	NA	NA	NA	NA	0.967	0.0676	1	1	NA	NA	NA	NA	0.773	0.0676	1	1	NA	NA	NA	NA	0.963	0.0427	1	1
A0A096QCU2	Zm00001d007757	1.25	0.1928	9	11	1.04	0.1835	7	11	1.193	0.1928	9	11	1.019	0.1835	7	11	1.147	0.2379	11	12	1.078	0.2379	11	12	1	0.2255	10	13	1.051	0.1928	9	11	1.054	0.2255	10	13	1.102	0.1835	7	11	0.947	0.2255	10	13	0.954	0.1166	6	6
A0A096QCW0	Zm00001d021760	1.194	0.0256	1	3	2.64	0.0301	1	4	2.528	0.0256	1	3	2.632	0.0301	1	4	0.478	0.0474	1	7	0.512	0.0474	1	7	1.791	0.0429	1	6	2.789	0.0256	1	3	1.796	0.0429	1	6	2.865	0.0301	1	4	0.517	0.0429	1	6	0.59	0.0397	1	6
A0A096QCX0	Zm00001d003663	0.955	0.4473	10	10	0.985	0.3782	7	7	0.963	0.4473	10	10	1.02	0.3782	7	7	1.016	0.2945	7	7	0.808	0.2945	7	7	1.101	0.3273	7	7	0.846	0.4473	10	10	0.795	0.3273	7	7	1.012	0.3782	7	7	1.082	0.3273	7	7	0.864	0.3709	7	7
A0A096QCX3	Zm00001d007075	1.126	0.0284	1	3	0.963	0.0621	2	5	1.113	0.0284	1	3	1.052	0.0621	2	5	1.024	0.2092	9	18	1.071	0.2092	9	18	0.963	0.1294	3	12	1.118	0.0284	1	3	1.324	0.1294	3	12	0.781	0.0621	2	5	1.004	0.1294	3	12	1.011	0.0913	9	9
A0A096QCY8	Zm00001d021762	NA	NA	NA	NA	0.9	0.1339	1	1	NA	NA	NA	NA	0.943	0.1339	1	1	0.994	0.2913	2	2	1.082	0.2913	2	2	0.954	0.1575	1	1	NA	NA	NA	NA	0.618	0.1575	1	1	0.744	0.1339	1	1	1.299	0.1575	1	1	1.407	0.1339	1	1
A0A096QD90	Zm00001d022388	1.223	0.3694	1	46	2.498	0.3762	2	47	0.851	0.3694	1	46	1.795	0.3762	2	47	0.164	0.4375	1	51	0.204	0.4375	1	51	1.236	0.4028	49	49	2.279	0.3694	1	46	1.303	0.4028	49	49	1.771	0.3762	2	47	1.285	0.4028	49	49	0.387	0.3181	1	40
A0A096QEF8	Zm00001d032896	1.181	0.1773	1	4	NA	NA	NA	NA	0.933	0.1773	1	4	NA	NA	NA	NA	0.907	0.0993	2	2	1.175	0.0993	2	2	0.992	0.1773	4	4	0.924	0.1773	1	4	2.286	0.1773	4	4	NA	NA	NA	NA	1.213	0.1773	4	4	0.625	0.1277	4	4
A0A096QEN0	Zm00001d005675	0.784	0.8333	3	4	0.984	0.4583	1	2	0.706	0.8333	3	4	0.88	0.4583	1	2	NA	NA	NA	NA	NA	NA	NA	NA	0.835	0.25	1	1	0.815	0.8333	3	4	0.87	0.25	1	1	1.403	0.4583	1	2	0.764	0.25	1	1	0.885	0.25	1	1
A0A096QEP1	Zm00001d030859	0.977	0.1859	7	8	1.117	0.1506	5	6	0.732	0.1859	7	8	0.842	0.1506	5	6	1.302	0.2509	9	10	1.231	0.2509	9	10	1.236	0.2249	8	10	1.048	0.1859	7	8	1.042	0.2249	8	10	1.082	0.1506	5	6	0.881	0.2249	8	10	0.815	0.1617	6	7
A0A096QEQ7	Zm00001d001995	1.016	0.1429	1	2	0.965	0.1429	1	2	0.815	0.1429	1	2	0.56	0.1429	1	2	0.811	0.3054	2	3	0.933	0.3054	2	3	1.037	0.1773	1	2	1.236	0.1429	1	2	0.737	0.1773	1	2	0.748	0.1429	1	2	0.742	0.1773	1	2	0.871	0.1429	1	2
A0A096QF11	Zm00001d022277	1.044	0.1184	5	5	1.08	0.1004	4	4	1.022	0.1184	5	5	1.143	0.1004	4	4	1.159	0.0855	4	4	0.767	0.0855	4	4	0.845	0.1739	8	8	1.089	0.1184	5	5	0.808	0.1739	8	8	1.007	0.1004	4	4	1.001	0.1739	8	8	NA	NA	NA	NA
A0A096QF24	Zm00001d016826	0.939	0.2338	4	4	0.932	0.2338	4	4	1.088	0.2338	4	4	1.054	0.2338	4	4	0.931	0.2338	4	4	0.991	0.2338	4	4	1.107	0.2338	3	4	0.954	0.2338	4	4	0.843	0.2338	3	4	1.091	0.2338	4	4	1.091	0.2338	3	4	0.978	0.2338	4	4
A0A096QF55	Zm00001d016036	1.106	0.2401	5	5	0.954	0.2434	6	6	1.095	0.2401	5	5	1.129	0.2434	6	6	1.177	0.2566	6	6	0.852	0.2566	6	6	0.791	0.3421	7	7	0.913	0.2401	5	5	0.904	0.3421	7	7	0.947	0.2434	6	6	1.042	0.3421	7	7	0.853	0.2039	4	4
A0A096QFH2	Zm00001d044470	1.108	0.1146	3	3	NA	NA	NA	NA	0.963	0.1146	3	3	NA	NA	NA	NA	1.159	0.0938	3	3	1.073	0.0938	3	3	1.052	0.059	2	2	1.069	0.1146	3	3	1.032	0.059	2	2	NA	NA	NA	NA	0.958	0.059	2	2	NA	NA	NA	NA
A0A096QFJ6	Zm00001d016926	0.907	0.1442	9	9	0.998	0.1696	10	10	0.887	0.1442	9	9	0.847	0.1696	10	10	1.617	0.2363	15	15	1.207	0.2363	15	15	1.243	0.2657	14	15	1.142	0.1442	9	9	1.48	0.2657	14	15	0.828	0.1696	10	10	1.256	0.2657	14	15	0.998	0.1495	9	9
A0A096QFX6	Zm00001d030868	NA	NA	NA	NA	1.036	0.0759	3	3	NA	NA	NA	NA	0.897	0.0759	3	3	1.233	0.0434	2	2	1.068	0.0434	2	2	0.895	0.0669	3	3	NA	NA	NA	NA	1.068	0.0669	3	3	1.05	0.0759	3	3	0.98	0.0669	3	3	NA	NA	NA	NA
A0A096QGB9	Zm00001d031674	0.913	0.172	1	9	0.952	0.1763	1	9	0.795	0.172	1	9	0.868	0.1763	1	9	NA	NA	NA	NA	NA	NA	NA	NA	1.237	0.1936	1	12	0.836	0.172	1	9	0.976	0.1936	1	12	0.828	0.1763	1	9	1.106	0.1936	1	12	1.646	0.1575	1	9
A0A096QGR3	Zm00001d028409	1.112	0.0969	5	5	NA	NA	NA	NA	1	0.0969	5	5	NA	NA	NA	NA	1.015	0.2466	13	14	0.982	0.2466	13	14	1.308	0.1633	8	8	1.13	0.0969	5	5	1.131	0.1633	8	8	NA	NA	NA	NA	1.109	0.1633	8	8	0.856	0.1276	6	6
A0A096QH14	Zm00001d029325	NA	NA	NA	NA	0.659	0.0382	1	1	NA	NA	NA	NA	0.388	0.0382	1	1	0.097	0.2214	1	4	0.057	0.2214	1	4	1.943	0.1145	3	3	NA	NA	NA	NA	1.396	0.1145	3	3	0.705	0.0382	1	1	1.989	0.1145	3	3	NA	NA	NA	NA
A0A096QHE4	Zm00001d036894	0.893	0.2491	6	6	0.927	0.2491	1	6	1.287	0.2491	6	6	1.313	0.2491	1	6	1.009	0.2349	1	7	1.327	0.2349	1	7	NA	NA	NA	NA	1.198	0.2491	6	6	NA	NA	NA	NA	1.125	0.2491	1	6	NA	NA	NA	NA	NA	NA	NA	NA
A0A096QHH6	Zm00001d018694	NA	NA	NA	NA	NA	NA	NA	NA	NA	NA	NA	NA	NA	NA	NA	NA	0.987	0.1943	8	8	1.06	0.1943	8	8	1.041	0.2396	9	9	NA	NA	NA	NA	1.123	0.2396	9	9	NA	NA	NA	NA	1.002	0.2396	9	9	1.072	0.1774	8	8
A0A096QHJ3	Zm00001d013013	NA	NA	NA	NA	NA	NA	NA	NA	NA	NA	NA	NA	NA	NA	NA	NA	1.158	0.3391	22	22	1.107	0.3391	22	22	1.444	0.2887	19	19	NA	NA	NA	NA	1.187	0.2887	19	19	NA	NA	NA	NA	1.373	0.2887	19	19	0.99	0.2358	16	16
A0A096QHR4	Zm00001d036626	0.781	0.4427	3	17	1.052	0.4854	4	17	0.889	0.4427	3	17	0.879	0.4854	4	17	1.054	0.564	1	21	1.242	0.564	1	21	NA	NA	NA	NA	1.261	0.4427	3	17	NA	NA	NA	NA	0.995	0.4854	4	17	NA	NA	NA	NA	1.213	0.591	5	21
A0A096QHT0	Zm00001d016551	0.974	0.0966	1	4	0.874	0.0966	1	4	0.854	0.0966	1	4	1.107	0.0966	1	4	0.834	0.0935	1	3	1.126	0.0935	1	3	0.96	0.0935	1	3	0.94	0.0966	1	4	0.827	0.0935	1	3	0.933	0.0966	1	4	0.887	0.0935	1	3	1.529	0.0966	1	4
A0A096QHZ1	Zm00001d003712	1.13	0.2268	4	4	1.587	0.2714	4	4	0.868	0.2268	4	4	1.261	0.2714	4	4	0.724	0.5279	12	12	0.468	0.5279	12	12	1.087	0.6803	15	15	1.52	0.2268	4	4	0.693	0.6803	15	15	1.168	0.2714	4	4	0.439	0.6803	15	15	0.544	0.1636	3	3
A0A096QHZ4	Zm00001d038535	0.575	0.3604	4	4	0.598	0.3604	4	4	0.6	0.3604	4	4	0.487	0.3604	4	4	0.929	0.3964	2	6	0.876	0.3964	2	6	0.82	0.3964	3	6	0.673	0.3604	4	4	1.075	0.3964	3	6	0.956	0.3604	4	4	1.025	0.3964	3	6	NA	NA	NA	NA
A0A096QI12	Zm00001d028662	1.093	0.1136	4	4	1.27	0.0713	2	2	1.066	0.1136	4	4	1.168	0.0713	2	2	0.887	0.1915	5	5	0.892	0.1915	5	5	NA	NA	NA	NA	0.92	0.1136	4	4	NA	NA	NA	NA	1.083	0.0713	2	2	NA	NA	NA	NA	1.339	0.1604	5	5
A0A096QI97	Zm00001d018867	0.943	0.1174	2	2	1.816	0.0436	1	1	0.901	0.1174	2	2	1.69	0.0436	1	1	0.977	0.1544	5	5	1.015	0.1544	5	5	1.066	0.1544	3	3	0.903	0.1174	2	2	1.178	0.1544	3	3	1.341	0.0436	1	1	1.002	0.1544	3	3	1.337	0.0436	1	1
A0A096QID6	Zm00001d039900	1.506	0.1151	3	3	1.56	0.1151	3	3	1.189	0.1151	3	3	1.48	0.1151	3	3	1.691	0.14	5	5	1.563	0.14	5	5	0.974	0.14	5	5	1.083	0.1151	3	3	1.094	0.14	5	5	1.03	0.1151	3	3	0.728	0.14	5	5	NA	NA	NA	NA
A0A096QIN9	Zm00001d003265	1.211	0.1188	5	5	1.18	0.1504	7	7	0.943	0.1188	5	5	1.011	0.1504	7	7	0.996	0.1564	7	7	1.23	0.1564	7	7	1.006	0.2602	12	12	0.881	0.1188	5	5	0.989	0.2602	12	12	0.958	0.1504	7	7	0.941	0.2602	12	12	NA	NA	NA	NA
A0A096QIX5	Zm00001d036758	1.065	0.5051	3	3	1.235	0.5051	1	3	0.989	0.5051	3	3	1.122	0.5051	1	3	NA	NA	NA	NA	NA	NA	NA	NA	0.85	0.596	4	4	0.903	0.5051	3	3	0.7	0.596	4	4	1.194	0.5051	1	3	0.844	0.596	4	4	1.155	0.3333	3	3
A0A096QJR7	Zm00001d017769	1.287	0.3011	2	6	0.74	0.2097	3	5	1.216	0.3011	2	6	0.89	0.2097	3	5	1.504	0.2016	1	5	1.333	0.2016	1	5	1.395	0.1882	2	5	1.195	0.3011	2	6	1.33	0.1882	2	5	1.12	0.2097	3	5	0.56	0.1882	2	5	NA	NA	NA	NA
A0A096QJW7	Zm00001d027612	1.008	0.0909	5	5	0.95	0.0685	5	5	1.059	0.0909	5	5	1.031	0.0685	5	5	1.314	0.2517	15	15	1.267	0.2517	15	15	1.112	0.1497	9	9	1.011	0.0909	5	5	1.124	0.1497	9	9	1.203	0.0685	5	5	1.067	0.1497	9	9	1.06	0.0448	3	3
A0A096QJZ3	Zm00001d041179	1.321	0.2096	4	4	1.145	0.2305	5	5	1.191	0.2096	4	4	1.094	0.2305	5	5	1.433	0.2814	8	8	0.952	0.2814	8	8	0.66	0.1766	5	5	0.955	0.2096	4	4	0.788	0.1766	5	5	0.942	0.2305	5	5	0.369	0.1766	5	5	0.88	0.1527	3	3
A0A096QK58	Zm00001d043195	0.895	0.1259	4	4	0.984	0.0926	3	3	0.899	0.1259	4	4	1.044	0.0926	3	3	1.185	0.342	11	12	1.184	0.342	11	12	1.177	0.3088	8	9	0.997	0.1259	4	4	1.1	0.3088	8	9	0.992	0.0926	3	3	1.164	0.3088	8	9	0.961	0.1188	4	4
A0A096QK67	Zm00001d042084	0.897	0.1864	4	13	1.362	0.1894	1	15	0.928	0.1864	4	13	0.912	0.1894	1	15	1.151	0.1853	3	15	0.891	0.1853	3	15	1.269	0.2057	3	17	0.859	0.1864	4	13	0.94	0.2057	3	17	0.718	0.1894	1	15	0.963	0.2057	3	17	1.155	0.1141	2	10
A0A096QKA0	Zm00001d042008	2.028	0.1796	1	2	NA	NA	NA	NA	1.399	0.1796	1	2	NA	NA	NA	NA	0.776	0.2136	1	3	0.426	0.2136	1	3	2.234	0.1796	1	2	1.474	0.1796	1	2	0.58	0.1796	1	2	NA	NA	NA	NA	2.183	0.1796	1	2	2.055	0.1796	2	2
A0A096QKB3	Zm00001d042007	0.839	0.0336	1	1	1.298	0.0336	1	1	0.752	0.0336	1	1	1.057	0.0336	1	1	NA	NA	NA	NA	NA	NA	NA	NA	0.781	0.0594	2	2	0.731	0.0336	1	1	1.051	0.0594	2	2	1.095	0.0336	1	1	0.972	0.0594	2	2	1.08	0.0336	1	1
A0A096QKD1	Zm00001d028153	0.802	0.4185	7	7	0.754	0.3533	7	7	0.835	0.4185	7	7	0.793	0.3533	7	7	NA	NA	NA	NA	NA	NA	NA	NA	1.032	0.2554	1	6	0.736	0.4185	7	7	0.962	0.2554	1	6	1.028	0.3533	7	7	0.65	0.2554	1	6	0.848	0.1522	3	3
A0A096QKF2	Zm00001d020108	0.948	0.3111	7	7	1.132	0.2762	7	7	1.218	0.3111	7	7	1.282	0.2762	7	7	1.148	0.3302	9	9	0.813	0.3302	9	9	1.253	0.2	6	6	1.045	0.3111	7	7	0.867	0.2	6	6	1.165	0.2762	7	7	1.044	0.2	6	6	0.876	0.3302	7	7
A0A096QKG9	Zm00001d044101	1.045	0.2383	7	8	1.017	0.1367	5	6	1.04	0.2383	7	8	0.974	0.1367	5	6	1.13	0.1816	7	7	0.968	0.1816	7	7	1.042	0.2246	9	9	1.032	0.2383	7	8	1.233	0.2246	9	9	0.851	0.1367	5	6	1.154	0.2246	9	9	1.037	0.1699	6	6
A0A096QKN7	Zm00001d018779	1.168	0.4752	8	13	0.944	0.4752	8	13	1.104	0.4752	8	13	1.004	0.4752	8	13	1.28	0.429	5	10	0.891	0.429	5	10	0.95	0.429	5	10	1.011	0.4752	8	13	0.708	0.429	5	10	1.209	0.4752	8	13	0.93	0.429	5	10	1.058	0.4323	7	12
A0A096QKR1	Zm00001d039547	NA	NA	NA	NA	NA	NA	NA	NA	NA	NA	NA	NA	NA	NA	NA	NA	NA	NA	NA	NA	NA	NA	NA	NA	0.899	0.2814	4	17	NA	NA	NA	NA	0.908	0.2814	4	17	NA	NA	NA	NA	0.802	0.2814	4	17	0.869	0.1518	1	9
A0A096QKS6	Zm00001d014816	NA	NA	NA	NA	1.12	0.2308	3	3	NA	NA	NA	NA	1.033	0.2308	3	3	0.812	0.2663	4	4	0.912	0.2663	4	4	0.904	0.2899	5	5	NA	NA	NA	NA	0.853	0.2899	5	5	1.187	0.2308	3	3	0.801	0.2899	5	5	0.911	0.2781	3	3
A0A096QKY6	Zm00001d029457	1.118	0.1951	9	9	1.042	0.1441	6	7	2.475	0.1951	9	9	1.317	0.1441	6	7	1.552	0.2109	8	8	1.116	0.2109	8	8	1.006	0.2759	12	13	1.606	0.1951	9	9	0.879	0.2759	12	13	1.975	0.1441	6	7	0.907	0.2759	12	13	1.082	0.109	5	5
A0A096QLP1	Zm00001d034401	NA	NA	NA	NA	1.512	0.0738	1	1	NA	NA	NA	NA	1.479	0.0738	1	1	1.412	0.1844	4	4	1.056	0.1844	4	4	1.187	0.291	4	4	NA	NA	NA	NA	0.999	0.291	4	4	0.95	0.0738	1	1	1.205	0.291	4	4	0.925	0.0369	1	1
A0A096QLU9	Zm00001d044469	0.923	0.17	2	5	0.754	0.1253	2	4	0.956	0.17	2	5	0.642	0.1253	2	4	1.164	0.1298	2	4	0.951	0.1298	2	4	0.841	0.1879	2	7	0.928	0.17	2	5	0.795	0.1879	2	7	1.165	0.1253	2	4	1.002	0.1879	2	7	1.248	0.0895	2	4
A0A096QM09	Zm00001d006238	1.03	0.1329	4	4	1.047	0.1759	6	6	1.109	0.1329	4	4	0.915	0.1759	6	6	NA	NA	NA	NA	NA	NA	NA	NA	NA	NA	NA	NA	1.109	0.1329	4	4	NA	NA	NA	NA	0.916	0.1759	6	6	NA	NA	NA	NA	0.877	0.1288	5	5
A0A096QN00	Zm00001d019467	0.997	0.3972	6	8	1.178	0.1667	3	5	1.017	0.3972	6	8	1.171	0.1667	3	5	1.031	0.2872	6	6	0.982	0.2872	6	6	1.104	0.2695	5	7	0.966	0.3972	6	8	0.971	0.2695	5	7	1.124	0.1667	3	5	0.754	0.2695	5	7	1.082	0.3404	5	7
A0A096QN84	Zm00001d029142	1.215	0.0324	3	3	NA	NA	NA	NA	1.105	0.0324	3	3	NA	NA	NA	NA	1.122	0.094	6	6	1.181	0.094	6	6	0.851	0.0389	3	3	1.24	0.0324	3	3	0.866	0.0389	3	3	NA	NA	NA	NA	0.867	0.0389	3	3	1.008	0.0205	2	2
A0A096QNL6	Zm00001d029965	0.952	0.2857	9	9	0.86	0.2819	8	8	0.888	0.2857	9	9	0.89	0.2819	8	8	1.158	0.305	7	8	0.892	0.305	7	8	1.168	0.305	7	8	0.863	0.2857	9	9	0.835	0.305	7	8	0.91	0.2819	8	8	0.693	0.305	7	8	0.858	0.2008	7	7
A0A096QNP4	Zm00001d036024	NA	NA	NA	NA	0.664	0.23	5	6	NA	NA	NA	NA	0.942	0.23	5	6	0.978	0.1733	2	5	1.169	0.1733	2	5	0.56	0.2433	3	7	NA	NA	NA	NA	1.149	0.2433	3	7	0.788	0.23	5	6	1.08	0.2433	3	7	1.081	0.1267	2	3
A0A096QNT9	Zm00001d003612	NA	NA	NA	NA	NA	NA	NA	NA	NA	NA	NA	NA	NA	NA	NA	NA	0.492	0.358	1	13	0.451	0.358	1	13	2.212	0.2864	2	10	NA	NA	NA	NA	1.514	0.2864	2	10	NA	NA	NA	NA	1.969	0.2864	2	10	0.719	0.3695	4	12
A0A096QP74	Zm00001d029853	0.825	0.122	4	4	0.665	0.1423	4	4	0.812	0.122	4	4	1.024	0.1423	4	4	0.857	0.2073	7	7	0.796	0.2073	7	7	NA	NA	NA	NA	0.798	0.122	4	4	NA	NA	NA	NA	0.705	0.1423	4	4	NA	NA	NA	NA	NA	NA	NA	NA
A0A096QPA7	Zm00001d002413	0.934	0.0359	2	2	NA	NA	NA	NA	1.172	0.0359	2	2	NA	NA	NA	NA	1.046	0.0225	2	2	1.094	0.0225	2	2	0.998	0.0225	2	2	1.036	0.0359	2	2	1.225	0.0225	2	2	NA	NA	NA	NA	1.105	0.0225	2	2	NA	NA	NA	NA
A0A096QPC4	Zm00001d034757	0.979	0.1062	2	2	0.89	0.226	4	4	0.96	0.1062	2	2	0.963	0.226	4	4	0.896	0.1644	3	3	0.817	0.1644	3	3	NA	NA	NA	NA	0.954	0.1062	2	2	NA	NA	NA	NA	1.03	0.226	4	4	NA	NA	NA	NA	0.702	0.2055	3	3
A0A096QQ54	Zm00001d043274	0.863	0.037	2	4	NA	NA	NA	NA	0.962	0.037	2	4	NA	NA	NA	NA	1.328	0.0956	7	9	0.932	0.0956	7	9	1.415	0.075	6	7	1.648	0.037	2	4	1.605	0.075	6	7	NA	NA	NA	NA	1.147	0.075	6	7	0.841	0.0329	3	3
A0A096QQ79	Zm00001d028102	1.024	0.3091	1	7	0.92	0.4909	2	12	0.905	0.3091	1	7	1.003	0.4909	2	12	NA	NA	NA	NA	NA	NA	NA	NA	NA	NA	NA	NA	0.799	0.3091	1	7	NA	NA	NA	NA	1.107	0.4909	2	12	NA	NA	NA	NA	1.479	0.3091	2	6
A0A096QQU6	Zm00001d043797	0.943	0.29	3	3	1.098	0.17	2	2	1.036	0.29	3	3	1.245	0.17	2	2	NA	NA	NA	NA	NA	NA	NA	NA	NA	NA	NA	NA	1.098	0.29	3	3	NA	NA	NA	NA	1.063	0.17	2	2	NA	NA	NA	NA	1.216	0.1	1	1
A0A096QR92	Zm00001d004348	1.936	0.2392	4	10	2.326	0.3333	6	14	1.064	0.2392	4	10	3.07	0.3333	6	14	0.42	0.4274	6	16	0.397	0.4274	6	16	0.759	0.4435	6	17	0.683	0.2392	4	10	0.986	0.4435	6	17	1.062	0.3333	6	14	0.3	0.4435	6	17	0.266	0.3091	6	12
A0A096QRB1	Zm00001d022573	0.969	0.4139	4	13	1	0.3893	4	13	0.978	0.4139	4	13	0.874	0.3893	4	13	1.057	0.4564	16	16	0.99	0.4564	16	16	1.148	0.396	1	14	1.025	0.4139	4	13	1.24	0.396	1	14	0.86	0.3893	4	13	0.934	0.396	1	14	0.914	0.3848	2	12
A0A096QRD8	Zm00001d031860	0.929	0.1032	2	2	NA	NA	NA	NA	0.923	0.1032	2	2	NA	NA	NA	NA	1.036	0.0452	1	1	1.125	0.0452	1	1	0.811	0.0452	1	1	0.896	0.1032	2	2	0.696	0.0452	1	1	NA	NA	NA	NA	0.79	0.0452	1	1	NA	NA	NA	NA
A0A096QRK2	Zm00001d040163	0.854	0.3093	11	11	0.968	0.3686	14	14	0.948	0.3093	11	11	0.763	0.3686	14	14	1.103	0.5	17	17	1.036	0.5	17	17	1.455	0.411	14	14	0.987	0.3093	11	11	1.174	0.411	14	14	0.89	0.3686	14	14	1.253	0.411	14	14	1.105	0.4428	4	15
A0A096QRL3	Zm00001d014887	0.836	0.1833	8	9	0.956	0.1655	8	8	0.841	0.1833	8	9	0.799	0.1655	8	8	NA	NA	NA	NA	NA	NA	NA	NA	0.922	0.1744	11	11	1.025	0.1833	8	9	1.177	0.1744	11	11	0.811	0.1655	8	8	1.043	0.1744	11	11	NA	NA	NA	NA
A0A096QRU9	Zm00001d038931	0.827	0.1741	4	4	0.948	0.263	6	6	1.057	0.1741	4	4	0.881	0.263	6	6	0.855	0.2741	7	7	0.943	0.2741	7	7	1.026	0.1889	5	5	0.868	0.1741	4	4	1.29	0.1889	5	5	0.793	0.263	6	6	0.995	0.1889	5	5	1.222	0.0963	2	2
A0A096QRW1	Zm00001d021784	1.177	0.4238	6	7	1.094	0.4238	6	7	1.424	0.4238	6	7	1.247	0.4238	6	7	1.334	0.5911	8	9	1.317	0.5911	8	9	0.796	0.5948	7	8	0.996	0.4238	6	7	0.829	0.5948	7	8	0.9	0.4238	6	7	0.922	0.5948	7	8	1.118	0.2677	4	4
A0A096QS57	Zm00001d031939	0.462	0.1954	2	2	0.65	0.3563	3	3	0.581	0.1954	2	2	0.524	0.3563	3	3	0.754	0.3563	1	3	1.065	0.3563	1	3	0.675	0.3563	1	3	0.643	0.1954	2	2	1.815	0.3563	1	3	1.042	0.3563	3	3	1.011	0.3563	1	3	NA	NA	NA	NA
A0A096QSC1	Zm00001d044102	0.894	0.162	5	5	0.917	0.0654	2	2	1.005	0.162	5	5	0.96	0.0654	2	2	1.083	0.1745	5	5	0.922	0.1745	5	5	1.036	0.19	5	5	0.924	0.162	5	5	1.108	0.19	5	5	0.903	0.0654	2	2	1.016	0.19	5	5	1.016	0.0903	3	3
A0A096QSJ6	Zm00001d034338	NA	NA	NA	NA	1.196	0.4377	14	14	NA	NA	NA	NA	1.371	0.4377	14	14	1.59	0.4456	15	15	1.176	0.4456	15	15	0.301	0.3952	1	13	NA	NA	NA	NA	0.697	0.3952	1	13	1.006	0.4377	14	14	0.301	0.3952	1	13	0.347	0.382	1	10
A0A096QSW5	Zm00001d032224	0.913	0.2335	2	9	1.03	0.2229	2	8	1.038	0.2335	2	9	0.906	0.2229	2	8	NA	NA	NA	NA	NA	NA	NA	NA	NA	NA	NA	NA	0.919	0.2335	2	9	NA	NA	NA	NA	0.974	0.2229	2	8	NA	NA	NA	NA	NA	NA	NA	NA
A0A096QSZ4	Zm00001d028436	0.993	0.1436	9	10	1.105	0.1691	12	12	1.137	0.1436	9	10	1.111	0.1691	12	12	1.095	0.1825	12	12	1.146	0.1825	12	12	1.037	0.1873	13	13	1.022	0.1436	9	10	1.184	0.1873	13	13	1.037	0.1691	12	12	0.967	0.1873	13	13	1.058	0.1253	8	8
A0A096QT00	Zm00001d001788	1.244	0.1888	11	12	1.119	0.1888	12	13	1.13	0.1888	11	12	1.192	0.1888	12	13	1.123	0.253	15	16	1.173	0.253	15	16	1.053	0.2458	14	17	0.994	0.1888	11	12	1.151	0.2458	14	17	0.848	0.1888	12	13	0.912	0.2458	14	17	0.893	0.1544	10	10
A0A096QT54	Zm00001d031412	1.058	0.0132	1	1	0.777	0.0132	1	1	1.091	0.0132	1	1	0.93	0.0132	1	1	0.677	0.028	2	2	1.016	0.028	2	2	NA	NA	NA	NA	0.757	0.0132	1	1	NA	NA	NA	NA	1.43	0.0132	1	1	NA	NA	NA	NA	1.882	0.0132	1	1
A0A096QTB4	Zm00001d044327	1.55	0.2924	3	3	NA	NA	NA	NA	1.247	0.2924	3	3	NA	NA	NA	NA	NA	NA	NA	NA	NA	NA	NA	NA	NA	NA	NA	NA	1.184	0.2924	3	3	NA	NA	NA	NA	NA	NA	NA	NA	NA	NA	NA	NA	1.464	0.1404	2	2
A0A096QTN4	Zm00001d006630	1.053	0.1314	3	3	NA	NA	NA	NA	0.705	0.1314	3	3	NA	NA	NA	NA	0.27	0.3394	1	8	1.199	0.3394	1	8	1.066	0.2482	7	7	0.814	0.1314	3	3	1.003	0.2482	7	7	NA	NA	NA	NA	0.515	0.2482	7	7	NA	NA	NA	NA
A0A096QTZ2	Zm00001d035312	NA	NA	NA	NA	NA	NA	NA	NA	NA	NA	NA	NA	NA	NA	NA	NA	0.755	0.1923	1	1	1.413	0.1923	1	1	NA	NA	NA	NA	NA	NA	NA	NA	NA	NA	NA	NA	NA	NA	NA	NA	NA	NA	NA	NA	0.902	0.1923	1	1
A0A096QU58	Zm00001d014876	1.024	0.2523	12	17	1.159	0.196	13	14	1.201	0.2523	12	17	1.067	0.196	13	14	0.942	0.2993	16	21	1.073	0.2993	16	21	0.994	0.2758	16	21	1.082	0.2523	12	17	1.169	0.2758	16	21	1.035	0.196	13	14	0.985	0.2758	16	21	1.058	0.1937	13	14
A0A096QV77	Zm00001d002889	1.055	0.3831	3	6	NA	NA	NA	NA	0.923	0.3831	3	6	NA	NA	NA	NA	0.982	0.2388	1	5	1.02	0.2388	1	5	NA	NA	NA	NA	1.024	0.3831	3	6	NA	NA	NA	NA	NA	NA	NA	NA	NA	NA	NA	NA	0.978	0.1294	2	2
A0A096QV93	Zm00001d030533	1.041	0.024	2	2	0.906	0.0303	2	2	0.884	0.024	2	2	0.973	0.0303	2	2	1.029	0.043	3	3	0.913	0.043	3	3	0.984	0.0493	4	4	1.079	0.024	2	2	1.135	0.0493	4	4	1.011	0.0303	2	2	1.179	0.0493	4	4	0.976	0.0405	3	3
A0A096QV95	Zm00001d044250	0.941	0.2235	1	23	1.277	0.2877	1	28	1.372	0.2235	1	23	1.329	0.2877	1	28	1.485	0.2894	3	30	1.244	0.2894	3	30	1.351	0.3211	4	32	1.632	0.2235	1	23	0.871	0.3211	4	32	1.102	0.2877	1	28	1.078	0.3211	4	32	NA	NA	NA	NA
A0A096QVK2	Zm00001d013799	1.604	0.2363	5	5	1.171	0.2291	5	5	1.305	0.2363	5	5	1.111	0.2291	5	5	1.411	0.2411	4	7	1.172	0.2411	4	7	1.011	0.1504	4	4	1.301	0.2363	5	5	0.895	0.1504	4	4	0.918	0.2291	5	5	1.13	0.1504	4	4	1.062	0.2148	3	5
A0A096QVS9	Zm00001d039104	1.264	0.0597	4	4	1.228	0.0825	6	6	1.148	0.0597	4	4	1.139	0.0825	6	6	1.202	0.114	9	9	0.969	0.114	9	9	0.861	0.164	12	12	1.103	0.0597	4	4	0.967	0.164	12	12	0.879	0.0825	6	6	0.943	0.164	12	12	0.859	0.0651	5	5
A0A096QX48	Zm00001d018758	0.95	0.1997	8	8	1.164	0.2423	10	10	1.121	0.1997	8	8	1.012	0.2423	10	10	NA	NA	NA	NA	NA	NA	NA	NA	NA	NA	NA	NA	1.074	0.1997	8	8	NA	NA	NA	NA	1.043	0.2423	10	10	NA	NA	NA	NA	1.26	0.1706	5	6
A0A096QXD1	Zm00001d003446	1.241	0.116	3	3	1.299	0.1532	4	4	1.367	0.116	3	3	1.116	0.1532	4	4	NA	NA	NA	NA	NA	NA	NA	NA	NA	NA	NA	NA	1.172	0.116	3	3	NA	NA	NA	NA	1.373	0.1532	4	4	NA	NA	NA	NA	1.068	0.1182	4	4
A0A096QXQ9	Zm00001d013329	0.661	0.1099	3	3	0.82	0.1352	2	5	0.787	0.1099	3	3	0.772	0.1352	2	5	0.954	0.1183	3	4	0.73	0.1183	3	4	0.906	0.1352	4	4	0.758	0.1099	3	3	1.01	0.1352	4	4	1.198	0.1352	2	5	1.093	0.1352	4	4	0.939	0.1183	4	4
A0A096QYC7	Zm00001d041556	1.015	0.0642	1	4	NA	NA	NA	NA	1.052	0.0642	1	4	NA	NA	NA	NA	0.814	0.0929	2	6	0.954	0.0929	2	6	1.132	0.1261	3	8	0.776	0.0642	1	4	1.011	0.1261	3	8	NA	NA	NA	NA	0.933	0.1261	3	8	1.467	0.0665	2	6
A0A096QZ29	Zm00001d020381	0.937	0.1012	2	2	1.398	0.1634	3	3	1.058	0.1012	2	2	1.105	0.1634	3	3	NA	NA	NA	NA	NA	NA	NA	NA	NA	NA	NA	NA	1.089	0.1012	2	2	NA	NA	NA	NA	1.12	0.1634	3	3	NA	NA	NA	NA	1.001	0.1984	4	4
A0A096QZ43	Zm00001d019976	1.284	0.0696	3	3	1.639	0.0971	4	4	1.309	0.0696	3	3	1.352	0.0971	4	4	2.378	0.2184	13	13	1.812	0.2184	13	13	1.262	0.2411	12	12	1.477	0.0696	3	3	0.957	0.2411	12	12	1.376	0.0971	4	4	0.976	0.2411	12	12	0.891	0.0518	3	3
A0A096QZ86	Zm00001d001856	NA	NA	NA	NA	NA	NA	NA	NA	NA	NA	NA	NA	NA	NA	NA	NA	NA	NA	NA	NA	NA	NA	NA	NA	NA	NA	NA	NA	NA	NA	NA	NA	NA	NA	NA	NA	NA	NA	NA	NA	NA	NA	NA	NA	NA	NA	NA	NA
A0A096QZB7	Zm00001d034665	1.003	0.6031	9	11	0.699	0.6031	9	10	0.99	0.6031	9	11	1.083	0.6031	9	10	0.451	0.3658	7	8	0.703	0.3658	7	8	0.697	0.5019	9	11	0.906	0.6031	9	11	0.775	0.5019	9	11	1.18	0.6031	9	10	0.68	0.5019	9	11	0.716	0.4786	8	9
A0A096QZW5	Zm00001d015569	1.167	0.1501	4	10	1.174	0.1697	4	11	1.11	0.1501	4	10	1.173	0.1697	4	11	1.315	0.2037	5	16	0.928	0.2037	5	16	1.115	0.248	7	16	1.173	0.1501	4	10	1.398	0.248	7	16	0.973	0.1697	4	11	0.829	0.248	7	16	1.047	0.2258	5	16
A0A096R076	Zm00001d031701	NA	NA	NA	NA	NA	NA	NA	NA	NA	NA	NA	NA	NA	NA	NA	NA	1.122	0.2794	2	2	1.093	0.2794	2	2	0.806	0.2647	1	2	NA	NA	NA	NA	2.626	0.2647	1	2	NA	NA	NA	NA	1.031	0.2647	1	2	1.33	0.3676	2	2
A0A096R091	Zm00001d020898	1.363	0.4635	3	37	1.195	0.4664	3	39	1.354	0.4635	3	37	0.786	0.4664	3	39	0.912	0.4835	2	35	0.917	0.4835	2	35	0.872	0.4578	3	34	1.233	0.4635	3	37	1.167	0.4578	3	34	0.997	0.4664	3	39	0.779	0.4578	3	34	0.75	0.4807	2	39
A0A096R0A2	Zm00001d019568	1.394	0.1218	4	4	1.24	0.1771	5	5	1.155	0.1218	4	4	1.201	0.1771	5	5	0.865	0.179	7	7	1.231	0.179	7	7	0.968	0.1531	7	7	1.443	0.1218	4	4	1.041	0.1531	7	7	1.123	0.1771	5	5	0.84	0.1531	7	7	NA	NA	NA	NA
A0A096R0C8	Zm00001d028183	0.855	0.1774	8	8	1	0.2437	1	10	0.887	0.1774	8	8	1.144	0.2437	1	10	0.99	0.3746	5	20	0.929	0.3746	5	20	1.219	0.4301	5	23	1.065	0.1774	8	8	1.045	0.4301	5	23	0.901	0.2437	1	10	1.042	0.4301	5	23	0.94	0.1703	8	8
A0A096R0X7	Zm00001d042569	1.084	0.1303	5	5	1.231	0.1106	5	5	1.06	0.1303	5	5	1.107	0.1106	5	5	NA	NA	NA	NA	NA	NA	NA	NA	NA	NA	NA	NA	0.94	0.1303	5	5	NA	NA	NA	NA	0.912	0.1106	5	5	NA	NA	NA	NA	1.026	0.1015	5	5
A0A096R181	Zm00001d013019	1.309	0.1298	6	6	1.162	0.2427	11	11	1.291	0.1298	6	6	1.178	0.2427	11	11	0.938	0.136	2	6	0.89	0.136	2	6	0.996	0.2612	11	11	1.168	0.1298	6	6	1.142	0.2612	11	11	1.002	0.2427	11	11	1.037	0.2612	11	11	1.114	0.2241	10	10
A0A096R1F9	Zm00001d001935	1.029	0.1624	6	14	1.027	0.1312	2	12	1.045	0.1624	6	14	0.918	0.1312	2	12	0.857	0.2064	4	17	0.971	0.2064	4	17	0.921	0.245	5	22	1.07	0.1624	6	14	0.961	0.245	5	22	1.056	0.1312	2	12	1.207	0.245	5	22	1.07	0.1404	2	11
A0A096R2T3	Zm00001d041880	0.578	0.0305	3	3	1.097	0.0773	6	6	1.018	0.0305	3	3	1.158	0.0773	6	6	0.916	0.1024	9	9	1.016	0.1024	9	9	0.911	0.1231	11	11	0.547	0.0305	3	3	0.782	0.1231	11	11	1.125	0.0773	6	6	0.717	0.1231	11	11	0.869	0.0283	3	3
A0A096R3H9	Zm00001d037333	1.073	0.024	1	1	NA	NA	NA	NA	1.124	0.024	1	1	NA	NA	NA	NA	0.929	0.0609	3	3	1.254	0.0609	3	3	0.947	0.059	3	3	1.164	0.024	1	1	1.18	0.059	3	3	NA	NA	NA	NA	0.917	0.059	3	3	0.819	0.0148	1	1
A0A096R3R8	Zm00001d038857	0.973	0.1327	4	7	0.974	0.2248	8	11	1.029	0.1327	4	7	1.115	0.2248	8	11	NA	NA	NA	NA	NA	NA	NA	NA	NA	NA	NA	NA	1.206	0.1327	4	7	NA	NA	NA	NA	1.044	0.2248	8	11	NA	NA	NA	NA	NA	NA	NA	NA
A0A096R584	Zm00001d041777	1.652	0.3491	6	18	1.533	0.4316	8	21	1.512	0.3491	6	18	1.381	0.4316	8	21	1.073	0.5877	13	26	1.958	0.5877	13	26	1.445	0.4281	12	23	0.741	0.3491	6	18	1.303	0.4281	12	23	1.28	0.4316	8	21	1.619	0.4281	12	23	0.865	0.4421	11	21
A0A096R5D6	Zm00001d007288	1.024	0.0987	3	3	NA	NA	NA	NA	0.822	0.0987	3	3	NA	NA	NA	NA	1.38	0.1765	5	7	1.242	0.1765	5	7	1.122	0.1996	5	8	1.144	0.0987	3	3	1.043	0.1996	5	8	NA	NA	NA	NA	1.129	0.1996	5	8	0.943	0.1113	4	4
A0A096R5D9	Zm00001d034935	1.052	0.2764	19	19	1.189	0.2057	16	16	1.106	0.2764	19	19	1.014	0.2057	16	16	1.428	0.3232	26	26	1.158	0.3232	26	26	1.299	0.3069	25	25	1.16	0.2764	19	19	1.002	0.3069	25	25	0.697	0.2057	16	16	1.15	0.3069	25	25	0.85	0.2307	17	17
A0A096R5J0	Zm00001d019627	1.104	0.1441	3	3	1.05	0.1294	3	3	1.446	0.1441	3	3	1.132	0.1294	3	3	1.112	0.0588	1	1	1.519	0.0588	1	1	0.863	0.1471	3	3	1.306	0.1441	3	3	1.004	0.1471	3	3	0.863	0.1294	3	3	1.138	0.1471	3	3	1.397	0.05	1	1
A0A096R5J8	Zm00001d021400	1.108	0.0975	6	6	1.257	0.182	9	9	1.217	0.0975	6	6	1.08	0.182	9	9	1.239	0.2213	12	12	1.208	0.2213	12	12	1.16	0.1863	10	10	1.374	0.0975	6	6	1.294	0.1863	10	10	1.031	0.182	9	9	1.111	0.1863	10	10	1.177	0.0859	4	4
A0A096R5M3	Zm00001d018575	1.066	0.3226	3	3	0.975	0.4597	3	4	0.961	0.3226	3	3	0.989	0.4597	3	4	1.273	0.2177	2	2	1.017	0.2177	2	2	0.895	0.2258	2	2	1.067	0.3226	3	3	1.095	0.2258	2	2	0.955	0.4597	3	4	0.918	0.2258	2	2	1.03	0.25	2	2
A0A096R5S8	Zm00001d002727	0.699	0.067	1	1	0.799	0.1134	2	2	0.973	0.067	1	1	0.943	0.1134	2	2	0.586	0.1134	2	2	1.19	0.1134	2	2	0.889	0.1598	3	3	0.954	0.067	1	1	0.762	0.1598	3	3	1.363	0.1134	2	2	0.85	0.1598	3	3	NA	NA	NA	NA
A0A096R6A1	Zm00001d042634	NA	NA	NA	NA	0.919	0.0815	1	2	NA	NA	NA	NA	1.146	0.0815	1	2	0.907	0.1693	2	4	0.614	0.1693	2	4	0.6	0.0439	1	1	NA	NA	NA	NA	0.904	0.0439	1	1	0.795	0.0815	1	2	0.596	0.0439	1	1	0.773	0.0439	1	1
A0A096R6Z8	Zm00001d033591	1.051	0.4861	3	32	1.056	0.5081	3	35	1.097	0.4861	3	32	1.028	0.5081	3	35	1.24	0.4846	3	34	0.913	0.4846	3	34	1.071	0.5198	4	36	0.972	0.4861	3	32	0.862	0.5198	4	36	1.008	0.5081	3	35	0.988	0.5198	4	36	0.855	0.4963	2	36
A0A096R7Y5	Zm00001d021846	1.163	0.1156	5	6	1.045	0.0648	3	3	0.986	0.1156	5	6	0.934	0.0648	3	3	NA	NA	NA	NA	NA	NA	NA	NA	0.889	0.1576	7	8	0.949	0.1156	5	6	1.031	0.1576	7	8	1.017	0.0648	3	3	1.16	0.1576	7	8	1.459	0.021	1	1
A0A096R804	Zm00001d015975	1.105	0.4029	9	11	0.786	0.2118	5	7	0.99	0.4029	9	11	0.997	0.2118	5	7	0.965	0.1882	1	7	0.937	0.1882	1	7	1.209	0.2765	7	9	1.305	0.4029	9	11	0.929	0.2765	7	9	0.471	0.2118	5	7	0.326	0.2765	7	9	0.418	0.2	4	6
A0A096R894	Zm00001d043497	1.393	0.1389	1	1	1.282	0.1389	1	1	1.131	0.1389	1	1	1.162	0.1389	1	1	1.161	0.2963	2	2	1.045	0.2963	2	2	NA	NA	NA	NA	1.011	0.1389	1	1	NA	NA	NA	NA	1.033	0.1389	1	1	NA	NA	NA	NA	0.97	0.1389	1	1
A0A096R8F6	Zm00001d002051	1.052	0.2812	2	13	1.044	0.2939	3	13	1.113	0.2812	2	13	1.02	0.2939	3	13	1.175	0.3387	4	16	0.907	0.3387	4	16	1.061	0.3514	5	17	1.179	0.2812	2	13	0.889	0.3514	5	17	0.947	0.2939	3	13	1.066	0.3514	5	17	1.167	0.2093	5	11
A0A096R8Y2	Zm00001d033882	1.183	0.0366	1	1	NA	NA	NA	NA	1.037	0.0366	1	1	NA	NA	NA	NA	0.66	0.0366	1	1	1.998	0.0366	1	1	NA	NA	NA	NA	0.863	0.0366	1	1	NA	NA	NA	NA	NA	NA	NA	NA	NA	NA	NA	NA	NA	NA	NA	NA
A0A096R8Z3	Zm00001d034531	1.031	0.1529	6	6	0.996	0.1488	6	6	1.154	0.1529	6	6	1.17	0.1488	6	6	1.025	0.2087	9	9	0.954	0.2087	9	9	0.883	0.1736	7	7	0.95	0.1529	6	6	1.018	0.1736	7	7	1.027	0.1488	6	6	0.813	0.1736	7	7	0.905	0.126	5	5
A0A096R926	Zm00001d036455	1.358	0.02	1	1	1.131	0.0462	2	2	1.605	0.02	1	1	1.164	0.0462	2	2	1.054	0.0687	3	3	0.859	0.0687	3	3	0.988	0.0499	2	3	0.964	0.02	1	1	1	0.0499	2	3	1.073	0.0462	2	2	1.012	0.0499	2	3	NA	NA	NA	NA
A0A096R9A2	Zm00001d021050	0.742	0.3423	3	3	0.829	0.4027	3	3	0.674	0.3423	3	3	0.763	0.4027	3	3	NA	NA	NA	NA	NA	NA	NA	NA	NA	NA	NA	NA	0.775	0.3423	3	3	NA	NA	NA	NA	1.035	0.4027	3	3	NA	NA	NA	NA	1.164	0.2215	2	2
A0A096R9H4	Zm00001d039613	1.168	0.2438	5	5	0.994	0.1759	7	7	1.02	0.2438	5	5	0.947	0.1759	7	7	0.998	0.1975	5	7	0.984	0.1975	5	7	1.136	0.1698	4	6	1.34	0.2438	5	5	0.977	0.1698	4	6	1.07	0.1759	7	7	1.055	0.1698	4	6	1.137	0.142	4	4
A0A096R9Y2	Zm00001d002275	1.037	0.0234	3	3	NA	NA	NA	NA	0.867	0.0234	3	3	NA	NA	NA	NA	1.231	0.0787	10	10	1.04	0.0787	10	10	0.935	0.059	6	7	1.035	0.0234	3	3	1.371	0.059	6	7	NA	NA	NA	NA	0.999	0.059	6	7	0.986	0.04	5	5
A0A096RA88	Zm00001d038021	0.978	0.1425	8	9	1.017	0.1	5	6	0.998	0.1425	8	9	0.936	0.1	5	6	0.801	0.1437	8	10	0.865	0.1437	8	10	0.912	0.154	9	11	1.016	0.1425	8	9	1.215	0.154	9	11	1.032	0.1	5	6	0.883	0.154	9	11	1.284	0.0598	3	5
A0A096RAE6	Zm00001d001820	0.567	0.4635	8	14	0.702	0.5927	11	17	0.564	0.4635	8	14	0.72	0.5927	11	17	0.491	0.7612	15	22	0.547	0.7612	15	22	0.561	0.5871	10	18	0.577	0.4635	8	14	0.586	0.5871	10	18	0.882	0.5927	11	17	1.368	0.5871	10	18	0.89	0.5506	11	18
A0A096RAH6	Zm00001d043845	1.007	0.0584	9	9	1.115	0.0593	9	9	0.95	0.0584	9	9	0.999	0.0593	9	9	1.018	0.0607	12	12	1.027	0.0607	12	12	1.148	0.0869	15	15	1.244	0.0584	9	9	1.231	0.0869	15	15	1.002	0.0593	9	9	1.256	0.0869	15	15	0.85	0.0377	6	6
A0A096RAQ4	Zm00001d031212	NA	NA	NA	NA	NA	NA	NA	NA	NA	NA	NA	NA	NA	NA	NA	NA	0.741	0.2487	3	6	1.262	0.2487	3	6	NA	NA	NA	NA	NA	NA	NA	NA	NA	NA	NA	NA	NA	NA	NA	NA	NA	NA	NA	NA	1.029	0.1574	2	4
A0A096RBF9	Zm00001d002770	NA	NA	NA	NA	NA	NA	NA	NA	NA	NA	NA	NA	NA	NA	NA	NA	NA	NA	NA	NA	NA	NA	NA	NA	0.977	0.0802	5	5	NA	NA	NA	NA	1.08	0.0802	5	5	NA	NA	NA	NA	1.004	0.0802	5	5	0.909	0.0263	2	2
A0A096RBJ0	Zm00001d002027	NA	NA	NA	NA	NA	NA	NA	NA	NA	NA	NA	NA	NA	NA	NA	NA	NA	NA	NA	NA	NA	NA	NA	NA	NA	NA	NA	NA	NA	NA	NA	NA	NA	NA	NA	NA	NA	NA	NA	NA	NA	NA	NA	NA	1.225	0.0335	1	1
A0A096RBK4	Zm00001d030009	1.17	0.0888	1	1	0.881	0.142	2	2	1.023	0.0888	1	1	0.872	0.142	2	2	0.667	0.1361	1	2	0.995	0.1361	1	2	0.94	0.1361	1	2	1.05	0.0888	1	1	0.688	0.1361	1	2	0.779	0.142	2	2	0.853	0.1361	1	2	NA	NA	NA	NA
A0A096RC09	Zm00001d013277	1.189	0.3365	3	6	0.971	0.3029	3	5	1.102	0.3365	3	6	0.746	0.3029	3	5	0.834	0.2837	5	5	0.835	0.2837	5	5	0.996	0.3173	3	6	1.181	0.3365	3	6	0.88	0.3173	3	6	1.369	0.3029	3	5	0.845	0.3173	3	6	1.111	0.2548	2	4
A0A096RCG0	Zm00001d014991	0.824	0.0999	7	7	0.846	0.1214	9	9	0.893	0.0999	7	7	0.728	0.1214	9	9	0.923	0.134	10	10	0.775	0.134	10	10	1.043	0.0847	7	7	0.722	0.0999	7	7	0.951	0.0847	7	7	0.764	0.1214	9	9	1.072	0.0847	7	7	0.958	0.0518	4	4
A0A096RCM9	Zm00001d044090	NA	NA	NA	NA	0.721	0.145	1	2	NA	NA	NA	NA	0.969	0.145	1	2	1.211	0.0892	1	2	0.967	0.0892	1	2	0.943	0.1227	2	3	NA	NA	NA	NA	0.816	0.1227	2	3	1.103	0.145	1	2	0.922	0.1227	2	3	1.216	0.0446	1	1
A0A096RCQ8	Zm00001d035756	NA	NA	NA	NA	NA	NA	NA	NA	NA	NA	NA	NA	NA	NA	NA	NA	2.671	0.0343	1	1	1.97	0.0343	1	1	1.041	0.0371	1	1	NA	NA	NA	NA	1.064	0.0371	1	1	NA	NA	NA	NA	1.191	0.0371	1	1	1.756	0.0343	1	1
A0A096RCS7	Zm00001d031473	0.866	0.1771	5	5	0.551	0.1211	4	4	0.641	0.1771	5	5	0.413	0.1211	4	4	1.055	0.1143	1	5	0.462	0.1143	1	5	1.072	0.2825	2	10	0.626	0.1771	5	5	1.107	0.2825	2	10	1.132	0.1211	4	4	0.586	0.2825	2	10	1.221	0.2018	5	5
A0A096RCT4	Zm00001d038047	NA	NA	NA	NA	1.046	0.4845	5	5	NA	NA	NA	NA	0.985	0.4845	5	5	1.153	0.3727	4	4	0.891	0.3727	4	4	1.137	0.3727	4	4	NA	NA	NA	NA	1.03	0.3727	4	4	0.978	0.4845	5	5	1.183	0.3727	4	4	NA	NA	NA	NA
A0A096RD67	Zm00001d040084	NA	NA	NA	NA	0.806	0.2041	4	8	NA	NA	NA	NA	0.827	0.2041	4	8	1.469	0.2119	1	8	1.605	0.2119	1	8	0.805	0.199	1	8	NA	NA	NA	NA	0.889	0.199	1	8	0.911	0.2041	4	8	0.765	0.199	1	8	NA	NA	NA	NA
A0A096RDG5	Zm00001d013240	0.963	0.217	8	8	0.957	0.2369	6	8	0.946	0.217	8	8	0.738	0.2369	6	8	1.299	0.3142	11	11	0.937	0.3142	11	11	1.159	0.3067	10	10	1.15	0.217	8	8	0.949	0.3067	10	10	0.845	0.2369	6	8	1.18	0.3067	10	10	0.858	0.1147	4	4
A0A096RDV2	Zm00001d038625	NA	NA	NA	NA	NA	NA	NA	NA	NA	NA	NA	NA	NA	NA	NA	NA	0.301	0.2598	1	14	0.28	0.2598	1	14	2.804	0.2315	1	12	NA	NA	NA	NA	2.071	0.2315	1	12	NA	NA	NA	NA	0.403	0.2315	1	12	0.261	0.1433	1	10
A0A096RDX9	Zm00001d032282	1.08	0.1575	11	11	0.97	0.1906	14	14	0.945	0.1575	11	11	0.935	0.1906	14	14	0.91	0.113	9	9	0.881	0.113	9	9	0.85	0.1484	12	12	1.061	0.1575	11	11	1.119	0.1484	12	12	1.019	0.1906	14	14	0.831	0.1484	12	12	1.066	0.0936	7	7
A0A096RE05	Zm00001d044497	0.985	0.0878	1	1	NA	NA	NA	NA	0.788	0.0878	1	1	NA	NA	NA	NA	0.784	0.3784	3	3	1.174	0.3784	3	3	NA	NA	NA	NA	0.989	0.0878	1	1	NA	NA	NA	NA	NA	NA	NA	NA	NA	NA	NA	NA	1.119	0.1892	2	2
A0A096RE11	Zm00001d004354	0.933	0.3216	7	7	0.864	0.2775	6	6	0.95	0.3216	7	7	0.899	0.2775	6	6	1.2	0.2863	7	7	0.995	0.2863	7	7	0.946	0.3084	7	7	0.996	0.3216	7	7	0.952	0.3084	7	7	0.937	0.2775	6	6	0.966	0.3084	7	7	1.133	0.304	6	6
A0A096RE57	Zm00001d002408	1.823	0.4851	1	6	0.804	0.4851	1	6	1.486	0.4851	1	6	1.346	0.4851	1	6	1.466	0.4179	4	5	1.053	0.4179	4	5	1.144	0.4179	1	5	0.963	0.4851	1	6	0.986	0.4179	1	5	1.552	0.4851	1	6	2.27	0.4179	1	5	1.629	0.3657	3	5
A0A096REA7	Zm00001d040274	0.752	0.1654	3	6	0.707	0.0951	2	4	0.86	0.1654	3	6	0.921	0.0951	2	4	0.795	0.2871	2	10	1.167	0.2871	2	10	NA	NA	NA	NA	0.896	0.1654	3	6	NA	NA	NA	NA	0.67	0.0951	2	4	NA	NA	NA	NA	1.201	0.1027	1	4
A0A096RF44	Zm00001d015385	1.292	0.34	2	7	1.044	0.34	1	6	1.383	0.34	2	7	1.444	0.34	1	6	1.31	0.22	1	3	1.178	0.22	1	3	1.048	0.28	1	4	1.048	0.34	2	7	0.66	0.28	1	4	1.118	0.34	1	6	1.062	0.28	1	4	1.115	0.3333	1	5
A0A096RFM1	Zm00001d007017	NA	NA	NA	NA	1.346	0.1288	1	2	NA	NA	NA	NA	0.84	0.1288	1	2	1.54	0.1288	1	2	1.388	0.1288	1	2	3.267	0.1288	1	2	NA	NA	NA	NA	0.431	0.1288	1	2	1.083	0.1288	1	2	1.304	0.1288	1	2	1.371	0.1288	2	2
A0A096RFR6	Zm00001d039518	0.983	0.1617	12	12	1.117	0.2342	16	16	0.947	0.1617	12	12	0.976	0.2342	16	16	1.031	0.2642	22	23	1.064	0.2642	22	23	1.028	0.229	19	19	1.112	0.1617	12	12	1.087	0.229	19	19	0.912	0.2342	16	16	1.066	0.229	19	19	1.048	0.1575	11	11
A0A096RG04	Zm00001d039387	1.05	0.4862	9	9	NA	NA	NA	NA	1.232	0.4862	9	9	NA	NA	NA	NA	0.961	0.555	8	8	0.782	0.555	8	8	NA	NA	NA	NA	1.127	0.4862	9	9	NA	NA	NA	NA	NA	NA	NA	NA	NA	NA	NA	NA	1.073	0.6239	9	9
A0A096RG76	Zm00001d018826	0.709	0.2721	1	3	1.816	0.1912	1	2	1.547	0.2721	1	3	1.842	0.1912	1	2	1.308	0.2279	2	2	1.295	0.2279	2	2	NA	NA	NA	NA	1.682	0.2721	1	3	NA	NA	NA	NA	0.859	0.1912	1	2	NA	NA	NA	NA	1.463	0.2279	1	2
A0A096RGK0	Zm00001d002295	1.066	0.0608	1	1	NA	NA	NA	NA	1.216	0.0608	1	1	NA	NA	NA	NA	0.871	0.1027	2	2	1.33	0.1027	2	2	0.818	0.1027	2	2	1.046	0.0608	1	1	0.845	0.1027	2	2	NA	NA	NA	NA	0.949	0.1027	2	2	NA	NA	NA	NA
A0A096RGZ5	Zm00001d016100	1.351	0.1648	8	8	1.292	0.2082	12	12	1.407	0.1648	8	8	1.246	0.2082	12	12	1.313	0.254	12	12	1.201	0.254	12	12	0.894	0.2654	12	12	1.297	0.1648	8	8	1.244	0.2654	12	12	1.209	0.2082	12	12	1.124	0.2654	12	12	0.794	0.1556	7	7
A0A096RH25	Zm00001d013228	1.645	0.155	2	2	1.344	0.155	2	2	1.336	0.155	2	2	1.357	0.155	2	2	NA	NA	NA	NA	NA	NA	NA	NA	1.138	0.1705	2	2	0.962	0.155	2	2	1.228	0.1705	2	2	1.276	0.155	2	2	0.837	0.1705	2	2	NA	NA	NA	NA
A0A096RH43	Zm00001d035937	1.024	0.7289	4	23	1.242	0.7199	4	24	1.188	0.7289	4	23	0.872	0.7199	4	24	1.047	0.6898	2	25	0.917	0.6898	2	25	0.971	0.7289	4	25	1.007	0.7289	4	23	1.126	0.7289	4	25	1.196	0.7199	4	24	1.098	0.7289	4	25	0.798	0.5934	2	20
A0A096RHG9	Zm00001d013006	1.007	0.0494	4	4	0.995	0.044	3	3	1.091	0.0494	4	4	0.996	0.044	3	3	1.181	0.1062	10	10	1.217	0.1062	10	10	1.161	0.0751	7	7	0.946	0.0494	4	4	1.257	0.0751	7	7	1.074	0.044	3	3	1.257	0.0751	7	7	0.882	0.0805	6	6
A0A096RHL1	Zm00001d027519	NA	NA	NA	NA	NA	NA	NA	NA	NA	NA	NA	NA	NA	NA	NA	NA	0.61	0.0318	1	1	0.835	0.0318	1	1	NA	NA	NA	NA	NA	NA	NA	NA	NA	NA	NA	NA	NA	NA	NA	NA	NA	NA	NA	NA	NA	NA	NA	NA
A0A096RHT9	Zm00001d017848	0.844	0.0213	2	2	NA	NA	NA	NA	0.943	0.0213	2	2	NA	NA	NA	NA	1.201	0.0728	3	7	1.074	0.0728	3	7	1.083	0.0499	6	6	0.887	0.0213	2	2	1.059	0.0499	6	6	NA	NA	NA	NA	0.851	0.0499	6	6	1.036	0.0433	4	4
A0A096RHZ6	Zm00001d013390	0.878	0.0285	1	1	0.937	0.0285	1	1	1.009	0.0285	1	1	0.983	0.0285	1	1	0.851	0.0648	2	2	0.914	0.0648	2	2	0.891	0.0648	2	2	0.814	0.0285	1	1	0.812	0.0648	2	2	1.123	0.0285	1	1	0.87	0.0648	2	2	1.209	0.0285	1	1
A0A096RI41	Zm00001d031570	0.328	0.027	2	2	0.862	0.0892	5	5	0.771	0.027	2	2	0.883	0.0892	5	5	0.625	0.0836	7	7	0.829	0.0836	7	7	0.952	0.0725	6	6	0.788	0.027	2	2	0.911	0.0725	6	6	0.943	0.0892	5	5	0.878	0.0725	6	6	1.155	0.0204	1	1
A0A096RI70	Zm00001d015208	1.22	0.0667	6	6	1.03	0.0887	9	9	1.129	0.0667	6	6	0.952	0.0887	9	9	0.988	0.1212	12	12	0.992	0.1212	12	12	1.102	0.0765	7	7	1.156	0.0667	6	6	1.177	0.0765	7	7	0.938	0.0887	9	9	0.967	0.0765	7	7	0.895	0.0749	8	8
A0A096RI80	Zm00001d038658	NA	NA	NA	NA	NA	NA	NA	NA	NA	NA	NA	NA	NA	NA	NA	NA	NA	NA	NA	NA	NA	NA	NA	NA	NA	NA	NA	NA	NA	NA	NA	NA	NA	NA	NA	NA	NA	NA	NA	NA	NA	NA	NA	NA	0.896	0.1411	3	3
A0A096RI98	Zm00001d033594	1.615	0.1989	6	6	NA	NA	NA	NA	1.756	0.1989	6	6	NA	NA	NA	NA	1.185	0.1963	6	6	1.115	0.1963	6	6	1.371	0.1751	6	6	1.711	0.1989	6	6	1.065	0.1751	6	6	NA	NA	NA	NA	1.186	0.1751	6	6	0.973	0.0716	2	2
A0A096RJ27	Zm00001d041511	NA	NA	NA	NA	1.165	0.1039	2	2	NA	NA	NA	NA	1.064	0.1039	2	2	NA	NA	NA	NA	NA	NA	NA	NA	NA	NA	NA	NA	NA	NA	NA	NA	NA	NA	NA	NA	1.053	0.1039	2	2	NA	NA	NA	NA	0.747	0.039	1	1
A0A096RJN6	Zm00001d006624	1.014	0.2651	4	4	0.901	0.2651	4	4	0.923	0.2651	4	4	1.06	0.2651	4	4	0.919	0.1687	1	2	0.735	0.1687	1	2	0.871	0.2651	3	3	1.067	0.2651	4	4	0.787	0.2651	3	3	1.17	0.2651	4	4	1.129	0.2651	3	3	0.881	0.1687	2	2
A0A096RJY3	Zm00001d039169	1.058	0.1711	2	3	1.064	0.1908	1	4	1.038	0.1711	2	3	1.495	0.1908	1	4	1.132	0.2039	5	5	1.094	0.2039	5	5	1.46	0.3355	8	8	1.118	0.1711	2	3	0.577	0.3355	8	8	1.353	0.1908	1	4	0.907	0.3355	8	8	NA	NA	NA	NA
A0A096RJY6	Zm00001d028218	0.819	0.0888	1	6	1.01	0.1088	2	7	0.888	0.0888	1	6	0.961	0.1088	2	7	0.487	0.2063	1	15	0.365	0.2063	1	15	0.812	0.2	5	13	0.509	0.0888	1	6	1.108	0.2	5	13	0.616	0.1088	2	7	0.908	0.2	5	13	0.96	0.1025	7	7
A0A096RK85	Zm00001d034023	0.843	0.0579	3	3	0.868	0.0379	2	2	0.882	0.0579	3	3	0.782	0.0379	2	2	1.079	0.0858	1	4	1.125	0.0858	1	4	0.606	0.1996	3	7	0.943	0.0579	3	3	0.65	0.1996	3	7	1.063	0.0379	2	2	0.802	0.1996	3	7	NA	NA	NA	NA
A0A096RKE5	Zm00001d003276	1.125	0.1547	3	3	NA	NA	NA	NA	1.188	0.1547	3	3	NA	NA	NA	NA	2.287	0.0719	2	2	1.086	0.0719	2	2	1.193	0.0252	1	1	0.936	0.1547	3	3	1.355	0.0252	1	1	NA	NA	NA	NA	1.011	0.0252	1	1	NA	NA	NA	NA
A0A096RL11	Zm00001d018145	1.088	0.4633	19	19	0.976	0.4306	17	17	0.951	0.4633	19	19	1.022	0.4306	17	17	1.115	0.5857	21	21	0.937	0.5857	21	21	1.078	0.5469	20	20	0.994	0.4633	19	19	0.996	0.5469	20	20	0.923	0.4306	17	17	1.102	0.5469	20	20	0.933	0.4224	15	15
A0A096RL35	Zm00001d002677	NA	NA	NA	NA	1.914	0.0975	2	2	NA	NA	NA	NA	1.457	0.0975	2	2	0.834	0.0678	2	2	0.575	0.0678	2	2	NA	NA	NA	NA	NA	NA	NA	NA	NA	NA	NA	NA	1.308	0.0975	2	2	NA	NA	NA	NA	0.96	0.1186	3	3
A0A096RLA3	Zm00001d043167	1.173	0.2669	6	6	1.04	0.2669	6	6	1.063	0.2669	6	6	1.125	0.2669	6	6	1.711	0.3233	7	7	0.843	0.3233	7	7	0.957	0.3233	7	7	0.936	0.2669	6	6	0.828	0.3233	7	7	1.132	0.2669	6	6	1.13	0.3233	7	7	1.166	0.2932	6	6
A0A096RLG5	Zm00001d002373	1.011	0.1261	2	10	0.706	0.0914	1	7	0.86	0.1261	2	10	0.695	0.0914	1	7	1.798	0.0824	1	8	1.609	0.0824	1	8	0.652	0.0953	1	9	0.852	0.1261	2	10	0.995	0.0953	1	9	0.942	0.0914	1	7	0.66	0.0953	1	9	NA	NA	NA	NA
A0A096RLY4	Zm00001d039038	1.314	0.055	1	2	0.875	0.055	1	2	1.181	0.055	1	2	1.238	0.055	1	2	1.043	0.2302	7	10	1.237	0.2302	7	10	1.211	0.2148	6	9	1.231	0.055	1	2	0.958	0.2148	6	9	0.828	0.055	1	2	1.32	0.2148	6	9	1.293	0.0962	3	3
A0A096RM06	Zm00001d005276	0.766	0.3781	17	20	0.912	0.3627	20	21	0.784	0.3781	17	20	0.838	0.3627	20	21	0.97	0.3302	16	17	0.927	0.3302	16	17	1.067	0.3627	18	19	0.86	0.3781	17	20	0.892	0.3627	18	19	0.989	0.3627	20	21	1.048	0.3627	18	19	0.991	0.2932	13	15
A0A096RM09	Zm00001d036340	1.194	0.5787	17	17	1.09	0.5838	17	17	1.141	0.5787	17	17	1.124	0.5838	17	17	1.402	0.5533	17	17	1.028	0.5533	17	17	0.934	0.5508	17	17	1.082	0.5787	17	17	0.835	0.5508	17	17	1.005	0.5838	17	17	1.057	0.5508	17	17	0.914	0.4188	13	13
A0A096RM44	Zm00001d018161	NA	NA	NA	NA	NA	NA	NA	NA	NA	NA	NA	NA	NA	NA	NA	NA	1.032	0.3541	3	16	0.877	0.3541	3	16	1.245	0.4148	4	17	NA	NA	NA	NA	1.007	0.4148	4	17	NA	NA	NA	NA	0.688	0.4148	4	17	0.845	0.2732	1	13
A0A096RMC3	Zm00001d036334	1.108	0.0509	3	3	1.249	0.077	4	4	1.078	0.0509	3	3	1.231	0.077	4	4	0.738	0.0756	4	4	1.317	0.0756	4	4	1.785	0.0756	5	5	1.176	0.0509	3	3	1.741	0.0756	5	5	1.126	0.077	4	4	0.914	0.0756	5	5	NA	NA	NA	NA
A0A096RMM9	Zm00001d033181	1.127	0.0473	2	2	1.303	0.0381	2	2	0.966	0.0473	2	2	0.709	0.0381	2	2	1.236	0.0884	4	4	1.042	0.0884	4	4	1.045	0.096	5	5	1.01	0.0473	2	2	1.236	0.096	5	5	0.966	0.0381	2	2	1.272	0.096	5	5	0.759	0.0183	1	1
A0A096RN19	Zm00001d019062	0.906	0.3462	10	25	1.028	0.3734	11	26	0.996	0.3462	10	25	1.102	0.3734	11	26	1.428	0.2291	7	17	0.928	0.2291	7	17	0.838	0.2542	6	20	1.129	0.3462	10	25	0.994	0.2542	6	20	0.944	0.3734	11	26	1.238	0.2542	6	20	0.952	0.2364	8	18
A0A096RN43	Zm00001d040702	1.268	0.3433	8	10	1.078	0.3924	11	12	1.282	0.3433	8	10	1.145	0.3924	11	12	1.104	0.2262	6	7	1.437	0.2262	6	7	1.3	0.1826	5	6	1.257	0.3433	8	10	1.169	0.1826	5	6	1.293	0.3924	11	12	1.495	0.1826	5	6	1.187	0.1444	4	5
A0A096RN58	Zm00001d001895	NA	NA	NA	NA	0.998	0.0845	3	3	NA	NA	NA	NA	1	0.0845	3	3	0.893	0.0587	2	2	0.898	0.0587	2	2	0.859	0.0704	3	3	NA	NA	NA	NA	0.904	0.0704	3	3	1.07	0.0845	3	3	0.905	0.0704	3	3	NA	NA	NA	NA
A0A096RNV5	Zm00001d018036	0.951	0.3655	10	10	1.013	0.2462	7	7	1.077	0.3655	10	10	1.025	0.2462	7	7	1.283	0.3376	10	10	0.932	0.3376	10	10	1.219	0.3299	9	9	1.042	0.3655	10	10	1.029	0.3299	9	9	0.93	0.2462	7	7	1.073	0.3299	9	9	1.031	0.2716	7	7
A0A096RQA9	Zm00001d021815	1.024	0.0994	1	5	1.102	0.1242	6	6	1.105	0.0994	1	5	1.021	0.1242	6	6	0.835	0.2381	2	9	0.812	0.2381	2	9	0.722	0.2671	1	11	0.927	0.0994	1	5	1.008	0.2671	1	11	1.034	0.1242	6	6	1.041	0.2671	1	11	NA	NA	NA	NA
A0A096RQS3	Zm00001d021709	1.017	0.6164	8	12	0.906	0.5251	7	10	0.821	0.6164	8	12	0.738	0.5251	7	10	0.651	0.3836	4	7	0.689	0.3836	4	7	1.033	0.3836	5	7	0.711	0.6164	8	12	1.18	0.3836	5	7	0.861	0.5251	7	10	0.796	0.3836	5	7	0.94	0.4064	6	7
A0A096RR57	Zm00001d021615	1.298	0.1779	4	4	1.211	0.2308	4	4	1.074	0.1779	4	4	1.185	0.2308	4	4	1.098	0.1731	3	3	1.182	0.1731	3	3	1.126	0.2404	4	4	1.133	0.1779	4	4	0.886	0.2404	4	4	1.298	0.2308	4	4	0.965	0.2404	4	4	0.673	0.0913	1	1
A0A096RRD4	Zm00001d029044	1.201	0.1689	1	8	NA	NA	NA	NA	1.048	0.1689	1	8	NA	NA	NA	NA	1.207	0.1639	8	8	1.153	0.1639	8	8	1.027	0.1225	6	6	1.242	0.1689	1	8	1.059	0.1225	6	6	NA	NA	NA	NA	1.071	0.1225	6	6	0.875	0.096	4	4
A0A096RRH1	Zm00001d042058	1.368	0.0193	1	1	1.262	0.0746	4	4	0.957	0.0193	1	1	1.294	0.0746	4	4	1.014	0.0433	2	2	1.238	0.0433	2	2	NA	NA	NA	NA	1.468	0.0193	1	1	NA	NA	NA	NA	0.97	0.0746	4	4	NA	NA	NA	NA	1.31	0.0313	1	2
A0A096RRM9	Zm00001d042533	0.89	0.1991	5	5	NA	NA	NA	NA	1.138	0.1991	5	5	NA	NA	NA	NA	1.47	0.1947	4	4	0.865	0.1947	4	4	1.352	0.1947	4	4	1.161	0.1991	5	5	1.003	0.1947	4	4	NA	NA	NA	NA	1.143	0.1947	4	4	0.825	0.1814	4	4
A0A096RSS8	Zm00001d004768	NA	NA	NA	NA	0.707	0.144	3	3	NA	NA	NA	NA	0.762	0.144	3	3	1.098	0.1414	5	5	0.685	0.1414	5	5	0.741	0.0864	3	3	NA	NA	NA	NA	0.769	0.0864	3	3	0.896	0.144	3	3	1.13	0.0864	3	3	1.338	0.0366	1	1
A0A096RSV5	Zm00001d019177	0.759	0.3201	9	9	0.933	0.3598	10	10	1.061	0.3201	9	9	0.949	0.3598	10	10	1.247	0.2655	9	9	0.75	0.2655	9	9	1.121	0.4888	13	13	0.921	0.3201	9	9	0.872	0.4888	13	13	1.036	0.3598	10	10	0.976	0.4888	13	13	1.097	0.2134	6	6
A0A096RT06	Zm00001d013507	1.226	0.451	1	30	1.61	0.4729	1	33	1.252	0.451	1	30	1.359	0.4729	1	33	1.33	0.4773	2	33	1.517	0.4773	2	33	1.006	0.4539	1	33	1.027	0.451	1	30	0.871	0.4539	1	33	1.354	0.4729	1	33	1.209	0.4539	1	33	1.294	0.4861	1	35
A0A096RTH6	Zm00001d006008	0.908	0.5072	7	39	1.114	0.51	7	41	0.964	0.5072	7	39	0.916	0.51	7	41	0.935	0.5029	5	37	0.973	0.5029	5	37	1.118	0.5358	7	38	1.195	0.5072	7	39	1.255	0.5358	7	38	0.982	0.51	7	41	0.941	0.5358	7	38	0.833	0.4828	4	41
A0A096RU98	Zm00001d018192	0.901	0.2481	3	3	0.801	0.3083	4	4	0.835	0.2481	3	3	0.897	0.3083	4	4	0.688	0.1729	2	2	0.852	0.1729	2	2	1.032	0.1729	2	2	0.831	0.2481	3	3	0.848	0.1729	2	2	0.847	0.3083	4	4	0.732	0.1729	2	2	1.097	0.0902	1	1
A0A096RV70	Zm00001d031617	1.084	0.2191	6	6	1.065	0.1839	7	7	1.161	0.2191	6	6	0.899	0.1839	7	7	1.282	0.2846	10	10	1.26	0.2846	10	10	0.836	0.1411	5	5	1.093	0.2191	6	6	0.648	0.1411	5	5	0.963	0.1839	7	7	0.583	0.1411	5	5	0.86	0.1436	4	4
A0A096RVP1	Zm00001d002169	0.864	0.1721	12	12	NA	NA	NA	NA	0.866	0.1721	12	12	NA	NA	NA	NA	0.879	0.2235	1	16	1.076	0.2235	1	16	0.864	0.1911	1	15	0.969	0.1721	12	12	0.803	0.1911	1	15	NA	NA	NA	NA	1.01	0.1911	1	15	0.877	0.1363	11	11
A0A096RVP6	Zm00001d031002	NA	NA	NA	NA	NA	NA	NA	NA	NA	NA	NA	NA	NA	NA	NA	NA	1.059	0.0503	1	1	1.018	0.0503	1	1	1.358	0.1173	2	2	NA	NA	NA	NA	1.063	0.1173	2	2	NA	NA	NA	NA	1.192	0.1173	2	2	0.799	0.0503	1	1
A0A096RW01	Zm00001d014673	0.859	0.4891	5	20	1.172	0.5401	6	22	1.062	0.4891	5	20	0.952	0.5401	6	22	0.976	0.4574	5	18	0.897	0.4574	5	18	0.985	0.5791	5	21	1.134	0.4891	5	20	1.232	0.5791	5	21	0.935	0.5401	6	22	0.838	0.5791	5	21	0.945	0.5645	2	21
A0A096RW36	Zm00001d014758	0.585	0.0972	1	1	0.818	0.0972	1	1	0.71	0.0972	1	1	0.569	0.0972	1	1	0.419	0.0972	1	1	0.906	0.0972	1	1	1.126	0.0972	1	1	0.792	0.0972	1	1	1.221	0.0972	1	1	0.795	0.0972	1	1	0.634	0.0972	1	1	1.226	0.0972	1	1
A0A096RWQ8	Zm00001d029455	0.811	0.0791	2	2	1.11	0.0791	2	2	1.087	0.0791	2	2	1.237	0.0791	2	2	0.866	0.1007	3	3	0.956	0.1007	3	3	0.952	0.1511	4	4	1.114	0.0791	2	2	0.802	0.1511	4	4	0.976	0.0791	2	2	0.975	0.1511	4	4	NA	NA	NA	NA
A0A096RWU7	Zm00001d019040	1.265	0.0447	3	3	1.17	0.0519	3	3	1.02	0.0447	3	3	1.314	0.0519	3	3	1.156	0.1055	6	6	0.911	0.1055	6	6	0.733	0.0626	4	4	1.159	0.0447	3	3	1.079	0.0626	4	4	1.067	0.0519	3	3	0.803	0.0626	4	4	0.833	0.0465	2	2
A0A096RWW5	Zm00001d005814	1.159	0.4914	8	8	1.036	0.6379	9	9	1.26	0.4914	8	8	1.37	0.6379	9	9	1.51	0.25	5	5	1.401	0.25	5	5	0.911	0.25	5	5	1.192	0.4914	8	8	1.097	0.25	5	5	0.917	0.6379	9	9	1.094	0.25	5	5	NA	NA	NA	NA
A0A096RWY9	Zm00001d038200	0.946	0.3393	3	11	1.002	0.3281	1	11	1.035	0.3393	3	11	1.169	0.3281	1	11	1.163	0.382	3	13	0.987	0.382	3	13	0.967	0.3213	2	11	1.021	0.3393	3	11	0.789	0.3213	2	11	1.048	0.3281	1	11	1.06	0.3213	2	11	NA	NA	NA	NA
A0A096RX71	Zm00001d006296	0.964	0.1127	10	10	0.966	0.1203	3	12	0.987	0.1127	10	10	1.013	0.1203	3	12	1.122	0.1903	6	17	0.99	0.1903	6	17	0.939	0.2775	11	25	0.988	0.1127	10	10	1.026	0.2775	11	25	0.874	0.1203	3	12	1.008	0.2775	11	25	0.872	0.1203	11	11
A0A096RX89	Zm00001d006610	1.092	0.369	12	12	1.102	0.3872	13	13	1.054	0.369	12	12	1.132	0.3872	13	13	0.903	0.328	11	11	0.911	0.328	11	11	0.835	0.4032	13	13	1.023	0.369	12	12	0.683	0.4032	13	13	1.031	0.3872	13	13	0.777	0.4032	13	13	0.937	0.2688	10	10
A0A096RY56	Zm00001d027442	NA	NA	NA	NA	NA	NA	NA	NA	NA	NA	NA	NA	NA	NA	NA	NA	NA	NA	NA	NA	NA	NA	NA	NA	NA	NA	NA	NA	NA	NA	NA	NA	NA	NA	NA	NA	NA	NA	NA	NA	NA	NA	NA	NA	0.755	0.3529	9	9
A0A096RY99	Zm00001d035443	0.975	0.1956	7	7	0.944	0.1934	6	6	1.215	0.1956	7	7	1.13	0.1934	6	6	1.266	0.2505	11	11	1.324	0.2505	11	11	1.298	0.2835	11	11	0.858	0.1956	7	7	1.232	0.2835	11	11	1.057	0.1934	6	6	0.983	0.2835	11	11	1.174	0.2769	9	9
A0A096RYC2	Zm00001d018366	1.203	0.1893	7	7	1.011	0.2177	8	8	1.098	0.1893	7	7	1.114	0.2177	8	8	1.053	0.2114	8	8	0.947	0.2114	8	8	1.32	0.2082	7	7	1.168	0.1893	7	7	1.291	0.2082	7	7	0.977	0.2177	8	8	1.246	0.2082	7	7	0.725	0.123	4	4
A0A096RZA2	Zm00001d020426	1.171	0.0529	1	2	NA	NA	NA	NA	1.33	0.0529	1	2	NA	NA	NA	NA	0.874	0.0903	2	3	0.79	0.0903	2	3	0.821	0.1564	4	5	1.221	0.0529	1	2	0.901	0.1564	4	5	NA	NA	NA	NA	1.148	0.1564	4	5	0.711	0.0529	1	2
A0A096RZG8	Zm00001d038196	1.029	0.0813	4	4	1.182	0.1323	6	6	0.985	0.0813	4	4	1.087	0.1323	6	6	1.186	0.1002	5	5	1.149	0.1002	5	5	1.187	0.1002	4	4	1.094	0.0813	4	4	0.882	0.1002	4	4	1.159	0.1323	6	6	0.982	0.1002	4	4	NA	NA	NA	NA
A0A096RZQ4	Zm00001d028901	1.397	0.0162	2	2	NA	NA	NA	NA	1.372	0.0162	2	2	NA	NA	NA	NA	1.104	0.0186	2	2	1.067	0.0186	2	2	0.847	0.021	2	2	1.196	0.0162	2	2	1.243	0.021	2	2	NA	NA	NA	NA	0.864	0.021	2	2	0.77	0.0054	1	1
A0A096S030	Zm00001d037962	0.963	0.2562	5	12	1.225	0.2671	5	12	1	0.2562	5	12	1.465	0.2671	5	12	1.123	0.1755	3	10	1.007	0.1755	3	10	0.805	0.1615	3	9	0.995	0.2562	5	12	0.875	0.1615	3	9	1.3	0.2671	5	12	0.762	0.1615	3	9	1.01	0.1242	3	7
A0A096S048	Zm00001d043875	0.756	0.3539	8	8	0.959	0.358	8	8	0.909	0.3539	8	8	1.019	0.358	8	8	1.369	0.3868	9	9	1.025	0.3868	9	9	1.039	0.3868	8	8	0.826	0.3539	8	8	1.136	0.3868	8	8	0.851	0.358	8	8	1.467	0.3868	8	8	1.097	0.3498	7	7
A0A096S0A2	Zm00001d036959	0.9	0.5132	5	19	1.058	0.554	6	21	0.944	0.5132	5	19	0.868	0.554	6	21	1.084	0.4341	5	16	1.06	0.4341	5	16	1.008	0.4245	6	17	1.016	0.5132	5	19	0.987	0.4245	6	17	1.007	0.554	6	21	1.066	0.4245	6	17	0.796	0.4221	5	16
A0A096S0F7	Zm00001d002939	0.802	0.0125	1	1	NA	NA	NA	NA	0.989	0.0125	1	1	NA	NA	NA	NA	NA	NA	NA	NA	NA	NA	NA	NA	NA	NA	NA	NA	0.795	0.0125	1	1	NA	NA	NA	NA	NA	NA	NA	NA	NA	NA	NA	NA	0.826	0.0222	1	2
A0A096S0H1	Zm00001d033619	1.168	0.3517	13	15	1.027	0.4397	17	18	1.106	0.3517	13	15	1.188	0.4397	17	18	1.132	0.5031	17	20	0.983	0.5031	17	20	1.01	0.5072	16	21	0.883	0.3517	13	15	0.817	0.5072	16	21	1.093	0.4397	17	18	0.963	0.5072	16	21	1.061	0.3497	14	14
A0A096S0Q7	Zm00001d004978	0.883	0.0757	3	3	1.02	0.1032	4	4	1.222	0.0757	3	3	0.993	0.1032	4	4	1.656	0.1606	5	5	1.223	0.1606	5	5	1.168	0.0826	3	3	1.101	0.0757	3	3	0.919	0.0826	3	3	0.857	0.1032	4	4	1.318	0.0826	3	3	NA	NA	NA	NA
A0A096S188	Zm00001d027861	0.859	0.1025	4	4	0.835	0.0879	3	3	0.756	0.1025	4	4	0.743	0.0879	3	3	0.924	0.2092	9	10	0.927	0.2092	9	10	1.263	0.2155	9	9	0.799	0.1025	4	4	1.235	0.2155	9	9	0.843	0.0879	3	3	1.187	0.2155	9	9	1.07	0.0795	3	3
A0A096S1C4	Zm00001d003715	0.988	0.3925	5	5	NA	NA	NA	NA	0.97	0.3925	5	5	NA	NA	NA	NA	NA	NA	NA	NA	NA	NA	NA	NA	NA	NA	NA	NA	0.949	0.3925	5	5	NA	NA	NA	NA	NA	NA	NA	NA	NA	NA	NA	NA	1.148	0.172	4	4
A0A096S1G2	Zm00001d029144	NA	NA	NA	NA	NA	NA	NA	NA	NA	NA	NA	NA	NA	NA	NA	NA	0.908	0.36	10	10	0.924	0.36	10	10	1.105	0.1844	6	6	NA	NA	NA	NA	1.135	0.1844	6	6	NA	NA	NA	NA	1.12	0.1844	6	6	0.853	0.0733	2	2
A0A096S1P5	Zm00001d006875	0.923	0.4848	7	10	1.029	0.4333	6	9	0.933	0.4848	7	10	0.858	0.4333	6	9	1.034	0.403	6	9	0.9	0.403	6	9	1.52	0.4848	8	11	0.95	0.4848	7	10	1.409	0.4848	8	11	1.004	0.4333	6	9	1.42	0.4848	8	11	0.963	0.1879	3	4
A0A096S1W4	Zm00001d029539	0.703	0.0847	1	1	0.787	0.0847	1	1	0.714	0.0847	1	1	0.506	0.0847	1	1	NA	NA	NA	NA	NA	NA	NA	NA	NA	NA	NA	NA	0.714	0.0847	1	1	NA	NA	NA	NA	0.867	0.0847	1	1	NA	NA	NA	NA	1.014	0.0847	1	1
A0A096S2A6	Zm00001d002440	NA	NA	NA	NA	NA	NA	NA	NA	NA	NA	NA	NA	NA	NA	NA	NA	0.988	0.0769	3	3	1.105	0.0769	3	3	1.068	0.0769	3	3	NA	NA	NA	NA	0.973	0.0769	3	3	NA	NA	NA	NA	1.024	0.0769	3	3	NA	NA	NA	NA
A0A096S2H5	Zm00001d033753	1.072	0.2957	3	14	1.071	0.3495	5	17	1.049	0.2957	3	14	1.156	0.3495	5	17	0.921	0.3548	6	18	0.874	0.3548	6	18	0.91	0.2957	2	16	1.248	0.2957	3	14	0.901	0.2957	2	16	1.064	0.3495	5	17	1.09	0.2957	2	16	1.064	0.2406	2	12
A0A096S2Q4	Zm00001d036371	1.253	0.5581	28	29	1.223	0.4724	27	28	1.163	0.5581	28	29	1.154	0.4724	27	28	1.47	0.4186	24	25	1.366	0.4186	24	25	1.091	0.4404	24	24	1.255	0.5581	28	29	1.147	0.4404	24	24	0.995	0.4724	27	28	1.165	0.4404	24	24	0.885	0.4913	27	27
A0A096S2R4	Zm00001d037734	1.079	0.051	2	2	NA	NA	NA	NA	0.924	0.051	2	2	NA	NA	NA	NA	0.843	0.0934	4	4	0.917	0.0934	4	4	0.902	0.0616	3	3	1.083	0.051	2	2	0.996	0.0616	3	3	NA	NA	NA	NA	1.056	0.0616	3	3	1.165	0.0849	3	3
A0A096S355	Zm00001d014150	NA	NA	NA	NA	0.808	0.0711	3	4	NA	NA	NA	NA	0.772	0.0711	3	4	0.86	0.137	1	8	0.849	0.137	1	8	1.083	0.0969	1	5	NA	NA	NA	NA	0.97	0.0969	1	5	0.758	0.0711	3	4	0.571	0.0969	1	5	NA	NA	NA	NA
A0A096S386	Zm00001d028474	0.835	0.1325	7	7	0.947	0.1084	5	5	0.85	0.1325	7	7	1.027	0.1084	5	5	1.022	0.1012	6	6	0.858	0.1012	6	6	0.897	0.1614	10	10	0.803	0.1325	7	7	0.813	0.1614	10	10	0.974	0.1084	5	5	0.891	0.1614	10	10	1.144	0.0566	3	3
A0A096S393	Zm00001d003513	1.21	0.093	5	5	NA	NA	NA	NA	1.368	0.093	5	5	NA	NA	NA	NA	NA	NA	NA	NA	NA	NA	NA	NA	NA	NA	NA	NA	1.25	0.093	5	5	NA	NA	NA	NA	NA	NA	NA	NA	NA	NA	NA	NA	0.73	0.0526	3	3
A0A096S399	Zm00001d037480	NA	NA	NA	NA	1.216	0.1786	11	11	NA	NA	NA	NA	1.081	0.1786	11	11	1.462	0.1133	7	7	1.131	0.1133	7	7	0.723	0.1626	9	10	NA	NA	NA	NA	0.805	0.1626	9	10	0.949	0.1786	11	11	0.959	0.1626	9	10	NA	NA	NA	NA
A0A096S3E7	Zm00001d032333	NA	NA	NA	NA	1.008	0.0319	2	2	NA	NA	NA	NA	0.795	0.0319	2	2	1.18	0.0654	3	3	1.08	0.0654	3	3	1.263	0.0638	3	3	NA	NA	NA	NA	0.856	0.0638	3	3	0.702	0.0319	2	2	0.775	0.0638	3	3	1.234	0.0671	4	4
A0A096S3K0	Zm00001d018025	NA	NA	NA	NA	NA	NA	NA	NA	NA	NA	NA	NA	NA	NA	NA	NA	1.116	0.0552	5	5	1.096	0.0552	5	5	NA	NA	NA	NA	NA	NA	NA	NA	NA	NA	NA	NA	NA	NA	NA	NA	NA	NA	NA	NA	0.993	0.0097	1	1
A0A096S3Z9	Zm00001d018333	NA	NA	NA	NA	0.883	0.0752	2	2	NA	NA	NA	NA	0.812	0.0752	2	2	0.965	0.0711	4	4	1.015	0.0711	4	4	0.688	0.0346	2	2	NA	NA	NA	NA	0.787	0.0346	2	2	0.968	0.0752	2	2	0.716	0.0346	2	2	1.143	0.0569	2	2
A0A096S4A0	Zm00001d015426	1.092	0.672	3	35	1.135	0.6415	3	36	1.084	0.672	3	35	1.111	0.6415	3	36	1.169	0.5884	3	31	0.924	0.5884	3	31	1.106	0.5273	3	28	1.129	0.672	3	35	1.093	0.5273	3	28	1.112	0.6415	3	36	0.954	0.5273	3	28	0.599	0.6672	2	34
A0A096S4C6	Zm00001d021025	0.737	0.1185	3	3	0.807	0.0694	2	2	0.692	0.1185	3	3	0.805	0.0694	2	2	0.931	0.185	5	5	0.838	0.185	5	5	0.966	0.104	4	4	0.79	0.1185	3	3	0.924	0.104	4	4	0.887	0.0694	2	2	0.883	0.104	4	4	1.514	0.0694	2	2
A0A096S4F1	Zm00001d032526	NA	NA	NA	NA	1.212	0.154	2	4	NA	NA	NA	NA	1.45	0.154	2	4	NA	NA	NA	NA	NA	NA	NA	NA	NA	NA	NA	NA	NA	NA	NA	NA	NA	NA	NA	NA	1.098	0.154	2	4	NA	NA	NA	NA	0.956	0.0846	2	2
A0A096S4I9	Zm00001d042338	1.131	0.0808	5	5	1.21	0.0881	1	5	1.027	0.0808	5	5	0.777	0.0881	1	5	1.097	0.1493	9	9	1.035	0.1493	9	9	1.008	0.0673	1	5	0.952	0.0808	5	5	0.992	0.0673	1	5	1.077	0.0881	1	5	0.894	0.0673	1	5	1.081	0.0783	5	5
A0A096S4K3	Zm00001d004478	0.9	0.3403	8	10	1.029	0.3272	7	9	1.134	0.3403	8	10	0.904	0.3272	7	9	1.134	0.2853	6	9	1.029	0.2853	6	9	1.406	0.2749	7	9	1.034	0.3403	8	10	1.175	0.2749	7	9	0.965	0.3272	7	9	1.316	0.2749	7	9	1.147	0.3848	9	12
A0A096S523	Zm00001d015837	NA	NA	NA	NA	NA	NA	NA	NA	NA	NA	NA	NA	NA	NA	NA	NA	NA	NA	NA	NA	NA	NA	NA	NA	NA	NA	NA	NA	NA	NA	NA	NA	NA	NA	NA	NA	NA	NA	NA	NA	NA	NA	NA	NA	1.07	0.1173	6	6
A0A096S529	Zm00001d003426	1.014	0.2181	7	7	0.953	0.2529	7	7	1.027	0.2181	7	7	1.188	0.2529	7	7	1.098	0.2111	6	6	1.025	0.2111	6	6	1.144	0.2065	6	6	0.955	0.2181	7	7	0.94	0.2065	6	6	1.109	0.2529	7	7	1.006	0.2065	6	6	0.968	0.0974	3	3
A0A096S532	Zm00001d030968	0.866	0.1844	7	7	0.914	0.1303	5	5	0.787	0.1844	7	7	0.983	0.1303	5	5	0.963	0.2305	9	10	0.86	0.2305	9	10	0.983	0.2124	9	9	0.929	0.1844	7	7	0.877	0.2124	9	9	1.054	0.1303	5	5	1.002	0.2124	9	9	1.068	0.1263	5	5
A0A096S538	Zm00001d029557	1.109	0.3277	5	20	1.232	0.4119	7	25	1.131	0.3277	5	20	1.282	0.4119	7	25	1.179	0.343	5	20	0.976	0.343	5	20	1.27	0.3936	7	22	1.118	0.3277	5	20	0.976	0.3936	7	22	1.148	0.4119	7	25	1.208	0.3936	7	22	1.028	0.3231	6	19
A0A096S594	Zm00001d044130	0.976	0.3737	4	4	0.964	0.3737	4	4	0.948	0.3737	4	4	0.894	0.3737	4	4	1.052	0.3636	3	3	0.723	0.3636	3	3	0.929	0.3636	3	3	0.923	0.3737	4	4	0.867	0.3636	3	3	0.942	0.3737	4	4	1.003	0.3636	3	3	0.866	0.3636	3	3
A0A096S5H2	Zm00001d038381	0.898	0.2994	2	4	0.485	0.2994	2	4	0.991	0.2994	2	4	0.963	0.2994	2	4	1.013	0.293	1	4	1.756	0.293	1	4	0.622	0.293	1	4	0.922	0.2994	2	4	3.091	0.293	1	4	0.565	0.2994	2	4	0.855	0.293	1	4	0.397	0.293	1	4
A0A096S5R5	Zm00001d032152	NA	NA	NA	NA	NA	NA	NA	NA	NA	NA	NA	NA	NA	NA	NA	NA	NA	NA	NA	NA	NA	NA	NA	NA	NA	NA	NA	NA	NA	NA	NA	NA	NA	NA	NA	NA	NA	NA	NA	NA	NA	NA	NA	NA	0.894	0.0818	1	1
A0A096S6K9	Zm00001d040344	1.026	0.0968	2	3	NA	NA	NA	NA	1.031	0.0968	2	3	NA	NA	NA	NA	1	0.0538	2	2	1.079	0.0538	2	2	0.947	0.0753	2	3	0.942	0.0968	2	3	0.741	0.0753	2	3	NA	NA	NA	NA	0.767	0.0753	2	3	0.972	0.0591	1	2
A0A096S740	Zm00001d038193	1.104	0.2804	1	6	0.88	0.3007	2	6	0.939	0.2804	1	6	0.856	0.3007	2	6	0.667	0.1959	1	5	1.235	0.1959	1	5	0.962	0.1419	1	4	0.964	0.2804	1	6	1.072	0.1419	1	4	0.847	0.3007	2	6	1.091	0.1419	1	4	NA	NA	NA	NA
A0A096S794	Zm00001d043101	NA	NA	NA	NA	NA	NA	NA	NA	NA	NA	NA	NA	NA	NA	NA	NA	NA	NA	NA	NA	NA	NA	NA	NA	NA	NA	NA	NA	NA	NA	NA	NA	NA	NA	NA	NA	NA	NA	NA	NA	NA	NA	NA	NA	1.287	0.0894	1	1
A0A096S7C9	Zm00001d007160	1.403	0.2156	2	4	1.29	0.15	1	3	1.204	0.2156	2	4	1	0.15	1	3	0.861	0.2031	3	5	0.675	0.2031	3	5	1.269	0.1437	1	3	1.921	0.2156	2	4	0.918	0.1437	1	3	1.004	0.15	1	3	0.562	0.1437	1	3	1.096	0.1719	1	4
A0A096S7F8	Zm00001d035319	1.236	0.1042	1	1	NA	NA	NA	NA	1.346	0.1042	1	1	NA	NA	NA	NA	1.436	0.1042	1	1	1.268	0.1042	1	1	1.127	0.1042	1	1	1.038	0.1042	1	1	0.958	0.1042	1	1	NA	NA	NA	NA	0.986	0.1042	1	1	1.064	0.1042	1	1
A0A096S7T9	Zm00001d040238	1.112	0.1881	1	4	1.1	0.2244	1	5	0.869	0.1881	1	4	1.185	0.2244	1	5	1.149	0.2079	5	5	1.205	0.2079	5	5	NA	NA	NA	NA	0.964	0.1881	1	4	NA	NA	NA	NA	0.873	0.2244	1	5	NA	NA	NA	NA	1.046	0.1617	1	3
A0A096S7X4	Zm00001d004342	0.892	0.3091	3	13	0.825	0.3333	3	14	5.92	0.3091	3	13	0.923	0.3333	3	14	0.315	0.4274	2	16	0.283	0.4274	2	16	1.44	0.4462	8	18	0.977	0.3091	3	13	1.426	0.4462	8	18	0.695	0.3333	3	14	0.755	0.4462	8	18	0.043	0.293	3	12
A0A096S825	Zm00001d015604	1.099	0.0647	1	1	NA	NA	NA	NA	0.894	0.0647	1	1	NA	NA	NA	NA	NA	NA	NA	NA	NA	NA	NA	NA	1.059	0.0398	1	1	1.155	0.0647	1	1	1.277	0.0398	1	1	NA	NA	NA	NA	1.055	0.0398	1	1	0.819	0.0647	1	1
A0A096S834	Zm00001d015605	NA	NA	NA	NA	1.103	0.1157	5	5	NA	NA	NA	NA	0.882	0.1157	5	5	1.078	0.1	5	5	0.883	0.1	5	5	1.057	0.1333	7	7	NA	NA	NA	NA	1.21	0.1333	7	7	0.885	0.1157	5	5	1.105	0.1333	7	7	0.867	0.1059	4	4
A0A096S8W2	Zm00001d016248	NA	NA	NA	NA	1.156	0.1372	5	5	NA	NA	NA	NA	1.341	0.1372	5	5	0.712	0.0775	3	3	0.89	0.0775	3	3	0.576	0.0378	1	1	NA	NA	NA	NA	0.945	0.0378	1	1	0.879	0.1372	5	5	0.591	0.0378	1	1	0.819	0.0239	1	1
A0A096S8Y8	Zm00001d016458	0.852	0.2248	3	3	0.871	0.155	2	2	0.781	0.2248	3	3	0.784	0.155	2	2	0.637	0.3566	4	4	0.816	0.3566	4	4	0.918	0.1628	2	2	0.873	0.2248	3	3	0.965	0.1628	2	2	1.121	0.155	2	2	1.063	0.1628	2	2	NA	NA	NA	NA
A0A096S9C5	Zm00001d016640	1.049	0.2586	4	18	1.084	0.2531	3	17	0.701	0.2586	4	18	0.962	0.2531	3	17	1.53	0.2952	5	24	1.542	0.2952	5	24	0.754	0.2431	2	18	0.872	0.2586	4	18	0.721	0.2431	2	18	1.016	0.2531	3	17	1.212	0.2431	2	18	1.546	0.2342	4	17
A0A096S9H5	Zm00001d022381	1.214	0.3346	12	12	1.128	0.2447	10	10	1.13	0.3346	12	12	1.203	0.2447	10	10	1.088	0.2945	13	13	1.119	0.2945	13	13	1.061	0.2639	10	10	1.124	0.3346	12	12	1.026	0.2639	10	10	0.984	0.2447	10	10	1.049	0.2639	10	10	NA	NA	NA	NA
A0A096S9V6	Zm00001d027332	0.899	0.2347	3	3	0.362	0.2347	3	3	1.056	0.2347	3	3	0.873	0.2347	3	3	0.879	0.3061	3	3	0.695	0.3061	3	3	1.716	0.2245	2	2	0.767	0.2347	3	3	1.27	0.2245	2	2	1.002	0.2347	3	3	6.192	0.2245	2	2	1.785	0.2347	2	2
A0A096SAT9	Zm00001d002145	0.472	0.0774	2	3	0.747	0.0758	2	4	0.52	0.0774	2	3	0.964	0.0758	2	4	0.918	0.0823	4	4	0.805	0.0823	4	4	1.096	0.0919	1	4	0.753	0.0774	2	3	0.843	0.0919	1	4	0.981	0.0758	2	4	0.715	0.0919	1	4	NA	NA	NA	NA
A0A096SBI0	Zm00001d041578	0.751	0.5759	10	10	0.722	0.4777	8	8	0.614	0.5759	10	10	0.773	0.4777	8	8	0.606	0.6696	10	10	0.734	0.6696	10	10	1.09	0.7009	11	11	0.819	0.5759	10	10	1.575	0.7009	11	11	0.808	0.4777	8	8	1.429	0.7009	11	11	1.489	0.3973	6	6
A0A096SBR4	Zm00001d017985	0.826	0.4256	4	15	0.898	0.3667	4	12	0.858	0.4256	4	15	1.098	0.3667	4	12	1.027	0.2667	3	10	0.97	0.2667	3	10	1.122	0.3846	3	12	0.931	0.4256	4	15	0.945	0.3846	3	12	1.057	0.3667	4	12	0.977	0.3846	3	12	0.894	0.3205	12	12
A0A096SBT1	Zm00001d022202	0.958	0.2156	8	8	1.041	0.3101	9	9	1.046	0.2156	8	8	1.152	0.3101	9	9	1.421	0.2587	10	10	1.373	0.2587	10	10	0.863	0.3347	10	10	0.698	0.2156	8	8	0.685	0.3347	10	10	1.195	0.3101	9	9	1.064	0.3347	10	10	0.892	0.1232	6	6
A0A096SCE2	Zm00001d022229	0.567	0.4896	11	11	0.902	0.4714	11	11	0.925	0.4896	11	11	0.864	0.4714	11	11	0.922	0.276	7	7	0.744	0.276	7	7	1.154	0.2422	6	6	0.897	0.4896	11	11	0.433	0.2422	6	6	0.56	0.4714	11	11	0.541	0.2422	6	6	0.805	0.1823	4	4
A0A096SCG9	Zm00001d007084	2.607	0.3487	1	5	2.836	0.4671	1	8	2.866	0.3487	1	5	2.422	0.4671	1	8	1.668	0.5461	1	9	2.153	0.5461	1	9	1.235	0.5461	1	9	3.025	0.3487	1	5	6.542	0.5461	1	9	2.523	0.4671	1	8	3.016	0.5461	1	9	4.159	0.4145	1	6
A0A096SCH4	Zm00001d034388	0.985	0.098	6	8	0.965	0.0685	7	7	1.158	0.098	6	8	1.197	0.0685	7	7	0.967	0.1503	16	16	0.828	0.1503	16	16	1.066	0.126	8	12	1.066	0.098	6	8	1.315	0.126	8	12	0.997	0.0685	7	7	1.008	0.126	8	12	NA	NA	NA	NA
A0A096SCS1	Zm00001d036401	NA	NA	NA	NA	1.088	0.3284	2	25	NA	NA	NA	NA	1.149	0.3284	2	25	0.905	0.4005	3	29	1.167	0.4005	3	29	1.185	0.3259	4	23	NA	NA	NA	NA	1.079	0.3259	4	23	1.045	0.3284	2	25	1.078	0.3259	4	23	0.9	0.2139	1	16
A0A096SD19	Zm00001d039598	1.354	0.455	23	23	1.504	0.3917	21	22	1.351	0.455	23	23	1.299	0.3917	21	22	1.215	0.6083	36	36	1.217	0.6083	36	36	1.499	0.5217	29	30	1.344	0.455	23	23	1.253	0.5217	29	30	0.982	0.3917	21	22	1.614	0.5217	29	30	0.863	0.435	24	24
A0A096SDQ3	Zm00001d020306	NA	NA	NA	NA	0.867	0.0525	1	1	NA	NA	NA	NA	1.051	0.0525	1	1	0.965	0.0816	2	2	0.944	0.0816	2	2	1.132	0.035	1	1	NA	NA	NA	NA	0.83	0.035	1	1	1.251	0.0525	1	1	0.826	0.035	1	1	NA	NA	NA	NA
A0A096SDX9	Zm00001d019898	0.932	0.4385	9	9	0.95	0.3648	10	10	0.844	0.4385	9	9	0.817	0.3648	10	10	0.889	0.4385	10	10	0.776	0.4385	10	10	0.997	0.4344	9	9	0.856	0.4385	9	9	0.953	0.4344	9	9	0.991	0.3648	10	10	1.203	0.4344	9	9	0.896	0.3648	10	10
A0A096SE39	Zm00001d030163	0.654	0.0307	1	1	0.668	0.0307	1	1	0.65	0.0307	1	1	0.843	0.0307	1	1	NA	NA	NA	NA	NA	NA	NA	NA	1.177	0.0402	1	1	0.644	0.0307	1	1	1.385	0.0402	1	1	0.86	0.0307	1	1	1.35	0.0402	1	1	1.178	0.0307	1	1
A0A096SE64	Zm00001d012868	0.973	0.2434	10	10	NA	NA	NA	NA	0.967	0.2434	10	10	NA	NA	NA	NA	1.152	0.144	1	6	0.4	0.144	1	6	0.726	0.1772	8	8	1.306	0.2434	10	10	1.273	0.1772	8	8	NA	NA	NA	NA	0.603	0.1772	8	8	0.499	0.1192	1	5
A0A096SEE6	Zm00001d039575	NA	NA	NA	NA	NA	NA	NA	NA	NA	NA	NA	NA	NA	NA	NA	NA	1.333	0.0718	1	1	1.991	0.0718	1	1	0.959	0.0186	1	1	NA	NA	NA	NA	1.251	0.0186	1	1	NA	NA	NA	NA	0.844	0.0186	1	1	1.273	0.0293	1	1
A0A096SEK2	Zm00001d022418	0.943	0.0784	1	1	1.157	0.2255	2	2	1.151	0.0784	1	1	0.982	0.2255	2	2	1.012	0.1373	2	2	1.256	0.1373	2	2	1.577	0.0784	1	1	1.086	0.0784	1	1	1.295	0.0784	1	1	1.316	0.2255	2	2	1.242	0.0784	1	1	1.002	0.1765	2	2
A0A096SEQ0	Zm00001d014862	0.93	0.0357	3	3	0.964	0.0315	3	3	0.915	0.0357	3	3	0.928	0.0315	3	3	0.977	0.0481	6	6	0.895	0.0481	6	6	1.158	0.0639	7	7	0.866	0.0357	3	3	1.128	0.0639	7	7	1.066	0.0315	3	3	0.969	0.0639	7	7	1.125	0.0191	2	2
A0A096SF09	Zm00001d015613	1.528	0.2118	1	1	1.314	0.2118	1	1	1.739	0.2118	1	1	1.636	0.2118	1	1	1.008	0.2118	1	1	1.33	0.2118	1	1	0.96	0.2118	1	1	1.291	0.2118	1	1	1.003	0.2118	1	1	1.244	0.2118	1	1	0.877	0.2118	1	1	1.24	0.2118	1	1
A0A096SF47	Zm00001d042184	0.826	0.4688	3	16	0.869	0.45	3	16	0.896	0.4688	3	16	1.063	0.45	3	16	0.8	0.4458	5	19	0.858	0.4458	5	19	0.936	0.5458	5	21	0.925	0.4688	3	16	0.946	0.5458	5	21	0.918	0.45	3	16	0.812	0.5458	5	21	0.812	0.3458	3	11
A0A096SF85	Zm00001d013426	NA	NA	NA	NA	NA	NA	NA	NA	NA	NA	NA	NA	NA	NA	NA	NA	NA	NA	NA	NA	NA	NA	NA	NA	NA	NA	NA	NA	NA	NA	NA	NA	NA	NA	NA	NA	NA	NA	NA	NA	NA	NA	NA	NA	NA	NA	NA	NA
A0A096SF87	Zm00001d013425	1.016	0.382	5	5	1.144	0.264	4	4	1.157	0.382	5	5	1.124	0.264	4	4	1.596	0.2978	5	5	0.823	0.2978	5	5	1.152	0.3034	5	5	1.23	0.382	5	5	0.922	0.3034	5	5	1.537	0.264	4	4	0.931	0.3034	5	5	0.818	0.0955	2	2
A0A096SFH3	Zm00001d039391	1.249	0.0862	2	2	1.19	0.0862	2	2	1.364	0.0862	2	2	1.241	0.0862	2	2	1.169	0.1262	3	3	1.445	0.1262	3	3	1.292	0.1138	3	3	1.657	0.0862	2	2	1.535	0.1138	3	3	1.41	0.0862	2	2	1.066	0.1138	3	3	0.984	0.0492	1	1
A0A096SFU6	Zm00001d033108	1	0.2017	10	10	1.034	0.1653	7	7	0.948	0.2017	10	10	1.011	0.1653	7	7	1.069	0.3124	5	17	1.118	0.3124	5	17	1.143	0.1868	3	11	1.038	0.2017	10	10	1.062	0.1868	3	11	1.022	0.1653	7	7	1.128	0.1868	3	11	0.939	0.124	2	7
A0A096SFW3	Zm00001d020219	1.093	0.3188	4	9	0.947	0.4058	4	10	0.986	0.3188	4	9	0.953	0.4058	4	10	0.996	0.4964	6	12	0.956	0.4964	6	12	1.064	0.6594	8	14	0.967	0.3188	4	9	0.932	0.6594	8	14	0.934	0.4058	4	10	0.905	0.6594	8	14	0.849	0.4022	5	10
A0A096SGZ3	Zm00001d017239	0.95	0.2576	5	9	0.883	0.2809	7	11	0.952	0.2576	5	9	1.035	0.2809	7	11	0.879	0.3023	4	11	0.854	0.3023	4	11	1.148	0.2397	3	10	1.005	0.2576	5	9	1.153	0.2397	3	10	0.932	0.2809	7	11	1.059	0.2397	3	10	1.146	0.2021	3	8
A0A096SGZ5	Zm00001d032708	0.798	0.0333	2	2	1.45	0.0519	2	2	0.763	0.0333	2	2	1.191	0.0519	2	2	1.158	0.1333	6	6	1.154	0.1333	6	6	NA	NA	NA	NA	0.911	0.0333	2	2	NA	NA	NA	NA	1.296	0.0519	2	2	NA	NA	NA	NA	NA	NA	NA	NA
A0A096SH99	Zm00001d021340	1.237	0.2426	4	4	0.669	0.1915	3	3	0.832	0.2426	4	4	0.931	0.1915	3	3	1.441	0.2	3	3	1.196	0.2	3	3	1.08	0.0894	2	2	0.953	0.2426	4	4	0.753	0.0894	2	2	1.135	0.1915	3	3	1.097	0.0894	2	2	1.413	0.0511	1	1
A0A096SHP7	Zm00001d029482	1.691	0.2433	4	4	1.013	0.3878	6	6	1.138	0.2433	4	4	1.194	0.3878	6	6	1.151	0.2928	6	6	0.983	0.2928	6	6	1.08	0.3802	7	7	0.975	0.2433	4	4	0.963	0.3802	7	7	0.951	0.3878	6	6	1.158	0.3802	7	7	1.059	0.2548	4	4
A0A096SHQ4	Zm00001d013441	1.027	0.0904	8	8	0.857	0.1208	1	12	0.993	0.0904	8	8	0.816	0.1208	1	12	NA	NA	NA	NA	NA	NA	NA	NA	0.919	0.1972	1	23	1.046	0.0904	8	8	1.096	0.1972	1	23	0.934	0.1208	1	12	1.048	0.1972	1	23	1.076	0.1364	8	12
A0A096SI67	Zm00001d033830	1.261	0.0963	1	4	1.113	0.1578	2	5	0.781	0.0963	1	4	0.936	0.1578	2	5	1.027	0.2029	2	9	0.898	0.2029	2	9	NA	NA	NA	NA	1.081	0.0963	1	4	NA	NA	NA	NA	1.095	0.1578	2	5	NA	NA	NA	NA	1.035	0.0492	1	1
A0A096SIL6	Zm00001d022242	1.219	0.1573	1	1	NA	NA	NA	NA	1.392	0.1573	1	1	NA	NA	NA	NA	0.624	0.1573	1	1	1.066	0.1573	1	1	1.046	0.3596	2	2	1.122	0.1573	1	1	1.025	0.3596	2	2	NA	NA	NA	NA	0.869	0.3596	2	2	NA	NA	NA	NA
A0A096SIT0	Zm00001d014341	1.097	0.3987	6	6	1.129	0.2026	6	6	1.191	0.3987	6	6	1.39	0.2026	6	6	0.833	0.2122	5	6	0.991	0.2122	5	6	0.725	0.2026	5	6	0.946	0.3987	6	6	0.936	0.2026	5	6	1.031	0.2026	6	6	0.707	0.2026	5	6	0.994	0.1447	4	4
A0A096SJM3	Zm00001d004311	NA	NA	NA	NA	0.943	0.0902	1	1	NA	NA	NA	NA	1.112	0.0902	1	1	NA	NA	NA	NA	NA	NA	NA	NA	NA	NA	NA	NA	NA	NA	NA	NA	NA	NA	NA	NA	0.97	0.0902	1	1	NA	NA	NA	NA	1.677	0.0902	1	1
A0A096SJZ0	Zm00001d030579	0.868	0.1293	4	4	0.985	0.1523	5	5	0.831	0.1293	4	4	0.988	0.1523	5	5	1.125	0.1925	6	6	0.937	0.1925	6	6	1.306	0.1868	6	6	0.891	0.1293	4	4	1.11	0.1868	6	6	1.07	0.1523	5	5	1.191	0.1868	6	6	0.966	0.1207	4	4
A0A096SKA6	Zm00001d022378	1.251	0.0354	2	4	1.291	0.0496	2	5	1.138	0.0354	2	4	1.058	0.0496	2	5	0.946	0.1541	6	15	1.082	0.1541	6	15	1.042	0.1807	8	17	0.972	0.0354	2	4	1.199	0.1807	8	17	1.236	0.0496	2	5	0.987	0.1807	8	17	NA	NA	NA	NA
A0A096SKE9	Zm00001d039305	0.679	0.1341	6	6	0.886	0.1724	9	9	0.833	0.1341	6	6	0.855	0.1724	9	9	NA	NA	NA	NA	NA	NA	NA	NA	NA	NA	NA	NA	0.833	0.1341	6	6	NA	NA	NA	NA	0.99	0.1724	9	9	NA	NA	NA	NA	1.014	0.1188	4	4
A0A096SKY9	Zm00001d027996	NA	NA	NA	NA	1.042	0.0618	1	1	NA	NA	NA	NA	0.886	0.0618	1	1	NA	NA	NA	NA	NA	NA	NA	NA	1.007	0.1699	4	4	NA	NA	NA	NA	1.198	0.1699	4	4	0.883	0.0618	1	1	1.053	0.1699	4	4	0.98	0.1931	3	3
A0A096SM19	Zm00001d032127	1.058	0.4798	7	7	1.003	0.4091	6	6	0.934	0.4798	7	7	0.946	0.4091	6	6	1.381	0.2727	5	5	0.906	0.2727	5	5	0.881	0.3535	6	6	1.045	0.4798	7	7	0.771	0.3535	6	6	1.16	0.4091	6	6	0.797	0.3535	6	6	0.844	0.3939	6	6
A0A096SM42	Zm00001d034764	0.89	0.0746	2	2	0.858	0.0776	2	2	0.994	0.0746	2	2	0.917	0.0776	2	2	NA	NA	NA	NA	NA	NA	NA	NA	1.194	0.1373	4	4	0.939	0.0746	2	2	1.189	0.1373	4	4	0.703	0.0776	2	2	1.292	0.1373	4	4	NA	NA	NA	NA
A0A096SMQ4	Zm00001d039837	1.022	0.2972	9	9	0.859	0.2972	8	8	0.898	0.2972	9	9	0.907	0.2972	8	8	0.871	0.3678	9	10	1.05	0.3678	9	10	0.945	0.2897	8	8	0.949	0.2972	9	9	0.88	0.2897	8	8	0.796	0.2972	8	8	1.191	0.2897	8	8	1.076	0.2494	6	6
A0A096SMR9	Zm00001d042541	3.292	0.1366	5	8	1.012	0.0838	3	5	1.175	0.1366	5	8	1.458	0.0838	3	5	0.357	0.0987	4	8	0.89	0.0987	4	8	1.2	0.1251	4	10	1.178	0.1366	5	8	1.206	0.1251	4	10	0.982	0.0838	3	5	0.551	0.1251	4	10	0.703	0.1148	5	7
A0A096SMW4	Zm00001d003147	0.893	0.1527	7	12	0.966	0.1132	5	9	0.818	0.1527	7	12	0.823	0.1132	5	9	0.955	0.3448	17	24	0.866	0.3448	17	24	1.119	0.215	7	15	0.944	0.1527	7	12	1.062	0.215	7	15	1.025	0.1132	5	9	1.198	0.215	7	15	1.196	0.1501	6	11
A0A096SN16	Zm00001d000133	0.972	0.0598	3	4	1.188	0.0652	4	4	1.216	0.0598	3	4	1.227	0.0652	4	4	1.31	0.0978	3	6	0.916	0.0978	3	6	1.081	0.1698	6	10	0.989	0.0598	3	4	1.023	0.1698	6	10	1.101	0.0652	4	4	0.972	0.1698	6	10	0.738	0.0245	1	2
A0A096SNU8	Zm00001d022630	2.447	0.3455	7	7	1.435	0.35	8	8	2.615	0.3455	7	7	2.131	0.35	8	8	1.293	0.3955	9	9	0.04	0.3955	9	9	0.659	0.4	9	9	0.859	0.3455	7	7	0.819	0.4	9	9	1.84	0.35	8	8	0.327	0.4	9	9	0.319	0.3455	8	8
A0A096SP77	Zm00001d039146	0.93	0.0562	2	2	1.249	0.0281	1	1	1.066	0.0562	2	2	1.057	0.0281	1	1	1.662	0.0402	2	2	1.343	0.0402	2	2	1.481	0.0422	2	2	1.05	0.0562	2	2	1.224	0.0422	2	2	1.087	0.0281	1	1	1.349	0.0422	2	2	NA	NA	NA	NA
A0A096SP79	Zm00001d039145	1.086	0.1281	2	2	0.84	0.124	2	2	1.151	0.1281	2	2	0.969	0.124	2	2	NA	NA	NA	NA	NA	NA	NA	NA	0.826	0.1777	3	3	1.147	0.1281	2	2	0.967	0.1777	3	3	0.879	0.124	2	2	0.867	0.1777	3	3	0.876	0.1777	3	3
A0A096SPM8	Zm00001d043601	NA	NA	NA	NA	1.004	0.2074	5	9	NA	NA	NA	NA	1.093	0.2074	5	9	0.942	0.2664	6	11	0.989	0.2664	6	11	0.546	0.3406	1	12	NA	NA	NA	NA	1.163	0.3406	1	12	1.093	0.2074	5	9	0.622	0.3406	1	12	1.103	0.145	3	7
A0A096SPN8	Zm00001d036971	0.888	0.0367	4	4	1.353	0.0487	4	5	1.327	0.0367	4	4	1.445	0.0487	4	5	1.06	0.0412	3	6	1.035	0.0412	3	6	0.965	0.03	2	4	1.037	0.0367	4	4	0.839	0.03	2	4	1.662	0.0487	4	5	0.959	0.03	2	4	1.359	0.0382	3	5
A0A096SQ65	Zm00001d002063	0.855	0.0567	2	2	0.708	0.0504	2	2	1.003	0.0567	2	2	0.848	0.0504	2	2	1.959	0.0483	1	1	1.204	0.0483	1	1	0.926	0.0735	2	2	0.887	0.0567	2	2	0.951	0.0735	2	2	0.751	0.0504	2	2	0.991	0.0735	2	2	NA	NA	NA	NA
A0A096SQH2	Zm00001d018954	0.836	0.2121	4	4	NA	NA	NA	NA	1.037	0.2121	4	4	NA	NA	NA	NA	0.53	0.1558	3	3	0.832	0.1558	3	3	0.723	0.2121	4	4	0.903	0.2121	4	4	0.937	0.2121	4	4	NA	NA	NA	NA	0.905	0.2121	4	4	1.005	0.2424	5	5
A0A096SQL3	Zm00001d034538	1.014	0.3756	2	3	1.955	0.2582	2	2	2.234	0.3756	2	3	2.271	0.2582	2	2	1.462	0.4178	3	5	1.488	0.4178	3	5	0.938	0.3052	2	3	1.062	0.3756	2	3	1.076	0.3052	2	3	1.935	0.2582	2	2	1.133	0.3052	2	3	NA	NA	NA	NA
A0A096SQV8	Zm00001d036046	0.914	0.3302	13	13	0.946	0.3241	11	11	0.912	0.3302	13	13	0.85	0.3241	11	11	0.836	0.392	13	13	0.827	0.392	13	13	1.023	0.3302	11	11	0.909	0.3302	13	13	1.124	0.3302	11	11	0.945	0.3241	11	11	0.943	0.3302	11	11	0.806	0.4568	15	15
A0A096SRH7	Zm00001d016659	0.893	0.0368	2	3	NA	NA	NA	NA	1.008	0.0368	2	3	NA	NA	NA	NA	0.886	0.1076	3	6	0.935	0.1076	3	6	1.33	0.0694	1	5	0.993	0.0368	2	3	1.235	0.0694	1	5	NA	NA	NA	NA	1.146	0.0694	1	5	0.639	0.0255	1	2
A0A096SS20	Zm00001d035562	NA	NA	NA	NA	NA	NA	NA	NA	NA	NA	NA	NA	NA	NA	NA	NA	NA	NA	NA	NA	NA	NA	NA	NA	0.915	0.2143	1	2	NA	NA	NA	NA	0.92	0.2143	1	2	NA	NA	NA	NA	1.089	0.2143	1	2	1.464	0.3357	2	3
A0A096SS43	Zm00001d003288	1.007	0.1288	3	7	0.865	0.1307	2	6	1.053	0.1288	3	7	1.014	0.1307	2	6	0.837	0.1837	4	6	0.876	0.1837	4	6	1.161	0.1364	4	8	1.173	0.1288	3	7	0.911	0.1364	4	8	1.094	0.1307	2	6	1.197	0.1364	4	8	1.126	0.1212	1	6
A0A096SSA0	Zm00001d018282	0.993	0.1686	6	6	0.966	0.1877	6	6	1.01	0.1686	6	6	1.032	0.1877	6	6	NA	NA	NA	NA	NA	NA	NA	NA	1.037	0.0728	2	3	1.027	0.1686	6	6	1.227	0.0728	2	3	1.098	0.1877	6	6	1.188	0.0728	2	3	0.974	0.0754	4	4
A0A096SSR5	Zm00001d036031	1.35	0.3436	1	10	1.154	0.3685	2	11	1.509	0.3436	1	10	1.187	0.3685	2	11	NA	NA	NA	NA	NA	NA	NA	NA	NA	NA	NA	NA	1.512	0.3436	1	10	NA	NA	NA	NA	1.009	0.3685	2	11	NA	NA	NA	NA	0.854	0.238	1	9
A0A096STN8	Zm00001d028396	NA	NA	NA	NA	0.833	0.1279	4	4	NA	NA	NA	NA	0.827	0.1279	4	4	1.121	0.1714	5	5	0.996	0.1714	5	5	1.054	0.2225	6	6	NA	NA	NA	NA	0.909	0.2225	6	6	0.962	0.1279	4	4	1.03	0.2225	6	6	0.947	0.1279	4	4
A0A096SU57	Zm00001d044621	1.032	0.0483	1	1	1.05	0.0483	1	1	0.855	0.0483	1	1	0.897	0.0483	1	1	NA	NA	NA	NA	NA	NA	NA	NA	0.945	0.0483	1	1	0.802	0.0483	1	1	1.049	0.0483	1	1	1.136	0.0483	1	1	1.128	0.0483	1	1	1.139	0.0483	1	1
A0A096SV42	Zm00001d018432	0.934	0.1487	4	4	0.924	0.1795	5	5	0.845	0.1487	4	4	0.782	0.1795	5	5	1.125	0.2051	7	7	1.021	0.2051	7	7	1.358	0.2487	8	8	0.984	0.1487	4	4	0.901	0.2487	8	8	0.993	0.1795	5	5	1.064	0.2487	8	8	0.85	0.1	3	3
A0A096SVP6	Zm00001d039916	1.239	0.0865	3	3	1.057	0.0531	2	2	0.874	0.0865	3	3	0.917	0.0531	2	2	0.742	0.0561	2	3	0.708	0.0561	2	3	0.966	0.0926	3	5	1.123	0.0865	3	3	0.809	0.0926	3	5	1.141	0.0531	2	2	0.953	0.0926	3	5	NA	NA	NA	NA
A0A096SW39	Zm00001d033983	0.817	0.2667	4	4	1.091	0.3882	6	6	0.853	0.2667	4	4	0.873	0.3882	6	6	0.979	0.1882	5	5	0.848	0.1882	5	5	0.712	0.3529	7	7	0.745	0.2667	4	4	0.699	0.3529	7	7	1.071	0.3882	6	6	0.885	0.3529	7	7	0.917	0.2588	4	4
A0A096SW50	Zm00001d015004	NA	NA	NA	NA	NA	NA	NA	NA	NA	NA	NA	NA	NA	NA	NA	NA	1.186	0.3668	2	11	1.199	0.3668	2	11	1.283	0.562	16	16	NA	NA	NA	NA	1.033	0.562	16	16	NA	NA	NA	NA	1.051	0.562	16	16	1.2	0.2982	9	9
A0A096SWH4	Zm00001d028427	0.844	0.373	4	5	0.834	0.3413	2	4	0.726	0.373	4	5	0.722	0.3413	2	4	1.277	0.4683	4	8	1.083	0.4683	4	8	1.037	0.4683	4	8	0.866	0.373	4	5	1.216	0.4683	4	8	1.051	0.3413	2	4	1.685	0.4683	4	8	0.886	0.4365	5	7
A0A096SWN7	Zm00001d017475	NA	NA	NA	NA	NA	NA	NA	NA	NA	NA	NA	NA	NA	NA	NA	NA	NA	NA	NA	NA	NA	NA	NA	NA	NA	NA	NA	NA	NA	NA	NA	NA	NA	NA	NA	NA	NA	NA	NA	NA	NA	NA	NA	NA	1.011	0.0104	1	1
A0A096SWY6	Zm00001d031621	0.869	0.3021	5	5	NA	NA	NA	NA	1.005	0.3021	5	5	NA	NA	NA	NA	NA	NA	NA	NA	NA	NA	NA	NA	NA	NA	NA	NA	0.963	0.3021	5	5	NA	NA	NA	NA	NA	NA	NA	NA	NA	NA	NA	NA	1.17	0.1617	3	3
A0A096SX95	Zm00001d042025	NA	NA	NA	NA	0.941	0.2113	1	1	NA	NA	NA	NA	0.88	0.2113	1	1	0.96	0.2113	1	1	1.011	0.2113	1	1	1.083	0.3099	2	2	NA	NA	NA	NA	1.041	0.3099	2	2	1.05	0.2113	1	1	1.021	0.3099	2	2	NA	NA	NA	NA
A0A096SXG9	Zm00001d003879	0.812	0.1826	7	11	1.051	0.1075	3	6	0.958	0.1826	7	11	0.897	0.1075	3	6	1.034	0.3255	15	22	1.017	0.3255	15	22	1.021	0.3667	16	22	0.965	0.1826	7	11	1.063	0.3667	16	22	0.993	0.1075	3	6	1.017	0.3667	16	22	0.903	0.1178	5	8
A0A096SXT9	Zm00001d027769	1.016	0.36	14	14	1.01	0.3273	12	12	1.013	0.36	14	14	0.974	0.3273	12	12	1.055	0.3182	15	15	1.074	0.3182	15	15	1.015	0.3582	16	16	0.963	0.36	14	14	0.887	0.3582	16	16	0.982	0.3273	12	12	1.114	0.3582	16	16	0.935	0.3182	11	11
A0A096SXV7	Zm00001d007383	1.216	0.2854	18	21	1.107	0.2805	23	23	1.146	0.2854	18	21	1.275	0.2805	23	23	1.013	0.3091	25	25	0.934	0.3091	25	25	0.881	0.311	26	26	1.23	0.2854	18	21	0.655	0.311	26	26	1.275	0.2805	23	23	0.82	0.311	26	26	0.872	0.1722	14	14
A0A096SXW7	Zm00001d027768	NA	NA	NA	NA	NA	NA	NA	NA	NA	NA	NA	NA	NA	NA	NA	NA	1.524	0.137	9	9	1.44	0.137	9	9	1.135	0.0788	6	6	NA	NA	NA	NA	1.167	0.0788	6	6	NA	NA	NA	NA	1.152	0.0788	6	6	1.06	0.0126	1	1
A0A096SZF8	Zm00001d020903	0.777	0.1019	3	3	0.967	0.1019	3	3	0.835	0.1019	3	3	0.997	0.1019	3	3	0.804	0.1019	3	3	0.781	0.1019	3	3	1.136	0.1698	4	4	0.895	0.1019	3	3	0.766	0.1698	4	4	0.98	0.1019	3	3	1.014	0.1698	4	4	0.948	0.1094	3	3
A0A096SZK3	Zm00001d028950	0.907	0.1757	2	2	0.807	0.1757	2	2	0.874	0.1757	2	2	0.649	0.1757	2	2	NA	NA	NA	NA	NA	NA	NA	NA	NA	NA	NA	NA	0.925	0.1757	2	2	NA	NA	NA	NA	0.749	0.1757	2	2	NA	NA	NA	NA	1.149	0.1757	2	2
A0A096SZS4	Zm00001d031727	1.419	0.2853	1	7	1.49	0.3059	1	8	1.396	0.2853	1	7	2.159	0.3059	1	8	3.659	0.2	2	7	1.447	0.2	2	7	NA	NA	NA	NA	1.683	0.2853	1	7	NA	NA	NA	NA	5.5	0.3059	1	8	NA	NA	NA	NA	NA	NA	NA	NA
A0A096T0B8	Zm00001d027558	NA	NA	NA	NA	NA	NA	NA	NA	NA	NA	NA	NA	NA	NA	NA	NA	NA	NA	NA	NA	NA	NA	NA	NA	NA	NA	NA	NA	NA	NA	NA	NA	NA	NA	NA	NA	NA	NA	NA	NA	NA	NA	NA	NA	NA	NA	NA	NA
A0A096T0P9	Zm00001d037871	0.712	0.046	2	2	0.953	0.046	2	2	0.721	0.046	2	2	0.799	0.046	2	2	NA	NA	NA	NA	NA	NA	NA	NA	0.957	0.0874	2	3	0.72	0.046	2	2	0.945	0.0874	2	3	1.097	0.046	2	2	0.994	0.0874	2	3	NA	NA	NA	NA
A0A096T1A5	Zm00001d002853	0.965	0.1326	6	6	0.897	0.0637	4	4	1.009	0.1326	6	6	1.164	0.0637	4	4	1.049	0.1092	7	7	0.908	0.1092	7	7	0.935	0.0845	6	6	0.904	0.1326	6	6	0.789	0.0845	6	6	1.095	0.0637	4	4	0.99	0.0845	6	6	0.898	0.0416	3	3
A0A096T1B4	Zm00001d002854	0.953	0.7123	4	4	1.052	0.3425	2	2	1.138	0.7123	4	4	0.893	0.3425	2	2	0.605	0.7123	5	5	0.759	0.7123	5	5	0.846	0.7123	5	5	1.059	0.7123	4	4	0.986	0.7123	5	5	1.044	0.3425	2	2	0.91	0.7123	5	5	0.618	0.7123	5	5
A0A096T1T5	Zm00001d019106	0.965	0.1622	2	11	1.123	0.1036	6	7	1.088	0.1622	2	11	0.855	0.1036	6	7	1.006	0.2883	17	20	1.071	0.2883	17	20	1.178	0.3108	2	22	1.169	0.1622	2	11	1.315	0.3108	2	22	0.801	0.1036	6	7	1.098	0.3108	2	22	1.532	0.1171	2	8
A0A096T241	Zm00001d018370	1.096	0.6091	19	28	0.967	0.6493	27	30	0.946	0.6091	19	28	1.002	0.6493	27	30	0.896	0.5419	22	24	0.936	0.5419	22	24	1.01	0.5688	25	27	0.91	0.6091	19	28	0.893	0.5688	25	27	1.01	0.6493	27	30	0.963	0.5688	25	27	1.106	0.4631	15	22
A0A096T286	Zm00001d034586	0.879	0.1654	2	2	NA	NA	NA	NA	1.011	0.1654	2	2	NA	NA	NA	NA	NA	NA	NA	NA	NA	NA	NA	NA	NA	NA	NA	NA	0.985	0.1654	2	2	NA	NA	NA	NA	NA	NA	NA	NA	NA	NA	NA	NA	0.849	0.1654	1	2
A0A096T292	Zm00001d040603	0.903	0.3587	1	3	0.772	0.4728	1	5	0.856	0.3587	1	3	0.903	0.4728	1	5	NA	NA	NA	NA	NA	NA	NA	NA	1.298	0.375	1	7	0.901	0.3587	1	3	1.129	0.375	1	7	0.847	0.4728	1	5	1.088	0.375	1	7	1.111	0.3043	1	3
A0A096T2Y2	Zm00001d006446	0.887	0.1194	3	3	1.011	0.1288	3	3	0.947	0.1194	3	3	1.054	0.1288	3	3	1.13	0.2459	9	9	0.837	0.2459	9	9	1.266	0.3747	12	12	0.856	0.1194	3	3	0.943	0.3747	12	12	1.144	0.1288	3	3	0.995	0.3747	12	12	0.961	0.0796	4	4
A0A096T303	Zm00001d018401	0.981	0.1832	11	11	0.98	0.1911	12	12	0.94	0.1832	11	11	0.999	0.1911	12	12	1.145	0.1963	12	12	0.948	0.1963	12	12	1.17	0.1859	11	11	1.05	0.1832	11	11	1.035	0.1859	11	11	0.966	0.1911	12	12	1.125	0.1859	11	11	0.893	0.1715	10	10
A0A096T353	Zm00001d003839	NA	NA	NA	NA	NA	NA	NA	NA	NA	NA	NA	NA	NA	NA	NA	NA	1.047	0.1752	6	6	0.857	0.1752	6	6	0.969	0.2106	7	7	NA	NA	NA	NA	0.871	0.2106	7	7	NA	NA	NA	NA	0.764	0.2106	7	7	0.867	0.1441	4	4
A0A096T3M9	Zm00001d017676	NA	NA	NA	NA	NA	NA	NA	NA	NA	NA	NA	NA	NA	NA	NA	NA	NA	NA	NA	NA	NA	NA	NA	NA	1.071	0.4289	11	11	NA	NA	NA	NA	0.957	0.4289	11	11	NA	NA	NA	NA	1.04	0.4289	11	11	0.964	0.2072	5	5
A0A096T476	Zm00001d028880	1.218	0.4683	3	3	1.644	0.6032	4	4	1.032	0.4683	3	3	1.518	0.6032	4	4	0.888	0.4603	3	4	1.113	0.4603	3	4	0.92	0.3889	2	3	1.105	0.4683	3	3	1.113	0.3889	2	3	1.049	0.6032	4	4	1.093	0.3889	2	3	0.575	0.4603	2	3
A0A096T4A3	Zm00001d007639	1.057	0.0168	1	1	NA	NA	NA	NA	1.108	0.0168	1	1	NA	NA	NA	NA	0.739	0.049	3	3	0.835	0.049	3	3	0.998	0.0322	2	2	1.602	0.0168	1	1	1.355	0.0322	2	2	NA	NA	NA	NA	1.23	0.0322	2	2	NA	NA	NA	NA
A0A096T4Z5	Zm00001d038085	1.049	0.1757	5	5	1.155	0.2171	7	7	0.951	0.1757	5	5	1.018	0.2171	7	7	1.392	0.2222	8	8	1.194	0.2222	8	8	1.012	0.1938	7	7	0.941	0.1757	5	5	1.157	0.1938	7	7	1.022	0.2171	7	7	1.127	0.1938	7	7	0.966	0.2145	8	8
A0A096T536	Zm00001d002334	1.046	0.0908	2	3	0.991	0.1227	5	5	1.216	0.0908	2	3	0.9	0.1227	5	5	1.073	0.1244	4	5	1.059	0.1244	4	5	1.11	0.2252	8	10	1.317	0.0908	2	3	0.918	0.2252	8	10	0.859	0.1227	5	5	1.135	0.2252	8	10	0.919	0.0319	1	1
A0A096T5G2	Zm00001d038104	NA	NA	NA	NA	1.035	0.0736	4	4	NA	NA	NA	NA	1.055	0.0736	4	4	0.965	0.0777	4	4	1.155	0.0777	4	4	NA	NA	NA	NA	NA	NA	NA	NA	NA	NA	NA	NA	1.128	0.0736	4	4	NA	NA	NA	NA	1.461	0.0194	1	1
A0A096T5M8	Zm00001d022025	1.018	0.4819	3	6	0.567	0.5181	2	7	0.938	0.4819	3	6	0.53	0.5181	2	7	1.039	0.512	3	6	0.928	0.512	3	6	1.104	0.3795	2	5	0.97	0.4819	3	6	0.521	0.3795	2	5	0.531	0.5181	2	7	0.653	0.3795	2	5	0.942	0.4819	3	6
A0A096T5Y0	Zm00001d016144	0.832	0.3349	5	5	0.853	0.4245	6	6	1.12	0.3349	5	5	0.84	0.4245	6	6	2.306	0.684	11	11	1.296	0.684	11	11	1.066	0.4151	7	7	0.855	0.3349	5	5	1.074	0.4151	7	7	1.07	0.4245	6	6	0.929	0.4151	7	7	1.853	0.2075	3	3
A0A096T649	Zm00001d018902	0.842	0.0621	1	1	1.048	0.0452	1	1	0.896	0.0621	1	1	1.227	0.0452	1	1	NA	NA	NA	NA	NA	NA	NA	NA	NA	NA	NA	NA	1.356	0.0621	1	1	NA	NA	NA	NA	1.263	0.0452	1	1	NA	NA	NA	NA	1.157	0.0452	1	1
A0A096T653	Zm00001d018901	1.215	0.5353	16	16	0.994	0.6206	16	16	1.132	0.5353	16	16	1.235	0.6206	16	16	1.136	0.3912	13	13	0.73	0.3912	13	13	0.997	0.4471	13	13	1.125	0.5353	16	16	0.905	0.4471	13	13	1.05	0.6206	16	16	0.91	0.4471	13	13	0.91	0.5206	15	15
A0A096T6Z1	Zm00001d040279	1.09	0.0313	3	3	1.132	0.0663	3	5	0.911	0.0313	3	3	1.061	0.0663	3	5	0.851	0.0203	1	2	0.958	0.0203	1	2	0.997	0.0331	1	3	0.929	0.0313	3	3	0.76	0.0331	1	3	1.037	0.0663	3	5	1.074	0.0331	1	3	NA	NA	NA	NA
A0A096T780	Zm00001d018362	0.81	0.2653	34	35	0.894	0.22	29	30	0.786	0.2653	34	35	0.696	0.22	29	30	1.119	0.3124	45	47	1.104	0.3124	45	47	1.379	0.2636	37	40	0.951	0.2653	34	35	1.287	0.2636	37	40	0.851	0.22	29	30	1.341	0.2636	37	40	0.969	0.2137	28	30
A0A096T7B9	Zm00001d038097	1.173	0.1385	8	8	1.284	0.1222	6	6	1.061	0.1385	8	8	1.107	0.1222	6	6	1.197	0.1965	13	13	1.174	0.1965	13	13	1.124	0.1524	10	10	1.375	0.1385	8	8	1.219	0.1524	10	10	0.835	0.1222	6	6	1.25	0.1524	10	10	1.051	0.102	6	6
A0A096T7C6	Zm00001d033581	0.825	0.1146	1	4	0.846	0.1115	1	3	0.895	0.1146	1	4	1.226	0.1115	1	3	1.027	0.1146	1	4	0.939	0.1146	1	4	1.063	0.1146	1	4	0.801	0.1146	1	4	0.975	0.1146	1	4	1.012	0.1115	1	3	0.896	0.1146	1	4	1.118	0.1146	1	4
A0A096T7P2	Zm00001d027481	1.243	0.3483	7	7	0.908	0.1346	4	4	1.066	0.3483	7	7	0.776	0.1346	4	4	1.329	0.3377	8	8	1.063	0.3377	8	8	1.455	0.3272	9	9	1.24	0.3483	7	7	0.994	0.3272	9	9	1.102	0.1346	4	4	1.186	0.3272	9	9	1.114	0.2137	5	5
A0A096T7V6	Zm00001d036557	1.1	0.026	1	1	0.983	0.0399	2	2	1.211	0.026	1	1	1.269	0.0399	2	2	1.095	0.0763	4	5	1.142	0.0763	4	5	NA	NA	NA	NA	1.291	0.026	1	1	NA	NA	NA	NA	1.036	0.0399	2	2	NA	NA	NA	NA	NA	NA	NA	NA
A0A096T837	Zm00001d005909	0.99	0.0637	2	2	0.758	0.0637	2	2	0.648	0.0637	2	2	0.807	0.0637	2	2	1.06	0.0914	2	2	1.243	0.0914	2	2	0.925	0.144	3	3	1.051	0.0637	2	2	0.824	0.144	3	3	0.897	0.0637	2	2	1.061	0.144	3	3	NA	NA	NA	NA
A0A096T8M4	Zm00001d041746	0.857	0.0801	2	2	NA	NA	NA	NA	0.787	0.0801	2	2	NA	NA	NA	NA	NA	NA	NA	NA	NA	NA	NA	NA	NA	NA	NA	NA	0.91	0.0801	2	2	NA	NA	NA	NA	NA	NA	NA	NA	NA	NA	NA	NA	1.659	0.0417	1	1
A0A096T927	Zm00001d040235	NA	NA	NA	NA	NA	NA	NA	NA	NA	NA	NA	NA	NA	NA	NA	NA	NA	NA	NA	NA	NA	NA	NA	NA	NA	NA	NA	NA	NA	NA	NA	NA	NA	NA	NA	NA	NA	NA	NA	NA	NA	NA	NA	NA	1.522	0.7508	2	16
A0A096T963	Zm00001d034371	NA	NA	NA	NA	NA	NA	NA	NA	NA	NA	NA	NA	NA	NA	NA	NA	NA	NA	NA	NA	NA	NA	NA	NA	0.989	0.0141	2	2	NA	NA	NA	NA	1.101	0.0141	2	2	NA	NA	NA	NA	0.981	0.0141	2	2	1.253	0.0097	1	1
A0A096T9J9	Zm00001d043680	1.442	0.0405	1	1	1.013	0.0917	2	2	1.445	0.0405	1	1	1.12	0.0917	2	2	1.266	0.0981	2	2	0.71	0.0981	2	2	1.058	0.1322	4	4	1.381	0.0405	1	1	0.943	0.1322	4	4	0.873	0.0917	2	2	0.857	0.1322	4	4	1.204	0.0917	2	2
A0A096T9R8	Zm00001d013015	0.964	0.5159	10	10	1.037	0.5406	10	10	0.953	0.5159	10	10	1.029	0.5406	10	10	0.903	0.4947	8	8	0.839	0.4947	8	8	0.82	0.47	8	8	0.893	0.5159	10	10	0.978	0.47	8	8	0.858	0.5406	10	10	1.139	0.47	8	8	1.164	0.3781	9	9
A0A096TA45	Zm00001d021806	NA	NA	NA	NA	NA	NA	NA	NA	NA	NA	NA	NA	NA	NA	NA	NA	1.264	0.0511	6	7	1.105	0.0511	6	7	1.228	0.0703	9	10	NA	NA	NA	NA	1.334	0.0703	9	10	NA	NA	NA	NA	1.117	0.0703	9	10	1.107	0.0325	5	5
A0A096TAS6	Zm00001d042673	0.802	0.1746	5	7	0.905	0.1563	6	6	0.948	0.1746	5	7	0.868	0.1563	6	6	0.661	0.2298	1	10	0.667	0.2298	1	10	0.587	0.2371	1	10	0.831	0.1746	5	7	0.567	0.2371	1	10	0.556	0.1563	6	6	0.59	0.2371	1	10	0.976	0.0901	3	3
A0A096TB53	Zm00001d037573	0.929	0.503	5	5	0.986	0.1916	3	3	0.936	0.503	5	5	0.492	0.1916	3	3	0.764	0.7485	3	7	0.849	0.7485	3	7	0.969	0.3713	3	5	1.009	0.503	5	5	0.981	0.3713	3	5	1.07	0.1916	3	3	0.815	0.3713	3	5	0.703	0.3593	5	5
A0A096TBV3	Zm00001d032605	0.789	0.227	6	7	0.857	0.1868	6	7	1.202	0.227	6	7	1.562	0.1868	6	7	0.924	0.2199	6	7	0.707	0.2199	6	7	0.949	0.1962	7	8	0.963	0.227	6	7	0.802	0.1962	7	8	1.009	0.1868	6	7	0.835	0.1962	7	8	1.022	0.182	6	7
A0A096TC43	Zm00001d034897	1.185	0.2541	6	6	1.019	0.2541	6	6	1.122	0.2541	6	6	1.056	0.2541	6	6	1.158	0.2801	6	6	1.143	0.2801	6	6	0.958	0.2606	5	5	1.082	0.2541	6	6	0.715	0.2606	5	5	1.261	0.2541	6	6	0.889	0.2606	5	5	0.901	0.1629	4	4
A0A096TCA4	Zm00001d039059	1.141	0.3065	3	12	NA	NA	NA	NA	0.929	0.3065	3	12	NA	NA	NA	NA	1.15	0.2677	2	11	1.04	0.2677	2	11	1.199	0.2984	1	11	0.905	0.3065	3	12	0.786	0.2984	1	11	NA	NA	NA	NA	1.284	0.2984	1	11	NA	NA	NA	NA
A0A096TCB6	Zm00001d034523	0.986	0.1281	4	4	0.883	0.1033	4	4	1.123	0.1281	4	4	1.129	0.1033	4	4	0.767	0.3098	12	13	1.172	0.3098	12	13	0.963	0.2141	10	11	0.826	0.1281	4	4	1.061	0.2141	10	11	0.989	0.1033	4	4	1.06	0.2141	10	11	NA	NA	NA	NA
A0A096TCG5	Zm00001d015917	0.66	0.0775	1	1	NA	NA	NA	NA	0.744	0.0775	1	1	NA	NA	NA	NA	0.883	0.1479	1	2	1.365	0.1479	1	2	NA	NA	NA	NA	1.183	0.0775	1	1	NA	NA	NA	NA	NA	NA	NA	NA	NA	NA	NA	NA	1.5	0.0775	1	1
A0A096TD56	Zm00001d039542	1.608	0.427	12	12	1.17	0.4784	13	13	1.328	0.427	12	12	1.469	0.4784	13	13	1.183	0.3676	9	10	1.061	0.3676	9	10	0.772	0.2622	6	8	0.883	0.427	12	12	0.758	0.2622	6	8	1.196	0.4784	13	13	0.728	0.2622	6	8	0.682	0.427	12	12
A0A096TER7	Zm00001d002965	0.861	0.0603	1	1	0.962	0.1407	2	2	0.967	0.0603	1	1	0.9	0.1407	2	2	0.63	0.0804	1	1	0.868	0.0804	1	1	0.816	0.0804	1	1	0.967	0.0603	1	1	0.902	0.0804	1	1	1.5	0.1407	2	2	0.852	0.0804	1	1	0.767	0.1055	2	2
A0A096TF72	Zm00001d003214	NA	NA	NA	NA	0.835	0.2172	6	6	NA	NA	NA	NA	0.921	0.2172	6	6	1.207	0.0556	2	2	1.388	0.0556	2	2	1.162	0.1793	6	6	NA	NA	NA	NA	1.049	0.1793	6	6	1.038	0.2172	6	6	1.08	0.1793	6	6	1.325	0.0581	2	2
A0A096TG88	Zm00001d015088	0.999	0.4277	8	17	1.061	0.3921	8	16	0.983	0.4277	8	17	1.123	0.3921	8	16	1.203	0.3208	6	13	1.037	0.3208	6	13	1.111	0.3267	6	14	1.093	0.4277	8	17	1.073	0.3267	6	14	1.144	0.3921	8	16	1.358	0.3267	6	14	1.167	0.299	11	11
A0A096TGG0	Zm00001d044525	1.111	0.1201	4	4	0.994	0.141	4	4	1.18	0.1201	4	4	1.083	0.141	4	4	0.886	0.1175	4	4	1.224	0.1175	4	4	1.036	0.0601	2	2	1.062	0.1201	4	4	1.239	0.0601	2	2	0.934	0.141	4	4	1.013	0.0601	2	2	1.643	0.0679	2	2
A0A096TGY8	Zm00001d021685	1.091	0.0366	3	4	0.969	0.0323	2	3	1.132	0.0366	3	4	0.976	0.0323	2	3	0.866	0.0603	5	5	1.011	0.0603	5	5	1.011	0.0334	3	3	0.972	0.0366	3	4	1.192	0.0334	3	3	0.878	0.0323	2	3	0.995	0.0334	3	3	NA	NA	NA	NA
A0A096THA3	Zm00001d014294	0.956	0.1214	16	21	1.013	0.1268	16	22	0.989	0.1214	16	21	0.834	0.1268	16	22	1.06	0.2709	39	49	1.001	0.2709	39	49	1.244	0.2193	32	41	1.17	0.1214	16	21	1.245	0.2193	32	41	0.943	0.1268	16	22	1.095	0.2193	32	41	0.946	0.1237	16	21
A0A096THE5	Zm00001d018891	1.251	0.2636	18	18	1.033	0.2386	16	16	0.991	0.2636	18	18	0.918	0.2386	16	16	0.979	0.2261	16	16	0.911	0.2261	16	16	1.092	0.1955	14	14	1.083	0.2636	18	18	1.18	0.1955	14	14	0.902	0.2386	16	16	1.147	0.1955	14	14	0.928	0.2557	17	17
A0A096THK1	Zm00001d036467	0.887	0.325	2	3	0.969	0.2167	2	2	0.933	0.325	2	3	0.964	0.2167	2	2	NA	NA	NA	NA	NA	NA	NA	NA	NA	NA	NA	NA	0.976	0.325	2	3	NA	NA	NA	NA	1.169	0.2167	2	2	NA	NA	NA	NA	1.062	0.15	1	1
A0A096THL7	Zm00001d018470	1.092	0.2399	6	6	0.877	0.2399	6	6	0.888	0.2399	6	6	0.913	0.2399	6	6	1.065	0.4257	8	8	0.977	0.4257	8	8	0.819	0.2905	6	6	0.839	0.2399	6	6	0.723	0.2905	6	6	0.874	0.2399	6	6	1.108	0.2905	6	6	1.099	0.098	2	2
A0A096TI73	Zm00001d001780	1.12	0.0224	1	1	1.227	0.0224	1	1	1.16	0.0224	1	1	1.097	0.0224	1	1	1.001	0.102	4	4	1.045	0.102	4	4	0.963	0.0429	2	2	0.929	0.0224	1	1	1.081	0.0429	2	2	1.095	0.0224	1	1	1.159	0.0429	2	2	1.176	0.0592	2	2
A0A096TIC5	Zm00001d040804	1.29	0.1658	5	5	0.931	0.2273	7	7	1.068	0.1658	5	5	1.168	0.2273	7	7	1.364	0.1631	6	6	1.279	0.1631	6	6	1.216	0.1417	5	5	1.184	0.1658	5	5	1.065	0.1417	5	5	1.178	0.2273	7	7	1.294	0.1417	5	5	1.092	0.2326	7	7
A0A096TIE6	Zm00001d037384	0.779	0.1677	5	6	0.967	0.2195	6	7	0.938	0.1677	5	6	0.789	0.2195	6	7	NA	NA	NA	NA	NA	NA	NA	NA	1.125	0.2671	8	10	0.781	0.1677	5	6	1.052	0.2671	8	10	0.77	0.2195	6	7	0.853	0.2671	8	10	1.021	0.1201	4	6
A0A096TJA2	Zm00001d031891	0.808	0.4059	25	25	0.847	0.4059	26	26	1.078	0.4059	25	25	1.091	0.4059	26	26	1.166	0.4295	28	28	1.452	0.4295	28	28	1.69	0.3901	26	26	0.954	0.4059	25	25	1.025	0.3901	26	26	1.005	0.4059	26	26	1.291	0.3901	26	26	1.3	0.2221	17	17
A0A096TKH3	Zm00001d014716	1.639	0.1769	6	6	1.191	0.1769	6	6	1.283	0.1769	6	6	1.333	0.1769	6	6	1.302	0.3476	14	14	1.016	0.3476	14	14	1.008	0.3602	14	14	1.411	0.1769	6	6	0.972	0.3602	14	14	1.162	0.1769	6	6	1.169	0.3602	14	14	1.146	0.0932	4	4
A0A096TKH4	Zm00001d034070	0.837	0.6831	19	19	1.005	0.6432	18	18	0.864	0.6831	19	19	0.728	0.6432	18	18	1.18	0.4906	16	16	0.994	0.4906	16	16	1.286	0.6643	19	19	1.056	0.6831	19	19	0.995	0.6643	19	19	0.954	0.6432	18	18	1.19	0.6643	19	19	0.988	0.4906	18	18
A0A096TKM5	Zm00001d034071	0.581	0.0501	1	2	0.506	0.0501	1	2	0.563	0.0501	1	2	0.563	0.0501	1	2	6.536	0.0922	1	4	5.262	0.0922	1	4	2.669	0.0922	1	4	0.58	0.0501	1	2	0.113	0.0922	1	4	0.567	0.0501	1	2	0.106	0.0922	1	4	NA	NA	NA	NA
A0A096TL15	Zm00001d006371	0.947	0.0464	2	3	0.992	0.1047	7	7	1.062	0.0464	2	3	1.063	0.1047	7	7	1.192	0.0632	3	5	1.112	0.0632	3	5	0.83	0.0366	2	3	1.007	0.0464	2	3	0.71	0.0366	2	3	1.075	0.1047	7	7	0.965	0.0366	2	3	NA	NA	NA	NA
A0A096TL90	Zm00001d018981	4.026	0.1549	4	4	NA	NA	NA	NA	4.01	0.1549	4	4	NA	NA	NA	NA	0.551	0.0845	1	2	0.658	0.0845	1	2	0.779	0.0845	2	2	3.19	0.1549	4	4	1.909	0.0845	2	2	NA	NA	NA	NA	0.859	0.0845	2	2	1.585	0.0939	3	3
A0A096TLC9	Zm00001d041829	0.434	0.0382	1	1	NA	NA	NA	NA	0.539	0.0382	1	1	NA	NA	NA	NA	NA	NA	NA	NA	NA	NA	NA	NA	0.759	0.1559	4	4	0.466	0.0382	1	1	0.64	0.1559	4	4	NA	NA	NA	NA	0.917	0.1559	4	4	1.325	0.0382	1	1
A0A096TLD8	Zm00001d039165	1.016	0.0303	2	2	NA	NA	NA	NA	0.956	0.0303	2	2	NA	NA	NA	NA	1.124	0.0634	5	5	1.067	0.0634	5	5	1.027	0.0973	8	8	0.858	0.0303	2	2	1.038	0.0973	8	8	NA	NA	NA	NA	1.033	0.0973	8	8	1.057	0.0413	3	3
A0A096TLY3	Zm00001d016185	0.788	0.3053	7	7	0.85	0.3894	8	8	0.918	0.3053	7	7	0.978	0.3894	8	8	0.564	0.4829	10	10	0.985	0.4829	10	10	0.957	0.4486	9	9	1.005	0.3053	7	7	0.727	0.4486	9	9	1.023	0.3894	8	8	0.927	0.4486	9	9	0.71	0.4112	8	9
A0A096TMV3	Zm00001d015248	1.33	0.0445	3	3	1.138	0.0695	5	5	1.112	0.0445	3	3	1.172	0.0695	5	5	1.222	0.05	5	5	0.976	0.05	5	5	1.056	0.05	5	5	1.041	0.0445	3	3	1.1	0.05	5	5	1.016	0.0695	5	5	0.929	0.05	5	5	0.808	0.0078	1	1
A0A096TMV8	Zm00001d029375	1.075	0.0115	2	2	1.087	0.0115	1	2	1.055	0.0115	2	2	1.059	0.0115	1	2	1.251	0.0279	3	4	1.175	0.0279	3	4	1.042	0.0204	2	3	1.021	0.0115	2	2	1.121	0.0204	2	3	1.248	0.0115	1	2	0.871	0.0204	2	3	NA	NA	NA	NA
A0A096TMX5	Zm00001d035456	0.977	0.098	1	1	1.005	0.098	1	1	1.271	0.098	1	1	0.92	0.098	1	1	0.612	0.098	1	1	1.433	0.098	1	1	1.538	0.098	1	1	1.217	0.098	1	1	1.791	0.098	1	1	0.944	0.098	1	1	1.01	0.098	1	1	1.335	0.098	1	1
A0A096TMZ5	Zm00001d027533	1.169	0.1517	3	3	1.083	0.0843	2	2	1.179	0.1517	3	3	1.021	0.0843	2	2	NA	NA	NA	NA	NA	NA	NA	NA	1.316	0.0758	2	2	1.133	0.1517	3	3	0.841	0.0758	2	2	1.083	0.0843	2	2	0.917	0.0758	2	2	NA	NA	NA	NA
A0A096TN04	Zm00001d028043	0.675	0.1944	1	2	NA	NA	NA	NA	0.979	0.1944	1	2	NA	NA	NA	NA	1.099	0.2153	4	4	0.948	0.2153	4	4	1.136	0.3056	5	5	1.096	0.1944	1	2	1.002	0.3056	5	5	NA	NA	NA	NA	1.208	0.3056	5	5	NA	NA	NA	NA
A0A096TN76	Zm00001d035139	0.944	0.1653	8	8	1.023	0.1194	6	6	0.942	0.1653	8	8	0.939	0.1194	6	6	0.871	0.1611	9	9	0.908	0.1611	9	9	0.878	0.2153	10	10	1.024	0.1653	8	8	1.041	0.2153	10	10	1.153	0.1194	6	6	0.987	0.2153	10	10	1.086	0.1028	5	5
A0A096TN87	Zm00001d037059	1.093	0.2526	30	30	1.201	0.192	22	22	1.312	0.2526	30	30	0.942	0.192	22	22	1.172	0.2369	29	29	1.139	0.2369	29	29	1.041	0.1818	24	24	1.183	0.2526	30	30	1.029	0.1818	24	24	0.996	0.192	22	22	1.132	0.1818	24	24	1.188	0.1961	22	22
A0A096TP41	Zm00001d021494	0.868	0.0283	1	2	NA	NA	NA	NA	1.141	0.0283	1	2	NA	NA	NA	NA	0.672	0.0332	1	3	1.218	0.0332	1	3	0.907	0.0381	2	3	0.844	0.0283	1	2	0.98	0.0381	2	3	NA	NA	NA	NA	0.797	0.0381	2	3	NA	NA	NA	NA
A0A096TPX1	Zm00001d018631	0.729	0.084	1	2	0.755	0.084	1	2	0.829	0.084	1	2	0.67	0.084	1	2	0.527	0.08	2	2	0.885	0.08	2	2	0.906	0.048	1	1	0.896	0.084	1	2	0.755	0.048	1	1	0.926	0.084	1	2	0.819	0.048	1	1	1.025	0.048	1	1
A0A096TQF8	Zm00001d021469	0.915	0.0207	4	4	1.012	0.0161	2	2	0.976	0.0207	4	4	1.069	0.0161	2	2	0.592	0.0479	9	9	1.02	0.0479	9	9	0.668	0.0258	5	5	1.078	0.0207	4	4	1.125	0.0258	5	5	0.892	0.0161	2	2	0.946	0.0258	5	5	1.729	0.0054	1	1
A0A096TR68	Zm00001d031556	0.619	0.2829	5	5	0.706	0.2326	4	4	0.63	0.2829	5	5	0.618	0.2326	4	4	0.902	0.2558	4	5	0.698	0.2558	4	5	0.928	0.2326	4	4	0.805	0.2829	5	5	0.912	0.2326	4	4	0.76	0.2326	4	4	0.934	0.2326	4	4	0.869	0.1899	3	3
A0A096TRE5	Zm00001d036608	1.211	0.117	7	7	1.219	0.15	9	9	0.943	0.117	7	7	1.531	0.15	9	9	0.936	0.1136	9	9	0.737	0.1136	9	9	0.823	0.1318	9	9	1.16	0.117	7	7	0.796	0.1318	9	9	1.408	0.15	9	9	0.979	0.1318	9	9	0.985	0.0511	3	3
A0A096TRV6	Zm00001d021695	NA	NA	NA	NA	NA	NA	NA	NA	NA	NA	NA	NA	NA	NA	NA	NA	NA	NA	NA	NA	NA	NA	NA	NA	0.77	0.0325	2	2	NA	NA	NA	NA	1.012	0.0325	2	2	NA	NA	NA	NA	2.095	0.0325	2	2	1.175	0.0479	2	2
A0A096TS21	Zm00001d042397	1.242	0.056	3	3	1.132	0.0709	4	4	1.2	0.056	3	3	1.242	0.0709	4	4	1.128	0.1418	6	6	1.125	0.1418	6	6	1.029	0.1138	6	6	1.095	0.056	3	3	1.245	0.1138	6	6	1.016	0.0709	4	4	0.989	0.1138	6	6	0.888	0.0299	2	2
A0A096TS64	Zm00001d018544	1.027	0.2048	2	2	1.059	0.2048	2	2	0.962	0.2048	2	2	0.941	0.2048	2	2	1.051	0.0723	1	1	1.307	0.0723	1	1	NA	NA	NA	NA	0.95	0.2048	2	2	NA	NA	NA	NA	0.979	0.2048	2	2	NA	NA	NA	NA	1.292	0.1145	1	1
A0A096TSS7	Zm00001d003889	NA	NA	NA	NA	NA	NA	NA	NA	NA	NA	NA	NA	NA	NA	NA	NA	NA	NA	NA	NA	NA	NA	NA	NA	NA	NA	NA	NA	NA	NA	NA	NA	NA	NA	NA	NA	NA	NA	NA	NA	NA	NA	NA	NA	0.821	0.1172	1	1
A0A096TTJ9	Zm00001d003016	0.759	0.256	5	14	1.006	0.3272	7	19	0.923	0.256	5	14	0.845	0.3272	7	19	0.438	0.3528	9	20	1.899	0.3528	9	20	1.371	0.3556	9	20	1.087	0.256	5	14	1.779	0.3556	9	20	0.817	0.3272	7	19	1.458	0.3556	9	20	0.954	0.202	3	11
A0A096TUI1	Zm00001d020602	1.336	0.3608	4	4	0.901	0.2468	3	3	1.115	0.3608	4	4	1.766	0.2468	3	3	2.022	0.2911	2	2	1.516	0.2911	2	2	NA	NA	NA	NA	0.948	0.3608	4	4	NA	NA	NA	NA	1.257	0.2468	3	3	NA	NA	NA	NA	NA	NA	NA	NA
A0A096TUS3	Zm00001d012881	1.347	0.3483	14	14	1.215	0.3222	13	13	1.709	0.3483	14	14	1.047	0.3222	13	13	1.36	0.402	19	19	1.372	0.402	19	19	0.944	0.3454	16	16	1.037	0.3483	14	14	0.747	0.3454	16	16	1.443	0.3222	13	13	0.993	0.3454	16	16	1.242	0.3019	13	13
A0A096TUV6	Zm00001d035619	14.422	0.2484	1	3	NA	NA	NA	NA	0.35	0.2484	1	3	NA	NA	NA	NA	NA	NA	NA	NA	NA	NA	NA	NA	NA	NA	NA	NA	0.414	0.2484	1	3	NA	NA	NA	NA	NA	NA	NA	NA	NA	NA	NA	NA	4.145	0.293	1	4
A0A096TW27	Zm00001d021507	1.081	0.1412	4	5	1.062	0.1553	5	6	1.223	0.1412	4	5	1.243	0.1553	5	6	0.876	0.1529	3	6	1.279	0.1529	3	6	1.056	0.1294	4	5	0.796	0.1412	4	5	1.164	0.1294	4	5	0.837	0.1553	5	6	1.207	0.1294	4	5	1.214	0.08	3	3
A0A096TXA8	Zm00001d040721	1.229	0.533	4	15	1.162	0.5159	4	15	1.219	0.533	4	15	1.279	0.5159	4	15	1.133	0.3619	2	14	1.373	0.3619	2	14	0.976	0.4719	4	16	0.996	0.533	4	15	0.861	0.4719	4	16	1.229	0.5159	4	15	0.847	0.4719	4	16	0.758	0.5917	5	16
A0A096TY13	Zm00001d005351	1.227	0.042	1	1	1.27	0.0896	2	3	1.043	0.042	1	1	1.1	0.0896	2	3	0.945	0.0878	2	3	1.078	0.0878	2	3	1.465	0.042	1	1	1.093	0.042	1	1	1.082	0.042	1	1	1.182	0.0896	2	3	1.462	0.042	1	1	NA	NA	NA	NA
A0A096TZ12	Zm00001d028669	1.161	0.1834	5	5	1.08	0.3231	6	6	1.122	0.1834	5	5	1.072	0.3231	6	6	1.121	0.2096	6	6	1.045	0.2096	6	6	1.133	0.2096	6	6	0.942	0.1834	5	5	0.774	0.2096	6	6	1.05	0.3231	6	6	1.135	0.2096	6	6	1.041	0.2009	5	5
A0A096TZ56	Zm00001d021715	1.192	0.1291	3	3	1.143	0.1291	3	3	1.087	0.1291	3	3	1.173	0.1291	3	3	NA	NA	NA	NA	NA	NA	NA	NA	NA	NA	NA	NA	1.149	0.1291	3	3	NA	NA	NA	NA	1.072	0.1291	3	3	NA	NA	NA	NA	1.094	0.1099	3	3
A0A096TZC6	Zm00001d016665	0.903	0.2177	5	5	0.848	0.2546	5	7	0.959	0.2177	5	5	1.069	0.2546	5	7	1.129	0.3838	6	10	1.069	0.3838	6	10	1.364	0.2878	2	7	0.843	0.2177	5	5	1.049	0.2878	2	7	1.059	0.2546	5	7	1.07	0.2878	2	7	NA	NA	NA	NA
A0A096U096	Zm00001d018274	0.957	0.0689	3	3	0.866	0.0503	2	2	1.155	0.0689	3	3	1.032	0.0503	2	2	1.206	0.1601	7	7	0.831	0.1601	7	7	1.044	0.1192	5	5	1.1	0.0689	3	3	1.157	0.1192	5	5	0.851	0.0503	2	2	1.082	0.1192	5	5	NA	NA	NA	NA
A0A096U1W0	Zm00001d002052	0.825	0.0824	1	1	1.202	0.0824	1	1	0.886	0.0824	1	1	0.978	0.0824	1	1	1.045	0.1235	1	1	1.22	0.1235	1	1	NA	NA	NA	NA	0.776	0.0824	1	1	NA	NA	NA	NA	1.209	0.0824	1	1	NA	NA	NA	NA	1.247	0.2059	2	2
A0A096U230	Zm00001d028542	1.005	0.3917	11	11	0.973	0.3917	12	12	0.938	0.3917	11	11	0.885	0.3917	12	12	1.636	0.3981	14	14	1.101	0.3981	14	14	1.101	0.3726	13	13	0.919	0.3917	11	11	0.91	0.3726	13	13	0.935	0.3917	12	12	1.356	0.3726	13	13	0.872	0.4204	12	12
A0A096U2E6	Zm00001d013607	1.096	0.1258	9	9	1.021	0.1678	10	10	0.982	0.1258	9	9	0.96	0.1678	10	10	1.017	0.1908	13	13	1.01	0.1908	13	13	1.096	0.1854	14	14	1.115	0.1258	9	9	1.111	0.1854	14	14	1.013	0.1678	10	10	1.027	0.1854	14	14	0.94	0.1691	10	10
A0A096U2F7	Zm00001d037214	0.65	0.0252	3	3	NA	NA	NA	NA	0.794	0.0252	3	3	NA	NA	NA	NA	0.827	0.0981	13	13	1.039	0.0981	13	13	1.35	0.0865	11	11	0.906	0.0252	3	3	1.482	0.0865	11	11	NA	NA	NA	NA	1.225	0.0865	11	11	1.263	0.0105	2	2
A0A096U3P0	Zm00001d035802	1.166	0.0943	3	3	1.082	0.0539	2	2	1.277	0.0943	3	3	1.073	0.0539	2	2	1.069	0.202	9	9	1.174	0.202	9	9	1.039	0.202	9	9	1.21	0.0943	3	3	1.016	0.202	9	9	1.126	0.0539	2	2	1.221	0.202	9	9	1.211	0.096	4	4
A0A096U3W0	Zm00001d038485	1.051	0.0593	5	5	0.933	0.039	4	4	1.119	0.0593	5	5	0.84	0.039	4	4	0.984	0.0974	11	11	0.973	0.0974	11	11	1.034	0.0627	8	8	1.057	0.0593	5	5	1.01	0.0627	8	8	0.948	0.039	4	4	1	0.0627	8	8	NA	NA	NA	NA
A0A096U487	Zm00001d042061	NA	NA	NA	NA	NA	NA	NA	NA	NA	NA	NA	NA	NA	NA	NA	NA	0.862	0.2871	4	4	1.023	0.2871	4	4	1.025	0.104	2	2	NA	NA	NA	NA	0.887	0.104	2	2	NA	NA	NA	NA	0.979	0.104	2	2	0.98	0.1733	2	2
A0A096U6E4	Zm00001d015213	0.74	0.0247	1	1	0.792	0.0417	2	2	0.687	0.0247	1	1	0.998	0.0417	2	2	1.151	0.0802	3	3	0.601	0.0802	3	3	0.888	0.1327	5	6	0.717	0.0247	1	1	0.958	0.1327	5	6	1.15	0.0417	2	2	0.761	0.1327	5	6	1.023	0.0571	3	3
A0A096U6Q0	Zm00001d006676	NA	NA	NA	NA	1.042	0.0641	1	1	NA	NA	NA	NA	1.087	0.0641	1	1	NA	NA	NA	NA	NA	NA	NA	NA	1.337	0.0641	1	1	NA	NA	NA	NA	1.195	0.0641	1	1	0.899	0.0641	1	1	1.302	0.0641	1	1	1.12	0.0641	1	1
A0A096U6X9	Zm00001d002822	0.903	0.645	10	39	0.856	0.6502	10	40	0.816	0.645	10	39	0.775	0.6502	10	40	0.974	0.5878	7	34	0.871	0.5878	7	34	0.961	0.5527	8	33	0.937	0.645	10	39	0.825	0.5527	8	33	0.748	0.6502	10	40	0.95	0.5527	8	33	0.779	0.5189	4	31
A0A096U7A9	Zm00001d020827	0.64	0.589	3	32	2.238	0.5946	3	33	3.044	0.589	3	32	2.059	0.5946	3	33	1.746	0.6158	2	38	1.117	0.6158	2	38	1.949	0.5607	15	35	3.32	0.589	3	32	1.505	0.5607	15	35	2.333	0.5946	3	33	1.556	0.5607	15	35	NA	NA	NA	NA
A0A096U7E4	Zm00001d027723	NA	NA	NA	NA	NA	NA	NA	NA	NA	NA	NA	NA	NA	NA	NA	NA	1.456	0.0307	2	2	1.209	0.0307	2	2	1.293	0.0319	2	2	NA	NA	NA	NA	1.246	0.0319	2	2	NA	NA	NA	NA	1.074	0.0319	2	2	1.262	0.0466	2	2
A0A096U7P6	Zm00001d042525	1.225	0.5563	3	14	1.496	0.553	5	14	1.129	0.5563	3	14	1.169	0.553	5	14	1.021	0.5662	4	14	1.084	0.5662	4	14	NA	NA	NA	NA	1.427	0.5563	3	14	NA	NA	NA	NA	1.043	0.553	5	14	NA	NA	NA	NA	0.843	0.457	4	13
A0A096U7Y9	Zm00001d002326	1.049	0.1784	5	6	1.17	0.3078	8	10	0.995	0.1784	5	6	1.155	0.3078	8	10	1.494	0.2216	5	6	0.984	0.2216	5	6	0.925	0.2137	4	7	0.68	0.1784	5	6	0.899	0.2137	4	7	0.79	0.3078	8	10	1.032	0.2137	4	7	0.902	0.0804	2	3
A0A096U866	Zm00001d040322	0.936	0.3548	5	5	1.047	0.3548	6	6	0.936	0.3548	5	5	0.873	0.3548	6	6	0.859	0.2097	3	3	1.251	0.2097	3	3	NA	NA	NA	NA	0.914	0.3548	5	5	NA	NA	NA	NA	0.984	0.3548	6	6	NA	NA	NA	NA	0.901	0.2258	3	3
A0A096U8A9	Zm00001d005828	1.115	0.1508	1	4	1.02	0.0952	1	3	1.157	0.1508	1	4	1.104	0.0952	1	3	0.883	0.2579	3	5	1.489	0.2579	3	5	NA	NA	NA	NA	1.079	0.1508	1	4	NA	NA	NA	NA	1.35	0.0952	1	3	NA	NA	NA	NA	1.382	0.0952	1	2
A0A096U8G3	Zm00001d006573	NA	NA	NA	NA	NA	NA	NA	NA	NA	NA	NA	NA	NA	NA	NA	NA	1.049	0.0935	3	4	1.158	0.0935	3	4	1.008	0.1277	3	6	NA	NA	NA	NA	1.029	0.1277	3	6	NA	NA	NA	NA	0.925	0.1277	3	6	0.967	0.0265	1	1
A0A096U8U9	Zm00001d020669	0.946	0.2047	12	12	1.012	0.2094	11	11	1.128	0.2047	12	12	1.156	0.2094	11	11	1.063	0.2913	16	16	1.077	0.2913	16	16	1.196	0.2346	14	14	1.101	0.2047	12	12	1.079	0.2346	14	14	1.017	0.2094	11	11	0.999	0.2346	14	14	0.97	0.3748	17	17
A0A096U902	Zm00001d000094	1.164	0.2963	2	5	1.294	0.2963	2	5	1.158	0.2963	2	5	1.334	0.2963	2	5	1.068	0.1333	3	3	1.079	0.1333	3	3	1.234	0.3037	3	6	1.017	0.2963	2	5	0.893	0.3037	3	6	1.492	0.2963	2	5	0.814	0.3037	3	6	0.675	0.1333	3	3
A0A096U9K7	Zm00001d033159	NA	NA	NA	NA	1.052	0.0525	2	2	NA	NA	NA	NA	1.164	0.0525	2	2	0.94	0.0525	1	2	1.014	0.0525	1	2	1.081	0.0926	2	4	NA	NA	NA	NA	1.016	0.0926	2	4	1.21	0.0525	2	2	1.057	0.0926	2	4	1.432	0.0864	3	3
A0A096UA28	Zm00001d039221	1.417	0.3444	1	6	NA	NA	NA	NA	1.399	0.3444	1	6	NA	NA	NA	NA	1.174	0.3377	1	5	0.837	0.3377	1	5	1.289	0.4305	1	7	1.3	0.3444	1	6	0.989	0.4305	1	7	NA	NA	NA	NA	0.996	0.4305	1	7	0.592	0.4503	1	6
A0A096UAK8	Zm00001d017857	0.44	0.3402	1	11	1.147	0.3462	1	11	1.167	0.3402	1	11	1.104	0.3462	1	11	1.109	0.4231	1	14	1.128	0.4231	1	14	0.828	0.3964	6	12	1.45	0.3402	1	11	0.949	0.3964	6	12	0.539	0.3462	1	11	0.804	0.3964	6	12	0.815	0.3018	6	9
A0A096UAP4	Zm00001d028745	1.012	0.217	4	4	0.93	0.217	3	3	1.089	0.217	4	4	1.01	0.217	3	3	NA	NA	NA	NA	NA	NA	NA	NA	1.015	0.1698	3	3	1.239	0.217	4	4	0.904	0.1698	3	3	0.911	0.217	3	3	0.67	0.1698	3	3	NA	NA	NA	NA
A0A096UAW2	Zm00001d042761	0.988	0.0516	2	2	0.912	0.1522	5	5	1.173	0.0516	2	2	1.014	0.1522	5	5	NA	NA	NA	NA	NA	NA	NA	NA	1.129	0.1984	6	6	1.141	0.0516	2	2	0.906	0.1984	6	6	0.93	0.1522	5	5	0.895	0.1984	6	6	1.051	0.087	3	3
A0A096UAZ3	Zm00001d017467	0.811	0.3133	5	5	0.772	0.3092	4	4	0.762	0.3133	5	5	0.826	0.3092	4	4	1.039	0.3414	5	5	0.845	0.3414	5	5	0.849	0.3414	5	5	0.816	0.3133	5	5	0.763	0.3414	5	5	0.913	0.3092	4	4	1.405	0.3414	5	5	1.175	0.4297	7	7
A0A096UB15	Zm00001d007937	0.74	0.405	5	14	1.148	0.5094	8	17	1.164	0.405	5	14	1.281	0.5094	8	17	1.12	0.3653	6	13	1.123	0.3653	6	13	NA	NA	NA	NA	1.235	0.405	5	14	NA	NA	NA	NA	0.696	0.5094	8	17	NA	NA	NA	NA	0.898	0.3758	6	14
A0A096UBL2	Zm00001d015618	NA	NA	NA	NA	NA	NA	NA	NA	NA	NA	NA	NA	NA	NA	NA	NA	NA	NA	NA	NA	NA	NA	NA	NA	NA	NA	NA	NA	NA	NA	NA	NA	NA	NA	NA	NA	NA	NA	NA	NA	NA	NA	NA	NA	1.055	0.2775	7	7
A0A096UBU1	Zm00001d042388	0.926	0.0971	1	1	1.083	0.0971	1	1	0.807	0.0971	1	1	0.876	0.0971	1	1	0.988	0.2571	3	3	1.069	0.2571	3	3	0.972	0.2571	3	3	0.888	0.0971	1	1	1.03	0.2571	3	3	1.207	0.0971	1	1	1.098	0.2571	3	3	1.104	0.1943	2	2
A0A096UC41	Zm00001d044267	0.573	0.3072	6	6	0.766	0.2058	4	4	0.844	0.3072	6	6	0.745	0.2058	4	4	1.173	0.1478	3	3	0.538	0.1478	3	3	1.079	0.2754	6	6	0.973	0.3072	6	6	1.252	0.2754	6	6	0.787	0.2058	4	4	0.986	0.2754	6	6	1.173	0.0986	2	2
A0A096UC65	Zm00001d015651	NA	NA	NA	NA	NA	NA	NA	NA	NA	NA	NA	NA	NA	NA	NA	NA	0.961	0.2418	7	7	0.895	0.2418	7	7	1.294	0.1394	4	4	NA	NA	NA	NA	1.065	0.1394	4	4	NA	NA	NA	NA	0.928	0.1394	4	4	1.063	0.1808	5	5
A0A096UCQ5	Zm00001d013139	1.383	0.4067	1	16	NA	NA	NA	NA	1.244	0.4067	1	16	NA	NA	NA	NA	0.745	0.5011	2	20	0.798	0.5011	2	20	1.137	0.5708	2	20	0.914	0.4067	1	16	1.425	0.5708	2	20	NA	NA	NA	NA	1.134	0.5708	2	20	NA	NA	NA	NA
A0A096UD48	Zm00001d043511	0.927	0.1719	6	7	0.997	0.1996	8	9	0.961	0.1719	6	7	0.997	0.1996	8	9	1.039	0.2846	11	11	0.908	0.2846	11	11	0.913	0.2945	10	11	0.9	0.1719	6	7	0.964	0.2945	10	11	0.813	0.1996	8	9	0.908	0.2945	10	11	0.967	0.17	8	8
A0A096UDB7	Zm00001d004125	1.056	0.3008	18	56	1.114	0.2935	23	59	1.04	0.3008	18	56	1.047	0.2935	23	59	1.101	0.367	23	68	1.155	0.367	23	68	1.161	0.321	22	61	1.26	0.3008	18	56	1.257	0.321	22	61	1.056	0.2935	23	59	1.066	0.321	22	61	0.863	0.262	48	53
A0A096UDQ3	Zm00001d016893	0.85	0.1362	2	2	0.789	0.1033	2	2	0.793	0.1362	2	2	0.863	0.1033	2	2	0.95	0.061	2	2	0.796	0.061	2	2	0.885	0.1972	3	4	0.916	0.1362	2	2	0.945	0.1972	3	4	1.071	0.1033	2	2	0.986	0.1972	3	4	1.094	0.1643	2	2
A0A096UDS3	Zm00001d043905	1.218	0.6863	1	7	0.964	0.7516	9	9	0.883	0.6863	1	7	0.89	0.7516	9	9	0.823	0.6144	7	7	0.799	0.6144	7	7	0.936	0.7386	1	8	0.865	0.6863	1	7	0.937	0.7386	1	8	1.155	0.7516	9	9	0.974	0.7386	1	8	NA	NA	NA	NA
A0A096UE00	Zm00001d019397	1.235	0.2066	5	5	1.52	0.0918	2	2	1.117	0.2066	5	5	1.2	0.0918	2	2	NA	NA	NA	NA	NA	NA	NA	NA	0.855	0.377	9	9	1.264	0.2066	5	5	1.086	0.377	9	9	0.885	0.0918	2	2	1.523	0.377	9	9	NA	NA	NA	NA
A0A096UEY3	Zm00001d016943	0.801	0.4615	3	7	0.72	0.4615	3	7	0.8	0.4615	3	7	0.73	0.4615	3	7	0.735	0.3022	3	4	0.94	0.3022	3	4	0.877	0.3681	3	5	0.659	0.4615	3	7	0.919	0.3681	3	5	0.793	0.4615	3	7	0.881	0.3681	3	5	1.027	0.4615	3	7
A0A096UF30	Zm00001d007905	1.204	0.1489	5	5	1.261	0.1687	6	6	1.1	0.1489	5	5	1.091	0.1687	6	6	1.177	0.2208	7	7	0.961	0.2208	7	7	1.218	0.1514	5	5	0.817	0.1489	5	5	1.297	0.1514	5	5	0.999	0.1687	6	6	1.174	0.1514	5	5	1.439	0.0968	3	3
A0A096UFQ8	Zm00001d013135	1.634	0.4027	6	6	1.216	0.2919	5	5	1.176	0.4027	6	6	0.944	0.2919	5	5	1.022	0.1879	3	3	0.754	0.1879	3	3	NA	NA	NA	NA	1.103	0.4027	6	6	NA	NA	NA	NA	1.458	0.2919	5	5	NA	NA	NA	NA	1.042	0.1711	3	3
A0A096UGF5	Zm00001d040686	1.231	0.3307	4	4	0.999	0.3228	4	4	1.122	0.3307	4	4	0.922	0.3228	4	4	1.047	0.5433	7	7	1.042	0.5433	7	7	1.1	0.4488	6	6	1.266	0.3307	4	4	1.305	0.4488	6	6	0.908	0.3228	4	4	1.041	0.4488	6	6	0.921	0.3228	4	4
A0A096UGL9	Zm00001d033764	0.839	0.0622	3	3	1.013	0.0856	4	4	0.762	0.0622	3	3	1.176	0.0856	4	4	0.954	0.0887	3	7	1.068	0.0887	3	7	1.046	0.1162	4	9	0.759	0.0622	3	3	1.069	0.1162	4	9	1.06	0.0856	4	4	0.985	0.1162	4	9	1.089	0.0754	4	4
A0A096UGV3	Zm00001d017522	0.986	0.2926	11	11	0.889	0.2599	10	10	0.978	0.2926	11	11	1.078	0.2599	10	10	1.127	0.3339	16	16	0.916	0.3339	16	16	1.045	0.3184	18	18	1.083	0.2926	11	11	1.152	0.3184	18	18	0.778	0.2599	10	10	1.036	0.3184	18	18	0.993	0.2375	11	11
A0A096UH19	Zm00001d019454	2.115	0.2067	5	5	1.647	0.3891	7	7	2.022	0.2067	5	5	1.714	0.3891	7	7	1.459	0.152	4	5	1.757	0.152	4	5	0.992	0.152	4	5	1.351	0.2067	5	5	1.335	0.152	4	5	0.981	0.3891	7	7	1.183	0.152	4	5	0.713	0.307	5	5
A0A096UH29	Zm00001d029196	0.862	0.1496	2	5	0.708	0.1763	2	6	0.682	0.1496	2	5	0.898	0.1763	2	6	NA	NA	NA	NA	NA	NA	NA	NA	1.068	0.1942	1	6	0.738	0.1496	2	5	1.216	0.1942	1	6	0.898	0.1763	2	6	0.657	0.1942	1	6	0.951	0.0446	1	2
A0A096UHC0	Zm00001d005558	1.643	0.1288	1	9	1.428	0.1607	1	11	1.635	0.1288	1	9	1.207	0.1607	1	11	1.16	0.2196	1	14	1.257	0.2196	1	14	1.035	0.2589	1	18	0.991	0.1288	1	9	0.692	0.2589	1	18	1.394	0.1607	1	11	1.223	0.2589	1	18	0.994	0.1693	1	10
A0A096UHC7	Zm00001d021893	0.969	0.0369	2	2	1.043	0.1065	4	4	1.122	0.0369	2	2	0.937	0.1065	4	4	1.091	0.3537	13	15	1.098	0.3537	13	15	1.1	0.2585	11	12	1.133	0.0369	2	2	1.09	0.2585	11	12	0.935	0.1065	4	4	0.925	0.2585	11	12	0.997	0.1179	5	5
A0A096UHG1	Zm00001d044106	0.956	0.0654	3	3	0.629	0.0654	3	3	0.905	0.0654	3	3	0.866	0.0654	3	3	0.919	0.0443	2	2	1.331	0.0443	2	2	0.801	0.0633	3	3	0.528	0.0654	3	3	0.507	0.0633	3	3	0.905	0.0654	3	3	0.764	0.0633	3	3	2.26	0.0401	2	2
A0A096UHG3	Zm00001d032615	0.914	0.3974	22	22	1.139	0.404	24	24	1	0.3974	22	22	0.995	0.404	24	24	1.071	0.4437	25	25	1.101	0.4437	25	25	1.196	0.4421	23	24	1.04	0.3974	22	22	1.37	0.4421	23	24	0.929	0.404	24	24	1.077	0.4421	23	24	0.944	0.4123	24	24
A0A096UJ03	Zm00001d019895	NA	NA	NA	NA	NA	NA	NA	NA	NA	NA	NA	NA	NA	NA	NA	NA	1.394	0.1829	1	1	1.049	0.1829	1	1	0.819	0.1829	1	1	NA	NA	NA	NA	0.877	0.1829	1	1	NA	NA	NA	NA	0.938	0.1829	1	1	0.659	0.1829	1	1
A0A096UJ84	Zm00001d010832	1.164	0.2699	3	3	1.304	0.2699	3	3	0.944	0.2699	3	3	0.979	0.2699	3	3	0.648	0.319	4	4	0.876	0.319	4	4	1.167	0.3129	4	4	1.125	0.2699	3	3	1.072	0.3129	4	4	1.249	0.2699	3	3	0.917	0.3129	4	4	1.234	0.2577	3	3
A0A096UJG2	Zm00001d029497	1.24	0.0807	1	1	0.808	0.0807	1	1	0.924	0.0807	1	1	1.159	0.0807	1	1	NA	NA	NA	NA	NA	NA	NA	NA	NA	NA	NA	NA	0.947	0.0807	1	1	NA	NA	NA	NA	0.951	0.0807	1	1	NA	NA	NA	NA	NA	NA	NA	NA
A0A096UJJ4	Zm00001d028954	NA	NA	NA	NA	NA	NA	NA	NA	NA	NA	NA	NA	NA	NA	NA	NA	1.364	0.134	2	2	1.118	0.134	2	2	1.278	0.0722	1	1	NA	NA	NA	NA	0.981	0.0722	1	1	NA	NA	NA	NA	1.041	0.0722	1	1	1.837	0.0515	1	1
A1JUJ0	Zm00001d048201	1.106	0.1745	1	8	1.276	0.2608	12	12	0.844	0.1745	1	8	1.056	0.2608	12	12	0.921	0.2333	10	10	1.09	0.2333	10	10	1.377	0.302	12	13	1.094	0.1745	1	8	1.275	0.302	12	13	1.316	0.2608	12	12	0.704	0.302	12	13	0.643	0.1451	6	6
A1Y9I7	Zm00001d013781	0.987	0.2921	3	5	1.076	0.1948	2	3	1.236	0.2921	3	5	0.965	0.1948	2	3	1.416	0.2734	3	4	1.182	0.2734	3	4	1.377	0.1798	2	3	1.243	0.2921	3	5	1.179	0.1798	2	3	0.916	0.1948	2	3	1.253	0.1798	2	3	0.91	0.1536	2	2
A2T1W7	Zm00001d042869	0.981	0.3871	7	9	0.948	0.3677	7	9	0.9	0.3871	7	9	0.954	0.3677	7	9	0.755	0.3194	9	11	0.797	0.3194	9	11	0.939	0.3	7	9	0.778	0.3871	7	9	0.815	0.3	7	9	1.252	0.3677	7	9	0.929	0.3	7	9	0.997	0.2516	6	8
A3FMB9	Zm00001d006235	1.085	0.2972	2	6	1.144	0.3373	1	6	1.001	0.2972	2	6	0.99	0.3373	1	6	0.82	0.3936	1	8	1.013	0.3936	1	8	1.146	0.3815	1	7	0.799	0.2972	2	6	1.051	0.3815	1	7	1.057	0.3373	1	6	0.899	0.3815	1	7	0.922	0.3414	1	7
A5GZ73	Zm00001d033910	1.168	0.6772	30	30	1.115	0.7129	32	32	1.151	0.6772	30	30	1.157	0.7129	32	32	1.217	0.6535	28	28	1.196	0.6535	28	28	1.146	0.6911	30	30	1.039	0.6772	30	30	0.807	0.6911	30	30	0.994	0.7129	32	32	0.941	0.6911	30	30	1.038	0.5822	26	26
A5HEH5	Zm00001d048833	0.966	0.2136	4	4	0.909	0.2136	4	4	0.995	0.2136	4	4	0.826	0.2136	4	4	0.894	0.2182	3	3	1.031	0.2182	3	3	0.915	0.1455	2	2	0.817	0.2136	4	4	0.835	0.1455	2	2	1.148	0.2136	4	4	0.942	0.1455	2	2	1.948	0.1364	2	2
A8IK79	Zm00001d025401	NA	NA	NA	NA	NA	NA	NA	NA	NA	NA	NA	NA	NA	NA	NA	NA	NA	NA	NA	NA	NA	NA	NA	NA	1.598	0.4808	2	6	NA	NA	NA	NA	1.38	0.4808	2	6	NA	NA	NA	NA	1.008	0.4808	2	6	0.96	0.3846	2	2
A9P711	Zm00001d007229	NA	NA	NA	NA	NA	NA	NA	NA	NA	NA	NA	NA	NA	NA	NA	NA	0.907	0.2857	12	13	1.146	0.2857	12	13	0.832	0.1609	8	8	NA	NA	NA	NA	1.066	0.1609	8	8	NA	NA	NA	NA	0.931	0.1609	8	8	1.012	0.094	3	4
B1P123	Zm00001d049181	1.036	0.2876	1	9	0.738	0.2876	9	9	0.603	0.2876	1	9	1.003	0.2876	9	9	NA	NA	NA	NA	NA	NA	NA	NA	NA	NA	NA	NA	0.697	0.2876	1	9	NA	NA	NA	NA	0.832	0.2876	9	9	NA	NA	NA	NA	0.567	0.2798	1	10
B1P2H3	Zm00001d046971	1.334	0.4904	4	27	1.351	0.4476	3	25	1.2	0.4904	4	27	1.237	0.4476	3	25	1.493	0.4756	3	26	1.413	0.4756	3	26	1.136	0.4919	3	26	1.299	0.4904	4	27	1.118	0.4919	3	26	1.102	0.4476	3	25	1.542	0.4919	3	26	0.865	0.4668	1	25
B1P2H4	Zm00001d036630	NA	NA	NA	NA	NA	NA	NA	NA	NA	NA	NA	NA	NA	NA	NA	NA	NA	NA	NA	NA	NA	NA	NA	NA	NA	NA	NA	NA	NA	NA	NA	NA	NA	NA	NA	NA	NA	NA	NA	NA	NA	NA	NA	NA	1.076	0.483	3	27
B1P759	Zm00001d035001	0.566	0.5467	1	3	1.178	0.5467	1	3	0.931	0.5467	1	3	0.968	0.5467	1	3	1.817	0.3467	3	3	1.344	0.3467	3	3	1.528	0.3467	3	3	0.413	0.5467	1	3	0.02	0.3467	3	3	0.426	0.5467	1	3	3.381	0.3467	3	3	2.466	0.6667	2	4
B2LXS7	Zm00001d036148	0.849	0.2218	4	4	0.858	0.2218	4	4	0.863	0.2218	4	4	0.97	0.2218	4	4	1.123	0.2857	5	5	0.941	0.2857	5	5	1.082	0.3195	6	6	0.895	0.2218	4	4	0.871	0.3195	6	6	1.02	0.2218	4	4	1.097	0.3195	6	6	1.009	0.2556	5	5
B2Y0K4	Zm00001d018969	1.298	0.0658	1	1	1.061	0.0658	1	1	1.147	0.0658	1	1	1.01	0.0658	1	1	0.727	0.2539	5	5	0.977	0.2539	5	5	1.16	0.3824	8	8	1.188	0.0658	1	1	1.25	0.3824	8	8	0.93	0.0658	1	1	1.069	0.3824	8	8	0.982	0.1536	3	3
B4F7U0	Zm00001d048271	NA	NA	NA	NA	NA	NA	NA	NA	NA	NA	NA	NA	NA	NA	NA	NA	0.805	0.5366	13	13	0.873	0.5366	13	13	0.903	0.5691	2	14	NA	NA	NA	NA	1.077	0.5691	2	14	NA	NA	NA	NA	1.076	0.5691	2	14	1.142	0.3089	1	6
B4F7V1	Zm00001d041775	0.796	0.3849	8	8	0.778	0.4158	9	9	0.835	0.3849	8	8	0.669	0.4158	9	9	0.883	0.268	6	6	0.962	0.268	6	6	1.217	0.2199	5	5	0.791	0.3849	8	8	0.7	0.2199	5	5	0.795	0.4158	9	9	0.936	0.2199	5	5	0.878	0.2955	6	6
B4F7W4	Zm00001d030109	0.839	0.2005	5	5	1.19	0.1432	3	3	0.882	0.2005	5	5	0.863	0.1432	3	3	0.951	0.1484	4	4	0.995	0.1484	4	4	1.384	0.2604	8	8	1.087	0.2005	5	5	1.188	0.2604	8	8	0.787	0.1432	3	3	1.088	0.2604	8	8	1.033	0.1979	6	6
B4F7W6	Zm00001d023984	NA	NA	NA	NA	1.501	0.041	1	1	NA	NA	NA	NA	1.165	0.041	1	1	0.636	0.1282	4	4	0.88	0.1282	4	4	1.16	0.0923	3	3	NA	NA	NA	NA	1.321	0.0923	3	3	1.481	0.041	1	1	1.632	0.0923	3	3	1.185	0.0436	2	2
B4F7W8	Zm00001d008622	0.815	0.0871	3	3	1.125	0.1645	6	6	0.785	0.0871	3	3	0.886	0.1645	6	6	1.277	0.1226	4	4	1.073	0.1226	4	4	1.139	0.1258	4	4	1.105	0.0871	3	3	1.398	0.1258	4	4	0.946	0.1645	6	6	1.269	0.1258	4	4	1.031	0.0935	3	3
B4F817	Zm00001d035595	0.771	0.5935	6	10	0.901	0.5935	6	10	0.725	0.5935	6	10	0.9	0.5935	6	10	NA	NA	NA	NA	NA	NA	NA	NA	0.743	0.6589	1	11	0.787	0.5935	6	10	0.849	0.6589	1	11	1.247	0.5935	6	10	0.726	0.6589	1	11	0.595	0.4486	4	8
B4F820	Zm00001d021310	1.156	0.7434	3	18	1.121	0.7566	4	19	1.269	0.7434	3	18	1.119	0.7566	4	19	1.045	0.5625	3	15	1.01	0.5625	3	15	NA	NA	NA	NA	1.129	0.7434	3	18	NA	NA	NA	NA	1.006	0.7566	4	19	NA	NA	NA	NA	0.995	0.5625	3	15
B4F822	Zm00001d022629	1.043	0.2972	2	6	1.185	0.3534	2	7	0.859	0.2972	2	6	0.94	0.3534	2	7	1.015	0.3936	1	8	1.008	0.3936	1	8	1.126	0.3815	1	7	1.053	0.2972	2	6	1.046	0.3815	1	7	1.063	0.3534	2	7	1.012	0.3815	1	7	1.095	0.3574	2	8
B4F833	Zm00001d030677	NA	NA	NA	NA	NA	NA	NA	NA	NA	NA	NA	NA	NA	NA	NA	NA	0.879	0.3097	2	9	0.754	0.3097	2	9	1.19	0.3778	3	11	NA	NA	NA	NA	1.088	0.3778	3	11	NA	NA	NA	NA	1.207	0.3778	3	11	NA	NA	NA	NA
B4F836	Zm00001d037775	0.993	0.4006	13	15	1.144	0.3631	11	13	1	0.4006	13	15	1.114	0.3631	11	13	1.144	0.3429	9	11	0.921	0.3429	9	11	1.193	0.4755	15	17	1.013	0.4006	13	15	0.858	0.4755	15	17	1.022	0.3631	11	13	0.968	0.4755	15	17	0.956	0.4063	12	14
B4F848	Zm00001d045025	0.831	0.6748	13	16	0.943	0.7358	14	18	0.838	0.6748	13	16	0.795	0.7358	14	18	0.986	0.6057	11	13	0.955	0.6057	11	13	1.181	0.6667	11	14	0.886	0.6748	13	16	1.127	0.6667	11	14	0.964	0.7358	14	18	1.207	0.6667	11	14	0.916	0.7073	14	17
B4F856	Zm00001d025340	1.079	0.1456	3	3	1	0.1297	3	3	1.061	0.1456	3	3	0.936	0.1297	3	3	1.721	0.1234	5	5	1.355	0.1234	5	5	0.896	0.1297	4	4	1.086	0.1456	3	3	0.727	0.1297	4	4	1.71	0.1297	3	3	1.16	0.1297	4	4	1.134	0.1076	2	2
B4F874	Zm00001d032380	1.18	0.3372	2	8	1.626	0.3563	1	9	1.207	0.3372	2	8	0.807	0.3563	1	9	1.479	0.3372	2	8	1.091	0.3372	2	8	0.077	0.4559	2	10	1.241	0.3372	2	8	1.137	0.4559	2	10	1.165	0.3563	1	9	0.261	0.4559	2	10	0.54	0.3487	2	9
B4F892	Zm00001d016619	1.137	0.1912	1	5	0.979	0.1654	1	4	1.11	0.1912	1	5	1.184	0.1654	1	4	1.207	0.2132	1	4	1.06	0.2132	1	4	0.96	0.1728	1	4	1.243	0.1912	1	5	0.992	0.1728	1	4	0.915	0.1654	1	4	0.929	0.1728	1	4	0.999	0.136	1	2
B4F8A0	Zm00001d004380	1.004	0.0941	2	2	1.323	0.0635	2	2	1.072	0.0941	2	2	1.243	0.0635	2	2	0.753	0.0282	1	1	1.166	0.0282	1	1	NA	NA	NA	NA	0.945	0.0941	2	2	NA	NA	NA	NA	0.806	0.0635	2	2	NA	NA	NA	NA	NA	NA	NA	NA
B4F8B3	Zm00001d004136	0.913	0.2329	5	5	0.882	0.1491	4	4	0.885	0.2329	5	5	0.834	0.1491	4	4	1.222	0.1398	3	3	1.018	0.1398	3	3	1.076	0.2174	5	5	0.964	0.2329	5	5	1.004	0.2174	5	5	0.88	0.1491	4	4	1.032	0.2174	5	5	1.037	0.1056	2	2
B4F8B9	Zm00001d018468	0.718	0.168	5	5	0.888	0.2257	7	7	0.911	0.168	5	5	0.847	0.2257	7	7	1.131	0.4961	10	11	1.153	0.4961	10	11	1.149	0.4331	11	11	1.004	0.168	5	5	1.009	0.4331	11	11	0.915	0.2257	7	7	1.006	0.4331	11	11	1.041	0.3386	8	9
B4F8D2	Zm00001d034440	NA	NA	NA	NA	NA	NA	NA	NA	NA	NA	NA	NA	NA	NA	NA	NA	0.8	0.3515	1	12	0.844	0.3515	1	12	0.872	0.3144	1	11	NA	NA	NA	NA	1.076	0.3144	1	11	NA	NA	NA	NA	0.963	0.3144	1	11	1.246	0.3713	3	12
B4F8J0	Zm00001d011353	0.958	0.1633	3	3	NA	NA	NA	NA	1.067	0.1633	3	3	NA	NA	NA	NA	NA	NA	NA	NA	NA	NA	NA	NA	NA	NA	NA	NA	0.972	0.1633	3	3	NA	NA	NA	NA	NA	NA	NA	NA	NA	NA	NA	NA	1.042	0.1276	2	2
B4F8J2	Zm00001d010799	1.056	0.3896	13	13	NA	NA	NA	NA	1.017	0.3896	13	13	NA	NA	NA	NA	1.141	0.3681	10	10	0.928	0.3681	10	10	1.357	0.3436	10	10	1.107	0.3896	13	13	1.306	0.3436	10	10	NA	NA	NA	NA	1.183	0.3436	10	10	NA	NA	NA	NA
B4F8J3	Zm00001d009315	1.282	0.117	4	4	1.045	0.1337	5	5	1.262	0.117	4	4	1.253	0.1337	5	5	1.798	0.1365	5	5	1.228	0.1365	5	5	1.181	0.1504	6	6	0.812	0.117	4	4	0.979	0.1504	6	6	1.194	0.1337	5	5	1.433	0.1504	6	6	1.239	0.0891	3	3
B4F8K1	Zm00001d002395	1.616	0.5451	4	14	1.598	0.5164	5	14	1.297	0.5451	4	14	1.252	0.5164	5	14	1.079	0.6189	1	16	1.209	0.6189	1	16	0.845	0.6352	1	17	1.627	0.5451	4	14	1.552	0.6352	1	17	0.977	0.5164	5	14	0.974	0.6352	1	17	1.039	0.4713	5	13
B4F8L0	Zm00001d042530	1.151	0.4082	9	9	0.809	0.4652	1	12	1.233	0.4082	9	9	1.057	0.4652	1	12	0.947	0.5411	4	13	1.135	0.5411	4	13	0.899	0.4937	3	13	1.003	0.4082	9	9	0.921	0.4937	3	13	0.914	0.4652	1	12	0.82	0.4937	3	13	1.068	0.4557	13	13
B4F8L7	Zm00001d027488	1.203	0.6058	18	20	1.079	0.5078	17	18	1.426	0.6058	18	20	1.294	0.5078	17	18	1.527	0.5791	18	25	0.934	0.5791	18	25	0.97	0.5746	19	25	1.237	0.6058	18	20	1.009	0.5746	19	25	1.061	0.5078	17	18	0.993	0.5746	19	25	1.063	0.5479	13	22
B4F8L8	Zm00001d031969	1.195	0.3253	6	8	1.111	0.3253	6	8	0.919	0.3253	6	8	0.883	0.3253	6	8	0.892	0.3253	4	7	0.879	0.3253	4	7	1.02	0.3356	5	7	1.065	0.3253	6	8	1.023	0.3356	5	7	0.929	0.3253	6	8	1.278	0.3356	5	7	0.648	0.2561	4	6
B4F8M8	Zm00001d034015	0.749	0.3087	11	14	0.93	0.3199	11	14	0.744	0.3087	11	14	0.791	0.3199	11	14	0.782	0.336	13	15	0.789	0.336	13	15	0.914	0.3794	13	16	0.752	0.3087	11	14	0.645	0.3794	13	16	0.893	0.3199	11	14	1.093	0.3794	13	16	1.114	0.2926	11	12
B4F8P0	Zm00001d022390	0.633	0.1156	3	3	0.773	0.0578	2	2	0.548	0.1156	3	3	0.609	0.0578	2	2	0.354	0.1689	6	6	1.119	0.1689	6	6	1.066	0.0644	3	3	0.663	0.1156	3	3	1.133	0.0644	3	3	0.884	0.0578	2	2	1.207	0.0644	3	3	1.045	0.0578	2	2
B4F8P4	Zm00001d028536	1.143	0.2036	10	10	1.085	0.1805	9	9	1.05	0.2036	10	10	1.01	0.1805	9	9	1.027	0.1854	10	10	1.002	0.1854	10	10	1.249	0.2434	12	12	1.066	0.2036	10	10	1.012	0.2434	12	12	0.92	0.1805	9	9	1.166	0.2434	12	12	1.058	0.1474	6	6
B4F8P6	Zm00001d000316	1.086	0.7296	3	35	1.448	0.7469	3	34	1.26	0.7296	3	35	1.503	0.7469	3	34	1.491	0.7075	5	39	1.208	0.7075	5	39	1.062	0.6871	5	38	1.091	0.7296	3	35	0.991	0.6871	5	38	1.256	0.7469	3	34	1.128	0.6871	5	38	NA	NA	NA	NA
B4F8R5	Zm00001d018080	0.937	0.1141	6	6	0.982	0.0936	5	5	1.035	0.1141	6	6	1.006	0.0936	5	5	0.991	0.0513	3	3	1.051	0.0513	3	3	0.783	0.0551	3	4	0.952	0.1141	6	6	1.001	0.0551	3	4	1.136	0.0936	5	5	0.864	0.0551	3	4	1.29	0.0705	4	4
B4F8T5	Zm00001d016854	1.085	0.099	3	3	0.974	0.1359	4	4	1.098	0.099	3	3	0.981	0.1359	4	4	1.121	0.068	2	2	0.961	0.068	2	2	1.003	0.068	2	2	1.008	0.099	3	3	1.041	0.068	2	2	0.88	0.1359	4	4	0.952	0.068	2	2	0.934	0.0602	2	2
B4F8U8	Zm00001d017345	NA	NA	NA	NA	1.018	0.0707	2	2	NA	NA	NA	NA	0.87	0.0707	2	2	NA	NA	NA	NA	NA	NA	NA	NA	1.184	0.0934	3	3	NA	NA	NA	NA	1.349	0.0934	3	3	0.756	0.0707	2	2	1.347	0.0934	3	3	1.038	0.0429	1	1
B4F8V9	Zm00001d051742	1.003	0.2112	1	8	1.088	0.1738	1	6	1.188	0.2112	1	8	1.23	0.1738	1	6	0.556	0.1477	2	7	0.909	0.1477	2	7	0.783	0.2243	2	10	0.954	0.2112	1	8	0.885	0.2243	2	10	1.073	0.1738	1	6	0.912	0.2243	2	10	1.262	0.1215	4	4
B4F8W6	Zm00001d006309	0.929	0.5074	4	20	0.885	0.5243	3	20	0.849	0.5074	4	20	1.003	0.5243	3	20	0.93	0.4693	3	18	0.858	0.4693	3	18	NA	NA	NA	NA	0.946	0.5074	4	20	NA	NA	NA	NA	0.971	0.5243	3	20	NA	NA	NA	NA	0.52	0.4799	3	20
B4F8X3	Zm00001d045251	0.856	0.2129	7	12	0.831	0.2279	5	11	0.91	0.2129	7	12	0.883	0.2279	5	11	0.799	0.2624	10	15	1.04	0.2624	10	15	0.897	0.2204	8	12	0.969	0.2129	7	12	0.935	0.2204	8	12	0.774	0.2279	5	11	0.745	0.2204	8	12	1.487	0.096	2	6
B4F8Z1	Zm00001d028221	1.088	0.0507	3	3	NA	NA	NA	NA	1.12	0.0507	3	3	NA	NA	NA	NA	1.057	0.0593	3	3	1.048	0.0593	3	3	NA	NA	NA	NA	1.123	0.0507	3	3	NA	NA	NA	NA	NA	NA	NA	NA	NA	NA	NA	NA	0.994	0.0333	2	2
B4F917	Zm00001d051112	1.09	0.1497	2	6	1.244	0.1497	2	6	1.071	0.1497	2	6	1.015	0.1497	2	6	0.854	0.2551	2	9	0.775	0.2551	2	9	0.935	0.2366	3	10	1.061	0.1497	2	6	1.071	0.2366	3	10	0.999	0.1497	2	6	0.917	0.2366	3	10	1.13	0.1811	2	7
B4F925	Zm00001d037859	1.246	0.5447	2	9	1.683	0.5064	1	9	0.909	0.5447	2	9	1.769	0.5064	1	9	1.985	0.5574	1	9	2.036	0.5574	1	9	1.941	0.4723	1	8	0.97	0.5447	2	9	1.369	0.4723	1	8	1.732	0.5064	1	9	0.64	0.4723	1	8	0.624	0.3617	1	7
B4F932	Zm00001d028194	1.143	0.2698	1	11	1.093	0.1906	1	9	0.848	0.2698	1	11	1.131	0.1906	1	9	1.025	0.3717	5	15	1.07	0.3717	5	15	0.967	0.3226	4	14	1.132	0.2698	1	11	0.94	0.3226	4	14	0.844	0.1906	1	9	0.978	0.3226	4	14	NA	NA	NA	NA
B4F935	Zm00001d047166	1.327	0.0478	2	2	1.22	0.0686	2	2	1.354	0.0478	2	2	1.086	0.0686	2	2	1.387	0.1684	1	6	1.167	0.1684	1	6	1.407	0.0894	1	4	1.137	0.0478	2	2	0.739	0.0894	1	4	0.575	0.0686	2	2	0.74	0.0894	1	4	0.826	0.0665	2	2
B4F938	Zm00001d002358	0.931	0.4408	15	15	1.001	0.3904	14	14	0.875	0.4408	15	15	0.856	0.3904	14	14	1.38	0.4559	3	17	0.758	0.4559	3	17	1.291	0.4736	18	18	0.949	0.4408	15	15	1.123	0.4736	18	18	0.976	0.3904	14	14	1.577	0.4736	18	18	0.98	0.4685	16	16
B4F946	Zm00001d013612	0.857	0.4676	4	17	1.146	0.4251	4	15	0.837	0.4676	4	17	0.782	0.4251	4	15	0.899	0.4206	1	17	0.879	0.4206	1	17	1.226	0.6107	4	20	1.192	0.4676	4	17	1.178	0.6107	4	20	0.904	0.4251	4	15	1.087	0.6107	4	20	1.32	0.3893	2	16
B4F970	Zm00001d026405	NA	NA	NA	NA	0.737	0.0716	3	3	NA	NA	NA	NA	0.674	0.0716	3	3	NA	NA	NA	NA	NA	NA	NA	NA	NA	NA	NA	NA	NA	NA	NA	NA	NA	NA	NA	NA	0.885	0.0716	3	3	NA	NA	NA	NA	0.94	0.1111	7	7
B4F989	Zm00001d011086	0.991	0.5597	3	17	1.168	0.5597	2	17	1.02	0.5597	3	17	0.953	0.5597	2	17	0.925	0.634	3	19	1.071	0.634	3	19	0.975	0.6446	5	22	1.101	0.5597	3	17	0.963	0.6446	5	22	0.944	0.5597	2	17	0.993	0.6446	5	22	NA	NA	NA	NA
B4F9B2	Zm00001d029416	0.993	0.2943	4	7	NA	NA	NA	NA	1.16	0.2943	4	7	NA	NA	NA	NA	0.799	0.2918	4	7	0.889	0.2918	4	7	1.122	0.1671	3	4	1.309	0.2943	4	7	0.965	0.1671	3	4	NA	NA	NA	NA	0.985	0.1671	3	4	1.203	0.1546	2	4
B4F9B5	Zm00001d020636	0.894	0.1944	3	6	0.907	0.1306	2	4	0.911	0.1944	3	6	1.366	0.1306	2	4	0.902	0.2472	4	6	1.127	0.2472	4	6	0.517	0.1556	4	4	0.667	0.1944	3	6	0.888	0.1556	4	4	1.554	0.1306	2	4	0.697	0.1556	4	4	2.562	0.075	1	2
B4F9E4	Zm00001d028241	0.812	0.1255	5	5	0.863	0.0769	3	3	0.861	0.1255	5	5	0.948	0.0769	3	3	1.151	0.2166	8	9	1.165	0.2166	8	9	1.194	0.1154	3	4	0.828	0.1255	5	5	1.138	0.1154	3	4	0.813	0.0769	3	3	1.118	0.1154	3	4	NA	NA	NA	NA
B4F9G0	Zm00001d013076	1.315	0.401	4	14	1.175	0.3812	3	14	1.25	0.401	4	14	1.2	0.3812	3	14	1.078	0.4827	4	18	1.065	0.4827	4	18	0.811	0.4183	3	15	1.101	0.401	4	14	1.297	0.4183	3	15	0.959	0.3812	3	14	1.069	0.4183	3	15	1.196	0.5124	5	16
B4F9G6	Zm00001d050920	0.883	0.4703	1	13	1.389	0.4521	1	12	1.29	0.4703	1	13	1.165	0.4521	1	12	1.772	0.5205	1	14	2.465	0.5205	1	14	0.708	0.4612	1	12	1.559	0.4703	1	13	1	0.4612	1	12	0.608	0.4521	1	12	2.123	0.4612	1	12	1.398	0.5388	1	13
B4F9G8	Zm00001d052494	0.982	0.3757	3	15	1.088	0.3643	4	14	1.127	0.3757	3	15	1.091	0.3643	4	14	1.029	0.2846	4	12	0.881	0.2846	4	12	1.091	0.3757	5	15	0.941	0.3757	3	15	0.95	0.3757	5	15	0.926	0.3643	4	14	1.245	0.3757	5	15	0.897	0.2543	2	11
B4F9H6	Zm00001d009990	1.148	0.4592	1	8	1.002	0.5107	1	9	1.1	0.4592	1	8	1.005	0.5107	1	9	0.775	0.5622	1	9	0.786	0.5622	1	9	0.873	0.4764	1	8	0.937	0.4592	1	8	0.969	0.4764	1	8	1.12	0.5107	1	9	0.925	0.4764	1	8	0.768	0.3648	1	7
B4F9I1	Zm00001d036727	1.737	0.0258	1	1	NA	NA	NA	NA	1.158	0.0258	1	1	NA	NA	NA	NA	0.863	0.0646	3	3	0.855	0.0646	3	3	0.704	0.0867	4	4	0.944	0.0258	1	1	0.809	0.0867	4	4	NA	NA	NA	NA	1.065	0.0867	4	4	NA	NA	NA	NA
B4F9I5	Zm00001d021554	NA	NA	NA	NA	NA	NA	NA	NA	NA	NA	NA	NA	NA	NA	NA	NA	1.031	0.3695	2	5	0.741	0.3695	2	5	0.68	0.3695	2	5	NA	NA	NA	NA	0.609	0.3695	2	5	NA	NA	NA	NA	0.713	0.3695	2	5	NA	NA	NA	NA
B4F9J1	Zm00001d046357	0.348	0.2396	1	11	0.886	0.1911	1	8	0.382	0.2396	1	11	0.898	0.1911	1	8	0.767	0.1579	8	8	0.546	0.1579	8	8	0.902	0.1454	9	9	0.751	0.2396	1	11	0.764	0.1454	9	9	0.406	0.1911	1	8	0.969	0.1454	9	9	0.978	0.0679	4	4
B4F9J5	Zm00001d034420	1.205	0.3601	9	9	1.041	0.3771	10	10	1	0.3601	9	9	1.025	0.3771	10	10	0.604	0.3309	1	11	0.565	0.3309	1	11	1.279	0.382	9	12	1.046	0.3601	9	9	1.094	0.382	9	12	1.393	0.3771	10	10	1.024	0.382	9	12	0.621	0.18	5	5
B4F9J7	Zm00001d048116	0.808	0.2531	4	4	0.873	0.3025	6	6	0.862	0.2531	4	4	0.988	0.3025	6	6	0.933	0.142	3	3	0.657	0.142	3	3	0.994	0.179	4	4	0.759	0.2531	4	4	0.839	0.179	4	4	0.935	0.3025	6	6	1.139	0.179	4	4	1.066	0.0988	2	2
B4F9L2	Zm00001d034575	1.053	0.0494	1	2	1.158	0.0494	1	2	1.487	0.0494	1	2	1.262	0.0494	1	2	0.927	0.1652	1	6	1.148	0.1652	1	6	NA	NA	NA	NA	1	0.0494	1	2	NA	NA	NA	NA	0.987	0.0494	1	2	NA	NA	NA	NA	1.161	0.0494	1	2
B4F9M6	Zm00001d016326	1.055	0.1116	2	7	0.931	0.1551	4	9	0.907	0.1116	2	7	0.883	0.1551	4	9	0.819	0.142	3	8	0.596	0.142	3	8	1.107	0.1043	1	7	0.886	0.1116	2	7	0.968	0.1043	1	7	1.071	0.1551	4	9	1.135	0.1043	1	7	1.609	0.1087	2	6
B4F9M8	Zm00001d003086	1.097	0.0963	2	3	1.539	0.1818	4	5	1.315	0.0963	2	3	1.518	0.1818	4	5	1.412	0.0561	2	2	1.829	0.0561	2	2	NA	NA	NA	NA	1.308	0.0963	2	3	NA	NA	NA	NA	1.317	0.1818	4	5	NA	NA	NA	NA	1.276	0.0802	1	2
B4F9M9	Zm00001d003083	1.101	0.4175	13	16	1.063	0.4575	14	17	1.092	0.4175	13	16	1.123	0.4575	14	17	0.948	0.48	11	19	0.96	0.48	11	19	1.038	0.3725	9	15	1.097	0.4175	13	16	0.995	0.3725	9	15	0.956	0.4575	14	17	1.021	0.3725	9	15	0.99	0.2975	7	10
B4F9P4	Zm00001d034828	1.117	0.3279	13	13	1.182	0.3333	4	14	1.309	0.3279	13	13	0.746	0.3333	4	14	0.993	0.3497	11	11	0.709	0.3497	11	11	1.08	0.3497	11	11	1.252	0.3279	13	13	0.989	0.3497	11	11	1.012	0.3333	4	14	0.989	0.3497	11	11	1.372	0.2705	4	10
B4F9R6	Zm00001d043942	1.517	0.264	1	6	1.49	0.3596	1	8	1.35	0.264	1	6	1.195	0.3596	1	8	0.597	0.4831	2	9	0.989	0.4831	2	9	0.741	0.3876	1	7	1.873	0.264	1	6	1.497	0.3876	1	7	0.971	0.3596	1	8	0.843	0.3876	1	7	1.03	0.2809	1	6
B4F9R7	Zm00001d000153	0.98	0.4009	4	14	1.038	0.3326	5	13	0.963	0.4009	4	14	0.942	0.3326	5	13	1.021	0.3075	4	13	1.111	0.3075	4	13	1.266	0.3144	3	13	1.029	0.4009	4	14	0.848	0.3144	3	13	1.123	0.3326	5	13	1.128	0.3144	3	13	0.999	0.205	1	6
B4F9R9	Zm00001d014564	1.202	0.6507	6	21	1.036	0.6507	6	21	1.102	0.6507	6	21	1.022	0.6507	6	21	1.275	0.6507	5	20	1.171	0.6507	5	20	0.88	0.7194	5	21	0.971	0.6507	6	21	0.707	0.7194	5	21	1.242	0.6507	6	21	1.049	0.7194	5	21	1.179	0.6567	5	21
B4F9T3	Zm00001d003974	1.127	0.6592	14	15	1.13	0.6785	15	16	1.118	0.6592	14	15	1.078	0.6785	15	16	1.131	0.5627	14	14	1.076	0.5627	14	14	0.908	0.5884	14	15	1.119	0.6592	14	15	0.984	0.5884	14	15	1.18	0.6785	15	16	1.007	0.5884	14	15	1.02	0.5209	12	12
B4F9W1	Zm00001d028338	0.869	0.15	3	3	0.938	0.2538	5	5	0.987	0.15	3	3	0.734	0.2538	5	5	1.093	0.2731	7	7	0.887	0.2731	7	7	1.182	0.2462	6	6	0.918	0.15	3	3	1.023	0.2462	6	6	0.853	0.2538	5	5	1.259	0.2462	6	6	1.012	0.1731	4	4
B4F9W3	Zm00001d021906	NA	NA	NA	NA	NA	NA	NA	NA	NA	NA	NA	NA	NA	NA	NA	NA	1.806	0.391	1	4	1.458	0.391	1	4	0.7	0.391	1	4	NA	NA	NA	NA	0.574	0.391	1	4	NA	NA	NA	NA	0.714	0.391	1	4	1.368	0.391	1	4
B4F9Z5	Zm00001d051787	NA	NA	NA	NA	NA	NA	NA	NA	NA	NA	NA	NA	NA	NA	NA	NA	0.843	0.3113	11	13	0.931	0.3113	11	13	NA	NA	NA	NA	NA	NA	NA	NA	NA	NA	NA	NA	NA	NA	NA	NA	NA	NA	NA	NA	0.953	0.1402	6	6
B4F9Z6	Zm00001d025509	0.799	0.45	1	6	1.078	0.45	1	6	1.078	0.45	1	6	1.163	0.45	1	6	0.906	0.45	1	6	1.152	0.45	1	6	0.348	0.4357	1	5	1.008	0.45	1	6	0.674	0.4357	1	5	0.786	0.45	1	6	0.862	0.4357	1	5	NA	NA	NA	NA
B4FA06	Zm00001d053223	1.073	0.481	11	11	1.099	0.3114	9	9	1.104	0.481	11	11	1.141	0.3114	9	9	1.508	0.2664	7	9	1.068	0.2664	7	9	1.09	0.3322	8	10	1.089	0.481	11	11	1.047	0.3322	8	10	1.123	0.3114	9	9	1.241	0.3322	8	10	0.86	0.218	6	6
B4FA16	Zm00001d029848	1.036	0.3292	7	9	1.06	0.2759	7	7	0.907	0.3292	7	9	0.805	0.2759	7	7	1.027	0.3887	8	10	0.905	0.3887	8	10	1.184	0.3354	9	9	1.161	0.3292	7	9	0.815	0.3354	9	9	0.861	0.2759	7	7	1.057	0.3354	9	9	0.808	0.185	5	5
B4FA21	Zm00001d031657	1.643	0.1518	7	7	1.393	0.2061	9	9	2.251	0.1518	7	7	0.896	0.2061	9	9	1.123	0.1581	8	8	0.391	0.1581	8	8	0.699	0.1741	9	9	1.133	0.1518	7	7	0.945	0.1741	9	9	2.429	0.2061	9	9	0.304	0.1741	9	9	0.575	0.1629	8	8
B4FA27	Zm00001d022445	1.103	0.2094	7	8	0.916	0.1741	4	7	1.138	0.2094	7	8	1.177	0.1741	4	7	0.807	0.1247	4	5	0.949	0.1247	4	5	0.723	0.1506	4	5	1.103	0.2094	7	8	0.831	0.1506	4	5	1.026	0.1741	4	7	0.749	0.1506	4	5	0.729	0.1035	1	4
B4FA76	Zm00001d005248	0.912	0.0547	2	2	1.445	0.0251	1	1	0.926	0.0547	2	2	0.956	0.0251	1	1	1.057	0.1116	4	4	1.295	0.1116	4	4	0.944	0.0387	2	2	1.049	0.0547	2	2	1.093	0.0387	2	2	0.861	0.0251	1	1	0.846	0.0387	2	2	0.779	0.0729	3	3
B4FA79	Zm00001d029495	1.239	0.3885	3	3	0.73	0.3885	3	3	0.891	0.3885	3	3	0.676	0.3885	3	3	0.752	0.2102	3	3	0.833	0.2102	3	3	0.956	0.2675	4	4	0.825	0.3885	3	3	1.009	0.2675	4	4	0.643	0.3885	3	3	0.77	0.2675	4	4	0.973	0.0701	1	1
B4FAA8	Zm00001d024933	NA	NA	NA	NA	0.839	0.0909	2	2	NA	NA	NA	NA	0.772	0.0909	2	2	0.742	0.0439	1	1	1.32	0.0439	1	1	0.792	0.0439	1	1	NA	NA	NA	NA	1.323	0.0439	1	1	0.869	0.0909	2	2	0.928	0.0439	1	1	NA	NA	NA	NA
B4FAB2	Zm00001d018413	1.193	0.2193	8	8	1.155	0.1947	8	8	1.212	0.2193	8	8	1.217	0.1947	8	8	0.951	0.2377	11	11	1.19	0.2377	11	11	NA	NA	NA	NA	1.125	0.2193	8	8	NA	NA	NA	NA	0.946	0.1947	8	8	NA	NA	NA	NA	1	0.2234	7	7
B4FAC5	Zm00001d007394	1.084	0.2245	3	3	1.12	0.2245	3	3	1.083	0.2245	3	3	1.087	0.2245	3	3	1.386	0.2789	4	4	1.044	0.2789	4	4	1.374	0.2449	4	4	1.591	0.2245	3	3	1.175	0.2449	4	4	1.05	0.2245	3	3	1.294	0.2449	4	4	0.995	0.2245	3	3
B4FAD4	Zm00001d040438	NA	NA	NA	NA	0.955	0.3151	8	8	NA	NA	NA	NA	1.057	0.3151	8	8	NA	NA	NA	NA	NA	NA	NA	NA	1.021	0.3151	1	9	NA	NA	NA	NA	1.066	0.3151	1	9	0.983	0.3151	8	8	0.974	0.3151	1	9	0.893	0.1342	4	4
B4FAE1	Zm00001d011162	1.117	0.33	3	5	1.086	0.3202	3	5	1.039	0.33	3	5	1.03	0.3202	3	5	0.736	0.3941	3	7	0.817	0.3941	3	7	0.925	0.3892	4	7	1.185	0.33	3	5	1.148	0.3892	4	7	0.996	0.3202	3	5	0.889	0.3892	4	7	0.945	0.2709	2	5
B4FAF1	Zm00001d015509	1.252	0.083	2	2	0.993	0.1502	3	3	1.226	0.083	2	2	1.052	0.1502	3	3	0.846	0.2688	5	5	1.117	0.2688	5	5	0.915	0.2016	3	3	1.014	0.083	2	2	0.987	0.2016	3	3	1.18	0.1502	3	3	0.906	0.2016	3	3	1.18	0.0474	1	1
B4FAF8	Zm00001d039663	0.913	0.411	2	5	0.855	0.4863	3	6	0.814	0.411	2	5	0.855	0.4863	3	6	0.9	0.5	2	8	0.982	0.5	2	8	0.869	0.6027	3	9	0.983	0.411	2	5	0.896	0.6027	3	9	1.115	0.4863	3	6	0.9	0.6027	3	9	1.078	0.5685	4	8
B4FAG0	Zm00001d028653	0.744	0.3943	4	9	0.99	0.4829	4	13	0.803	0.3943	4	9	0.795	0.4829	4	13	0.743	0.4714	2	12	0.9	0.4714	2	12	1.045	0.5486	2	15	1.213	0.3943	4	9	1.099	0.5486	2	15	0.613	0.4829	4	13	0.835	0.5486	2	15	1.291	0.3314	1	11
B4FAI1	Zm00001d033328	1.051	0.1923	6	6	0.946	0.2284	8	8	0.993	0.1923	6	6	1.041	0.2284	8	8	0.843	0.3293	10	10	1.111	0.3293	10	10	1.049	0.3245	9	9	0.868	0.1923	6	6	0.991	0.3245	9	9	1.087	0.2284	8	8	0.884	0.3245	9	9	0.937	0.2067	6	6
B4FAJ4	Zm00001d008739	NA	NA	NA	NA	NA	NA	NA	NA	NA	NA	NA	NA	NA	NA	NA	NA	0.891	0.0626	3	3	0.827	0.0626	3	3	0.746	0.1357	6	6	NA	NA	NA	NA	0.745	0.1357	6	6	NA	NA	NA	NA	0.77	0.1357	6	6	1.211	0.0609	2	2
B4FAJ8	Zm00001d030774	NA	NA	NA	NA	NA	NA	NA	NA	NA	NA	NA	NA	NA	NA	NA	NA	1.313	0.0612	2	2	1.259	0.0612	2	2	1.1	0.0215	1	1	NA	NA	NA	NA	0.939	0.0215	1	1	NA	NA	NA	NA	1.05	0.0215	1	1	0.994	0.0215	1	1
B4FAK8	Zm00001d025305	1.081	0.2914	4	14	1.029	0.2406	3	11	0.923	0.2914	4	14	1.013	0.2406	3	11	1.316	0.2763	5	15	1.253	0.2763	5	15	0.989	0.3045	5	14	1.132	0.2914	4	14	1.19	0.3045	5	14	0.853	0.2406	3	11	0.969	0.3045	5	14	NA	NA	NA	NA
B4FAL1	Zm00001d016378	NA	NA	NA	NA	1.129	0.1111	2	2	NA	NA	NA	NA	0.947	0.1111	2	2	NA	NA	NA	NA	NA	NA	NA	NA	0.986	0.1863	1	4	NA	NA	NA	NA	0.899	0.1863	1	4	1.018	0.1111	2	2	1.041	0.1863	1	4	0.887	0.1176	1	2
B4FAL9	Zm00001d042453	0.731	0.5155	4	16	0.939	0.6704	2	21	0.778	0.5155	4	16	0.74	0.6704	2	21	0.814	0.738	2	24	1.011	0.738	2	24	0.802	0.738	6	25	1.082	0.5155	4	16	0.809	0.738	6	25	0.84	0.6704	2	21	0.788	0.738	6	25	1.268	0.5803	5	18
B4FAM1	Zm00001d017118	1.512	0.4177	9	9	1.04	0.3936	9	9	1.173	0.4177	9	9	0.989	0.3936	9	9	1.353	0.4297	12	12	1.044	0.4297	12	12	1.236	0.3896	9	9	1.234	0.4177	9	9	1.156	0.3896	9	9	0.981	0.3936	9	9	1.472	0.3896	9	9	0.953	0.3173	7	7
B4FAM6	Zm00001d034059	1.303	0.2282	2	5	1.354	0.3786	3	9	1.186	0.2282	2	5	1.235	0.3786	3	9	0.822	0.4854	3	12	1.172	0.4854	3	12	1.014	0.4903	3	12	1.502	0.2282	2	5	1.294	0.4903	3	12	0.821	0.3786	3	9	1.078	0.4903	3	12	0.72	0.4029	3	10
B4FAQ5	Zm00001d009446	1.007	0.3713	3	6	0.847	0.5297	4	7	0.89	0.3713	3	6	0.909	0.5297	4	7	0.745	0.4307	7	7	0.792	0.4307	7	7	0.871	0.4307	5	7	1.052	0.3713	3	6	0.953	0.4307	5	7	0.99	0.5297	4	7	0.967	0.4307	5	7	1.24	0.3713	3	6
B4FAQ9	Zm00001d039283	0.788	0.5071	7	11	0.66	0.5403	9	13	0.768	0.5071	7	11	0.689	0.5403	9	13	0.31	0.6161	2	13	0.352	0.6161	2	13	1.572	0.5972	3	13	0.87	0.5071	7	11	1.762	0.5972	3	13	1.358	0.5403	9	13	0.544	0.5972	3	13	0.227	0.5545	1	12
B4FAR8	Zm00001d036319	0.938	0.328	1	5	1.097	0.264	1	4	0.778	0.328	1	5	1.047	0.264	1	4	0.952	0.204	1	4	0.901	0.204	1	4	NA	NA	NA	NA	0.882	0.328	1	5	NA	NA	NA	NA	0.9	0.264	1	4	NA	NA	NA	NA	0.914	0.188	1	3
B4FAV3	Zm00001d048159	1.203	0.5731	1	16	1.446	0.5846	1	16	1.029	0.5731	1	16	1.214	0.5846	1	16	0.991	0.6115	1	17	1.284	0.6115	1	17	1.093	0.4769	1	13	1.197	0.5731	1	16	1.181	0.4769	1	13	0.976	0.5846	1	16	1.291	0.4769	1	13	1.077	0.6192	1	19
B4FAV4	Zm00001d047667	1.144	0.1725	6	6	1.235	0.1589	6	6	1.189	0.1725	6	6	1.102	0.1589	6	6	0.973	0.1841	7	7	1.187	0.1841	7	7	0.987	0.1434	6	6	1.224	0.1725	6	6	1.187	0.1434	6	6	1.372	0.1589	6	6	0.814	0.1434	6	6	0.863	0.1395	5	5
B4FAV5	Zm00001d008210	NA	NA	NA	NA	0.342	0.1776	2	3	NA	NA	NA	NA	0.377	0.1776	2	3	0.179	0.3411	3	6	0.63	0.3411	3	6	0.215	0.3271	2	5	NA	NA	NA	NA	0.576	0.3271	2	5	0.823	0.1776	2	3	0.5	0.3271	2	5	NA	NA	NA	NA
B4FAW3	Zm00001d034543	NA	NA	NA	NA	1.02	0.5829	3	12	NA	NA	NA	NA	1.035	0.5829	3	12	1.352	0.6382	3	13	1.15	0.6382	3	13	0.946	0.6382	3	13	NA	NA	NA	NA	0.76	0.6382	3	13	1.173	0.5829	3	12	1.111	0.6382	3	13	0.987	0.5377	3	11
B4FAW7	Zm00001d017802	1.033	0.0671	2	2	1.005	0.0671	2	2	0.917	0.0671	2	2	0.931	0.0671	2	2	1.24	0.1151	3	3	1.185	0.1151	3	3	1.182	0.1391	4	4	0.871	0.0671	2	2	1.101	0.1391	4	4	0.843	0.0671	2	2	1.011	0.1391	4	4	1.386	0.0408	1	1
B4FAY8	Zm00001d030934	0.827	0.3562	5	5	0.892	0.3082	4	4	0.73	0.3562	5	5	0.904	0.3082	4	4	0.784	0.1712	2	2	0.911	0.1712	2	2	1.064	0.2055	3	3	0.751	0.3562	5	5	0.965	0.2055	3	3	1.159	0.3082	4	4	1.015	0.2055	3	3	NA	NA	NA	NA
B4FAZ3	Zm00001d014094	1.015	0.1232	3	3	1.243	0.028	1	1	1.013	0.1232	3	3	1.119	0.028	1	1	NA	NA	NA	NA	NA	NA	NA	NA	NA	NA	NA	NA	1.019	0.1232	3	3	NA	NA	NA	NA	1.148	0.028	1	1	NA	NA	NA	NA	NA	NA	NA	NA
B4FAZ7	Zm00001d043465	1.097	0.5043	11	11	1.24	0.4655	9	9	1.288	0.5043	11	11	1.132	0.4655	9	9	1.312	0.4267	10	10	1.364	0.4267	10	10	1.034	0.3966	9	9	1.299	0.5043	11	11	1.565	0.3966	9	9	0.926	0.4655	9	9	1.419	0.3966	9	9	0.711	0.5302	10	10
B4FB27	Zm00001d031997	1.293	0.3247	8	8	1.139	0.2779	7	7	1.199	0.3247	8	8	1.221	0.2779	7	7	1.094	0.4182	12	12	1.265	0.4182	12	12	0.891	0.3688	9	9	1.092	0.3247	8	8	1.049	0.3688	9	9	0.934	0.2779	7	7	1.075	0.3688	9	9	1.096	0.2026	7	7
B4FB55	Zm00001d010538	0.958	0.3767	5	7	0.923	0.4279	4	8	0.923	0.3767	5	7	0.834	0.4279	4	8	0.731	0.2698	1	5	0.964	0.2698	1	5	0.628	0.3488	4	7	0.985	0.3767	5	7	0.91	0.3488	4	7	0.924	0.4279	4	8	0.643	0.3488	4	7	NA	NA	NA	NA
B4FB81	Zm00001d043929	0.621	0.0803	2	2	0.783	0.0803	2	2	0.59	0.0803	2	2	0.56	0.0803	2	2	0.575	0.0442	1	1	0.845	0.0442	1	1	1.142	0.0442	1	1	0.744	0.0803	2	2	1.158	0.0442	1	1	0.779	0.0803	2	2	1.4	0.0442	1	1	1.127	0.0442	1	1
B4FBC2	Zm00001d032950	1.086	0.5447	13	19	1.122	0.5289	11	17	0.942	0.5447	13	19	1.148	0.5289	11	17	0.989	0.6105	11	21	0.952	0.6105	11	21	1.031	0.5921	10	19	1.048	0.5447	13	19	1.339	0.5921	10	19	1.118	0.5289	11	17	1.127	0.5921	10	19	0.947	0.4895	9	15
B4FBC9	Zm00001d038262	0.988	0.2774	11	17	0.849	0.3516	16	21	1.003	0.2774	11	17	0.857	0.3516	16	21	0.721	0.4565	18	22	0.756	0.4565	18	22	1.001	0.5468	19	23	1.021	0.2774	11	17	1.033	0.5468	19	23	0.859	0.3516	16	21	0.951	0.5468	19	23	0.943	0.3371	17	20
B4FBE0	Zm00001d052492	NA	NA	NA	NA	2.045	0.0306	1	1	NA	NA	NA	NA	1.62	0.0306	1	1	1.186	0.1419	4	4	1.887	0.1419	4	4	2.049	0.0852	2	2	NA	NA	NA	NA	2.096	0.0852	2	2	1.991	0.0306	1	1	1.98	0.0852	2	2	1.043	0.0895	3	3
B4FBF4	Zm00001d049234	0.811	0.3291	14	15	1.033	0.4904	15	16	0.829	0.3291	14	15	1.009	0.4904	15	16	1.072	0.3418	12	13	1.079	0.3418	12	13	1.315	0.3609	12	14	1.033	0.3291	14	15	1.374	0.3609	12	14	1.055	0.4904	15	16	1.022	0.3609	12	14	0.978	0.1911	7	8
B4FBH0	Zm00001d024734	0.752	0.3023	7	8	0.657	0.3333	8	9	0.855	0.3023	7	8	0.672	0.3333	8	9	1.173	0.548	14	15	0.905	0.548	14	15	0.994	0.5339	13	14	0.862	0.3023	7	8	0.996	0.5339	13	14	1.031	0.3333	8	9	0.807	0.5339	13	14	1.102	0.226	6	6
B4FBH1	Zm00001d026243	0.874	0.3594	2	4	0.861	0.3594	2	4	0.942	0.3594	2	4	0.883	0.3594	2	4	1.011	0.3825	1	7	1.609	0.3825	1	7	0.868	0.4885	2	9	1.018	0.3594	2	4	0.865	0.4885	2	9	0.889	0.3594	2	4	1.298	0.4885	2	9	0.795	0.2074	1	3
B4FBH7	Zm00001d008816	NA	NA	NA	NA	1.194	0.1006	2	3	NA	NA	NA	NA	1.045	0.1006	2	3	0.93	0.0723	1	2	1.195	0.0723	1	2	NA	NA	NA	NA	NA	NA	NA	NA	NA	NA	NA	NA	1.107	0.1006	2	3	NA	NA	NA	NA	1.248	0.0409	1	1
B4FBI6	Zm00001d053663	0.746	0.2717	3	9	0.947	0.274	3	9	0.893	0.2717	3	9	0.992	0.274	3	9	1.268	0.2319	2	7	0.847	0.2319	2	7	1.135	0.2436	2	7	0.841	0.2717	3	9	1.54	0.2436	2	7	1.039	0.274	3	9	2.59	0.2436	2	7	0.956	0.1265	3	3
B4FBK8	Zm00001d018487	0.908	0.3514	10	10	NA	NA	NA	NA	0.965	0.3514	10	10	NA	NA	NA	NA	NA	NA	NA	NA	NA	NA	NA	NA	0.948	0.4859	16	16	1.037	0.3514	10	10	0.847	0.4859	16	16	NA	NA	NA	NA	0.848	0.4859	16	16	NA	NA	NA	NA
B4FBM9	Zm00001d028622	1.061	0.3702	17	17	1.197	0.365	17	17	0.855	0.3702	17	17	0.801	0.365	17	17	0.798	0.4679	20	20	0.946	0.4679	20	20	0.731	0.4293	18	18	1.174	0.3702	17	17	1.275	0.4293	18	18	0.821	0.365	17	17	0.808	0.4293	18	18	0.686	0.4087	21	21
B4FBN5	Zm00001d020537	1.107	0.0643	2	2	NA	NA	NA	NA	0.89	0.0643	2	2	NA	NA	NA	NA	1.486	0.1531	7	7	1.23	0.1531	7	7	1.052	0.1002	5	5	1.089	0.0643	2	2	1.032	0.1002	5	5	NA	NA	NA	NA	1.398	0.1002	5	5	1.005	0.1531	6	6
B4FBV7	Zm00001d002034	NA	NA	NA	NA	NA	NA	NA	NA	NA	NA	NA	NA	NA	NA	NA	NA	0.703	0.129	2	2	0.739	0.129	2	2	0.629	0.3456	3	5	NA	NA	NA	NA	0.656	0.3456	3	5	NA	NA	NA	NA	0.685	0.3456	3	5	0.81	0.1705	1	2
B4FBV8	Zm00001d049656	0.955	0.2125	5	5	0.946	0.2857	5	5	0.899	0.2125	5	5	1.052	0.2857	5	5	1.118	0.4425	9	9	1.005	0.4425	9	9	1.087	0.3624	7	7	0.979	0.2125	5	5	0.987	0.3624	7	7	1.141	0.2857	5	5	1.179	0.3624	7	7	0.967	0.2056	4	4
B4FC14	Zm00001d025286	1.127	0.2271	2	6	1.027	0.2015	2	5	0.961	0.2271	2	6	0.895	0.2015	2	5	0.919	0.2125	1	4	1.019	0.2125	1	4	0.821	0.1722	1	4	1.018	0.2271	2	6	0.883	0.1722	1	4	0.987	0.2015	2	5	0.838	0.1722	1	4	1.121	0.1355	1	2
B4FC26	Zm00001d017456	0.924	0.2808	2	4	0.908	0.2808	2	4	0.942	0.2808	2	4	0.882	0.2808	2	4	NA	NA	NA	NA	NA	NA	NA	NA	NA	NA	NA	NA	0.996	0.2808	2	4	NA	NA	NA	NA	0.78	0.2808	2	4	NA	NA	NA	NA	0.848	0.2217	1	4
B4FCA4	Zm00001d028143	1.041	0.1353	3	3	0.977	0.1579	5	5	1.259	0.1353	3	3	1.106	0.1579	5	5	NA	NA	NA	NA	NA	NA	NA	NA	1.222	0.0301	1	1	0.919	0.1353	3	3	1.163	0.0301	1	1	1.043	0.1579	5	5	0.87	0.0301	1	1	NA	NA	NA	NA
B4FCB4	Zm00001d008642	NA	NA	NA	NA	1.547	0.0778	3	3	NA	NA	NA	NA	2.204	0.0778	3	3	3.162	0.1469	6	6	2.978	0.1469	6	6	2.553	0.067	3	3	NA	NA	NA	NA	0.907	0.067	3	3	1.762	0.0778	3	3	1.064	0.067	3	3	4.541	0.0583	3	3
B4FCB9	Zm00001d036001	1.044	0.0723	1	2	NA	NA	NA	NA	0.913	0.0723	1	2	NA	NA	NA	NA	0.755	0.1234	2	3	1.023	0.1234	2	3	NA	NA	NA	NA	0.966	0.0723	1	2	NA	NA	NA	NA	NA	NA	NA	NA	NA	NA	NA	NA	0.765	0.0723	1	2
B4FCC0	Zm00001d042512	1.13	0.2302	5	6	0.966	0.1151	3	3	1.028	0.2302	5	6	0.913	0.1151	3	3	1.504	0.2482	7	7	1.072	0.2482	7	7	1.23	0.2122	6	6	1.096	0.2302	5	6	1.183	0.2122	6	6	1.039	0.1151	3	3	1.387	0.2122	6	6	0.847	0.0791	2	2
B4FCI9	Zm00001d042022	0.757	0.133	4	4	0.567	0.0831	3	3	0.734	0.133	4	4	0.593	0.0831	3	3	0.639	0.0914	3	3	0.628	0.0914	3	3	0.549	0.1496	5	5	0.91	0.133	4	4	0.754	0.1496	5	5	0.822	0.0831	3	3	0.5	0.1496	5	5	1.031	0.1274	4	4
B4FCK0	Zm00001d043261	1.115	0.1055	1	2	0.955	0.1055	1	2	1.018	0.1055	1	2	0.874	0.1055	1	2	0.879	0.2031	2	3	0.92	0.2031	2	3	0.89	0.2031	2	3	1.247	0.1055	1	2	0.987	0.2031	2	3	0.973	0.1055	1	2	0.983	0.2031	2	3	0.972	0.0625	1	1
B4FCK9	Zm00001d022463	0.886	0.4923	4	7	0.834	0.4769	4	6	0.741	0.4923	4	7	0.651	0.4769	4	6	1.277	0.5154	3	6	1.208	0.5154	3	6	1.162	0.5615	4	7	0.963	0.4923	4	7	1.164	0.5615	4	7	0.818	0.4769	4	6	1.339	0.5615	4	7	0.845	0.5385	6	7
B4FCL6	Zm00001d027618	NA	NA	NA	NA	NA	NA	NA	NA	NA	NA	NA	NA	NA	NA	NA	NA	0.852	0.3476	1	7	0.976	0.3476	1	7	0.929	0.3902	1	8	NA	NA	NA	NA	1.497	0.3902	1	8	NA	NA	NA	NA	1.083	0.3902	1	8	0.647	0.2134	1	4
B4FCM8	Zm00001d011236	2.502	0.34	1	5	1.741	0.46	1	8	2.541	0.34	1	5	2.331	0.46	1	8	NA	NA	NA	NA	NA	NA	NA	NA	NA	NA	NA	NA	3.038	0.34	1	5	NA	NA	NA	NA	1.633	0.46	1	8	NA	NA	NA	NA	0.896	0.4067	1	6
B4FCQ4	Zm00001d029393	0.943	0.2907	4	4	NA	NA	NA	NA	0.891	0.2907	4	4	NA	NA	NA	NA	1.022	0.3198	1	6	1.096	0.3198	1	6	0.797	0.4419	2	5	0.822	0.2907	4	4	0.79	0.4419	2	5	NA	NA	NA	NA	0.919	0.4419	2	5	0.988	0.2733	4	4
B4FCR0	Zm00001d033301	0.917	0.3393	2	2	0.852	0.3393	2	2	0.721	0.3393	2	2	0.975	0.3393	2	2	NA	NA	NA	NA	NA	NA	NA	NA	1.023	0.1964	1	1	0.925	0.3393	2	2	0.864	0.1964	1	1	1.343	0.3393	2	2	1.637	0.1964	1	1	1.209	0.1964	1	1
B4FCT4	Zm00001d009952	0.953	0.0386	1	1	0.976	0.0652	1	2	0.851	0.0386	1	1	1.141	0.0652	1	2	NA	NA	NA	NA	NA	NA	NA	NA	0.827	0.0628	1	2	0.972	0.0386	1	1	0.795	0.0628	1	2	1.213	0.0652	1	2	1.024	0.0628	1	2	1.097	0.0386	1	1
B4FCV1	Zm00001d014428	0.948	0.1698	3	3	0.885	0.2579	4	4	0.95	0.1698	3	3	0.966	0.2579	4	4	NA	NA	NA	NA	NA	NA	NA	NA	1.013	0.3522	6	6	1.048	0.1698	3	3	1.26	0.3522	6	6	1.067	0.2579	4	4	0.963	0.3522	6	6	0.975	0.1635	3	3
B4FD03	Zm00001d049560	0.947	0.3756	9	9	1.085	0.3096	9	9	1.118	0.3756	9	9	0.989	0.3096	9	9	0.8	0.3782	11	11	0.81	0.3782	11	11	0.993	0.3299	9	9	1.143	0.3756	9	9	1.122	0.3299	9	9	1.093	0.3096	9	9	0.907	0.3299	9	9	0.904	0.2386	6	6
B4FD25	Zm00001d027950	NA	NA	NA	NA	0.935	0.0471	2	2	NA	NA	NA	NA	0.774	0.0471	2	2	NA	NA	NA	NA	NA	NA	NA	NA	0.989	0.202	5	5	NA	NA	NA	NA	0.967	0.202	5	5	0.965	0.0471	2	2	0.923	0.202	5	5	0.798	0.0673	2	2
B4FD74	Zm00001d040173	1.061	0.2751	7	7	1.003	0.288	7	7	1.095	0.2751	7	7	0.901	0.288	7	7	NA	NA	NA	NA	NA	NA	NA	NA	NA	NA	NA	NA	0.984	0.2751	7	7	NA	NA	NA	NA	0.893	0.288	7	7	NA	NA	NA	NA	1.243	0.0324	1	1
B4FD80	Zm00001d036888	1.18	0.0915	2	3	0.877	0.0579	1	2	1.173	0.0915	2	3	1.024	0.0579	1	2	1.447	0.0579	1	2	1.222	0.0579	1	2	1.447	0.1037	2	3	1.414	0.0915	2	3	1.046	0.1037	2	3	0.654	0.0579	1	2	1.207	0.1037	2	3	1.189	0.1372	3	4
B4FD90	Zm00001d029543	0.635	0.4759	1	7	0.697	0.5517	1	9	0.697	0.4759	1	7	0.685	0.5517	1	9	0.875	0.5241	2	8	0.971	0.5241	2	8	0.737	0.5172	1	7	0.654	0.4759	1	7	1.01	0.5172	1	7	0.95	0.5517	1	9	1.312	0.5172	1	7	0.846	0.531	1	8
B4FDB1	Zm00001d046700	0.754	0.1813	2	6	NA	NA	NA	NA	0.959	0.1813	2	6	NA	NA	NA	NA	0.875	0.1188	2	4	0.935	0.1188	2	4	0.67	0.2	4	5	1.014	0.1813	2	6	0.966	0.2	4	5	NA	NA	NA	NA	0.528	0.2	4	5	1.053	0.1063	2	3
B4FDC9	Zm00001d015095	4.867	0.2886	1	7	NA	NA	NA	NA	0.888	0.2886	1	7	NA	NA	NA	NA	1.309	0.3659	1	7	0.253	0.3659	1	7	1.65	0.4309	6	8	0.896	0.2886	1	7	1.702	0.4309	6	8	NA	NA	NA	NA	1.56	0.4309	6	8	0.27	0.374	1	9
B4FDE1	Zm00001d007940	NA	NA	NA	NA	NA	NA	NA	NA	NA	NA	NA	NA	NA	NA	NA	NA	0.833	0.2125	1	3	0.637	0.2125	1	3	0.947	0.2688	2	4	NA	NA	NA	NA	0.9	0.2688	2	4	NA	NA	NA	NA	1.082	0.2688	2	4	NA	NA	NA	NA
B4FDG2	Zm00001d041701	0.965	0.25	1	3	1.014	0.1714	1	2	0.933	0.25	1	3	0.872	0.1714	1	2	1.104	0.1714	1	2	1.142	0.1714	1	2	1.019	0.1714	1	2	1.018	0.25	1	3	1.413	0.1714	1	2	0.878	0.1714	1	2	1.331	0.1714	1	2	0.785	0.1714	1	2
B4FDG7	Zm00001d035092	1.14	0.2643	6	6	1.199	0.2707	6	6	0.94	0.2643	6	6	0.881	0.2707	6	6	1.047	0.2707	7	7	0.95	0.2707	7	7	1.069	0.2834	7	7	1.164	0.2643	6	6	1.13	0.2834	7	7	1.063	0.2707	6	6	1.117	0.2834	7	7	1.042	0.2484	6	6
B4FDI5	Zm00001d005094	0.956	0.3918	5	8	1.045	0.3677	5	8	1.008	0.3918	5	8	0.933	0.3677	5	8	1.095	0.4983	6	10	0.88	0.4983	6	10	1.255	0.4983	6	11	1.183	0.3918	5	8	0.94	0.4983	6	11	1.036	0.3677	5	8	1.209	0.4983	6	11	0.98	0.433	5	8
B4FDK4	Zm00001d037651	0.986	0.2635	5	5	0.847	0.3175	6	6	0.983	0.2635	5	5	2.963	0.3175	6	6	NA	NA	NA	NA	NA	NA	NA	NA	NA	NA	NA	NA	3.433	0.2635	5	5	NA	NA	NA	NA	1.715	0.3175	6	6	NA	NA	NA	NA	NA	NA	NA	NA
B4FDK7	Zm00001d037616	2.208	0.0593	2	2	NA	NA	NA	NA	2.289	0.0593	2	2	NA	NA	NA	NA	0.271	0.1429	5	5	0.267	0.1429	5	5	0.333	0.1752	6	6	2.12	0.0593	2	2	0.217	0.1752	6	6	NA	NA	NA	NA	0.302	0.1752	6	6	2.002	0.0809	2	2
B4FDN9	Zm00001d024242	1.038	0.3978	8	8	1.036	0.2639	6	6	1.004	0.3978	8	8	1.211	0.2639	6	6	1.041	0.3457	7	7	1.157	0.3457	7	7	0.794	0.4498	1	10	1.099	0.3978	8	8	0.899	0.4498	1	10	1.05	0.2639	6	6	0.696	0.4498	1	10	0.746	0.3086	6	6
B4FDW3	Zm00001d022544	0.987	0.1144	3	3	1.127	0.1373	4	4	0.968	0.1144	3	3	0.933	0.1373	4	4	1.163	0.3725	9	9	1.043	0.3725	9	9	1.316	0.3235	8	8	1.131	0.1144	3	3	1.053	0.3235	8	8	1.051	0.1373	4	4	1.153	0.3235	8	8	0.991	0.1765	5	5
B4FDY6	Zm00001d045194	0.933	0.476	3	7	0.804	0.304	2	5	0.958	0.476	3	7	1.026	0.304	2	5	0.959	0.204	1	4	0.919	0.204	1	4	0.904	0.232	4	4	1.015	0.476	3	7	0.797	0.232	4	4	0.929	0.304	2	5	0.908	0.232	4	4	1.066	0.228	2	4
B4FE06	Zm00001d005612	NA	NA	NA	NA	NA	NA	NA	NA	NA	NA	NA	NA	NA	NA	NA	NA	NA	NA	NA	NA	NA	NA	NA	NA	0.894	0.2454	1	5	NA	NA	NA	NA	0.896	0.2454	1	5	NA	NA	NA	NA	0.978	0.2454	1	5	1.062	0.2778	2	5
B4FE30	Zm00001d022307	1.045	0.7959	2	7	0.992	0.7959	2	9	1.049	0.7959	2	7	1.093	0.7959	2	9	NA	NA	NA	NA	NA	NA	NA	NA	0.9	0.7245	5	7	0.975	0.7959	2	7	0.575	0.7245	5	7	1.207	0.7959	2	9	0.642	0.7245	5	7	0.769	0.7143	3	8
B4FED9	Zm00001d029027	0.678	0.6066	9	9	0.851	0.6445	11	11	0.674	0.6066	9	9	0.624	0.6445	11	11	1.189	0.5735	9	9	0.839	0.5735	9	9	1.328	0.5735	9	9	0.784	0.6066	9	9	0.888	0.5735	9	9	0.869	0.6445	11	11	1.578	0.5735	9	9	0.913	0.5735	8	8
B4FEE1	Zm00001d007319	1.408	0.0653	2	2	1.172	0.1869	3	5	1.445	0.0653	2	2	0.984	0.1869	3	5	NA	NA	NA	NA	NA	NA	NA	NA	NA	NA	NA	NA	0.946	0.0653	2	2	NA	NA	NA	NA	1.36	0.1869	3	5	NA	NA	NA	NA	0.803	0.0383	1	1
B4FEE7	Zm00001d012992	0.536	0.3939	2	4	2.059	0.3864	1	3	0.776	0.3939	2	4	2.215	0.3864	1	3	1.068	0.5076	1	4	1.506	0.5076	1	4	0.759	0.5076	2	5	1.667	0.3939	2	4	1.467	0.5076	2	5	1.13	0.3864	1	3	0.945	0.5076	2	5	0.849	0.3939	1	3
B4FEH1	Zm00001d044813	1.191	0.2603	6	7	1.058	0.2912	7	8	1.069	0.2603	6	7	0.985	0.2912	7	8	1.097	0.3273	12	12	0.997	0.3273	12	12	0.989	0.3376	12	12	1.091	0.2603	6	7	0.883	0.3376	12	12	1.083	0.2912	7	8	0.959	0.3376	12	12	1.119	0.1572	5	5
B4FEH8	Zm00001d035212	0.917	0.5829	20	20	1.24	0.5401	21	21	1.3	0.5829	20	20	1.213	0.5401	21	21	0.978	0.5775	18	18	1.573	0.5775	18	18	1.091	0.5053	17	17	1.114	0.5829	20	20	0.831	0.5053	17	17	1.247	0.5401	21	21	1.101	0.5053	17	17	NA	NA	NA	NA
B4FEK7	Zm00001d021764	1.127	0.3662	7	10	1.04	0.3697	8	10	0.929	0.3662	7	10	0.988	0.3697	8	10	1.148	0.3944	6	10	0.97	0.3944	6	10	1.2	0.4049	6	10	1.037	0.3662	7	10	0.994	0.4049	6	10	1.038	0.3697	8	10	1.183	0.4049	6	10	0.955	0.2711	5	7
B4FER8	Zm00001d024518	0.968	0.5618	3	4	0.807	0.7865	1	6	0.614	0.5618	3	4	0.791	0.7865	1	6	NA	NA	NA	NA	NA	NA	NA	NA	0.524	0.6854	1	5	0.92	0.5618	3	4	0.919	0.6854	1	5	0.128	0.7865	1	6	0.737	0.6854	1	5	NA	NA	NA	NA
B4FES7	Zm00001d030345	1.048	0.2851	6	6	0.992	0.2624	5	5	0.928	0.2851	6	6	1.042	0.2624	5	5	0.928	0.1946	3	3	1.204	0.1946	3	3	1.11	0.1946	3	3	0.921	0.2851	6	6	1.021	0.1946	3	3	0.959	0.2624	5	5	0.896	0.1946	3	3	1.041	0.3032	5	5
B4FEY3	Zm00001d035551	1.162	0.121	4	4	1.19	0.121	4	4	1.028	0.121	4	4	0.911	0.121	4	4	1.153	0.1306	5	5	0.889	0.1306	5	5	1.071	0.1306	5	5	1.181	0.121	4	4	1.131	0.1306	5	5	1.143	0.121	4	4	1.084	0.1306	5	5	0.92	0.121	4	4
B4FF24	Zm00001d047797	0.707	0.3771	3	8	0.818	0.4657	3	12	0.741	0.3771	3	8	0.832	0.4657	3	12	0.644	0.5743	4	14	0.722	0.5743	4	14	1.084	0.6514	4	17	0.953	0.3771	3	8	1.031	0.6514	4	17	0.863	0.4657	3	12	0.86	0.6514	4	17	1.069	0.3943	2	12
B4FF47	Zm00001d051586	0.801	0.1143	1	4	0.981	0.1928	2	6	0.75	0.1143	1	4	0.774	0.1928	2	6	NA	NA	NA	NA	NA	NA	NA	NA	NA	NA	NA	NA	0.923	0.1143	1	4	NA	NA	NA	NA	1.102	0.1928	2	6	NA	NA	NA	NA	0.769	0.1031	1	3
B4FF48	Zm00001d007366	0.813	0.232	6	6	1.014	0.2582	8	8	0.939	0.232	6	6	1.041	0.2582	8	8	0.94	0.2516	7	7	0.899	0.2516	7	7	1.819	0.3889	12	12	0.869	0.232	6	6	1.815	0.3889	12	12	0.798	0.2582	8	8	0.902	0.3889	12	12	0.705	0.3497	10	10
B4FF57	Zm00001d007192	1.031	0.3047	12	12	0.971	0.1925	10	10	1.003	0.3047	12	12	0.878	0.1925	10	10	0.959	0.3421	16	16	1.068	0.3421	16	16	NA	NA	NA	NA	1.094	0.3047	12	12	NA	NA	NA	NA	0.875	0.1925	10	10	NA	NA	NA	NA	0.884	0.172	8	8
B4FF65	Zm00001d041456	1.083	0.4178	5	14	1.261	0.2371	2	9	1.124	0.4178	5	14	0.994	0.2371	2	9	0.591	0.1174	2	4	0.771	0.1174	2	4	0.609	0.2113	1	8	1.194	0.4178	5	14	0.464	0.2113	1	8	0.668	0.2371	2	9	0.764	0.2113	1	8	0.924	0.1808	1	6
B4FFA1	Zm00001d018418	0.988	0.1672	4	4	1.018	0.1672	4	4	1.069	0.1672	4	4	1	0.1672	4	4	0.89	0.1793	4	4	1.111	0.1793	4	4	0.941	0.3313	8	8	0.96	0.1672	4	4	0.913	0.3313	8	8	1.095	0.1672	4	4	0.999	0.3313	8	8	0.938	0.1976	4	4
B4FFA7	Zm00001d049975	0.812	0.374	4	10	1.076	0.3496	4	10	0.88	0.374	4	10	0.81	0.3496	4	10	1.052	0.3496	4	9	1.052	0.3496	4	9	0.907	0.4146	7	11	1.044	0.374	4	10	0.876	0.4146	7	11	0.959	0.3496	4	10	0.927	0.4146	7	11	0.947	0.2954	5	9
B4FFF1	Zm00001d028755	0.923	0.2967	5	5	0.95	0.2967	5	5	0.921	0.2967	5	5	0.819	0.2967	5	5	1.029	0.3923	5	7	0.925	0.3923	5	7	1.111	0.5167	6	10	0.889	0.2967	5	5	1.038	0.5167	6	10	0.973	0.2967	5	5	1.002	0.5167	6	10	0.868	0.1627	2	2
B4FFJ0	Zm00001d045675	0.595	0.1032	4	4	1.043	0.0897	4	4	0.878	0.1032	4	4	0.899	0.0897	4	4	1.033	0.1675	7	7	1.142	0.1675	7	7	0.988	0.1777	8	8	0.856	0.1032	4	4	1.026	0.1777	8	8	0.569	0.0897	4	4	1.181	0.1777	8	8	0.98	0.0964	4	4
B4FFM6	Zm00001d007687	NA	NA	NA	NA	1.23	0.1483	3	3	NA	NA	NA	NA	1.07	0.1483	3	3	0.47	0.0875	2	2	1.059	0.0875	2	2	NA	NA	NA	NA	NA	NA	NA	NA	NA	NA	NA	NA	1.134	0.1483	3	3	NA	NA	NA	NA	0.865	0.0456	1	1
B4FFP6	Zm00001d034855	0.614	0.1456	2	2	0.786	0.4051	4	4	0.818	0.1456	2	2	0.732	0.4051	4	4	1.14	0.5	5	5	0.829	0.5	5	5	1.332	0.5063	6	6	0.967	0.1456	2	2	0.946	0.5063	6	6	0.937	0.4051	4	4	1.188	0.5063	6	6	1.705	0.0759	1	1
B4FFV3	Zm00001d050409	0.82	0.2091	1	6	0.949	0.2116	4	6	0.675	0.2091	1	6	0.962	0.2116	4	6	1.438	0.2972	2	7	0.927	0.2972	2	7	1.252	0.1411	3	5	0.844	0.2091	1	6	1.129	0.1411	3	5	1.162	0.2116	4	6	1.089	0.1411	3	5	1.256	0.1688	1	5
B4FFW0	Zm00001d027321	1.19	0.1975	5	5	0.984	0.1975	5	5	1.206	0.1975	5	5	1.181	0.1975	5	5	1.13	0.2288	6	6	1.022	0.2288	6	6	0.871	0.1599	5	5	1.101	0.1975	5	5	0.814	0.1599	5	5	1.334	0.1975	5	5	0.902	0.1599	5	5	1.226	0.1944	4	4
B4FFX7	Zm00001d017336	0.991	0.5021	1	10	0.807	0.4979	1	7	0.709	0.5021	1	10	0.619	0.4979	1	7	0.939	0.5404	10	10	0.888	0.5404	10	10	0.917	0.4255	1	7	0.852	0.5021	1	10	1.121	0.4255	1	7	1.003	0.4979	1	7	0.896	0.4255	1	7	0.943	0.4128	6	6
B4FFZ2	Zm00001d044035	0.577	0.3161	1	16	0.459	0.2263	1	12	1.045	0.3161	1	16	0.471	0.2263	1	12	0.949	0.3592	1	17	0.378	0.3592	1	17	0.905	0.2746	1	14	1.137	0.3161	1	16	0.665	0.2746	1	14	0.441	0.2263	1	12	0.551	0.2746	1	14	NA	NA	NA	NA
B4FG03	Zm00001d014258	1.257	0.1932	1	3	1.052	0.25	2	4	1.897	0.1932	1	3	2.42	0.25	2	4	1.891	0.3807	2	6	0.709	0.3807	2	6	0.35	0.3011	2	5	1.389	0.1932	1	3	0.558	0.3011	2	5	0.855	0.25	2	4	0.432	0.3011	2	5	0.813	0.3011	2	5
B4FG05	Zm00001d042346	1.04	0.0698	2	2	NA	NA	NA	NA	1.344	0.0698	2	2	NA	NA	NA	NA	0.633	0.3355	2	7	0.554	0.3355	2	7	1.145	0.2292	1	5	1.361	0.0698	2	2	1.08	0.2292	1	5	NA	NA	NA	NA	1.049	0.2292	1	5	0.867	0.1229	2	2
B4FG53	Zm00001d032187	0.959	0.2538	2	7	NA	NA	NA	NA	0.946	0.2538	2	7	NA	NA	NA	NA	1.058	0.335	3	7	1.297	0.335	3	7	NA	NA	NA	NA	0.823	0.2538	2	7	NA	NA	NA	NA	NA	NA	NA	NA	NA	NA	NA	NA	1.106	0.165	1	5
B4FGB4	Zm00001d051650	1.022	0.156	4	4	NA	NA	NA	NA	1.058	0.156	4	4	NA	NA	NA	NA	NA	NA	NA	NA	NA	NA	NA	NA	0.985	0.0921	3	3	0.931	0.156	4	4	0.802	0.0921	3	3	NA	NA	NA	NA	1.067	0.0921	3	3	0.854	0.0946	3	3
B4FGC8	Zm00001d005200	0.814	0.5286	1	6	0.852	0.5286	1	5	0.681	0.5286	1	6	0.751	0.5286	1	5	0.857	0.5857	2	6	0.808	0.5857	2	6	1.305	0.5214	1	5	0.886	0.5286	1	6	1.327	0.5214	1	5	0.904	0.5286	1	5	1.023	0.5214	1	5	0.693	0.5286	1	6
B4FGF5	Zm00001d029036	1.176	0.1899	4	4	0.848	0.5155	9	9	0.856	0.1899	4	4	1.046	0.5155	9	9	1.061	0.4651	8	8	0.799	0.4651	8	8	1.114	0.2674	6	6	1.046	0.1899	4	4	1.029	0.2674	6	6	1.169	0.5155	9	9	0.977	0.2674	6	6	NA	NA	NA	NA
B4FGF7	Zm00001d052108	0.662	0.1557	4	4	NA	NA	NA	NA	0.611	0.1557	4	4	NA	NA	NA	NA	NA	NA	NA	NA	NA	NA	NA	NA	NA	NA	NA	NA	0.714	0.1557	4	4	NA	NA	NA	NA	NA	NA	NA	NA	NA	NA	NA	NA	0.976	0.1557	4	4
B4FGG1	Zm00001d053635	NA	NA	NA	NA	NA	NA	NA	NA	NA	NA	NA	NA	NA	NA	NA	NA	0.946	0.3167	1	6	1.524	0.3167	1	6	0.893	0.3167	1	6	NA	NA	NA	NA	2.214	0.3167	1	6	NA	NA	NA	NA	1.466	0.3167	1	6	1.222	0.3167	1	7
B4FGJ4	Zm00001d052289	0.911	0.4231	3	14	0.823	0.3256	1	9	0.975	0.4231	3	14	0.749	0.3256	1	9	0.975	0.2282	1	8	0.874	0.2282	1	8	1.259	0.3538	1	10	0.977	0.4231	3	14	1.013	0.3538	1	10	0.825	0.3256	1	9	1.138	0.3538	1	10	NA	NA	NA	NA
B4FGK8	Zm00001d047713	1.008	0.1652	2	5	1.035	0.2183	3	5	0.853	0.1652	2	5	0.845	0.2183	3	5	NA	NA	NA	NA	NA	NA	NA	NA	1.024	0.3422	3	11	1.02	0.1652	2	5	1.041	0.3422	3	11	1.087	0.2183	3	5	0.941	0.3422	3	11	NA	NA	NA	NA
B4FGL3	Zm00001d015134	NA	NA	NA	NA	1.283	0.4979	3	12	NA	NA	NA	NA	1.553	0.4979	3	12	0.879	0.6049	3	15	0.979	0.6049	3	15	1.302	0.572	1	13	NA	NA	NA	NA	1.619	0.572	1	13	1.137	0.4979	3	12	0.457	0.572	1	13	0.55	0.6132	3	15
B4FGL9	Zm00001d010016	1.249	0.4365	1	7	1.166	0.4641	1	9	1.168	0.4365	1	7	0.675	0.4641	1	9	1.065	0.2541	1	5	1.123	0.2541	1	5	1.071	0.221	1	4	1.384	0.4365	1	7	1.24	0.221	1	4	1.056	0.4641	1	9	1.442	0.221	1	4	1.147	0.3094	1	5
B4FGM4	Zm00001d032359	0.822	0.1549	2	2	0.767	0.331	1	3	0.922	0.1549	2	2	0.848	0.331	1	3	1.318	0.3521	2	6	0.969	0.3521	2	6	NA	NA	NA	NA	0.902	0.1549	2	2	NA	NA	NA	NA	1.109	0.331	1	3	NA	NA	NA	NA	NA	NA	NA	NA
B4FGR6	Zm00001d007179	NA	NA	NA	NA	1.006	0.0974	3	3	NA	NA	NA	NA	1.07	0.0974	3	3	0.862	0.2509	1	7	0.787	0.2509	1	7	1.026	0.2135	1	6	NA	NA	NA	NA	0.991	0.2135	1	6	1.089	0.0974	3	3	1.145	0.2135	1	6	0.815	0.1798	1	5
B4FH10	Zm00001d044606	NA	NA	NA	NA	NA	NA	NA	NA	NA	NA	NA	NA	NA	NA	NA	NA	NA	NA	NA	NA	NA	NA	NA	NA	1.329	0.5445	7	12	NA	NA	NA	NA	0.755	0.5445	7	12	NA	NA	NA	NA	0.913	0.5445	7	12	0.789	0.3801	5	8
B4FH16	Zm00001d025616	0.847	0.4689	6	6	0.829	0.4463	6	6	0.892	0.4689	6	6	0.778	0.4463	6	6	NA	NA	NA	NA	NA	NA	NA	NA	1.154	0.1073	3	3	0.849	0.4689	6	6	1.048	0.1073	3	3	0.819	0.4463	6	6	1.032	0.1073	3	3	NA	NA	NA	NA
B4FH30	Zm00001d023892	NA	NA	NA	NA	NA	NA	NA	NA	NA	NA	NA	NA	NA	NA	NA	NA	NA	NA	NA	NA	NA	NA	NA	NA	NA	NA	NA	NA	NA	NA	NA	NA	NA	NA	NA	NA	NA	NA	NA	NA	NA	NA	NA	NA	0.925	0.1916	5	5
B4FH35	Zm00001d010924	1.069	0.1548	2	4	NA	NA	NA	NA	1.088	0.1548	2	4	NA	NA	NA	NA	NA	NA	NA	NA	NA	NA	NA	NA	0.747	0.0804	1	2	0.857	0.1548	2	4	0.651	0.0804	1	2	NA	NA	NA	NA	0.814	0.0804	1	2	NA	NA	NA	NA
B4FH44	Zm00001d019034	0.3	0.6475	1	9	0.746	0.5246	1	8	0.303	0.6475	1	9	0.613	0.5246	1	8	0.55	0.541	2	8	-0.204	0.541	2	8	0.038	0.6885	2	9	0.527	0.6475	1	9	0.895	0.6885	2	9	0.27	0.5246	1	8	0.645	0.6885	2	9	0.377	0.5164	1	7
B4FH62	Zm00001d011069	1.007	0.6107	13	15	1.17	0.6443	15	16	1.012	0.6107	13	15	1.037	0.6443	15	16	1.055	0.6208	13	14	0.885	0.6208	13	14	0.845	0.651	14	16	0.889	0.6107	13	15	0.793	0.651	14	16	1.216	0.6443	15	16	0.944	0.651	14	16	0.827	0.4664	10	11
B4FH69	Zm00001d026666	1.086	0.6923	6	6	0.938	0.3432	4	4	0.957	0.6923	6	6	1.031	0.3432	4	4	1.379	0.2189	3	3	1.068	0.2189	3	3	1.007	0.2189	3	3	0.873	0.6923	6	6	0.899	0.2189	3	3	1.612	0.3432	4	4	1.283	0.2189	3	3	1.249	0.3432	4	4
B4FH75	Zm00001d049956	0.811	0.1224	4	4	0.85	0.1983	5	5	0.667	0.1224	4	4	0.854	0.1983	5	5	0.999	0.2945	8	8	1.012	0.2945	8	8	1.161	0.277	7	7	0.863	0.1224	4	4	1.162	0.277	7	7	0.876	0.1983	5	5	0.97	0.277	7	7	1.065	0.1953	6	6
B4FH81	Zm00001d019956	0.883	0.3275	5	5	0.999	0.3668	6	6	0.853	0.3275	5	5	0.963	0.3668	6	6	0.903	0.3144	5	5	1	0.3144	5	5	1.031	0.4017	7	7	0.931	0.3275	5	5	1.018	0.4017	7	7	0.98	0.3668	6	6	1.033	0.4017	7	7	0.96	0.2664	4	4
B4FH88	Zm00001d010867	0.879	0.4007	7	7	0.779	0.3082	6	6	0.825	0.4007	7	7	0.932	0.3082	6	6	0.92	0.3767	8	8	0.988	0.3767	8	8	1.038	0.2329	6	6	0.876	0.4007	7	7	0.804	0.2329	6	6	1.051	0.3082	6	6	0.837	0.2329	6	6	0.965	0.1918	4	4
B4FH98	Zm00001d011242	0.798	0.1236	3	3	0.933	0.1091	2	2	0.788	0.1236	3	3	0.905	0.1091	2	2	0.983	0.3782	5	7	0.827	0.3782	5	7	1.109	0.28	6	6	0.784	0.1236	3	3	0.937	0.28	6	6	1.048	0.1091	2	2	0.991	0.28	6	6	1.159	0.1127	3	3
B4FH99	Zm00001d017395	1.095	0.4067	8	8	0.833	0.3134	6	6	1.097	0.4067	8	8	0.971	0.3134	6	6	1.055	0.444	8	8	1.25	0.444	8	8	0.932	0.3843	8	8	0.941	0.4067	8	8	0.74	0.3843	8	8	1.078	0.3134	6	6	1.464	0.3843	8	8	1.361	0.2052	3	3
B4FHA0	Zm00001d013918	0.907	0.5067	10	10	0.859	0.5067	10	10	0.954	0.5067	10	10	0.943	0.5067	10	10	0.618	0.6	11	11	0.632	0.6	11	11	0.667	0.6	11	11	0.899	0.5067	10	10	0.774	0.6	11	11	0.999	0.5067	10	10	0.683	0.6	11	11	0.777	0.4267	9	9
B4FHJ2	Zm00001d022490	0.885	0.2045	1	7	1.013	0.2851	2	11	0.926	0.2045	1	7	0.996	0.2851	2	11	NA	NA	NA	NA	NA	NA	NA	NA	1.175	0.1901	1	8	0.995	0.2045	1	7	1.078	0.1901	1	8	1.128	0.2851	2	11	1.089	0.1901	1	8	1.684	0.2335	1	8
B4FHK4	Zm00001d004344	1.663	0.4786	16	17	1.811	0.5107	16	19	2.013	0.4786	16	17	2.873	0.5107	16	19	0.757	0.6203	20	23	0.369	0.6203	20	23	0.864	0.6096	19	23	0.691	0.4786	16	17	0.915	0.6096	19	23	0.946	0.5107	16	19	0.253	0.6096	19	23	0.306	0.5107	17	19
B4FHK5	Zm00001d012267	0.877	0.223	7	7	0.956	0.1151	3	3	0.961	0.223	7	7	1.223	0.1151	3	3	1.004	0.1894	6	6	1.063	0.1894	6	6	0.825	0.247	8	8	0.902	0.223	7	7	0.777	0.247	8	8	0.963	0.1151	3	3	0.952	0.247	8	8	0.983	0.0743	3	3
B4FHM1	Zm00001d031967	1.012	0.3125	6	6	0.937	0.3125	6	6	0.983	0.3125	6	6	1.017	0.3125	6	6	0.77	0.2697	5	5	0.986	0.2697	5	5	NA	NA	NA	NA	1.005	0.3125	6	6	NA	NA	NA	NA	1.105	0.3125	6	6	NA	NA	NA	NA	0.839	0.2303	4	4
B4FHM4	Zm00001d013755	NA	NA	NA	NA	1.037	0.1015	2	2	NA	NA	NA	NA	1.055	0.1015	2	2	1.033	0.198	3	3	1.011	0.198	3	3	1.178	0.1777	3	3	NA	NA	NA	NA	1.131	0.1777	3	3	0.543	0.1015	2	2	1.077	0.1777	3	3	NA	NA	NA	NA
B4FHM5	Zm00001d004009	0.759	0.3587	3	3	0.911	0.2609	2	2	0.979	0.3587	3	3	0.832	0.2609	2	2	0.637	0.3478	3	3	1.072	0.3478	3	3	0.702	0.3478	3	3	1.574	0.3587	3	3	1.458	0.3478	3	3	0.941	0.2609	2	2	0.813	0.3478	3	3	0.684	0.3587	3	3
B4FHN3	Zm00001d003643	1.364	0.3776	9	12	1.03	0.3481	6	9	0.934	0.3776	9	12	0.892	0.3481	6	9	0.898	0.3422	5	9	0.956	0.3422	5	9	1.063	0.5103	10	15	1.053	0.3776	9	12	0.849	0.5103	10	15	1.272	0.3481	6	9	0.915	0.5103	10	15	1.025	0.1416	5	5
B4FHT1	Zm00001d018090	0.815	0.3121	8	9	0.77	0.3758	9	11	0.731	0.3121	8	9	0.808	0.3758	9	11	0.563	0.2229	6	7	0.806	0.2229	6	7	0.77	0.2707	8	9	1.066	0.3121	8	9	0.945	0.2707	8	9	0.699	0.3758	9	11	0.699	0.2707	8	9	0.737	0.2803	7	8
B4FHX3	Zm00001d048368	0.571	0.72	8	8	0.677	0.552	6	6	0.603	0.72	8	8	0.516	0.552	6	6	0.678	0.632	6	6	0.901	0.632	6	6	0.646	0.696	7	7	0.695	0.72	8	8	1.242	0.696	7	7	1.028	0.552	6	6	1.038	0.696	7	7	0.817	0.56	6	6
B4FHZ4	Zm00001d027389	0.999	0.5909	5	5	0.955	0.5909	5	5	1.052	0.5909	5	5	0.781	0.5909	5	5	0.728	0.3712	4	4	0.86	0.3712	4	4	0.944	0.4242	5	5	0.923	0.5909	5	5	0.856	0.4242	5	5	1.146	0.5909	5	5	0.841	0.4242	5	5	1.096	0.2045	2	2
B4FI05	Zm00001d018794	0.95	0.0682	1	2	0.789	0.1339	2	3	1.241	0.0682	1	2	0.734	0.1339	2	3	0.634	0.0709	1	3	1.355	0.0709	1	3	1.149	0.0919	2	4	1.054	0.0682	1	2	0.798	0.0919	2	4	0.739	0.1339	2	3	0.959	0.0919	2	4	NA	NA	NA	NA
B4FI21	Zm00001d053003	0.968	0.1241	5	5	1.021	0.1217	1	4	0.997	0.1241	5	5	1.042	0.1217	1	4	1.094	0.3723	5	12	0.937	0.3723	5	12	0.983	0.4623	5	15	1.299	0.1241	5	5	1.215	0.4623	5	15	0.966	0.1217	1	4	0.978	0.4623	5	15	0.717	0.2092	2	7
B4FI53	Zm00001d031560	1.025	0.4737	5	6	1.03	0.4737	5	6	0.86	0.4737	5	6	0.884	0.4737	5	6	NA	NA	NA	NA	NA	NA	NA	NA	NA	NA	NA	NA	0.971	0.4737	5	6	NA	NA	NA	NA	0.77	0.4737	5	6	NA	NA	NA	NA	NA	NA	NA	NA
B4FI54	Zm00001d012787	NA	NA	NA	NA	NA	NA	NA	NA	NA	NA	NA	NA	NA	NA	NA	NA	NA	NA	NA	NA	NA	NA	NA	NA	0.96	0.2394	1	13	NA	NA	NA	NA	1.659	0.2394	1	13	NA	NA	NA	NA	0.999	0.2394	1	13	0.91	0.1163	5	5
B4FI76	Zm00001d024051	0.862	0.4647	1	10	0.764	0.5145	3	11	0.915	0.4647	1	10	0.779	0.5145	3	11	0.866	0.5685	2	14	0.818	0.5685	2	14	0.982	0.5145	1	13	0.819	0.4647	1	10	0.872	0.5145	1	13	1.142	0.5145	3	11	0.672	0.5145	1	13	0.905	0.3361	1	9
B4FI85	Zm00001d011632	0.982	0.0418	1	1	0.886	0.0313	1	1	0.961	0.0418	1	1	0.955	0.0313	1	1	0.954	0.0418	1	1	1.154	0.0418	1	1	1.094	0.0418	1	1	1.014	0.0418	1	1	0.967	0.0418	1	1	1.055	0.0313	1	1	1.206	0.0418	1	1	NA	NA	NA	NA
B4FI88	Zm00001d009657	0.665	0.6071	4	5	NA	NA	NA	NA	0.702	0.6071	4	5	NA	NA	NA	NA	0.705	0.4554	1	3	0.845	0.4554	1	3	0.905	0.4554	1	3	0.853	0.6071	4	5	1.231	0.4554	1	3	NA	NA	NA	NA	1.124	0.4554	1	3	NA	NA	NA	NA
B4FIA6	Zm00001d006548	0.613	0.2889	1	3	0.732	0.2889	1	3	0.72	0.2889	1	3	0.679	0.2889	1	3	1.169	0.4	3	5	1.227	0.4	3	5	0.677	0.4	3	5	0.631	0.2889	1	3	0.907	0.4	3	5	1.04	0.2889	1	3	0.765	0.4	3	5	1.274	0.3481	2	4
B4FIB2	Zm00001d037004	1.145	0.3594	2	8	0.923	0.3871	1	7	1.267	0.3594	2	8	0.804	0.3871	1	7	0.749	0.1889	1	4	0.98	0.1889	1	4	NA	NA	NA	NA	1.015	0.3594	2	8	NA	NA	NA	NA	0.857	0.3871	1	7	NA	NA	NA	NA	NA	NA	NA	NA
B4FIC0	Zm00001d053685	NA	NA	NA	NA	NA	NA	NA	NA	NA	NA	NA	NA	NA	NA	NA	NA	NA	NA	NA	NA	NA	NA	NA	NA	NA	NA	NA	NA	NA	NA	NA	NA	NA	NA	NA	NA	NA	NA	NA	NA	NA	NA	NA	NA	1.002	0.2775	2	11
B4FID1	Zm00001d037111	1.021	0.6338	2	10	0.771	0.6338	2	10	1.088	0.6338	2	10	0.726	0.6338	2	10	1.079	0.6831	2	10	1.455	0.6831	2	10	0.907	0.6831	2	11	1.156	0.6338	2	10	1.084	0.6831	2	11	0.869	0.6338	2	10	1.339	0.6831	2	11	0.627	0.6901	2	10
B4FID4	Zm00001d010054	0.839	0.2949	8	9	0.799	0.3301	6	6	0.68	0.2949	8	9	0.599	0.3301	6	6	0.7	0.1763	5	6	0.825	0.1763	5	6	0.847	0.1506	4	4	0.825	0.2949	8	9	1.029	0.1506	4	4	0.736	0.3301	6	6	0.671	0.1506	4	4	0.876	0.234	7	8
B4FIE9	Zm00001d040697	0.826	0.5355	2	14	0.822	0.4873	1	12	0.862	0.5355	2	14	0.724	0.4873	1	12	0.824	0.566	2	16	0.978	0.566	2	16	1.526	0.5964	3	17	1.052	0.5355	2	14	1.349	0.5964	3	17	0.69	0.4873	1	12	0.951	0.5964	3	17	0.92	0.5228	3	16
B4FIH9	Zm00001d007113	1.363	0.2137	1	7	NA	NA	NA	NA	0.972	0.2137	1	7	NA	NA	NA	NA	0.683	0.251	4	10	1.019	0.251	4	10	1.053	0.2427	3	10	0.742	0.2137	1	7	1.068	0.2427	3	10	NA	NA	NA	NA	0.906	0.2427	3	10	0.899	0.2448	1	8
B4FIL9	Zm00001d009596	0.968	0.089	2	2	1.029	0.1314	3	3	0.988	0.089	2	2	0.841	0.1314	3	3	1.833	0.3814	8	8	0.981	0.3814	8	8	1.507	0.3559	8	8	1.11	0.089	2	2	1.182	0.3559	8	8	0.84	0.1314	3	3	1.294	0.3559	8	8	1.156	0.161	3	3
B4FIM3	Zm00001d029074	0.81	0.6142	17	17	0.943	0.5508	16	16	0.793	0.6142	17	17	0.696	0.5508	16	16	1.123	0.4721	2	13	0.995	0.4721	2	13	1.36	0.4518	12	12	1.026	0.6142	17	17	0.98	0.4518	12	12	0.994	0.5508	16	16	1.321	0.4518	12	12	1	0.4086	12	12
B4FIR4	Zm00001d031856	1.133	0.4072	2	5	0.873	0.4012	2	4	0.993	0.4072	2	5	0.977	0.4012	2	4	1.063	0.6108	3	7	0.988	0.6108	3	7	0.855	0.4431	1	5	0.968	0.4072	2	5	0.596	0.4431	1	5	1.234	0.4012	2	4	0.607	0.4431	1	5	0.916	0.4012	2	4
B4FIW6	Zm00001d002711	2.034	0.1243	3	3	1.432	0.0651	2	2	1.667	0.1243	3	3	1.499	0.0651	2	2	1.985	0.0888	2	2	0.931	0.0888	2	2	1.007	0.0592	1	1	1.585	0.1243	3	3	0.896	0.0592	1	1	1.452	0.0651	2	2	0.759	0.0592	1	1	0.85	0.0888	2	2
B4FIZ5	Zm00001d014898	0.678	0.2007	4	4	0.748	0.1479	4	4	0.784	0.2007	4	4	0.682	0.1479	4	4	0.77	0.1479	4	4	1.005	0.1479	4	4	1.38	0.1796	5	5	0.759	0.2007	4	4	1.366	0.1796	5	5	0.926	0.1479	4	4	1.06	0.1796	5	5	1.208	0.0951	2	2
B4FJ38	Zm00001d008610	2.58	0.2409	1	4	6.677	0.2737	1	5	0.755	0.2409	1	4	1.122	0.2737	1	5	1.934	0.3467	1	8	1.309	0.3467	1	8	0.797	0.354	2	7	1.197	0.2409	1	4	2.339	0.354	2	7	0.752	0.2737	1	5	3.706	0.354	2	7	1.072	0.2263	1	4
B4FJ73	Zm00001d050978	NA	NA	NA	NA	0.875	0.1659	3	5	NA	NA	NA	NA	0.878	0.1659	3	5	NA	NA	NA	NA	NA	NA	NA	NA	1.127	0.083	1	3	NA	NA	NA	NA	1.034	0.083	1	3	1.062	0.1659	3	5	1.032	0.083	1	3	NA	NA	NA	NA
B4FJB5	Zm00001d044391	0.908	0.1639	1	2	1.06	0.1639	1	2	0.852	0.1639	1	2	1.172	0.1639	1	2	0.84	0.2377	5	5	0.86	0.2377	5	5	1.047	0.1803	4	4	0.868	0.1639	1	2	1.138	0.1803	4	4	0.85	0.1639	1	2	0.653	0.1803	4	4	1.118	0.2131	1	3
B4FJE3	Zm00001d049292	1.984	0.0621	2	2	0.973	0.0621	2	2	2.092	0.0621	2	2	1.214	0.0621	2	2	NA	NA	NA	NA	NA	NA	NA	NA	0.69	0.0311	1	2	1.256	0.0621	2	2	1.057	0.0311	1	2	0.931	0.0621	2	2	1.195	0.0311	1	2	NA	NA	NA	NA
B4FJG1	Zm00001d006587	1.337	0.2715	3	7	1.239	0.3574	4	10	1.514	0.2715	3	7	1.214	0.3574	4	10	1.598	0.4192	5	14	1.235	0.4192	5	14	0.904	0.4502	6	14	1.134	0.2715	3	7	1.419	0.4502	6	14	0.821	0.3574	4	10	0.982	0.4502	6	14	0.746	0.3608	4	11
B4FJH1	Zm00001d031258	0.065	0.3564	2	7	0.726	0.2764	1	5	0.315	0.3564	2	7	1.141	0.2764	1	5	0.15	0.4109	1	7	0.168	0.4109	1	7	1.062	0.2618	3	6	1.531	0.3564	2	7	0.908	0.2618	3	6	0.096	0.2764	1	5	0.854	0.2618	3	6	1.493	0.1709	2	4
B4FJN0	Zm00001d027309	1.113	0.1582	6	6	1.226	0.134	4	5	1.278	0.1582	6	6	1.014	0.134	4	5	1.007	0.2225	8	9	1.114	0.2225	8	9	1.329	0.185	6	7	1.289	0.1582	6	6	1.176	0.185	6	7	0.741	0.134	4	5	1.011	0.185	6	7	0.733	0.1475	5	6
B4FJP7	Zm00001d027729	1.218	0.6271	8	16	0.979	0.5565	6	14	1.186	0.6271	8	16	1.112	0.5565	6	14	1.129	0.5254	9	17	1.107	0.5254	9	17	1.19	0.4689	8	15	1.109	0.6271	8	16	0.877	0.4689	8	15	0.918	0.5565	6	14	1.241	0.4689	8	15	0.899	0.5056	8	14
B4FJT1	Zm00001d036563	NA	NA	NA	NA	NA	NA	NA	NA	NA	NA	NA	NA	NA	NA	NA	NA	1.073	0.0399	2	2	0.927	0.0399	2	2	1.314	0.0399	2	2	NA	NA	NA	NA	1.155	0.0399	2	2	NA	NA	NA	NA	1.083	0.0399	2	2	0.93	0.024	1	1
B4FJV4	Zm00001d008634	0.754	0.1571	3	3	1.073	0.0483	1	1	0.76	0.1571	3	3	1.075	0.0483	1	1	0.455	0.0574	2	2	0.601	0.0574	2	2	0.677	0.0906	2	2	1.051	0.1571	3	3	0.96	0.0906	2	2	0.962	0.0483	1	1	0.915	0.0906	2	2	NA	NA	NA	NA
B4FJW1	Zm00001d006657	1.073	0.0509	1	1	1.162	0.0509	1	1	0.656	0.0509	1	1	1.011	0.0509	1	1	1.005	0.0787	2	2	0.907	0.0787	2	2	1.013	0.1343	3	3	1.304	0.0509	1	1	1.196	0.1343	3	3	1.093	0.0509	1	1	0.805	0.1343	3	3	1.228	0.0509	1	1
B4FK05	Zm00001d048516	1.251	0.0671	2	2	1.493	0.0671	1	1	1.637	0.0671	2	2	0.959	0.0671	1	1	1.303	0.0604	1	1	1.54	0.0604	1	1	NA	NA	NA	NA	1.759	0.0671	2	2	NA	NA	NA	NA	1.707	0.0671	1	1	NA	NA	NA	NA	0.967	0.0604	1	1
B4FK45	Zm00001d041191	0.93	0.2046	4	4	0.834	0.1182	2	2	0.969	0.2046	4	4	0.913	0.1182	2	2	1.134	0.1988	4	4	0.984	0.1988	4	4	0.96	0.2709	6	6	1.071	0.2046	4	4	0.826	0.2709	6	6	0.794	0.1182	2	2	0.788	0.2709	6	6	1.286	0.147	3	3
B4FK49	Zm00001d029968	0.91	0.5302	6	8	0.83	0.5302	6	8	0.697	0.5302	6	8	0.732	0.5302	6	8	0.88	0.4832	5	5	0.617	0.4832	5	5	0.92	0.3691	5	5	0.814	0.5302	6	8	0.901	0.3691	5	5	0.918	0.5302	6	8	1.027	0.3691	5	5	0.919	0.4899	6	6
B4FK63	Zm00001d047699	0.961	0.0901	2	2	0.956	0.0343	1	1	0.946	0.0901	2	2	0.752	0.0343	1	1	1	0.0343	1	1	0.885	0.0343	1	1	1.22	0.1116	2	2	0.965	0.0901	2	2	0.844	0.1116	2	2	1.275	0.0343	1	1	1.01	0.1116	2	2	1.089	0.0343	1	1
B4FK69	Zm00001d048163	0.888	0.1603	2	2	0.833	0.1603	2	2	0.862	0.1603	2	2	0.881	0.1603	2	2	0.783	0.2366	3	3	0.967	0.2366	3	3	0.883	0.2366	3	3	0.778	0.1603	2	2	0.973	0.2366	3	3	1.143	0.1603	2	2	0.811	0.2366	3	3	0.893	0.0992	1	1
B4FK84	Zm00001d042216	0.714	0.7014	10	10	8.005	0.5792	1	9	0.736	0.7014	10	10	1.278	0.5792	1	9	0.836	0.4796	8	8	1.697	0.4796	8	8	0.939	0.4796	8	8	0.914	0.7014	10	10	1.023	0.4796	8	8	7.433	0.5792	1	9	0.967	0.4796	8	8	0.21	0.6109	1	10
B4FKA4	Zm00001d000120	0.516	0.2252	1	3	0.61	0.3113	1	4	0.646	0.2252	1	3	0.489	0.3113	1	4	0.609	0.3046	1	5	0.805	0.3046	1	5	0.495	0.3046	1	5	0.689	0.2252	1	3	0.924	0.3046	1	5	0.894	0.3113	1	4	1.033	0.3046	1	5	1.199	0.298	1	4
B4FKE6	Zm00001d018146	0.782	0.0324	1	1	0.677	0.0324	1	1	0.926	0.0324	1	1	0.841	0.0324	1	1	1.09	0.0622	1	2	1.018	0.0622	1	2	1.317	0.1162	3	4	0.758	0.0324	1	1	1	0.1162	3	4	0.877	0.0324	1	1	1.135	0.1162	3	4	0.788	0.0649	2	2
B4FKH6	Zm00001d002730	1.081	0.0418	1	1	NA	NA	NA	NA	1.021	0.0418	1	1	NA	NA	NA	NA	1.341	0.0418	1	1	1.151	0.0418	1	1	1.086	0.0418	1	1	0.945	0.0418	1	1	0.905	0.0418	1	1	NA	NA	NA	NA	1.03	0.0418	1	1	1.013	0.0418	1	1
B4FKH7	Zm00001d041963	0.989	0.5333	5	5	0.872	0.4148	1	4	0.865	0.5333	5	5	0.89	0.4148	1	4	0.865	0.3926	4	4	1.026	0.3926	4	4	1	0.6444	5	7	0.996	0.5333	5	5	1.214	0.6444	5	7	0.893	0.4148	1	4	0.859	0.6444	5	7	1.094	0.3407	3	3
B4FKM0	Zm00001d013937	0.816	0.726	4	22	0.931	0.7808	5	23	0.803	0.726	4	22	0.775	0.7808	5	23	0.849	0.7425	3	22	0.868	0.7425	3	22	0.993	0.726	3	22	0.811	0.726	4	22	1.027	0.726	3	22	1.058	0.7808	5	23	1.219	0.726	3	22	0.874	0.7479	4	24
B4FKM1	Zm00001d009480	0.78	0.4281	2	12	0.94	0.3683	1	12	0.893	0.4281	2	12	0.867	0.3683	1	12	1.345	0.6886	1	18	1.159	0.6886	1	18	1.381	0.6048	2	16	1.167	0.4281	2	12	1.128	0.6048	2	16	1.071	0.3683	1	12	1.327	0.6048	2	16	0.874	0.4701	2	14
B4FKW0	Zm00001d006251	1.403	0.0714	1	1	1.177	0.0714	1	1	1.068	0.0714	1	1	0.955	0.0714	1	1	1.224	0.2521	4	4	1.016	0.2521	4	4	0.935	0.1891	3	3	0.921	0.0714	1	1	0.89	0.1891	3	3	0.898	0.0714	1	1	0.854	0.1891	3	3	NA	NA	NA	NA
B4FKX8	Zm00001d042620	0.942	0.7115	13	13	0.877	0.7115	13	13	0.926	0.7115	13	13	0.881	0.7115	13	13	1.138	0.649	12	12	1.129	0.649	12	12	1.078	0.649	12	12	0.841	0.7115	13	13	0.986	0.649	12	12	0.92	0.7115	13	13	1.141	0.649	12	12	1.032	0.6779	12	12
B4FL17	Zm00001d014957	0.88	0.7964	10	10	0.957	0.7964	10	10	0.856	0.7964	10	10	0.913	0.7964	10	10	0.923	0.8743	1	12	0.805	0.8743	1	12	1.175	0.6886	1	11	0.837	0.7964	10	10	1.023	0.6886	1	11	0.965	0.7964	10	10	0.878	0.6886	1	11	0.863	0.6287	8	8
B4FL49	Zm00001d013999	NA	NA	NA	NA	NA	NA	NA	NA	NA	NA	NA	NA	NA	NA	NA	NA	1.077	0.5455	6	8	0.927	0.5455	6	8	0.962	0.4909	5	6	NA	NA	NA	NA	0.743	0.4909	5	6	NA	NA	NA	NA	1.104	0.4909	5	6	0.976	0.4909	5	6
B4FL52	Zm00001d008203	1.033	0.4896	15	15	1.057	0.4516	15	15	0.971	0.4896	15	15	0.982	0.4516	15	15	1.452	0.5161	18	18	1.262	0.5161	18	18	1.212	0.4592	16	16	1.044	0.4896	15	15	1.031	0.4592	16	16	1.093	0.4516	15	15	1.426	0.4592	16	16	0.974	0.3226	11	11
B4FL55	Zm00001d048998	1.361	0.4735	1	9	1.228	0.4947	1	10	1.472	0.4735	1	9	0.949	0.4947	1	10	1.58	0.4947	7	10	1.531	0.4947	7	10	0.834	0.477	7	10	1.207	0.4735	1	9	0.959	0.477	7	10	0.886	0.4947	1	10	0.935	0.477	7	10	0.834	0.4735	1	9
B4FL61	Zm00001d002028	6.995	0.1238	1	1	3.866	0.1238	1	1	5.429	0.1238	1	1	3.753	0.1238	1	1	1.065	0.1238	1	1	0.703	0.1238	1	1	0.971	0.1832	2	2	4.38	0.1238	1	1	0.882	0.1832	2	2	4.066	0.1238	1	1	1.403	0.1832	2	2	0.787	0.1238	1	1
B4FL64	Zm00001d044287	1.376	0.3092	2	6	1.654	0.3092	2	6	1.077	0.3092	2	6	0.326	0.3092	2	6	0.644	0.2705	2	5	0.646	0.2705	2	5	0.645	0.2415	1	4	1.551	0.3092	2	6	0.594	0.2415	1	4	0.82	0.3092	2	6	0.714	0.2415	1	4	0.552	0.2271	2	5
B4FL77	Zm00001d049691	0.818	0.2766	3	3	0.852	0.2766	3	3	0.934	0.2766	3	3	0.86	0.2766	3	3	0.853	0.4113	4	4	1.032	0.4113	4	4	0.952	0.2624	1	3	0.937	0.2766	3	3	0.77	0.2624	1	3	1.048	0.2766	3	3	0.754	0.2624	1	3	1.026	0.1986	2	2
B4FL79	Zm00001d049830	0.751	0.3413	2	5	1.032	0.5769	4	7	0.817	0.3413	2	5	0.758	0.5769	4	7	1.012	0.524	4	6	0.831	0.524	4	6	1.161	0.3942	3	5	0.821	0.3413	2	5	1.038	0.3942	3	5	0.973	0.5769	4	7	1.154	0.3942	3	5	0.681	0.375	2	4
B4FLA2	Zm00001d028477	0.889	0.2909	9	11	0.917	0.3205	13	13	0.912	0.2909	9	11	0.842	0.3205	13	13	0.972	0.2477	12	12	1.069	0.2477	12	12	1.08	0.2886	9	11	0.957	0.2909	9	11	0.933	0.2886	9	11	1.006	0.3205	13	13	1.043	0.2886	9	11	0.818	0.3091	8	9
B4FLE1	Zm00001d025249	0.924	0.4252	9	9	0.897	0.4252	10	10	1.007	0.4252	9	9	0.842	0.4252	10	10	NA	NA	NA	NA	NA	NA	NA	NA	NA	NA	NA	NA	0.865	0.4252	9	9	NA	NA	NA	NA	1.038	0.4252	10	10	NA	NA	NA	NA	1.014	0.2483	6	6
B4FLG7	Zm00001d022531	1.226	0.2757	3	3	1.321	0.1589	2	2	1.299	0.2757	3	3	1.263	0.1589	2	2	1.377	0.1355	3	3	1.082	0.1355	3	3	0.664	0.257	6	6	1.243	0.2757	3	3	0.95	0.257	6	6	0.967	0.1589	2	2	0.962	0.257	6	6	1.312	0.2056	2	2
B4FLH6	Zm00001d027493	0.983	0.3148	3	3	0.844	0.3148	3	3	0.931	0.3148	3	3	0.928	0.3148	3	3	0.733	0.4537	5	5	0.839	0.4537	5	5	0.996	0.4537	5	5	0.928	0.3148	3	3	0.927	0.4537	5	5	1.115	0.3148	3	3	0.865	0.4537	5	5	0.888	0.3148	3	3
B4FLL4	Zm00001d006374	NA	NA	NA	NA	1.323	0.0278	1	1	NA	NA	NA	NA	1.619	0.0278	1	1	1.814	0.0718	3	3	1.832	0.0718	3	3	1.29	0.1065	3	4	NA	NA	NA	NA	1.171	0.1065	3	4	1.47	0.0278	1	1	0.877	0.1065	3	4	0.684	0.0278	1	1
B4FLN3	Zm00001d026645	1.429	0.1255	1	4	1.471	0.0951	1	3	1.533	0.1255	1	4	1.589	0.0951	1	3	1.447	0.2072	1	7	1.402	0.2072	1	7	0.847	0.2186	1	7	1.399	0.1255	1	4	1.435	0.2186	1	7	0.859	0.0951	1	3	0.613	0.2186	1	7	0.85	0.116	1	4
B4FLN7	Zm00001d008314	0.861	0.085	2	2	1.027	0.1078	3	3	0.895	0.085	2	2	0.859	0.1078	3	3	0.822	0.1993	1	6	1.23	0.1993	1	6	NA	NA	NA	NA	1.194	0.085	2	2	NA	NA	NA	NA	0.715	0.1078	3	3	NA	NA	NA	NA	1.148	0.085	2	2
B4FLP0	Zm00001d014919	1.016	0.5026	17	17	1.172	0.4974	17	17	1.189	0.5026	17	17	0.962	0.4974	17	17	1.403	0.5	17	17	0.607	0.5	17	17	1.184	0.4171	14	14	1.299	0.5026	17	17	1.047	0.4171	14	14	1.003	0.4974	17	17	1.166	0.4171	14	14	1.057	0.2927	9	9
B4FLP7	Zm00001d020139	NA	NA	NA	NA	1.09	0.0421	2	2	NA	NA	NA	NA	1.017	0.0421	2	2	1.024	0.0976	4	4	0.985	0.0976	4	4	0.878	0.0488	2	2	NA	NA	NA	NA	0.798	0.0488	2	2	1.245	0.0421	2	2	0.797	0.0488	2	2	0.797	0.0222	1	1
B4FLS7	Zm00001d035051	1.171	0.4286	1	10	1.06	0.4286	1	11	0.795	0.4286	1	10	0.984	0.4286	1	11	1.039	0.391	1	9	0.994	0.391	1	9	0.851	0.4474	2	11	0.793	0.4286	1	10	0.814	0.4474	2	11	1.316	0.4286	1	11	0.534	0.4474	2	11	NA	NA	NA	NA
B4FLV6	Zm00001d038594	0.91	0.2	2	3	0.847	0.2	2	3	0.858	0.2	2	3	0.83	0.2	2	3	1.027	0.1913	1	2	0.946	0.1913	1	2	1.377	0.2435	2	3	0.912	0.2	2	3	1.17	0.2435	2	3	1.009	0.2	2	3	1.4	0.2435	2	3	1.337	0.2	3	3
B4FM07	Zm00001d016736	1.499	0.6962	6	18	1.324	0.6962	5	18	1.285	0.6962	6	18	1.406	0.6962	5	18	1.367	0.6	3	14	1.258	0.6	3	14	1.208	0.5038	3	12	1.299	0.6962	6	18	0.905	0.5038	3	12	1.235	0.6962	5	18	1.074	0.5038	3	12	0.833	0.5769	4	16
B4FM12	Zm00001d010451	0.606	0.0761	2	2	1.143	0.0761	2	2	0.412	0.0761	2	2	0.894	0.0761	2	2	0.863	0.0924	2	2	1.021	0.0924	2	2	0.961	0.1386	4	4	0.82	0.0761	2	2	0.871	0.1386	4	4	0.853	0.0761	2	2	1.135	0.1386	4	4	NA	NA	NA	NA
B4FM47	Zm00001d006683	0.855	0.1076	3	3	0.721	0.1034	3	3	0.934	0.1076	3	3	1.014	0.1034	3	3	0.949	0.097	4	4	0.847	0.097	4	4	0.907	0.0654	3	3	0.889	0.1076	3	3	0.821	0.0654	3	3	0.695	0.1034	3	3	0.529	0.0654	3	3	1.239	0.1118	3	3
B4FMB1	Zm00001d037018	1.078	0.6832	1	7	NA	NA	NA	NA	1.765	0.6832	1	7	NA	NA	NA	NA	1.176	0.441	5	5	1.439	0.441	5	5	1.226	0.4286	5	5	1.669	0.6832	1	7	1.077	0.4286	5	5	NA	NA	NA	NA	1.185	0.4286	5	5	1.1	0.528	6	6
B4FMB3	Zm00001d018903	0.775	0.25	1	5	0.888	0.25	1	5	0.729	0.25	1	5	0.911	0.25	1	5	0.909	0.3137	2	8	0.957	0.3137	2	8	0.675	0.4216	2	10	0.758	0.25	1	5	1.066	0.4216	2	10	0.8	0.25	1	5	0.652	0.4216	2	10	0.706	0.2549	6	6
B4FMB8	Zm00001d020087	NA	NA	NA	NA	NA	NA	NA	NA	NA	NA	NA	NA	NA	NA	NA	NA	1.534	0.1275	5	5	1.504	0.1275	5	5	1.339	0.1275	5	5	NA	NA	NA	NA	0.805	0.1275	5	5	NA	NA	NA	NA	1.959	0.1275	5	5	NA	NA	NA	NA
B4FMD3	Zm00001d012978	1.333	0.2794	5	5	1.484	0.2353	4	4	1.262	0.2794	5	5	1.156	0.2353	4	4	0.679	0.1691	3	3	1.208	0.1691	3	3	NA	NA	NA	NA	1.631	0.2794	5	5	NA	NA	NA	NA	0.817	0.2353	4	4	NA	NA	NA	NA	0.502	0.2279	2	3
B4FML8	Zm00001d049666	1.588	0.5762	2	10	1.774	0.6159	2	10	1.331	0.5762	2	10	1.014	0.6159	2	10	NA	NA	NA	NA	NA	NA	NA	NA	0.676	0.5695	9	9	1.917	0.5762	2	10	1.374	0.5695	9	9	1.124	0.6159	2	10	0.897	0.5695	9	9	0.766	0.6225	2	10
B4FMM1	Zm00001d020737	1.069	0.0762	2	2	0.499	0.0762	2	2	0.944	0.0762	2	2	0.856	0.0762	2	2	NA	NA	NA	NA	NA	NA	NA	NA	1.108	0.0952	1	2	0.567	0.0762	2	2	0.874	0.0952	1	2	1.002	0.0762	2	2	0.852	0.0952	1	2	NA	NA	NA	NA
B4FMP6	Zm00001d053932	1.016	0.3505	10	10	0.959	0.254	8	8	1.042	0.3505	10	10	0.889	0.254	8	8	0.861	0.2315	8	8	1.268	0.2315	8	8	0.938	0.1961	7	7	0.976	0.3505	10	10	0.949	0.1961	7	7	0.831	0.254	8	8	0.902	0.1961	7	7	0.92	0.254	5	5
B4FMS7	Zm00001d034795	0.566	0.1972	1	4	0.733	0.2353	1	6	0.677	0.1972	1	4	0.682	0.2353	1	6	0.506	0.3183	3	6	0.615	0.3183	3	6	1.002	0.2734	2	6	0.76	0.1972	1	4	0.849	0.2734	2	6	0.456	0.2353	1	6	0.867	0.2734	2	6	0.678	0.2491	1	5
B4FMU9	Zm00001d038091	NA	NA	NA	NA	NA	NA	NA	NA	NA	NA	NA	NA	NA	NA	NA	NA	NA	NA	NA	NA	NA	NA	NA	NA	NA	NA	NA	NA	NA	NA	NA	NA	NA	NA	NA	NA	NA	NA	NA	NA	NA	NA	NA	NA	NA	NA	NA	NA
B4FMV3	Zm00001d005253	1.152	0.6	2	4	1.012	0.7364	4	8	0.926	0.6	2	4	1.039	0.7364	4	8	0.91	0.4	1	3	1.117	0.4	1	3	0.925	0.6455	2	5	0.94	0.6	2	4	0.934	0.6455	2	5	1.206	0.7364	4	8	1.003	0.6455	2	5	1.279	0.6	2	5
B4FMW6	Zm00001d027965	0.627	0.3434	8	8	0.822	0.3712	10	10	0.601	0.3434	8	8	0.706	0.3712	10	10	0.656	0.3248	4	9	1.267	0.3248	4	9	1.31	0.3248	4	9	0.677	0.3434	8	8	1.148	0.3248	4	9	0.935	0.3712	10	10	1.444	0.3248	4	9	1.395	0.2204	5	5
B4FMY6	Zm00001d039157	1.316	0.4377	4	12	1.176	0.4191	4	11	1.217	0.4377	4	12	1.404	0.4191	4	11	1.26	0.4695	2	15	1.149	0.4695	2	15	1.136	0.4191	2	14	1.188	0.4377	4	12	0.93	0.4191	2	14	1.067	0.4191	4	11	0.922	0.4191	2	14	0.914	0.3342	4	8
B4FMY7	Zm00001d018821	1.525	0.3196	1	7	NA	NA	NA	NA	1.045	0.3196	1	7	NA	NA	NA	NA	NA	NA	NA	NA	NA	NA	NA	NA	1.217	0.2082	5	5	1.225	0.3196	1	7	0.953	0.2082	5	5	NA	NA	NA	NA	1.309	0.2082	5	5	0.825	0.1437	4	4
B4FMZ2	Zm00001d003781	0.91	0.3803	6	6	0.809	0.4155	7	7	0.926	0.3803	6	6	0.905	0.4155	7	7	1.102	0.3592	6	7	0.921	0.3592	6	7	1.101	0.4437	8	8	0.925	0.3803	6	6	0.778	0.4437	8	8	0.89	0.4155	7	7	0.878	0.4437	8	8	1.121	0.3345	6	6
B4FN19	Zm00001d017719	0.935	0.5241	1	7	0.972	0.5241	1	6	0.905	0.5241	1	7	1.004	0.5241	1	6	1.04	0.4096	1	5	1.072	0.4096	1	5	NA	NA	NA	NA	0.806	0.5241	1	7	NA	NA	NA	NA	1.138	0.5241	1	6	NA	NA	NA	NA	0.882	0.5241	1	7
B4FN24	Zm00001d011581	0.948	0.8395	7	7	0.906	0.6481	6	6	0.937	0.8395	7	7	1.002	0.6481	6	6	0.605	0.5741	4	4	0.964	0.5741	4	4	1	0.3889	3	3	0.964	0.8395	7	7	0.835	0.3889	3	3	1.07	0.6481	6	6	0.872	0.3889	3	3	0.826	0.6481	6	6
B4FN43	Zm00001d045564	0.946	0.1071	2	2	NA	NA	NA	NA	0.877	0.1071	2	2	NA	NA	NA	NA	0.994	0.1706	3	4	1.101	0.1706	3	4	NA	NA	NA	NA	0.834	0.1071	2	2	NA	NA	NA	NA	NA	NA	NA	NA	NA	NA	NA	NA	1.026	0.1468	3	3
B4FN54	Zm00001d029582	0.974	0.1919	2	3	0.943	0.2288	3	4	1.047	0.1919	2	3	1.062	0.2288	3	4	0.998	0.2768	4	6	1.125	0.2768	4	6	0.918	0.2362	5	5	1.098	0.1919	2	3	0.989	0.2362	5	5	0.987	0.2288	3	4	0.944	0.2362	5	5	1.098	0.1328	2	2
B4FN97	Zm00001d039079	0.877	0.4578	9	20	0.997	0.4723	9	18	0.961	0.4578	9	20	0.926	0.4723	9	18	0.801	0.4867	8	21	1.002	0.4867	8	21	NA	NA	NA	NA	1.053	0.4578	9	20	NA	NA	NA	NA	0.854	0.4723	9	18	NA	NA	NA	NA	0.778	0.4361	9	16
B4FNB4	Zm00001d027326	1.099	0.0429	2	2	1.11	0.0429	2	2	0.943	0.0429	2	2	1.085	0.0429	2	2	0.781	0.1219	3	4	0.854	0.1219	3	4	NA	NA	NA	NA	1.169	0.0429	2	2	NA	NA	NA	NA	1.171	0.0429	2	2	NA	NA	NA	NA	1.007	0.1016	3	3
B4FNK8	Zm00001d043356	0.925	0.1122	3	3	1.045	0.1827	3	5	0.888	0.1122	3	3	0.902	0.1827	3	5	NA	NA	NA	NA	NA	NA	NA	NA	1.092	0.1571	1	5	1.048	0.1122	3	3	1.118	0.1571	1	5	1.015	0.1827	3	5	1.057	0.1571	1	5	NA	NA	NA	NA
B4FNM4	Zm00001d035201	0.756	0.5956	2	15	0.877	0.5172	2	13	0.763	0.5956	2	15	0.829	0.5172	2	13	0.336	0.3103	1	9	0.329	0.3103	1	9	1.087	0.3762	2	10	0.872	0.5956	2	15	1.041	0.3762	2	10	0.283	0.5172	2	13	0.392	0.3762	2	10	0.918	0.4263	2	11
B4FNM7	Zm00001d051668	1.083	0.1471	5	5	1.125	0.1431	5	5	1.122	0.1471	5	5	1.012	0.1431	5	5	1.049	0.2982	9	9	1.116	0.2982	9	9	1.214	0.1571	7	7	1.088	0.1471	5	5	1.126	0.1571	7	7	1.12	0.1431	5	5	1.205	0.1571	7	7	0.963	0.0815	3	3
B4FNN1	Zm00001d047218	NA	NA	NA	NA	0.906	0.3012	4	4	NA	NA	NA	NA	1.023	0.3012	4	4	0.904	0.5783	3	8	0.685	0.5783	3	8	0.686	0.2952	1	4	NA	NA	NA	NA	0.549	0.2952	1	4	1.246	0.3012	4	4	0.76	0.2952	1	4	NA	NA	NA	NA
B4FNQ8	Zm00001d049665	0.887	0.5405	3	7	1	0.6216	3	8	0.888	0.5405	3	7	1.04	0.6216	3	8	0.751	0.6081	4	8	0.779	0.6081	4	8	1.05	0.5338	3	7	0.975	0.5405	3	7	1.163	0.5338	3	7	1.055	0.6216	3	8	1.015	0.5338	3	7	0.882	0.3986	1	5
B4FNT1	Zm00001d022134	0.634	0.4236	3	9	0.764	0.4498	3	10	0.692	0.4236	3	9	0.737	0.4498	3	10	0.647	0.4236	3	9	0.753	0.4236	3	9	0.893	0.4236	3	9	0.684	0.4236	3	9	0.954	0.4236	3	9	0.783	0.4498	3	10	0.845	0.4236	3	9	0.908	0.3537	2	8
B4FNV6	Zm00001d011741	1.276	0.3051	1	4	1.771	0.3051	1	4	1.225	0.3051	1	4	1.468	0.3051	1	4	0.744	0.3644	1	4	1.167	0.3644	1	4	1.205	0.4237	3	5	1.477	0.3051	1	4	3.386	0.4237	3	5	0.718	0.3051	1	4	1.226	0.4237	3	5	0.894	0.3051	1	4
B4FNZ2	Zm00001d018478	0.827	0.3393	3	3	0.796	0.0804	1	1	0.813	0.3393	3	3	0.765	0.0804	1	1	0.76	0.5	4	4	0.735	0.5	4	4	0.911	0.1786	2	2	0.727	0.3393	3	3	0.777	0.1786	2	2	0.994	0.0804	1	1	0.915	0.1786	2	2	NA	NA	NA	NA
B4FP01	Zm00001d042584	1.179	0.3255	3	8	1.045	0.3523	4	9	1.139	0.3255	3	8	1.183	0.3523	4	9	1.926	0.3557	5	8	0.975	0.3557	5	8	1.112	0.3758	5	9	1.104	0.3255	3	8	1.036	0.3758	5	9	1.131	0.3523	4	9	1.063	0.3758	5	9	1.173	0.2215	2	5
B4FP05	Zm00001d034784	0.989	0.1355	3	3	0.945	0.0748	1	1	0.944	0.1355	3	3	0.931	0.0748	1	1	1.306	0.2383	4	4	1.237	0.2383	4	4	1.137	0.1869	3	3	1.258	0.1355	3	3	0.673	0.1869	3	3	0.594	0.0748	1	1	0.972	0.1869	3	3	1.073	0.1355	3	3
B4FP25	Zm00001d047296	0.568	0.4759	1	7	0.706	0.5517	1	9	0.622	0.4759	1	7	0.611	0.5517	1	9	1.362	0.5241	2	8	1.061	0.5241	2	8	0.769	0.5655	2	8	0.679	0.4759	1	7	0.941	0.5655	2	8	0.917	0.5517	1	9	1.228	0.5655	2	8	0.777	0.531	1	8
B4FP39	Zm00001d030149	1.023	0.3253	5	5	0.981	0.4325	6	6	0.974	0.3253	5	5	0.898	0.4325	6	6	1	0.2526	5	5	1.049	0.2526	5	5	1.037	0.2526	5	5	1.001	0.3253	5	5	0.972	0.2526	5	5	0.963	0.4325	6	6	1.176	0.2526	5	5	1.016	0.2007	3	3
B4FP70	Zm00001d007898	0.899	0.1369	4	4	0.949	0.1331	3	3	0.782	0.1369	4	4	0.867	0.1331	3	3	0.799	0.0342	2	2	0.952	0.0342	2	2	1.287	0.0342	2	2	0.98	0.1369	4	4	1.27	0.0342	2	2	1.169	0.1331	3	3	1.093	0.0342	2	2	1.252	0.0342	2	2
B4FP87	Zm00001d025435	1.089	0.2308	4	4	0.938	0.3036	5	5	1.04	0.2308	4	4	0.999	0.3036	5	5	1.261	0.1174	2	2	0.882	0.1174	2	2	1.022	0.166	3	3	0.935	0.2308	4	4	0.976	0.166	3	3	1.019	0.3036	5	5	0.839	0.166	3	3	NA	NA	NA	NA
B4FPA0	Zm00001d038136	0.994	0.4167	3	8	0.852	0.5833	9	10	0.949	0.4167	3	8	0.811	0.5833	9	10	0.825	0.3125	2	7	1.007	0.3125	2	7	0.998	0.3833	3	8	0.824	0.4167	3	8	1.149	0.3833	3	8	1.025	0.5833	9	10	1.014	0.3833	3	8	1.149	0.1833	3	4
B4FPA4	Zm00001d029365	NA	NA	NA	NA	NA	NA	NA	NA	NA	NA	NA	NA	NA	NA	NA	NA	0.715	0.1547	2	2	0.606	0.1547	2	2	0.925	0.1547	2	2	NA	NA	NA	NA	1.411	0.1547	2	2	NA	NA	NA	NA	1.166	0.1547	2	2	0.898	0.1547	2	2
B4FPD1	Zm00001d018363	NA	NA	NA	NA	0.855	0.2981	2	2	NA	NA	NA	NA	0.759	0.2981	2	2	NA	NA	NA	NA	NA	NA	NA	NA	NA	NA	NA	NA	NA	NA	NA	NA	NA	NA	NA	NA	1.036	0.2981	2	2	NA	NA	NA	NA	NA	NA	NA	NA
B4FPG9	Zm00001d025747	1.267	0.4344	13	13	1.142	0.4344	3	12	1.198	0.4344	13	13	1.251	0.4344	3	12	1	0.3825	10	10	0.909	0.3825	10	10	1.214	0.2596	9	9	1.122	0.4344	13	13	0.903	0.2596	9	9	0.523	0.4344	3	12	0.948	0.2596	9	9	0.836	0.377	11	11
B4FPJ2	Zm00001d042725	1.081	0.1224	1	1	0.934	0.1224	1	1	0.768	0.1224	1	1	0.808	0.1224	1	1	0.914	0.2041	2	2	1.005	0.2041	2	2	0.788	0.2041	2	2	0.915	0.1224	1	1	0.758	0.2041	2	2	1.04	0.1224	1	1	0.935	0.2041	2	2	1.058	0.2041	2	2
B4FPJ4	Zm00001d016411	NA	NA	NA	NA	0.9	0.0926	5	5	NA	NA	NA	NA	0.96	0.0926	5	5	1.242	0.1195	7	7	1.16	0.1195	7	7	1.089	0.1465	6	8	NA	NA	NA	NA	1.267	0.1465	6	8	0.895	0.0926	5	5	1.073	0.1465	6	8	0.71	0.0842	5	5
B4FPM1	Zm00001d001881	1.05	0.163	5	5	0.907	0.2364	7	7	0.896	0.163	5	5	1.058	0.2364	7	7	1.154	0.1929	6	6	0.909	0.1929	6	6	1.064	0.1902	5	5	0.936	0.163	5	5	1.147	0.1902	5	5	1.035	0.2364	7	7	1.025	0.1902	5	5	1.048	0.231	6	6
B4FPQ1	Zm00001d044704	NA	NA	NA	NA	0.733	0.0286	1	1	NA	NA	NA	NA	1.334	0.0286	1	1	1.119	0.0675	2	2	1.195	0.0675	2	2	0.767	0.0468	1	1	NA	NA	NA	NA	0.804	0.0468	1	1	0.663	0.0286	1	1	0.918	0.0468	1	1	1.779	0.0286	1	1
B4FPR3	Zm00001d022200	1.394	0.1949	3	3	NA	NA	NA	NA	1.425	0.1949	3	3	NA	NA	NA	NA	NA	NA	NA	NA	NA	NA	NA	NA	NA	NA	NA	NA	1.272	0.1949	3	3	NA	NA	NA	NA	NA	NA	NA	NA	NA	NA	NA	NA	0.965	0.1179	2	2
B4FPT5	Zm00001d038155	0.683	0.3636	4	7	0.849	0.3636	4	7	0.593	0.3636	4	7	0.635	0.3636	4	7	0.595	0.217	3	6	0.459	0.217	3	6	1.144	0.2874	5	8	0.725	0.3636	4	7	0.978	0.2874	5	8	0.927	0.3636	4	7	0.762	0.2874	5	8	1.138	0.1642	1	3
B4FPT6	Zm00001d040278	0.959	0.3212	2	4	0.795	0.2591	1	4	0.959	0.3212	2	4	0.923	0.2591	1	4	0.992	0.2124	1	3	1.092	0.2124	1	3	0.961	0.2798	2	4	0.856	0.3212	2	4	1.274	0.2798	2	4	0.694	0.2591	1	4	0.937	0.2798	2	4	NA	NA	NA	NA
B4FPT7	Zm00001d020511	0.871	0.4837	2	7	0.879	0.4837	2	7	0.756	0.4837	2	7	0.982	0.4837	2	7	0.819	0.4771	3	7	1.05	0.4771	3	7	0.869	0.4248	3	7	0.887	0.4837	2	7	0.808	0.4248	3	7	1.138	0.4837	2	7	0.865	0.4248	3	7	0.972	0.5033	3	8
B4FPT8	Zm00001d013777	1.055	0.4045	1	10	1.327	0.3227	1	8	1.19	0.4045	1	10	1.475	0.3227	1	8	0.794	0.4409	10	10	1.117	0.4409	10	10	0.895	0.4409	10	10	1.153	0.4045	1	10	1.775	0.4409	10	10	1.108	0.3227	1	8	0.999	0.4409	10	10	0.764	0.4455	11	11
B4FPZ7	Zm00001d050123	NA	NA	NA	NA	1.015	0.2589	5	5	NA	NA	NA	NA	0.86	0.2589	5	5	0.908	0.0615	2	2	1.129	0.0615	2	2	0.972	0.1489	4	4	NA	NA	NA	NA	0.758	0.1489	4	4	1.166	0.2589	5	5	1.081	0.1489	4	4	1.098	0.0712	2	2
B4FQ03	Zm00001d026254	NA	NA	NA	NA	NA	NA	NA	NA	NA	NA	NA	NA	NA	NA	NA	NA	1.06	0.6189	1	16	1.177	0.6189	1	16	0.779	0.6352	1	17	NA	NA	NA	NA	1.727	0.6352	1	17	NA	NA	NA	NA	1.139	0.6352	1	17	NA	NA	NA	NA
B4FQ56	Zm00001d041575	0.865	0.2338	2	7	0.987	0.289	4	8	0.759	0.2338	2	7	0.976	0.289	4	8	0.943	0.3571	2	9	0.896	0.3571	2	9	1.168	0.4708	4	12	0.778	0.2338	2	7	1.082	0.4708	4	12	1.057	0.289	4	8	1.131	0.4708	4	12	0.919	0.2662	2	8
B4FQ59	Zm00001d017711	1.172	0.6247	9	20	1	0.6568	9	22	1.171	0.6247	9	20	1.177	0.6568	9	22	1.274	0.5975	8	19	1.336	0.5975	8	19	1.044	0.5975	8	19	1.066	0.6247	9	20	0.84	0.5975	8	19	0.996	0.6568	9	22	1.017	0.5975	8	19	1.087	0.6642	10	21
B4FQ61	Zm00001d009000	0.691	0.5615	1	7	0.729	0.6077	2	8	0.557	0.5615	1	7	0.624	0.6077	2	8	1.023	0.6	8	8	0.901	0.6	8	8	0.744	0.5462	7	7	0.742	0.5615	1	7	0.801	0.5462	7	7	1.095	0.6077	2	8	1.145	0.5462	7	7	0.998	0.4308	5	5
B4FQ80	Zm00001d039040	1.566	0.6992	3	11	1.151	0.6992	3	11	1.862	0.6992	3	11	1.187	0.6992	3	11	1.3	0.6466	1	9	1.369	0.6466	1	9	0.667	0.6466	2	9	1.181	0.6992	3	11	0.882	0.6466	2	9	1.062	0.6992	3	11	1.075	0.6466	2	9	0.861	0.594	2	9
B4FQ84	Zm00001d050208	1.05	0.241	2	6	0.959	0.25	1	7	1.049	0.241	2	6	0.903	0.25	1	7	1.141	0.25	2	7	1.142	0.25	2	7	1.04	0.2259	5	6	1.26	0.241	2	6	0.878	0.2259	5	6	1.161	0.25	1	7	1.021	0.2259	5	6	NA	NA	NA	NA
B4FQ98	Zm00001d022341	NA	NA	NA	NA	1.07	0.2817	11	11	NA	NA	NA	NA	1.145	0.2817	11	11	1.126	0.3254	11	11	1.143	0.3254	11	11	0.974	0.3889	1	12	NA	NA	NA	NA	0.906	0.3889	1	12	1.057	0.2817	11	11	1.225	0.3889	1	12	NA	NA	NA	NA
B4FQB3	Zm00001d044225	0.92	0.0932	2	2	0.932	0.0957	2	2	0.853	0.0932	2	2	1.037	0.0957	2	2	1.036	0.1587	4	4	1.052	0.1587	4	4	1.466	0.0781	3	3	0.895	0.0932	2	2	1.018	0.0781	3	3	1.006	0.0957	2	2	0.722	0.0781	3	3	1.25	0.0882	2	2
B4FQC4	Zm00001d007369	0.955	0.1965	8	9	1.044	0.2271	9	10	0.829	0.1965	8	9	0.851	0.2271	9	10	NA	NA	NA	NA	NA	NA	NA	NA	NA	NA	NA	NA	1.019	0.1965	8	9	NA	NA	NA	NA	0.894	0.2271	9	10	NA	NA	NA	NA	0.902	0.1921	8	8
B4FQC9	Zm00001d038689	0.966	0.1398	4	4	0.769	0.1553	5	5	0.783	0.1398	4	4	0.782	0.1553	5	5	0.499	0.2702	7	7	1.402	0.2702	7	7	0.858	0.1957	5	5	0.952	0.1398	4	4	0.853	0.1957	5	5	0.88	0.1553	5	5	1.108	0.1957	5	5	1.301	0.1739	4	4
B4FQG0	Zm00001d002451	0.943	0.2833	2	2	0.859	0.2833	2	2	0.795	0.2833	2	2	0.904	0.2833	2	2	0.68	0.6167	4	4	0.831	0.6167	4	4	0.823	0.3	2	2	0.874	0.2833	2	2	0.818	0.3	2	2	0.958	0.2833	2	2	0.948	0.3	2	2	1.517	0.1833	1	1
B4FQJ6	Zm00001d018309	0.857	0.3615	13	13	0.916	0.3146	11	11	0.904	0.3615	13	13	0.885	0.3146	11	11	0.983	0.3263	11	11	0.983	0.3263	11	11	1.128	0.3967	15	15	0.921	0.3615	13	13	1.051	0.3967	15	15	0.854	0.3146	11	11	1.105	0.3967	15	15	0.94	0.4061	15	15
B4FQK0	Zm00001d024633	0.923	0.4449	15	15	1.118	0.4529	16	16	1.159	0.4449	15	15	1.105	0.4529	16	16	0.807	0.5251	20	21	1.188	0.5251	20	21	0.929	0.6132	22	23	1.174	0.4449	15	15	0.743	0.6132	22	23	0.918	0.4529	16	16	0.844	0.6132	22	23	0.828	0.3888	12	12
B4FQK5	Zm00001d006725	1.047	0.0732	3	3	1.11	0.1236	3	3	1.121	0.0732	3	3	1.106	0.1236	3	3	1.099	0.2563	10	10	1.149	0.2563	10	10	1.105	0.2311	9	9	1.042	0.0732	3	3	1.15	0.2311	9	9	0.972	0.1236	3	3	1.109	0.2311	9	9	1.004	0.0732	3	3
B4FQL1	Zm00001d046456	NA	NA	NA	NA	1.249	0.0851	2	2	NA	NA	NA	NA	1.381	0.0851	2	2	1.049	0.1037	3	3	1.055	0.1037	3	3	0.897	0.109	3	3	NA	NA	NA	NA	1.031	0.109	3	3	1.09	0.0851	2	2	0.974	0.109	3	3	NA	NA	NA	NA
B4FQL2	Zm00001d019287	0.786	0.087	1	1	NA	NA	NA	NA	0.756	0.087	1	1	NA	NA	NA	NA	1.019	0.3244	8	8	1.204	0.3244	8	8	1.132	0.3712	7	7	0.838	0.087	1	1	1.076	0.3712	7	7	NA	NA	NA	NA	1.14	0.3712	7	7	1.573	0.0769	2	2
B4FQM2	Zm00001d044754	0.906	0.2429	3	12	1.038	0.2394	2	10	0.824	0.2429	3	12	0.871	0.2394	2	10	1.074	0.4149	5	16	1.181	0.4149	5	16	1.256	0.3812	5	14	1.289	0.2429	3	12	1.537	0.3812	5	14	0.818	0.2394	2	10	1.416	0.3812	5	14	0.936	0.1649	3	6
B4FQN8	Zm00001d021525	1.24	0.0986	3	3	1.206	0.1766	6	6	1.283	0.0986	3	3	1.387	0.1766	6	6	1.036	0.0642	2	2	0.811	0.0642	2	2	1.161	0.0986	3	3	1.081	0.0986	3	3	0.892	0.0986	3	3	1.137	0.1766	6	6	0.713	0.0986	3	3	1.387	0.0573	2	2
B4FQP4	Zm00001d015459	1.012	0.155	5	6	1.049	0.191	7	7	0.98	0.155	5	6	0.885	0.191	7	7	0.701	0.1784	8	9	1.484	0.1784	8	9	1.09	0.1189	4	6	1.038	0.155	5	6	1.408	0.1189	4	6	0.876	0.191	7	7	1.065	0.1189	4	6	1.327	0.0252	1	1
B4FQQ1	Zm00001d021626	0.724	0.5196	8	8	0.812	0.5363	9	9	0.742	0.5196	8	8	0.815	0.5363	9	9	1.084	0.5307	8	8	0.934	0.5307	8	8	1.344	0.4358	7	7	0.739	0.5196	8	8	1.008	0.4358	7	7	0.829	0.5363	9	9	1.256	0.4358	7	7	1.06	0.4972	8	8
B4FQS9	Zm00001d009858	0.65	0.02	1	1	0.927	0.0599	3	3	0.65	0.02	1	1	0.831	0.0599	3	3	0.973	0.1218	5	5	1.034	0.1218	5	5	1.661	0.0439	3	3	0.912	0.02	1	1	1.572	0.0439	3	3	0.652	0.0599	3	3	1.788	0.0439	3	3	1.454	0.0379	2	2
B4FQT6	Zm00001d015204	1.006	0.5696	10	10	1.034	0.5696	10	10	0.953	0.5696	10	10	0.829	0.5696	10	10	1.62	0.5826	10	10	1.252	0.5826	10	10	0.935	0.5565	9	9	0.993	0.5696	10	10	1.467	0.5565	9	9	1.011	0.5696	10	10	1.535	0.5565	9	9	0.755	0.4391	7	7
B4FQV3	Zm00001d044172	1.188	0.1634	5	5	1.058	0.1136	3	3	1.056	0.1634	5	5	1.115	0.1136	3	3	0.896	0.2687	3	8	0.923	0.2687	3	8	1.175	0.1468	3	4	1.142	0.1634	5	5	1.063	0.1468	3	4	1.291	0.1136	3	3	1.113	0.1468	3	4	1.01	0.1247	4	4
B4FQW8	Zm00001d017526	0.86	0.3426	3	6	0.938	0.3322	4	5	0.866	0.3426	3	6	0.944	0.3322	4	5	1.18	0.2215	1	5	1.279	0.2215	1	5	0.953	0.2215	1	5	0.745	0.3426	3	6	1.211	0.2215	1	5	1.065	0.3322	4	5	1.087	0.2215	1	5	1.061	0.083	2	2
B4FQX7	Zm00001d035981	0.605	0.1311	4	4	1.104	0.2764	6	6	0.884	0.1311	4	4	1.111	0.2764	6	6	0.717	0.2222	6	6	0.507	0.2222	6	6	1.401	0.2991	7	7	0.731	0.1311	4	4	0.668	0.2991	7	7	1.204	0.2764	6	6	1.649	0.2991	7	7	1.62	0.1567	4	4
B4FQZ2	Zm00001d032010	NA	NA	NA	NA	NA	NA	NA	NA	NA	NA	NA	NA	NA	NA	NA	NA	NA	NA	NA	NA	NA	NA	NA	NA	NA	NA	NA	NA	NA	NA	NA	NA	NA	NA	NA	NA	NA	NA	NA	NA	NA	NA	NA	NA	NA	NA	NA	NA
B4FR03	Zm00001d009023	1.141	0.2397	2	3	NA	NA	NA	NA	1.026	0.2397	2	3	NA	NA	NA	NA	0.928	0.3425	3	4	0.938	0.3425	3	4	0.975	0.4589	4	5	0.976	0.2397	2	3	0.899	0.4589	4	5	NA	NA	NA	NA	1.014	0.4589	4	5	1.33	0.274	2	3
B4FR04	Zm00001d019052	1.292	0.2318	4	4	1.11	0.1864	3	3	1.217	0.2318	4	4	1.38	0.1864	3	3	1.158	0.2455	4	4	1.09	0.2455	4	4	1.218	0.2864	5	5	1.121	0.2318	4	4	0.964	0.2864	5	5	1.258	0.1864	3	3	0.908	0.2864	5	5	1.006	0.1773	4	4
B4FR11	Zm00001d051785	0.822	0.2293	4	5	0.823	0.2293	4	5	0.907	0.2293	4	5	0.714	0.2293	4	5	1.183	0.1911	3	3	1.211	0.1911	3	3	0.916	0.2229	3	4	0.85	0.2293	4	5	1.01	0.2229	3	4	0.867	0.2293	4	5	0.85	0.2229	3	4	0.896	0.1911	3	3
B4FR28	Zm00001d038362	0.906	0.3	7	7	1.001	0.2759	6	6	0.969	0.3	7	7	0.896	0.2759	6	6	1.213	0.431	10	10	1.148	0.431	10	10	1.034	0.4345	11	11	0.891	0.3	7	7	0.993	0.4345	11	11	1.054	0.2759	6	6	1.195	0.4345	11	11	1.222	0.2103	5	5
B4FR29	Zm00001d001812	1.022	0.3391	11	11	1.136	0.2894	10	10	1.089	0.3391	11	11	1.618	0.2894	10	10	1.276	0.2657	10	10	1.11	0.2657	10	10	0.99	0.2225	9	9	0.912	0.3391	11	11	0.869	0.2225	9	9	0.91	0.2894	10	10	1.02	0.2225	9	9	1.061	0.2937	8	8
B4FR32	Zm00001d050428	0.993	0.512	20	20	0.962	0.5823	23	23	1.135	0.512	20	20	0.978	0.5823	23	23	0.95	0.5361	20	20	1.23	0.5361	20	20	1.137	0.5402	20	20	1.027	0.512	20	20	0.999	0.5402	20	20	0.961	0.5823	23	23	1.109	0.5402	20	20	1.276	0.4759	19	19
B4FR61	Zm00001d028260	0.816	0.2353	3	5	1.087	0.2493	1	6	1.165	0.2353	3	5	1.23	0.2493	1	6	1.246	0.3249	5	8	0.911	0.3249	5	8	0.983	0.3193	5	8	1.215	0.2353	3	5	1.159	0.3193	5	8	0.9	0.2493	1	6	0.906	0.3193	5	8	1.228	0.1793	1	3
B4FR70	Zm00001d024319	NA	NA	NA	NA	NA	NA	NA	NA	NA	NA	NA	NA	NA	NA	NA	NA	0.706	0.2659	1	6	0.867	0.2659	1	6	1.133	0.3221	1	7	NA	NA	NA	NA	1.26	0.3221	1	7	NA	NA	NA	NA	0.991	0.3221	1	7	1.289	0.3745	3	7
B4FR72	Zm00001d046593	1.001	0.0861	3	3	0.965	0.0861	3	3	0.809	0.0861	3	3	1.077	0.0861	3	3	0.927	0.1492	5	5	0.997	0.1492	5	5	0.926	0.1282	5	5	0.818	0.0861	3	3	0.822	0.1282	5	5	1.033	0.0861	3	3	0.933	0.1282	5	5	0.899	0.1197	4	4
B4FR87	Zm00001d011596	1.403	0.134	3	3	1.545	0.134	3	3	1.14	0.134	3	3	1.29	0.134	3	3	0.963	0.1392	3	3	1.222	0.1392	3	3	0.847	0.2113	5	5	1.351	0.134	3	3	1.444	0.2113	5	5	0.806	0.134	3	3	1.052	0.2113	5	5	0.885	0.2113	4	4
B4FR89	Zm00001d001789	1.118	0.2209	4	4	1.083	0.2892	5	5	1.384	0.2209	4	4	1.132	0.2892	5	5	0.993	0.2369	6	6	0.965	0.2369	6	6	0.984	0.1526	4	4	1.045	0.2209	4	4	1	0.1526	4	4	0.946	0.2892	5	5	1.07	0.1526	4	4	1.02	0.1245	2	2
B4FR90	Zm00001d043632	0.868	0.3571	3	12	0.867	0.3571	3	13	0.842	0.3571	3	12	0.865	0.3571	3	13	0.855	0.4048	3	15	1.039	0.4048	3	15	0.856	0.4127	4	15	0.863	0.3571	3	12	0.844	0.4127	4	15	1.269	0.3571	3	13	1.167	0.4127	4	15	1.173	0.373	2	12
B4FR92	Zm00001d003846	0.953	0.0545	1	2	1.415	0.0545	1	2	1.012	0.0545	1	2	0.864	0.0545	1	2	1.559	0.0856	1	2	1.105	0.0856	1	2	1.988	0.249	3	5	1.238	0.0545	1	2	1.256	0.249	3	5	1.158	0.0545	1	2	1.347	0.249	3	5	0.79	0.0311	1	1
B4FRC0	Zm00001d044309	1.149	0.1307	2	2	1.035	0.1307	2	2	1.247	0.1307	2	2	0.678	0.1307	2	2	0.987	0.0458	1	1	0.442	0.0458	1	1	NA	NA	NA	NA	1.223	0.1307	2	2	NA	NA	NA	NA	0.962	0.1307	2	2	NA	NA	NA	NA	0.964	0.085	1	1
B4FRC2	Zm00001d021721	1.095	0.1991	8	8	1.193	0.2965	12	12	1.216	0.1991	8	8	1.278	0.2965	12	12	1.178	0.3142	3	13	1.204	0.3142	3	13	0.977	0.3385	4	13	1.276	0.1991	8	8	1.058	0.3385	4	13	1.148	0.2965	12	12	0.876	0.3385	4	13	0.99	0.1659	1	7
B4FRC6	Zm00001d007753	1.202	0.1816	3	3	1.073	0.2316	5	5	1.842	0.1816	3	3	1.64	0.2316	5	5	1.417	0.1868	5	5	0.694	0.1868	5	5	0.894	0.2316	5	5	1.23	0.1816	3	3	0.485	0.2316	5	5	1.085	0.2316	5	5	1.001	0.2316	5	5	1.058	0.1447	3	3
B4FRC8	Zm00001d016542	1.501	0.5	11	11	1.252	0.5	11	11	1.623	0.5	11	11	1.69	0.5	11	11	1.17	0.4184	11	11	0.786	0.4184	11	11	0.928	0.4422	12	12	0.91	0.5	11	11	0.822	0.4422	12	12	1.303	0.5	11	11	0.577	0.4422	12	12	0.447	0.5	1	11
B4FRC9	Zm00001d011965	1.279	0.352	1	15	1.122	0.4476	2	17	1.786	0.352	1	15	1.109	0.4476	2	17	1.386	0.3497	3	15	1.455	0.3497	3	15	1.353	0.4033	2	16	1.124	0.352	1	15	1.345	0.4033	2	16	1.103	0.4476	2	17	0.81	0.4033	2	16	1.178	0.4056	2	16
B4FRD4	Zm00001d049886	0.893	0.382	2	5	0.878	0.2753	1	3	0.917	0.382	2	5	0.899	0.2753	1	3	1.066	0.5169	2	6	0.955	0.5169	2	6	0.666	0.5169	2	6	0.984	0.382	2	5	0.758	0.5169	2	6	1.062	0.2753	1	3	0.876	0.5169	2	6	1.029	0.2753	1	3
B4FRD6	Zm00001d018618	1.064	0.1711	3	4	1.441	0.1858	4	5	1.021	0.1711	3	4	1.378	0.1858	4	5	0.801	0.2596	5	6	0.87	0.2596	5	6	0.952	0.2124	5	6	1.055	0.1711	3	4	0.999	0.2124	5	6	1.048	0.1858	4	5	1.036	0.2124	5	6	0.855	0.1888	4	5
B4FRD9	Zm00001d035752	1.004	0.3659	4	9	1.211	0.331	8	8	1.113	0.3659	4	9	1.038	0.331	8	8	0.891	0.2195	2	5	1.099	0.2195	2	5	0.937	0.3206	4	7	1.128	0.3659	4	9	1.068	0.3206	4	7	1.177	0.331	8	8	1.068	0.3206	4	7	0.895	0.2613	3	5
B4FRE3	Zm00001d034865	0.934	0.6435	14	15	1.013	0.5153	11	12	0.942	0.6435	14	15	0.956	0.5153	11	12	1.091	0.4485	11	14	0.929	0.4485	11	14	1.097	0.4262	10	13	0.94	0.6435	14	15	0.371	0.4262	10	13	1.103	0.5153	11	12	1.041	0.4262	10	13	0.981	0.4986	12	12
B4FRE4	Zm00001d030694	NA	NA	NA	NA	0.874	0.1458	1	1	NA	NA	NA	NA	1.022	0.1458	1	1	1.108	0.2292	2	2	0.851	0.2292	2	2	0.787	0.1458	1	1	NA	NA	NA	NA	0.654	0.1458	1	1	0.998	0.1458	1	1	1.299	0.1458	1	1	1.078	0.1458	1	1
B4FRG1	Zm00001d007446	0.955	0.6203	2	16	1.01	0.6466	3	16	1.106	0.6203	2	16	1.282	0.6466	3	16	0.896	0.6541	3	15	0.904	0.6541	3	15	0.702	0.5902	3	13	1.108	0.6203	2	16	0.931	0.5902	3	13	0.886	0.6466	3	16	0.603	0.5902	3	13	1.009	0.6165	2	13
B4FRH3	Zm00001d000350	1.034	0.1103	4	4	1.27	0.0814	3	3	1.237	0.1103	4	4	1.051	0.0814	3	3	1.777	0.1646	9	9	1.459	0.1646	9	9	1.25	0.1248	7	7	0.968	0.1103	4	4	1.544	0.1248	7	7	1.048	0.0814	3	3	1.348	0.1248	7	7	0.966	0.0633	3	3
B4FRH5	Zm00001d017258	0.783	0.3483	2	13	1.245	0.4408	1	19	1.005	0.3483	2	13	1.547	0.4408	1	19	0.683	0.3981	2	14	0.747	0.3981	2	14	1.093	0.4194	2	16	0.969	0.3483	2	13	1.118	0.4194	2	16	1.132	0.4408	1	19	0.876	0.4194	2	16	0.77	0.41	1	15
B4FRH8	Zm00001d053177	1.105	0.5597	2	17	1.063	0.5597	2	17	1.175	0.5597	2	17	1.07	0.5597	2	17	1.164	0.634	2	19	1.239	0.634	2	19	1.066	0.6419	2	21	1.024	0.5597	2	17	1.103	0.6419	2	21	0.941	0.5597	2	17	0.949	0.6419	2	21	1.111	0.6048	2	19
B4FRI1	Zm00001d027727	0.806	0.4188	17	17	0.94	0.3953	15	15	0.86	0.4188	17	17	0.858	0.3953	15	15	0.976	0.3318	12	12	0.974	0.3318	12	12	0.743	0.3106	1	10	0.945	0.4188	17	17	0.804	0.3106	1	10	0.973	0.3953	15	15	0.721	0.3106	1	10	0.843	0.3859	14	14
B4FRI7	Zm00001d008209	0.902	0.3427	5	6	1.087	0.385	4	5	0.953	0.3427	5	6	0.993	0.385	4	5	1.363	0.3991	4	7	1.506	0.3991	4	7	0.409	0.4836	5	8	0.768	0.3427	5	6	1.274	0.4836	5	8	0.932	0.385	4	5	1.295	0.4836	5	8	1.492	0.3427	5	6
B4FRJ1	Zm00001d044042	1.204	0.4824	3	10	1.096	0.3559	1	9	1.023	0.4824	3	10	0.969	0.3559	1	9	0.876	0.4324	2	10	0.876	0.4324	2	10	1.005	0.4353	2	11	0.919	0.4824	3	10	0.873	0.4353	2	11	1.115	0.3559	1	9	0.771	0.4353	2	11	1.112	0.3353	1	10
B4FRJ3	Zm00001d036108	0.932	0.3361	1	6	1.001	0.332	1	6	1.098	0.3361	1	6	0.882	0.332	1	6	0.838	0.4508	9	9	0.964	0.4508	9	9	0.911	0.5533	11	11	1.021	0.3361	1	6	0.882	0.5533	11	11	1.008	0.332	1	6	0.848	0.5533	11	11	0.963	0.1803	3	3
B4FRJ4	Zm00001d047532	NA	NA	NA	NA	NA	NA	NA	NA	NA	NA	NA	NA	NA	NA	NA	NA	1.045	0.3413	1	4	0.979	0.3413	1	4	1.143	0.3832	2	5	NA	NA	NA	NA	1.024	0.3832	2	5	NA	NA	NA	NA	0.957	0.3832	2	5	NA	NA	NA	NA
B4FRL5	Zm00001d023223	0.947	0.2698	3	6	0.999	0.2698	3	6	1.142	0.2698	3	6	1.274	0.2698	3	6	1.017	0.2857	2	7	1.058	0.2857	2	7	1.082	0.3651	3	8	0.906	0.2698	3	6	1.156	0.3651	3	8	1.023	0.2698	3	6	1.124	0.3651	3	8	NA	NA	NA	NA
B4FRM0	Zm00001d015120	0.848	0.1165	2	4	NA	NA	NA	NA	0.854	0.1165	2	4	NA	NA	NA	NA	0.878	0.1341	5	5	1.061	0.1341	5	5	NA	NA	NA	NA	1.018	0.1165	2	4	NA	NA	NA	NA	NA	NA	NA	NA	NA	NA	NA	NA	1.031	0.0615	1	2
B4FRM5	Zm00001d030549	1.736	0.1747	5	5	1.495	0.2108	6	6	1.543	0.1747	5	5	1.543	0.2108	6	6	1.169	0.1807	5	5	1.356	0.1807	5	5	0.828	0.25	7	7	1.078	0.1747	5	5	0.981	0.25	7	7	1.278	0.2108	6	6	1.038	0.25	7	7	1.429	0.1717	4	4
B4FRM7	Zm00001d002450	0.855	0.5241	1	7	0.816	0.5241	1	6	0.823	0.5241	1	7	0.818	0.5241	1	6	0.979	0.4096	1	5	0.955	0.4096	1	5	1.04	0.4277	1	6	0.7	0.5241	1	7	1.03	0.4277	1	6	0.958	0.5241	1	6	1.134	0.4277	1	6	0.759	0.5241	1	7
B4FRP8	Zm00001d003470	1.436	0.3616	7	10	1.021	0.4214	11	11	1.231	0.3616	7	10	1.428	0.4214	11	11	1.54	0.4465	6	10	1.165	0.4465	6	10	1.365	0.4465	6	10	0.978	0.3616	7	10	0.975	0.4465	6	10	1.163	0.4214	11	11	1.156	0.4465	6	10	0.984	0.3774	11	11
B4FRQ7	Zm00001d006085	1.011	0.6199	11	11	0.938	0.5882	11	11	0.963	0.6199	11	11	0.956	0.5882	11	11	0.988	0.7285	13	13	0.929	0.7285	13	13	0.983	0.5068	10	10	0.984	0.6199	11	11	0.991	0.5068	10	10	1.066	0.5882	11	11	1.004	0.5068	10	10	NA	NA	NA	NA
B4FRR1	Zm00001d018197	1.213	0.7639	22	22	1.071	0.7604	13	21	1.118	0.7639	22	22	1.057	0.7604	13	21	1.14	0.5729	11	17	1	0.5729	11	17	0.937	0.5347	10	16	1.03	0.7639	22	22	0.719	0.5347	10	16	1.295	0.7604	13	21	1.037	0.5347	10	16	0.843	0.6007	12	20
B4FRS1	Zm00001d006433	0.882	0.4135	6	7	1.001	0.375	6	7	0.866	0.4135	6	7	0.962	0.375	6	7	1.117	0.2019	3	4	0.965	0.2019	3	4	1.011	0.4038	7	8	0.968	0.4135	6	7	1.096	0.4038	7	8	0.995	0.375	6	7	1.136	0.4038	7	8	0.974	0.3365	5	6
B4FRS6	Zm00001d011650	1.104	0.1583	3	3	1.018	0.1625	3	3	1.18	0.1583	3	3	1.182	0.1625	3	3	0.569	0.1375	3	3	0.678	0.1375	3	3	0.882	0.2333	6	6	1.06	0.1583	3	3	1.057	0.2333	6	6	1.036	0.1625	3	3	0.91	0.2333	6	6	1.105	0.125	2	2
B4FRV8	Zm00001d002130	1.106	0.1778	5	5	1.131	0.3111	8	8	1.119	0.1778	5	5	1.209	0.3111	8	8	0.924	0.1365	4	4	1.13	0.1365	4	4	0.901	0.1365	4	4	1.093	0.1778	5	5	0.957	0.1365	4	4	1.09	0.3111	8	8	0.857	0.1365	4	4	1.643	0.0857	2	2
B4FRX0	Zm00001d022337	0.92	0.2617	4	4	0.943	0.2734	4	4	0.972	0.2617	4	4	1.059	0.2734	4	4	1.243	0.3438	6	6	1.1	0.3438	6	6	1.07	0.3359	5	5	0.929	0.2617	4	4	0.87	0.3359	5	5	1.124	0.2734	4	4	1.181	0.3359	5	5	0.929	0.2617	4	4
B4FRX2	Zm00001d023423	1.229	0.2952	2	5	1.417	0.3247	3	6	1.123	0.2952	2	5	1.326	0.3247	3	6	NA	NA	NA	NA	NA	NA	NA	NA	1.002	0.214	2	5	1.229	0.2952	2	5	1.027	0.214	2	5	1.417	0.3247	3	6	1.019	0.214	2	5	NA	NA	NA	NA
B4FRX4	Zm00001d002815	0.305	0.4619	2	9	0.044	0.5381	2	11	0.314	0.4619	2	9	0.268	0.5381	2	11	0.117	0.4429	1	9	0.109	0.4429	1	9	0.069	0.4857	1	10	0.922	0.4619	2	9	0.071	0.4857	1	10	1.188	0.5381	2	11	0.074	0.4857	1	10	NA	NA	NA	NA
B4FRZ2	Zm00001d018633	0.941	0.653	2	13	0.999	0.5647	1	12	1.034	0.653	2	13	0.899	0.5647	1	12	1.002	0.4227	11	11	0.845	0.4227	11	11	0.903	0.265	1	8	0.933	0.653	2	13	0.861	0.265	1	8	0.859	0.5647	1	12	0.73	0.265	1	8	1.013	0.2713	9	9
B4FS02	Zm00001d050403	0.833	0.651	1	6	NA	NA	NA	NA	1.056	0.651	1	6	NA	NA	NA	NA	1.183	0.5839	2	6	1.182	0.5839	2	6	0.81	0.5772	1	5	0.896	0.651	1	6	0.78	0.5772	1	5	NA	NA	NA	NA	0.794	0.5772	1	5	0.839	0.4899	1	5
B4FS03	Zm00001d030895	0.972	0.6333	7	7	0.866	0.2611	3	3	0.811	0.6333	7	7	0.753	0.2611	3	3	0.829	0.6167	8	8	0.74	0.6167	8	8	0.725	0.6944	3	9	0.801	0.6333	7	7	0.826	0.6944	3	9	1.029	0.2611	3	3	0.633	0.6944	3	9	0.65	0.4444	3	6
B4FS10	Zm00001d034705	0.958	0.5128	7	7	0.868	0.4274	6	6	0.88	0.5128	7	7	0.875	0.4274	6	6	1.122	0.5641	7	7	0.635	0.5641	7	7	0.978	0.5641	7	7	0.869	0.5128	7	7	0.738	0.5641	7	7	1.014	0.4274	6	6	0.943	0.5641	7	7	1.058	0.5128	7	7
B4FS17	Zm00001d002426	1.111	0.4786	14	14	1.049	0.4786	14	14	1.086	0.4786	14	14	1.16	0.4786	14	14	1.161	0.4501	16	17	0.988	0.4501	16	17	0.964	0.5954	20	21	1.055	0.4786	14	14	0.736	0.5954	20	21	1.19	0.4786	14	14	0.984	0.5954	20	21	0.842	0.4245	14	14
B4FS20	Zm00001d041595	0.866	0.0516	1	1	1.385	0.0516	1	1	1.002	0.0516	1	1	1.056	0.0516	1	1	0.953	0.1484	3	3	0.986	0.1484	3	3	1.402	0.0194	1	1	1.198	0.0516	1	1	1.296	0.0194	1	1	1.261	0.0516	1	1	1.323	0.0194	1	1	NA	NA	NA	NA
B4FS26	Zm00001d006242	0.699	0.3477	3	12	NA	NA	NA	NA	0.88	0.3477	3	12	NA	NA	NA	NA	0.979	0.3455	6	13	1.241	0.3455	6	13	1.145	0.3455	6	12	0.869	0.3477	3	12	0.856	0.3455	6	12	NA	NA	NA	NA	1.325	0.3455	6	12	1.074	0.2614	2	10
B4FS61	Zm00001d021370	1.232	0.28	5	5	1.068	0.3333	5	5	1.113	0.28	5	5	0.839	0.3333	5	5	1.111	0.22	3	3	1.329	0.22	3	3	1.008	0.1667	2	2	1.2	0.28	5	5	0.95	0.1667	2	2	0.943	0.3333	5	5	0.926	0.1667	2	2	1.048	0.2067	3	3
B4FS99	Zm00001d031825	0.939	0.6882	13	13	0.956	0.6882	14	14	0.986	0.6882	13	13	1.046	0.6882	14	14	0.98	0.5412	9	9	0.997	0.5412	9	9	1.009	0.6118	11	11	1.128	0.6882	13	13	1.013	0.6118	11	11	1.256	0.6882	14	14	0.88	0.6118	11	11	0.947	0.5412	9	9
B4FSA7	Zm00001d027468	0.586	0.1421	2	5	0.911	0.1737	3	6	0.978	0.1421	2	5	0.886	0.1737	3	6	0.751	0.3368	4	13	0.809	0.3368	4	13	0.676	0.2632	4	10	0.831	0.1421	2	5	1.196	0.2632	4	10	0.5	0.1737	3	6	0.834	0.2632	4	10	0.993	0.1974	4	7
B4FSB2	Zm00001d031429	1.937	0.2397	6	6	1.54	0.2066	5	5	1.852	0.2397	6	6	1.197	0.2066	5	5	1.319	0.2562	6	6	1.591	0.2562	6	6	1.431	0.3664	9	9	1.926	0.2397	6	6	1.14	0.3664	9	9	1.348	0.2066	5	5	1.116	0.3664	9	9	1.018	0.1102	2	2
B4FSB8	Zm00001d031186	1.158	0.1176	2	2	0.912	0.0856	1	1	1.103	0.1176	2	2	1.166	0.0856	1	1	NA	NA	NA	NA	NA	NA	NA	NA	0.887	0.1551	3	3	1.09	0.1176	2	2	0.751	0.1551	3	3	1.134	0.0856	1	1	0.982	0.1551	3	3	1.104	0.1658	3	3
B4FSE0	Zm00001d033913	NA	NA	NA	NA	0.888	0.0912	1	4	NA	NA	NA	NA	0.909	0.0912	1	4	0.749	0.0629	1	2	1.046	0.0629	1	2	1.032	0.0629	2	2	NA	NA	NA	NA	1.361	0.0629	2	2	0.843	0.0912	1	4	1.289	0.0629	2	2	NA	NA	NA	NA
B4FSE1	Zm00001d011183	1.026	0.3909	2	8	0.938	0.4104	3	8	1.351	0.3909	2	8	0.889	0.4104	3	8	1.188	0.2964	3	6	1.318	0.2964	3	6	1.261	0.4658	4	9	1.416	0.3909	2	8	1.105	0.4658	4	9	1.089	0.4104	3	8	1.557	0.4658	4	9	1.159	0.2671	1	6
B4FSE2	Zm00001d032576	0.56	0.6086	4	21	0.587	0.5581	2	19	0.68	0.6086	4	21	0.578	0.5581	2	19	0.887	0.6237	3	20	1.271	0.6237	3	20	1.649	0.5556	2	19	0.852	0.6086	4	21	0.833	0.5556	2	19	0.362	0.5581	2	19	1.86	0.5556	2	19	0.938	0.5455	1	20
B4FSF1	Zm00001d016439	0.901	0.4313	13	14	1.032	0.3246	10	11	0.905	0.4313	13	14	0.952	0.3246	10	11	0.907	0.4052	12	13	0.998	0.4052	12	13	1.074	0.4147	13	14	0.992	0.4313	13	14	1.002	0.4147	13	14	0.883	0.3246	10	11	1.145	0.4147	13	14	0.963	0.3483	10	11
B4FSG1	Zm00001d013295	0.871	0.2007	4	4	0.841	0.2491	6	6	0.864	0.2007	4	4	0.847	0.2491	6	6	0.909	0.1227	2	2	0.775	0.1227	2	2	1.233	0.0446	1	1	0.955	0.2007	4	4	1.114	0.0446	1	1	0.98	0.2491	6	6	0.572	0.0446	1	1	1.124	0.2342	5	5
B4FSJ2	Zm00001d012846	1.181	0.363	2	11	1.15	0.358	2	11	1.136	0.363	2	11	1.21	0.358	2	11	1.009	0.4642	1	15	0.952	0.4642	1	15	1.197	0.4543	2	14	1.197	0.363	2	11	1.001	0.4543	2	14	1.005	0.358	2	11	0.582	0.4543	2	14	1.016	0.2543	2	9
B4FSM5	Zm00001d040341	1.312	0.4922	6	6	0.992	0.3057	5	5	1.202	0.4922	6	6	1.203	0.3057	5	5	1.205	0.2642	4	4	1.039	0.2642	4	4	1.239	0.2953	5	5	0.859	0.4922	6	6	0.879	0.2953	5	5	1.247	0.3057	5	5	1.018	0.2953	5	5	1.473	0.1658	3	3
B4FSQ7	Zm00001d049282	NA	NA	NA	NA	1.047	0.0556	2	2	NA	NA	NA	NA	1.932	0.0556	2	2	0.829	0.0238	1	1	0.747	0.0238	1	1	1.026	0.0714	2	3	NA	NA	NA	NA	1.418	0.0714	2	3	0.858	0.0556	2	2	1.462	0.0714	2	3	1.685	0.0337	1	1
B4FST4	Zm00001d049230	0.923	0.5114	8	8	0.878	0.7045	9	9	0.948	0.5114	8	8	0.94	0.7045	9	9	0.689	0.4432	6	6	0.785	0.4432	6	6	0.983	0.5511	7	7	0.841	0.5114	8	8	1.228	0.5511	7	7	1.055	0.7045	9	9	0.834	0.5511	7	7	0.937	0.5625	7	7
B4FSV5	Zm00001d018409	0.912	0.3061	1	9	NA	NA	NA	NA	1.38	0.3061	1	9	NA	NA	NA	NA	0.991	0.3621	2	13	1.043	0.3621	2	13	1.356	0.486	3	16	0.712	0.3061	1	9	1.015	0.486	3	16	NA	NA	NA	NA	1.229	0.486	3	16	1.078	0.2126	1	6
B4FSV6	Zm00001d035925	1.138	0.3983	3	14	0.852	0.4295	4	15	1.206	0.3983	3	14	0.943	0.4295	4	15	0.771	0.4336	4	17	1.174	0.4336	4	17	0.906	0.4813	3	18	1.148	0.3983	3	14	1.066	0.4813	3	18	0.969	0.4295	4	15	0.747	0.4813	3	18	0.829	0.3029	2	10
B4FSW2	Zm00001d012966	NA	NA	NA	NA	NA	NA	NA	NA	NA	NA	NA	NA	NA	NA	NA	NA	0.595	0.5971	1	7	0.762	0.5971	1	7	0.797	0.5971	1	7	NA	NA	NA	NA	0.936	0.5971	1	7	NA	NA	NA	NA	0.76	0.5971	1	7	0.831	0.7338	1	8
B4FSW8	Zm00001d032546	0.888	0.1503	5	5	0.915	0.0982	3	3	0.821	0.1503	5	5	0.985	0.0982	3	3	1.103	0.0842	3	4	1.071	0.0842	3	4	1.18	0.0982	3	4	0.756	0.1503	5	5	1.158	0.0982	3	4	1.013	0.0982	3	3	1.17	0.0982	3	4	0.955	0.1102	3	4
B4FSZ8	Zm00001d021506	1.029	0.0918	2	2	0.905	0.0386	1	1	1.015	0.0918	2	2	1.075	0.0386	1	1	NA	NA	NA	NA	NA	NA	NA	NA	0.842	0.1667	4	4	1.067	0.0918	2	2	0.703	0.1667	4	4	1.041	0.0386	1	1	0.932	0.1667	4	4	NA	NA	NA	NA
B4FT19	Zm00001d018623	0.809	0.3377	9	9	0.774	0.3377	8	8	0.777	0.3377	9	9	0.819	0.3377	8	8	0.654	0.4416	8	8	0.704	0.4416	8	8	1.066	0.4416	8	8	0.765	0.3377	9	9	1.138	0.4416	8	8	0.88	0.3377	8	8	1.026	0.4416	8	8	0.844	0.3636	8	8
B4FT23	Zm00001d052698	NA	NA	NA	NA	1.15	0.3373	1	11	NA	NA	NA	NA	0.962	0.3373	1	11	0.575	0.4325	3	12	0.727	0.4325	3	12	0.847	0.4563	3	12	NA	NA	NA	NA	1.027	0.4563	3	12	1.031	0.3373	1	11	0.734	0.4563	3	12	0.651	0.3452	4	10
B4FT31	Zm00001d011034	1.072	0.7056	7	11	0.869	0.7056	7	11	0.886	0.7056	7	11	0.98	0.7056	7	11	0.924	0.715	7	12	1.053	0.715	7	12	0.894	0.715	8	11	0.982	0.7056	7	11	0.779	0.715	8	11	1.328	0.7056	7	11	0.838	0.715	8	11	1.026	0.6075	6	10
B4FT32	Zm00001d023429	NA	NA	NA	NA	0.803	0.3443	7	15	NA	NA	NA	NA	0.704	0.3443	7	15	1.127	0.2787	4	13	1.149	0.2787	4	13	NA	NA	NA	NA	NA	NA	NA	NA	NA	NA	NA	NA	1.06	0.3443	7	15	NA	NA	NA	NA	NA	NA	NA	NA
B4FT34	Zm00001d001939	1.049	0.116	2	2	NA	NA	NA	NA	1.197	0.116	2	2	NA	NA	NA	NA	0.955	0.0519	2	2	1.039	0.0519	2	2	1.123	0.0741	2	2	0.83	0.116	2	2	0.955	0.0741	2	2	NA	NA	NA	NA	1.447	0.0741	2	2	NA	NA	NA	NA
B4FT54	Zm00001d039000	0.908	0.0801	1	2	0.741	0.1105	1	3	0.949	0.0801	1	2	0.771	0.1105	1	3	0.899	0.1271	2	2	0.901	0.1271	2	2	0.882	0.1796	3	3	0.847	0.0801	1	2	0.948	0.1796	3	3	1.037	0.1105	1	3	1.079	0.1796	3	3	0.934	0.047	1	1
B4FT61	Zm00001d011850	0.851	0.0767	1	1	1.063	0.1967	3	3	0.814	0.0767	1	1	0.906	0.1967	3	3	0.862	0.2367	5	5	0.985	0.2367	5	5	1.031	0.3233	7	7	0.912	0.0767	1	1	0.904	0.3233	7	7	1.063	0.1967	3	3	0.941	0.3233	7	7	NA	NA	NA	NA
B4FT63	Zm00001d023427	0.451	0.3063	4	4	0.487	0.3063	4	4	0.662	0.3063	4	4	0.42	0.3063	4	4	0.64	0.1697	3	3	0.599	0.1697	3	3	1.021	0.3321	6	6	0.46	0.3063	4	4	0.892	0.3321	6	6	0.53	0.3063	4	4	1.465	0.3321	6	6	1.18	0.0886	2	2
B4FT76	Zm00001d029039	0.921	0.3564	7	7	1.025	0.3564	7	7	0.952	0.3564	7	7	1.032	0.3564	7	7	1.048	0.297	6	6	1.112	0.297	6	6	1	0.33	7	7	1.066	0.3564	7	7	0.842	0.33	7	7	0.986	0.3564	7	7	1.068	0.33	7	7	1.08	0.33	7	7
B4FT80	Zm00001d045607	0.849	0.3735	4	5	1.005	0.4759	5	5	0.708	0.3735	4	5	0.848	0.4759	5	5	0.931	0.3494	4	4	1.061	0.3494	4	4	1.104	0.247	3	3	0.985	0.3735	4	5	1.01	0.247	3	3	0.924	0.4759	5	5	1.153	0.247	3	3	0.948	0.2651	3	3
B4FT85	Zm00001d005649	0.831	0.5978	7	12	0.837	0.5	6	12	0.849	0.5978	7	12	0.904	0.5	6	12	1.018	0.7174	9	15	0.813	0.7174	9	15	0.924	0.5761	8	14	0.863	0.5978	7	12	0.908	0.5761	8	14	1.049	0.5	6	12	0.869	0.5761	8	14	0.934	0.471	5	10
B4FTA3	Zm00001d036570	1.452	0.3942	1	5	1.102	0.3942	1	5	0.988	0.3942	1	5	0.97	0.3942	1	5	0.756	0.3942	1	5	0.987	0.3942	1	5	0.826	0.3942	1	5	1.742	0.3942	1	5	2.004	0.3942	1	5	0.96	0.3942	1	5	0.995	0.3942	1	5	0.67	0.3942	6	6
B4FTA7	Zm00001d034900	1.287	0.354	8	8	1.163	0.4441	9	9	1.265	0.354	8	8	1.364	0.4441	9	9	1.287	0.2547	6	7	1.213	0.2547	6	7	1.227	0.3292	7	8	1.224	0.354	8	8	1.418	0.3292	7	8	0.912	0.4441	9	9	1.003	0.3292	7	8	0.982	0.2578	7	7
B4FTD4	Zm00001d016311	NA	NA	NA	NA	0.919	0.0445	1	2	NA	NA	NA	NA	0.929	0.0445	1	2	1.123	0.0769	3	5	0.98	0.0769	3	5	1.084	0.0324	1	2	NA	NA	NA	NA	1.048	0.0324	1	2	0.997	0.0445	1	2	2.07	0.0324	1	2	NA	NA	NA	NA
B4FTD8	Zm00001d013573	NA	NA	NA	NA	0.987	0.1019	2	2	NA	NA	NA	NA	0.883	0.1019	2	2	0.581	0.1204	3	3	0.765	0.1204	3	3	0.786	0.1204	3	3	NA	NA	NA	NA	0.953	0.1204	3	3	0.87	0.1019	2	2	0.92	0.1204	3	3	NA	NA	NA	NA
B4FTE5	Zm00001d039594	NA	NA	NA	NA	1.409	0.0579	2	2	NA	NA	NA	NA	1.216	0.0579	2	2	1.014	0.0986	4	4	0.883	0.0986	4	4	0.98	0.1753	7	7	NA	NA	NA	NA	0.935	0.1753	7	7	0.889	0.0579	2	2	0.928	0.1753	7	7	NA	NA	NA	NA
B4FTF2	Zm00001d000222	0.938	0.1737	3	3	1.283	0.1737	4	4	0.875	0.1737	3	3	0.814	0.1737	4	4	0.891	0.2216	4	4	1.007	0.2216	4	4	1.04	0.1976	4	4	1.01	0.1737	3	3	1.398	0.1976	4	4	1.424	0.1737	4	4	1.241	0.1976	4	4	1.052	0.2335	3	3
B4FTF3	Zm00001d043538	0.546	0.1206	3	3	0.496	0.1447	4	4	0.61	0.1206	3	3	0.533	0.1447	4	4	0.463	0.0482	2	2	0.653	0.0482	2	2	NA	NA	NA	NA	0.646	0.1206	3	3	NA	NA	NA	NA	0.787	0.1447	4	4	NA	NA	NA	NA	NA	NA	NA	NA
B4FTF8	Zm00001d027542	0.606	0.4598	7	7	0.831	0.4598	7	7	0.809	0.4598	7	7	0.905	0.4598	7	7	0.273	0.4821	8	8	0.296	0.4821	8	8	0.461	0.4107	9	9	0.862	0.4598	7	7	0.943	0.4107	9	9	1.03	0.4598	7	7	0.39	0.4107	9	9	0.706	0.4241	8	8
B4FTH5	Zm00001d024379	1.362	0.1294	2	2	0.911	0.1923	4	4	1.118	0.1294	2	2	0.829	0.1923	4	4	0.619	0.1958	4	4	1.185	0.1958	4	4	1.294	0.1923	4	4	1.671	0.1294	2	2	1.19	0.1923	4	4	0.839	0.1923	4	4	1.331	0.1923	4	4	1.439	0.0839	2	2
B4FTI5	Zm00001d023559	0.388	0.8402	2	27	0.892	0.866	2	26	0.353	0.8402	2	27	1.004	0.866	2	26	0.344	0.6211	2	21	0.467	0.6211	2	21	0.31	0.5412	2	20	0.848	0.8402	2	27	0.918	0.5412	2	20	0.329	0.866	2	26	0.366	0.5412	2	20	0.341	0.6031	2	24
B4FTJ3	Zm00001d014488	1.347	0.1458	3	3	1.653	0.2813	4	4	1.404	0.1458	3	3	1.14	0.2813	4	4	1.13	0.2448	5	5	1.236	0.2448	5	5	0.924	0.1667	3	3	1.499	0.1458	3	3	1.015	0.1667	3	3	0.924	0.2813	4	4	1.206	0.1667	3	3	0.806	0.1458	3	3
B4FTJ6	Zm00001d018187	0.789	0.3388	11	11	0.884	0.4016	15	15	0.894	0.3388	11	11	0.952	0.4016	15	15	1.275	0.4098	16	16	1.068	0.4098	16	16	0.995	0.4426	15	15	0.922	0.3388	11	11	1.009	0.4426	15	15	0.91	0.4016	15	15	0.936	0.4426	15	15	0.881	0.4044	13	13
B4FTJ9	Zm00001d027456	1.012	0.24	4	5	1.011	0.34	3	5	0.972	0.24	4	5	0.805	0.34	3	5	1.122	0.2	3	3	1.256	0.2	3	3	0.906	0.24	4	5	0.884	0.24	4	5	1.113	0.24	4	5	0.906	0.34	3	5	1.053	0.24	4	5	0.847	0.2067	4	4
B4FTK9	Zm00001d009938	1.562	0.1494	2	3	1.914	0.0996	1	2	1.467	0.1494	2	3	2.03	0.0996	1	2	1.443	0.1037	1	2	1.257	0.1037	1	2	0.836	0.1535	2	3	1.116	0.1494	2	3	1.202	0.1535	2	3	2.182	0.0996	1	2	1.146	0.1535	2	3	0.935	0.0788	1	2
B4FTL0	Zm00001d014946	0.875	0.1034	3	3	NA	NA	NA	NA	1.264	0.1034	3	3	NA	NA	NA	NA	1.163	0.1108	4	4	1.082	0.1108	4	4	0.932	0.1158	4	4	1.474	0.1034	3	3	0.856	0.1158	4	4	NA	NA	NA	NA	1.023	0.1158	4	4	0.812	0.0764	2	2
B4FTL2	Zm00001d044931	1.014	0.0786	2	2	0.905	0.0821	2	2	0.948	0.0786	2	2	0.913	0.0821	2	2	1.267	0.1179	2	2	1.033	0.1179	2	2	0.949	0.05	1	1	0.992	0.0786	2	2	0.798	0.05	1	1	0.999	0.0821	2	2	1.146	0.05	1	1	0.941	0.0607	2	2
B4FTM9	Zm00001d038886	1.015	0.2596	2	5	0.906	0.2019	1	4	0.991	0.2596	2	5	1.041	0.2019	1	4	NA	NA	NA	NA	NA	NA	NA	NA	0.873	0.2212	2	4	1.211	0.2596	2	5	0.894	0.2212	2	4	1.051	0.2019	1	4	1.017	0.2212	2	4	1.156	0.2163	1	4
B4FTN5	Zm00001d051498	0.743	0.2109	7	7	0.799	0.2109	7	7	0.936	0.2109	7	7	0.876	0.2109	7	7	0.885	0.1432	4	4	1.201	0.1432	4	4	0.708	0.2135	6	6	1.008	0.2109	7	7	0.879	0.2135	6	6	0.8	0.2109	7	7	1.196	0.2135	6	6	NA	NA	NA	NA
B4FTP2	Zm00001d021334	0.898	0.47	12	12	1.003	0.43	11	11	0.933	0.47	12	12	0.741	0.43	11	11	1.025	0.4767	14	14	1.245	0.4767	14	14	1.385	0.5233	15	15	0.944	0.47	12	12	1.038	0.5233	15	15	0.847	0.43	11	11	1.359	0.5233	15	15	1.041	0.4733	11	11
B4FTP3	Zm00001d016410	NA	NA	NA	NA	NA	NA	NA	NA	NA	NA	NA	NA	NA	NA	NA	NA	1.507	0.1284	2	4	1.137	0.1284	2	4	1.503	0.1009	1	3	NA	NA	NA	NA	1.321	0.1009	1	3	NA	NA	NA	NA	1.307	0.1009	1	3	0.979	0.0275	1	1
B4FTR5	Zm00001d000123	1.241	0.1928	5	5	1.138	0.2451	6	6	1.317	0.1928	5	5	1.158	0.2451	6	6	1.131	0.2614	5	5	1.066	0.2614	5	5	1.019	0.2614	7	7	1.215	0.1928	5	5	0.932	0.2614	7	7	1.139	0.2451	6	6	0.913	0.2614	7	7	1.027	0.2647	5	5
B4FTR7	Zm00001d017179	1.184	0.1359	4	4	NA	NA	NA	NA	1.168	0.1359	4	4	NA	NA	NA	NA	0.979	0.0846	3	3	0.958	0.0846	3	3	NA	NA	NA	NA	1.139	0.1359	4	4	NA	NA	NA	NA	NA	NA	NA	NA	NA	NA	NA	NA	1.024	0.1026	3	3
B4FTT2	Zm00001d003632	1.139	0.1896	8	8	0.824	0.2054	10	10	0.654	0.1896	8	8	0.926	0.2054	10	10	0.905	0.2912	12	12	0.838	0.2912	12	12	0.902	0.3567	13	13	0.833	0.1896	8	8	0.859	0.3567	13	13	1.108	0.2054	10	10	0.963	0.3567	13	13	1.059	0.246	9	9
B4FTU7	Zm00001d016134	0.997	0.6528	6	11	0.891	0.7306	6	12	1.022	0.6528	6	11	1.027	0.7306	6	12	1.507	0.6114	3	9	1.318	0.6114	3	9	0.968	0.5337	4	8	0.856	0.6528	6	11	0.7	0.5337	4	8	0.912	0.7306	6	12	1.241	0.5337	4	8	1.211	0.544	5	10
B4FTV9	Zm00001d015788	0.81	0.24	3	7	0.99	0.2375	6	7	0.923	0.24	3	7	1.025	0.2375	6	7	0.78	0.2725	8	9	0.872	0.2725	8	9	1.047	0.23	6	7	0.916	0.24	3	7	1.016	0.23	6	7	0.881	0.2375	6	7	0.997	0.23	6	7	0.958	0.17	2	5
B4FTW5	Zm00001d050193	1.441	0.4531	2	12	1.448	0.4612	4	13	1.346	0.4531	2	12	1.256	0.4612	4	13	1.195	0.5714	4	15	1.374	0.5714	4	15	0.91	0.5551	3	16	1.599	0.4531	2	12	1.69	0.5551	3	16	0.911	0.4612	4	13	1.14	0.5551	3	16	0.999	0.3551	2	10
B4FTW8	Zm00001d014436	1.248	0.1714	6	6	1.378	0.2026	6	6	1.283	0.1714	6	6	1.334	0.2026	6	6	0.729	0.1169	1	4	1.408	0.1169	1	4	0.956	0.1532	2	5	1.28	0.1714	6	6	0.983	0.1532	2	5	1.184	0.2026	6	6	0.977	0.1532	2	5	1.142	0.1403	5	5
B4FTY8	Zm00001d026662	1.044	0.2767	3	3	1.323	0.2767	3	3	1.058	0.2767	3	3	0.777	0.2767	3	3	0.812	0.1845	2	2	0.888	0.1845	2	2	1.045	0.1699	2	2	1.216	0.2767	3	3	1.034	0.1699	2	2	1.178	0.2767	3	3	0.958	0.1699	2	2	1.025	0.2136	2	2
B4FU01	Zm00001d045153	0.849	0.1702	6	6	1.069	0.2234	8	8	0.916	0.1702	6	6	1.058	0.2234	8	8	0.845	0.1617	7	7	1.054	0.1617	7	7	1.179	0.1957	7	7	0.982	0.1702	6	6	0.97	0.1957	7	7	1.136	0.2234	8	8	1.076	0.1957	7	7	1.107	0.1064	4	4
B4FU13	Zm00001d052205	NA	NA	NA	NA	NA	NA	NA	NA	NA	NA	NA	NA	NA	NA	NA	NA	NA	NA	NA	NA	NA	NA	NA	NA	NA	NA	NA	NA	NA	NA	NA	NA	NA	NA	NA	NA	NA	NA	NA	NA	NA	NA	NA	NA	1.064	0.0476	1	1
B4FU15	Zm00001d002721	0.961	0.5564	5	7	1.235	0.5564	1	7	1.305	0.5564	5	7	1.088	0.5564	1	7	0.676	0.5188	4	6	1.1	0.5188	4	6	1.591	0.5188	4	6	1.602	0.5564	5	7	1.721	0.5188	4	6	0.687	0.5564	1	7	0.598	0.5188	4	6	0.924	0.4662	4	5
B4FU35	Zm00001d020642	NA	NA	NA	NA	1.002	0.204	5	5	NA	NA	NA	NA	1.157	0.204	5	5	1.033	0.1411	4	4	0.964	0.1411	4	4	0.926	0.0806	2	2	NA	NA	NA	NA	1.011	0.0806	2	2	0.95	0.204	5	5	0.873	0.0806	2	2	0.983	0.0378	1	1
B4FU37	Zm00001d022316	NA	NA	NA	NA	NA	NA	NA	NA	NA	NA	NA	NA	NA	NA	NA	NA	NA	NA	NA	NA	NA	NA	NA	NA	0.634	0.253	2	6	NA	NA	NA	NA	1.031	0.253	2	6	NA	NA	NA	NA	0.624	0.253	2	6	0.944	0.3534	2	8
B4FU46	Zm00001d031892	0.957	0.3759	7	7	1.082	0.3262	6	6	0.689	0.3759	7	7	0.998	0.3262	6	6	0.603	0.0887	2	2	0.439	0.0887	2	2	0.441	0.0887	2	2	0.625	0.3759	7	7	0.833	0.0887	2	2	0.774	0.3262	6	6	0.712	0.0887	2	2	0.834	0.2128	3	3
B4FU52	Zm00001d012837	0.723	0.4533	2	4	1.157	0.26	2	3	0.913	0.4533	2	4	1.151	0.26	2	3	0.818	0.3067	2	4	1.605	0.3067	2	4	0.902	0.3067	2	4	0.996	0.4533	2	4	1.805	0.3067	2	4	1.109	0.26	2	3	1.394	0.3067	2	4	0.851	0.3067	2	4
B4FU53	Zm00001d018412	0.783	0.4278	8	9	0.895	0.4691	9	10	0.834	0.4278	8	9	0.737	0.4691	9	10	1.216	0.5361	11	12	0.983	0.5361	11	12	1.012	0.5155	10	12	0.862	0.4278	8	9	1.103	0.5155	10	12	0.977	0.4691	9	10	1.382	0.5155	10	12	0.89	0.5103	12	12
B4FU92	Zm00001d035500	0.705	0.1791	3	3	1.028	0.1791	3	3	0.883	0.1791	3	3	0.914	0.1791	3	3	0.906	0.1393	2	2	0.647	0.1393	2	2	0.912	0.0896	2	2	1.042	0.1791	3	3	0.913	0.0896	2	2	0.494	0.1791	3	3	0.788	0.0896	2	2	NA	NA	NA	NA
B4FU97	Zm00001d002094	1.767	0.3382	2	3	2.012	0.3725	2	4	2.103	0.3382	2	3	1.882	0.3725	2	4	1.328	0.2402	1	3	1.216	0.2402	1	3	1.266	0.2402	1	3	2.746	0.3382	2	3	0.97	0.2402	1	3	0.801	0.3725	2	4	0.822	0.2402	1	3	0.92	0.2059	1	2
B4FU98	Zm00001d014718	1.026	0.4	5	5	0.936	0.4	5	5	1.02	0.4	5	5	1.005	0.4	5	5	0.688	0.4327	6	6	0.912	0.4327	6	6	1.046	0.2898	5	5	0.896	0.4	5	5	0.866	0.2898	5	5	1.045	0.4	5	5	0.987	0.2898	5	5	0.973	0.4	5	5
B4FUA1	Zm00001d009589	1.341	0.6491	2	10	1.144	0.6491	2	10	1.456	0.6491	2	10	0.931	0.6491	2	10	NA	NA	NA	NA	NA	NA	NA	NA	0.82	0.6491	2	9	1.024	0.6491	2	10	1.352	0.6491	2	9	0.844	0.6491	2	10	0.904	0.6491	2	9	0.789	0.5962	2	9
B4FUA9	Zm00001d021445	0.563	0.3881	7	7	0.734	0.3433	6	6	0.622	0.3881	7	7	0.514	0.3433	6	6	1.232	0.4776	3	8	1.314	0.4776	3	8	0.902	0.4478	3	7	0.795	0.3881	7	7	1.143	0.4478	3	7	0.954	0.3433	6	6	1.159	0.4478	3	7	0.936	0.3358	5	5
B4FUB4	Zm00001d049674	0.105	0.6697	1	5	0.905	0.5505	1	4	0.706	0.6697	1	5	0.549	0.5505	1	4	0.324	0.5138	1	3	0.111	0.5138	1	3	1.043	0.5046	1	3	0.782	0.6697	1	5	0.537	0.5046	1	3	0.261	0.5505	1	4	0.708	0.5046	1	3	0.9	0.5505	1	4
B4FUC4	Zm00001d009010	0.887	0.5309	6	10	0.687	0.5258	5	9	1.019	0.5309	6	10	0.855	0.5258	5	9	1.251	0.433	5	9	1.46	0.433	5	9	1.812	0.3093	3	7	0.734	0.5309	6	10	0.824	0.3093	3	7	0.846	0.5258	5	9	1.423	0.3093	3	7	1.663	0.4897	5	8
B4FUG3	Zm00001d010336	1.048	0.314	6	6	0.933	0.2222	4	4	1.076	0.314	6	6	0.954	0.2222	4	4	1.206	0.4928	9	9	0.889	0.4928	9	9	0.957	0.4541	8	8	0.929	0.314	6	6	0.984	0.4541	8	8	1.052	0.2222	4	4	0.941	0.4541	8	8	0.993	0.2609	3	3
B4FUH2	Zm00001d043382	0.82	0.122	4	4	0.892	0.1786	5	5	0.939	0.122	4	4	0.991	0.1786	5	5	0.822	0.1874	6	6	0.939	0.1874	6	6	0.862	0.2048	7	7	0.83	0.122	4	4	1.038	0.2048	7	7	0.818	0.1786	5	5	0.86	0.2048	7	7	1.093	0.0675	2	2
B4FUI0	Zm00001d018479	0.969	0.2334	8	8	0.866	0.2973	10	10	0.878	0.2334	8	8	0.871	0.2973	10	10	1.065	0.317	12	12	1.024	0.317	12	12	1.011	0.3735	13	13	0.892	0.2334	8	8	0.91	0.3735	13	13	1.011	0.2973	10	10	1.156	0.3735	13	13	1.037	0.1499	5	5
B4FUK2	Zm00001d042372	1.021	0.1871	1	2	0.913	0.1871	1	2	0.965	0.1871	1	2	0.942	0.1871	1	2	0.965	0.271	2	3	0.706	0.271	2	3	0.668	0.3613	2	3	1.04	0.1871	1	2	0.649	0.3613	2	3	1.003	0.1871	1	2	0.823	0.3613	2	3	0.833	0.0774	1	1
B4FUL7	Zm00001d020004	0.864	0.0941	1	2	NA	NA	NA	NA	1.036	0.0941	1	2	NA	NA	NA	NA	NA	NA	NA	NA	NA	NA	NA	NA	NA	NA	NA	NA	1.004	0.0941	1	2	NA	NA	NA	NA	NA	NA	NA	NA	NA	NA	NA	NA	0.829	0.0941	1	2
B4FUM2	Zm00001d011833	1.114	0.6938	2	27	1.054	0.7073	2	28	2.428	0.6938	2	27	1.164	0.7073	2	28	1.227	0.5908	12	22	0.85	0.5908	12	22	0.784	0.6043	13	23	1.098	0.6938	2	27	0.728	0.6043	13	23	0.704	0.7073	2	28	0.535	0.6043	13	23	0.823	0.645	16	25
B4FUN3	Zm00001d047765	1.256	0.4752	5	8	1.226	0.3223	4	5	1.045	0.4752	5	8	1.131	0.3223	4	5	0.977	0.2934	3	6	0.897	0.2934	3	6	1.072	0.2314	3	5	1.032	0.4752	5	8	0.739	0.2314	3	5	1.826	0.3223	4	5	0.751	0.2314	3	5	0.959	0.1983	2	3
B4FUN4	Zm00001d048313	1.271	0.2295	4	4	1.152	0.1585	3	3	1.127	0.2295	4	4	1.029	0.1585	3	3	1.067	0.1585	3	3	0.848	0.1585	3	3	0.928	0.1585	3	3	1.098	0.2295	4	4	0.865	0.1585	3	3	0.982	0.1585	3	3	1.236	0.1585	3	3	1.38	0.2623	4	4
B4FUN5	Zm00001d027613	1.024	0.1393	1	1	NA	NA	NA	NA	1.211	0.1393	1	1	NA	NA	NA	NA	1.36	0.1393	1	1	1.09	0.1393	1	1	1.085	0.1393	1	1	1.191	0.1393	1	1	1.022	0.1393	1	1	NA	NA	NA	NA	1.008	0.1393	1	1	NA	NA	NA	NA
B4FUN6	Zm00001d034724	0.821	0.3212	5	5	0.956	0.3212	5	5	0.86	0.3212	5	5	0.81	0.3212	5	5	1.095	0.3273	5	5	0.836	0.3273	5	5	0.82	0.3212	5	5	0.902	0.3212	5	5	1.334	0.3212	5	5	0.961	0.3212	5	5	1.235	0.3212	5	5	0.828	0.2	3	3
B4FUR6	Zm00001d015378	0.834	0.1509	2	2	NA	NA	NA	NA	0.579	0.1509	2	2	NA	NA	NA	NA	0.994	0.2013	1	3	0.892	0.2013	1	3	0.688	0.2956	2	4	0.736	0.1509	2	2	0.816	0.2956	2	4	NA	NA	NA	NA	0.701	0.2956	2	4	1.195	0.2013	3	3
B4FUS2	Zm00001d013086	1.436	0.4079	1	7	1.817	0.5197	1	9	1.609	0.4079	1	7	1.344	0.5197	1	9	1.064	0.5263	2	11	1.266	0.5263	2	11	1.08	0.5197	2	10	2.22	0.4079	1	7	1.382	0.5197	2	10	1.157	0.5197	1	9	1.519	0.5197	2	10	0.756	0.4079	1	7
B4FUS5	Zm00001d051203	1.197	0.3289	3	6	0.996	0.3289	3	6	0.873	0.3289	3	6	0.899	0.3289	3	6	0.95	0.2796	2	5	0.831	0.2796	2	5	0.881	0.1513	1	4	1.094	0.3289	3	6	1.013	0.1513	1	4	0.896	0.3289	3	6	1.026	0.1513	1	4	NA	NA	NA	NA
B4FUT1	Zm00001d028348	1.361	0.1369	2	2	1.059	0.1637	3	3	1.222	0.1369	2	2	1.15	0.1637	3	3	0.85	0.1786	3	4	0.836	0.1786	3	4	0.93	0.25	4	5	1.339	0.1369	2	2	0.741	0.25	4	5	1.017	0.1637	3	3	0.781	0.25	4	5	1.019	0.2024	3	3
B4FUT4	Zm00001d034618	NA	NA	NA	NA	1.131	0.1455	2	2	NA	NA	NA	NA	1.16	0.1455	2	2	0.979	0.2066	3	3	0.99	0.2066	3	3	0.957	0.2723	4	4	NA	NA	NA	NA	0.936	0.2723	4	4	1.356	0.1455	2	2	1.052	0.2723	4	4	0.923	0.1737	2	2
B4FUX6	Zm00001d015061	NA	NA	NA	NA	NA	NA	NA	NA	NA	NA	NA	NA	NA	NA	NA	NA	1.064	0.1645	4	4	0.834	0.1645	4	4	0.866	0.2208	5	5	NA	NA	NA	NA	0.774	0.2208	5	5	NA	NA	NA	NA	0.888	0.2208	5	5	1.136	0.2554	5	5
B4FUZ3	Zm00001d042727	0.367	0.542	1	14	0.633	0.5275	1	15	0.633	0.542	1	14	0.528	0.5275	1	15	NA	NA	NA	NA	NA	NA	NA	NA	1.049	0.513	1	16	0.353	0.542	1	14	1.091	0.513	1	16	0.535	0.5275	1	15	1.102	0.513	1	16	-0.214	0.4522	1	13
B4FUZ5	Zm00001d047581	1.052	0.404	11	11	1.077	0.4464	13	13	1.008	0.404	11	11	0.929	0.4464	13	13	1.081	0.2768	11	11	0.878	0.2768	11	11	1.154	0.2718	11	11	1.034	0.404	11	11	1.086	0.2718	11	11	0.957	0.4464	13	13	1.243	0.2718	11	11	0.862	0.394	13	13
B4FUZ9	Zm00001d028240	1.244	0.3783	11	11	1.183	0.4307	14	14	1.13	0.3783	11	11	1.058	0.4307	14	14	1.349	0.3708	11	11	1.146	0.3708	11	11	0.705	0.4644	14	14	1.15	0.3783	11	11	1.335	0.4644	14	14	0.977	0.4307	14	14	1.456	0.4644	14	14	0.72	0.4307	13	13
B4FV00	Zm00001d053288	0.913	0.1259	2	2	0.688	0.1259	2	2	0.809	0.1259	2	2	0.716	0.1259	2	2	0.693	0.1037	2	2	1.35	0.1037	2	2	0.986	0.0889	1	1	0.865	0.1259	2	2	0.599	0.0889	1	1	0.867	0.1259	2	2	1.134	0.0889	1	1	NA	NA	NA	NA
B4FV03	Zm00001d027539	NA	NA	NA	NA	NA	NA	NA	NA	NA	NA	NA	NA	NA	NA	NA	NA	0.761	0.4328	10	12	1.022	0.4328	10	12	0.895	0.3738	2	11	NA	NA	NA	NA	0.258	0.3738	2	11	NA	NA	NA	NA	0.325	0.3738	2	11	1.137	0.3311	5	7
B4FV09	Zm00001d028505	NA	NA	NA	NA	0.749	0.0894	1	1	NA	NA	NA	NA	0.971	0.0894	1	1	0.601	0.0894	1	1	0.657	0.0894	1	1	NA	NA	NA	NA	NA	NA	NA	NA	NA	NA	NA	NA	0.572	0.0894	1	1	NA	NA	NA	NA	NA	NA	NA	NA
B4FV12	Zm00001d038911	0.984	0.1089	1	1	0.854	0.1089	1	1	0.893	0.1089	1	1	0.814	0.1089	1	1	1.413	0.2574	3	3	1.984	0.2574	3	3	1.182	0.1782	2	2	1.893	0.1089	1	1	1.059	0.1782	2	2	0.921	0.1089	1	1	3.549	0.1782	2	2	NA	NA	NA	NA
B4FV74	Zm00001d015505	0.975	0.4731	1	7	0.978	0.5269	2	8	1.11	0.4731	1	7	1.047	0.5269	2	8	1.014	0.4516	1	7	0.913	0.4516	1	7	0.945	0.5215	2	7	0.858	0.4731	1	7	1.002	0.5215	2	7	0.98	0.5269	2	8	1.04	0.5215	2	7	NA	NA	NA	NA
B4FV78	Zm00001d049267	1.106	0.3191	3	3	1.016	0.3191	3	3	1.08	0.3191	3	3	1.006	0.3191	3	3	0.558	0.3688	4	4	1.016	0.3688	4	4	0.883	0.3617	4	4	0.895	0.3191	3	3	1.213	0.3617	4	4	0.935	0.3191	3	3	0.767	0.3617	4	4	1.521	0.3262	3	3
B4FV80	Zm00001d010204	1.12	0.3469	6	6	1.209	0.2571	5	5	1.171	0.3469	6	6	0.822	0.2571	5	5	1.29	0.3061	6	6	1.166	0.3061	6	6	0.938	0.3061	6	6	1.204	0.3469	6	6	0.947	0.3061	6	6	0.895	0.2571	5	5	1.031	0.3061	6	6	1.293	0.2041	4	4
B4FV87	Zm00001d035561	1.291	0.2831	5	6	1.009	0.24	4	5	0.865	0.2831	5	6	1.043	0.24	4	5	0.944	0.2615	4	7	1.462	0.2615	4	7	1	0.1231	2	3	1.307	0.2831	5	6	0.891	0.1231	2	3	1.084	0.24	4	5	0.735	0.1231	2	3	1.26	0.3077	5	6
B4FV94	Zm00001d032197	1.085	0.5263	2	7	0.762	0.4251	2	7	1.387	0.5263	2	7	0.963	0.4251	2	7	1.318	0.6478	4	8	1.149	0.6478	4	8	0.901	0.5506	3	7	0.905	0.5263	2	7	0.792	0.5506	3	7	0.965	0.4251	2	7	1.051	0.5506	3	7	0.835	0.3806	2	6
B4FV96	Zm00001d030762	NA	NA	NA	NA	NA	NA	NA	NA	NA	NA	NA	NA	NA	NA	NA	NA	1.286	0.114	1	1	2.075	0.114	1	1	1.255	0.228	3	4	NA	NA	NA	NA	0.679	0.228	3	4	NA	NA	NA	NA	1.017	0.228	3	4	0.888	0.1969	3	3
B4FVB1	Zm00001d034761	1.156	0.4615	2	14	0.922	0.504	2	15	1.331	0.4615	2	14	0.938	0.504	2	15	1.048	0.5703	3	17	1.018	0.5703	3	17	0.95	0.5199	3	19	1.261	0.4615	2	14	1.207	0.5199	3	19	0.907	0.504	2	15	0.816	0.5199	3	19	1.107	0.5066	2	16
B4FVB8	Zm00001d038894	1.46	0.2897	13	13	1.352	0.2555	11	11	1.497	0.2897	13	13	1.194	0.2555	11	11	1.226	0.1529	7	7	1.496	0.1529	7	7	0.803	0.2414	10	10	1.338	0.2897	13	13	1.098	0.2414	10	10	1.019	0.2555	11	11	1.073	0.2414	10	10	1.299	0.2414	10	10
B4FVD5	Zm00001d011504	0.826	0.4087	2	11	0.862	0.3565	2	10	1.777	0.4087	2	11	1.33	0.3565	2	10	0.949	0.3304	1	8	1.015	0.3304	1	8	0.779	0.4304	1	10	0.907	0.4087	2	11	1.113	0.4304	1	10	1.003	0.3565	2	10	1.572	0.4304	1	10	0.85	0.3391	8	8
B4FVG0	Zm00001d012378	1.216	0.1911	3	3	0.649	0.1556	2	2	1.237	0.1911	3	3	0.798	0.1556	2	2	NA	NA	NA	NA	NA	NA	NA	NA	0.655	0.0933	2	2	0.746	0.1911	3	3	0.93	0.0933	2	2	0.552	0.1556	2	2	1.069	0.0933	2	2	0.757	0.0489	1	1
B4FVI0	Zm00001d045836	1.3	0.0403	1	1	1.328	0.1019	4	4	1.136	0.0403	1	1	1.332	0.1019	4	4	0.924	0.1019	4	4	1.359	0.1019	4	4	0.798	0.121	5	5	1.307	0.0403	1	1	0.741	0.121	5	5	1.133	0.1019	4	4	1.049	0.121	5	5	0.662	0.0955	3	3
B4FVJ0	Zm00001d007824	1.432	0.5272	4	18	0.251	0.5891	1	20	1.212	0.5272	4	18	1.368	0.5891	1	20	1.233	0.5792	1	21	1.152	0.5792	1	21	0.728	0.5916	7	20	1.418	0.5272	4	18	1.528	0.5916	7	20	0.558	0.5891	1	20	1.222	0.5916	7	20	0.704	0.6188	5	21
B4FVK0	Zm00001d037538	1.054	0.2417	10	10	1.091	0.2848	12	12	1.075	0.2417	10	10	0.905	0.2848	12	12	1.073	0.3775	18	18	1.051	0.3775	18	18	0.989	0.2632	3	14	1.013	0.2417	10	10	0.953	0.2632	3	14	0.959	0.2848	12	12	1.097	0.2632	3	14	0.87	0.2202	10	10
B4FVL8	Zm00001d016982	0.953	0.1229	4	4	0.968	0.1468	5	5	1.193	0.1229	4	4	1.042	0.1468	5	5	1.465	0.0422	2	2	1.335	0.0422	2	2	0.83	0.0917	3	3	1.114	0.1229	4	4	0.883	0.0917	3	3	0.921	0.1468	5	5	1.224	0.0917	3	3	0.952	0.0844	3	3
B4FVM1	Zm00001d049416	1.196	0.1347	3	4	1.104	0.0464	1	1	1.108	0.1347	3	4	1.221	0.0464	1	1	0.949	0.1347	4	6	0.87	0.1347	4	6	NA	NA	NA	NA	0.976	0.1347	3	4	NA	NA	NA	NA	1.065	0.0464	1	1	NA	NA	NA	NA	1.401	0.0751	2	2
B4FVP6	Zm00001d021515	1.048	0.6387	8	8	0.947	0.6702	9	9	1.075	0.6387	8	8	1.045	0.6702	9	9	1.063	0.2094	3	3	1.056	0.2094	3	3	1.134	0.3717	5	5	0.977	0.6387	8	8	0.804	0.3717	5	5	1.006	0.6702	9	9	1.226	0.3717	5	5	0.979	0.6387	8	8
B4FVT1	Zm00001d037550	NA	NA	NA	NA	1.3	0.1905	2	7	NA	NA	NA	NA	2.161	0.1905	2	7	0.675	0.2773	10	10	2.342	0.2773	10	10	NA	NA	NA	NA	NA	NA	NA	NA	NA	NA	NA	NA	1.835	0.1905	2	7	NA	NA	NA	NA	1.12	0.1569	6	6
B4FVT3	Zm00001d018157	1.027	0.4572	6	6	0.959	0.3755	4	4	1.519	0.4572	6	6	1.147	0.3755	4	4	1.339	0.3309	5	5	1.186	0.3309	5	5	0.996	0.3383	5	5	0.81	0.4572	6	6	0.979	0.3383	5	5	0.853	0.3755	4	4	1.158	0.3383	5	5	0.876	0.197	4	4
B4FVT7	Zm00001d050637	NA	NA	NA	NA	0.863	0.1773	1	3	NA	NA	NA	NA	0.945	0.1773	1	3	NA	NA	NA	NA	NA	NA	NA	NA	1.229	0.3273	2	6	NA	NA	NA	NA	0.884	0.3273	2	6	0.848	0.1773	1	3	1.204	0.3273	2	6	NA	NA	NA	NA
B4FW06	Zm00001d011816	0.845	0.5196	1	9	0.942	0.3966	1	7	0.842	0.5196	1	9	0.672	0.3966	1	7	1.053	0.2123	1	4	1.146	0.2123	1	4	NA	NA	NA	NA	1.045	0.5196	1	9	NA	NA	NA	NA	1.418	0.3966	1	7	NA	NA	NA	NA	0.851	0.3575	1	6
B4FW18	Zm00001d028807	0.604	0.2769	2	2	0.765	0.3846	3	3	0.532	0.2769	2	2	0.58	0.3846	3	3	0.904	0.2923	2	2	0.682	0.2923	2	2	1.012	0.3846	3	3	0.691	0.2769	2	2	0.755	0.3846	3	3	1.155	0.3846	3	3	1.353	0.3846	3	3	0.873	0.2769	2	2
B4FW31	Zm00001d000302	NA	NA	NA	NA	NA	NA	NA	NA	NA	NA	NA	NA	NA	NA	NA	NA	-0.169	0.2966	9	9	-0.197	0.2966	9	9	-0.355	0.2621	3	9	NA	NA	NA	NA	-0.2	0.2621	3	9	NA	NA	NA	NA	-0.258	0.2621	3	9	NA	NA	NA	NA
B4FW57	Zm00001d018535	0.951	0.255	15	15	1.103	0.1547	9	9	0.997	0.255	15	15	0.962	0.1547	9	9	0.975	0.3338	19	19	0.9	0.3338	19	19	1.129	0.3553	21	21	1.061	0.255	15	15	1.063	0.3553	21	21	1.015	0.1547	9	9	1.045	0.3553	21	21	0.855	0.2206	12	12
B4FW59	Zm00001d047128	0.951	0.0926	4	4	1.143	0.0593	2	2	0.985	0.0926	4	4	0.985	0.0593	2	2	1.14	0.1185	4	4	1.001	0.1185	4	4	1.225	0.0926	4	4	0.859	0.0926	4	4	1.225	0.0926	4	4	0.966	0.0593	2	2	1.346	0.0926	4	4	0.571	0.013	1	1
B4FW61	Zm00001d019515	0.93	0.1005	1	3	1.218	0.2038	1	5	1.043	0.1005	1	3	1.256	0.2038	1	5	NA	NA	NA	NA	NA	NA	NA	NA	1.121	0.0625	1	2	0.923	0.1005	1	3	1.324	0.0625	1	2	0.973	0.2038	1	5	1.033	0.0625	1	2	1.124	0.1005	1	3
B4FW89	Zm00001d014569	0.975	0.0346	2	2	1.092	0.0904	4	4	1.125	0.0346	2	2	1.107	0.0904	4	4	1.194	0.1205	7	7	1.185	0.1205	7	7	1.092	0.0708	4	4	1.088	0.0346	2	2	1.239	0.0708	4	4	1.024	0.0904	4	4	1.268	0.0708	4	4	1.679	0.0467	2	2
B4FW91	Zm00001d048688	0.892	0.0751	2	2	1.347	0.0386	1	1	1.145	0.0751	2	2	1.24	0.0386	1	1	0.869	0.0279	1	1	0.781	0.0279	1	1	0.982	0.0279	1	1	1.046	0.0751	2	2	0.976	0.0279	1	1	0.712	0.0386	1	1	0.953	0.0279	1	1	1.457	0.0365	1	1
B4FWD0	Zm00001d012607	1.015	0.601	2	8	0.968	0.601	2	8	0.89	0.601	2	8	0.778	0.601	2	8	0.304	0.4729	1	7	0.636	0.4729	1	7	0.608	0.5911	3	8	0.945	0.601	2	8	1.041	0.5911	3	8	1.027	0.601	2	8	0.938	0.5911	3	8	0.649	0.4089	2	6
B4FWE4	Zm00001d017275	1.193	0.0874	2	5	0.693	0.1068	2	6	0.836	0.0874	2	5	0.648	0.1068	2	6	NA	NA	NA	NA	NA	NA	NA	NA	NA	NA	NA	NA	1.089	0.0874	2	5	NA	NA	NA	NA	1.007	0.1068	2	6	NA	NA	NA	NA	NA	NA	NA	NA
B4FWG2	Zm00001d048422	1.28	0.6732	10	18	1.197	0.6817	9	17	1.273	0.6732	10	18	1.246	0.6817	9	17	1.534	0.6507	12	20	1.401	0.6507	12	20	1.143	0.5465	10	17	1.143	0.6732	10	18	0.866	0.5465	10	17	1.061	0.6817	9	17	1.074	0.5465	10	17	1.092	0.5887	10	16
B4FWI0	Zm00001d049619	0.851	0.5235	1	13	0.98	0.5047	1	12	0.8	0.5235	1	13	0.83	0.5047	1	12	1.052	0.3103	1	9	1.111	0.3103	1	9	1.079	0.3636	1	9	0.891	0.5235	1	13	1.213	0.3636	1	9	0.895	0.5047	1	12	1.123	0.3636	1	9	1.024	0.4138	1	10
B4FWI4	Zm00001d032114	0.699	0.3782	13	16	0.904	0.3814	13	16	0.827	0.3782	13	16	0.726	0.3814	13	16	0.875	0.266	10	13	0.838	0.266	10	13	1.489	0.2837	12	14	0.917	0.3782	13	16	1.255	0.2837	12	14	0.807	0.3814	13	16	1.312	0.2837	12	14	1.188	0.2804	10	13
B4FWJ8	Zm00001d054043	1.074	0.3861	19	21	1.074	0.356	20	22	0.926	0.3861	19	21	0.971	0.356	20	22	1.568	0.4208	1	25	1.554	0.4208	1	25	0.991	0.4238	2	24	1.065	0.3861	19	21	1.055	0.4238	2	24	0.947	0.356	20	22	1.231	0.4238	2	24	1.073	0.3288	16	18
B4FWK0	Zm00001d043955	1.119	0.1672	4	5	1.059	0.2017	5	6	1.027	0.1672	4	5	0.907	0.2017	5	6	1.074	0.1328	4	7	0.949	0.1328	4	7	1.173	0.1948	6	9	0.958	0.1672	4	5	1.051	0.1948	6	9	1.054	0.2017	5	6	1.286	0.1948	6	9	0.925	0.1707	6	6
B4FWM3	Zm00001d035044	0.98	0.084	1	5	0.822	0.1125	1	6	0.917	0.084	1	5	0.881	0.1125	1	6	0.776	0.0926	1	4	0.812	0.0926	1	4	1	0.114	2	6	1.008	0.084	1	5	0.955	0.114	2	6	0.933	0.1125	1	6	0.955	0.114	2	6	NA	NA	NA	NA
B4FWN1	Zm00001d011845	1.027	0.1238	2	2	NA	NA	NA	NA	1.212	0.1238	2	2	NA	NA	NA	NA	0.624	0.1238	2	2	0.587	0.1238	2	2	0.814	0.3524	4	4	0.567	0.1238	2	2	1.139	0.3524	4	4	NA	NA	NA	NA	0.74	0.3524	4	4	0.746	0.1429	2	2
B4FWP0	Zm00001d012103	0.702	0.5549	5	17	0.773	0.7099	5	22	0.713	0.5549	5	17	0.735	0.7099	5	22	0.849	0.6901	5	23	1.058	0.6901	5	23	0.848	0.6676	3	22	0.852	0.5549	5	17	0.968	0.6676	3	22	0.851	0.7099	5	22	0.701	0.6676	3	22	0.982	0.6	5	18
B4FWP6	Zm00001d039452	1.036	0.0709	3	3	1.253	0.0769	3	3	1.071	0.0709	3	3	1.292	0.0769	3	3	1.449	0.1174	4	5	1.12	0.1174	4	5	1.276	0.164	6	7	0.897	0.0709	3	3	0.911	0.164	6	7	1.371	0.0769	3	3	1.115	0.164	6	7	0.973	0.081	4	4
B4FWQ0	Zm00001d050383	0.95	0.2667	2	9	1.049	0.2644	3	9	0.824	0.2667	2	9	0.763	0.2644	3	9	0.803	0.3402	5	13	0.847	0.3402	5	13	0.883	0.3839	5	13	0.978	0.2667	2	9	0.917	0.3839	5	13	1.015	0.2644	3	9	0.986	0.3839	5	13	0.774	0.2414	4	8
B4FWQ8	Zm00001d052163	0.976	0.3064	4	4	0.962	0.3064	4	4	1.221	0.3064	4	4	1.11	0.3064	4	4	0.817	0.1447	2	2	0.835	0.1447	2	2	1.208	0.1447	2	2	1.167	0.3064	4	4	1.043	0.1447	2	2	0.984	0.3064	4	4	1.128	0.1447	2	2	NA	NA	NA	NA
B4FWR7	Zm00001d042308	1.553	0.4663	3	9	1.326	0.3702	2	8	1.324	0.4663	3	9	0.971	0.3702	2	8	0.933	0.4135	3	9	1.091	0.4135	3	9	0.977	0.375	1	7	1.403	0.4663	3	9	0.994	0.375	1	7	0.764	0.3702	2	8	1.021	0.375	1	7	1.122	0.2788	2	5
B4FWS6	Zm00001d032036	1.366	0.2188	5	5	0.92	0.2188	5	5	1.02	0.2188	5	5	1.083	0.2188	5	5	0.933	0.2158	5	5	1.057	0.2158	5	5	0.862	0.2188	5	5	1.142	0.2188	5	5	0.876	0.2188	5	5	0.866	0.2188	5	5	1.136	0.2188	5	5	NA	NA	NA	NA
B4FWU6	Zm00001d018454	0.971	0.3172	11	11	0.879	0.2626	11	11	0.978	0.3172	11	11	0.987	0.2626	11	11	0.875	0.404	15	15	0.924	0.404	15	15	0.914	0.4283	16	16	0.929	0.3172	11	11	0.919	0.4283	16	16	0.769	0.2626	11	11	1.008	0.4283	16	16	1.227	0.0424	2	2
B4FWV7	Zm00001d053067	0.892	0.0681	2	2	0.973	0.1444	4	4	0.849	0.0681	2	2	1.076	0.1444	4	4	NA	NA	NA	NA	NA	NA	NA	NA	1.254	0.218	1	7	0.792	0.0681	2	2	0.749	0.218	1	7	1.079	0.1444	4	4	0.921	0.218	1	7	0.952	0.1335	4	4
B4FWX5	Zm00001d031929	0.854	0.247	11	11	1.031	0.2555	11	11	0.902	0.247	11	11	0.963	0.2555	11	11	0.878	0.2521	1	13	0.794	0.2521	1	13	0.975	0.1997	2	10	0.935	0.247	11	11	0.945	0.1997	2	10	0.953	0.2555	11	11	0.816	0.1997	2	10	1.085	0.181	7	7
B4FWY6	Zm00001d003430	0.992	0.2198	8	8	1.007	0.1976	7	7	1.023	0.2198	8	8	0.854	0.1976	7	7	1.006	0.2762	12	12	1.028	0.2762	12	12	0.95	0.2823	11	11	0.792	0.2198	8	8	0.951	0.2823	11	11	0.816	0.1976	7	7	1.03	0.2823	11	11	0.974	0.1653	6	6
B4FX16	Zm00001d052321	0.915	0.7565	6	6	0.856	0.5391	5	5	0.877	0.7565	6	6	0.936	0.5391	5	5	1.101	0.3652	4	4	0.975	0.3652	4	4	1.022	0.6348	4	4	0.826	0.7565	6	6	0.762	0.6348	4	4	1.206	0.5391	5	5	0.977	0.6348	4	4	0.981	0.7565	6	6
B4FX25	Zm00001d001979	0.918	0.063	2	2	1.035	0.106	2	3	1.233	0.063	2	2	1.041	0.106	2	3	0.816	0.212	7	7	0.922	0.212	7	7	1.15	0.2063	6	6	1.02	0.063	2	2	1.195	0.2063	6	6	0.984	0.106	2	3	0.901	0.2063	6	6	1.024	0.0287	1	1
B4FX40	Zm00001d016446	0.794	0.1024	3	3	0.968	0.1024	3	3	0.858	0.1024	3	3	0.962	0.1024	3	3	1.02	0.1644	5	5	0.728	0.1644	5	5	1.281	0.1644	5	5	0.905	0.1024	3	3	1.083	0.1644	5	5	0.847	0.1024	3	3	0.932	0.1644	5	5	1.094	0.1024	2	2
B4FXB0	Zm00001d001857	0.775	0.5217	11	12	1.034	0.5217	11	12	1.22	0.5217	11	12	1.144	0.5217	11	12	1.654	0.502	6	9	1.202	0.502	6	9	0.844	0.4743	6	8	0.976	0.5217	11	12	1.099	0.4743	6	8	0.741	0.5217	11	12	0.888	0.4743	6	8	1.001	0.3478	7	10
B4FXW5	Zm00001d048627	0.743	0.2506	3	7	0.901	0.1939	2	6	0.943	0.2506	3	7	0.773	0.1939	2	6	1.119	0.2222	3	7	1.191	0.2222	3	7	0.931	0.1395	3	6	0.936	0.2506	3	7	1.269	0.1395	3	6	0.653	0.1939	2	6	1.169	0.1395	3	6	1.14	0.3002	4	8
B4FXY5	Zm00001d042398	NA	NA	NA	NA	0.953	0.0882	3	5	NA	NA	NA	NA	0.993	0.0882	3	5	0.914	0.1387	6	8	1.09	0.1387	6	8	0.891	0.1286	6	8	NA	NA	NA	NA	1.151	0.1286	6	8	0.904	0.0882	3	5	1.052	0.1286	6	8	0.975	0.0564	4	4
B4FXZ3	Zm00001d003081	0.588	0.4425	4	4	0.62	0.4425	4	4	0.525	0.4425	4	4	0.62	0.4425	4	4	1.435	0.4956	4	4	0.845	0.4956	4	4	0.66	0.6726	6	6	0.577	0.4425	4	4	0.901	0.6726	6	6	1.145	0.4425	4	4	0.552	0.6726	6	6	1.013	0.4425	4	4
B4FY73	Zm00001d040519	1.089	0.2156	2	4	0.914	0.1101	1	2	1.037	0.2156	2	4	1.485	0.1101	1	2	1.202	0.3165	3	6	1.254	0.3165	3	6	1.054	0.2661	1	4	1.168	0.2156	2	4	1.091	0.2661	1	4	2.48	0.1101	1	2	0.742	0.2661	1	4	NA	NA	NA	NA
B4FY74	Zm00001d050196	0.679	0.2159	4	4	0.714	0.2841	6	6	0.893	0.2159	4	4	0.696	0.2841	6	6	0.901	0.3068	7	7	0.533	0.3068	7	7	1.149	0.2841	6	6	0.718	0.2159	4	4	0.736	0.2841	6	6	1.208	0.2841	6	6	0.661	0.2841	6	6	1.207	0.178	4	4
B4FY98	Zm00001d014734	0.971	0.1	3	3	0.942	0.1	2	3	0.814	0.1	3	3	0.906	0.1	2	3	1.008	0.2444	4	7	1.253	0.2444	4	7	1.163	0.1806	2	6	1.042	0.1	3	3	1.014	0.1806	2	6	0.927	0.1	2	3	1.076	0.1806	2	6	1.399	0.1	3	3
B4FYA5	Zm00001d052329	0.998	0.2381	5	5	NA	NA	NA	NA	1.073	0.2381	5	5	NA	NA	NA	NA	NA	NA	NA	NA	NA	NA	NA	NA	1.163	0.0623	2	2	1.071	0.2381	5	5	1.098	0.0623	2	2	NA	NA	NA	NA	1.363	0.0623	2	2	0.571	0.1172	2	2
B4FYD7	Zm00001d043757	1.274	0.04	1	1	0.994	0.0689	2	2	1.165	0.04	1	1	1.031	0.0689	2	2	1.005	0.1133	4	4	0.976	0.1133	4	4	0.967	0.1533	4	4	1.011	0.04	1	1	0.848	0.1533	4	4	1.182	0.0689	2	2	1.162	0.1533	4	4	NA	NA	NA	NA
B4FYG3	Zm00001d053776	1.061	0.0702	3	3	1.078	0.0683	3	3	1.4	0.0702	3	3	1.044	0.0683	3	3	1.278	0.2125	8	8	1.314	0.2125	8	8	NA	NA	NA	NA	1.236	0.0702	3	3	NA	NA	NA	NA	1.126	0.0683	3	3	NA	NA	NA	NA	NA	NA	NA	NA
B4FYG9	Zm00001d047608	1.112	0.3931	3	5	1.333	0.2601	1	3	1.134	0.3931	3	5	1.518	0.2601	1	3	0.837	0.3873	3	5	1.166	0.3873	3	5	1.029	0.3295	1	4	1.084	0.3931	3	5	0.497	0.3295	1	4	1.05	0.2601	1	3	0.988	0.3295	1	4	1.427	0.3295	1	4
B4FYJ0	Zm00001d039167	0.854	0.2292	5	5	0.9	0.1229	3	3	0.894	0.2292	5	5	0.866	0.1229	3	3	1.203	0.206	4	4	1.152	0.206	4	4	1.225	0.2326	5	5	0.81	0.2292	5	5	1.153	0.2326	5	5	1.012	0.1229	3	3	1.174	0.2326	5	5	1.064	0.0731	2	2
B4FYN0	Zm00001d017617	1.552	0.1149	1	1	1.033	0.2069	1	1	1.195	0.1149	1	1	0.876	0.2069	1	1	1.581	0.2069	1	1	1.185	0.2069	1	1	1.121	0.5402	3	3	1.249	0.1149	1	1	0.77	0.5402	3	3	0.823	0.2069	1	1	0.899	0.5402	3	3	0.884	0.1149	1	1
B4FYN6	Zm00001d050965	NA	NA	NA	NA	0.964	0.2413	2	7	NA	NA	NA	NA	1.126	0.2413	2	7	1.348	0.3727	2	10	1.144	0.3727	2	10	0.946	0.3753	2	11	NA	NA	NA	NA	0.872	0.3753	2	11	1.057	0.2413	2	7	1.136	0.3753	2	11	0.961	0.2064	2	5
B4FYQ7	Zm00001d018641	1.062	0.1949	3	3	1.148	0.1949	3	3	0.866	0.1949	3	3	0.914	0.1949	3	3	0.85	0.3333	6	6	0.735	0.3333	6	6	1.172	0.2872	5	5	1.044	0.1949	3	3	1.14	0.2872	5	5	1.039	0.1949	3	3	0.993	0.2872	5	5	1.146	0.1487	2	2
B4FYU2	Zm00001d006833	1.147	0.2837	1	4	0.913	0.4093	2	5	1.098	0.2837	1	4	1.047	0.4093	2	5	NA	NA	NA	NA	NA	NA	NA	NA	0.95	0.5023	3	8	1.139	0.2837	1	4	0.863	0.5023	3	8	1.033	0.4093	2	5	0.95	0.5023	3	8	NA	NA	NA	NA
B4FYX5	Zm00001d012672	1.485	0.1674	4	4	1.209	0.152	4	4	1.388	0.1674	4	4	1.939	0.152	4	4	1.677	0.0551	1	1	0.547	0.0551	1	1	1.088	0.2511	6	6	1.143	0.1674	4	4	1.149	0.2511	6	6	1.403	0.152	4	4	1	0.2511	6	6	NA	NA	NA	NA
B4FZ14	Zm00001d049490	0.99	0.4015	8	8	0.842	0.444	9	9	0.896	0.4015	8	8	0.988	0.444	9	9	1.605	0.4672	9	9	1.42	0.4672	9	9	0.992	0.4093	8	8	0.87	0.4015	8	8	1.052	0.4093	8	8	0.951	0.444	9	9	0.979	0.4093	8	8	1.218	0.2819	6	6
B4FZ28	Zm00001d010590	0.98	0.1122	4	4	0.903	0.0648	2	2	0.96	0.1122	4	4	0.986	0.0648	2	2	1.252	0.0648	2	2	0.553	0.0648	2	2	1.052	0.0823	3	3	0.884	0.1122	4	4	0.853	0.0823	3	3	0.918	0.0648	2	2	1.021	0.0823	3	3	1.06	0.0748	3	3
B4FZ35	Zm00001d002240	0.905	0.3529	9	9	0.843	0.2441	7	7	0.958	0.3529	9	9	1.081	0.2441	7	7	1.176	0.3676	10	10	1.013	0.3676	10	10	0.942	0.3912	11	11	0.979	0.3529	9	9	1.002	0.3912	11	11	1.177	0.2441	7	7	0.685	0.3912	11	11	0.874	0.1941	5	5
B4FZ60	Zm00001d029865	1.208	0.0773	3	3	1.125	0.0795	3	3	0.782	0.0773	3	3	1.191	0.0795	3	3	1.289	0.0636	3	3	1.034	0.0636	3	3	1.161	0.05	2	2	1.112	0.0773	3	3	1.153	0.05	2	2	0.99	0.0795	3	3	1.203	0.05	2	2	1.072	0.0568	2	2
B4FZ72	Zm00001d046442	1.055	0.2487	7	7	1.054	0.1884	5	5	1.203	0.2487	7	7	1.033	0.1884	5	5	1.214	0.2085	6	6	0.913	0.2085	6	6	1.226	0.2462	7	7	1.275	0.2487	7	7	1.493	0.2462	7	7	0.94	0.1884	5	5	1.251	0.2462	7	7	1.125	0.2085	6	6
B4FZ81	Zm00001d043325	0.976	0.1387	4	4	0.866	0.0613	2	2	0.99	0.1387	4	4	0.885	0.0613	2	2	1.186	0.1045	4	4	0.951	0.1045	4	4	1.006	0.0541	2	2	1.055	0.1387	4	4	1.096	0.0541	2	2	1.01	0.0613	2	2	0.96	0.0541	2	2	0.824	0.018	1	1
B4FZ86	Zm00001d021706	0.802	0.291	1	3	0.83	0.291	1	3	0.891	0.291	1	3	0.783	0.291	1	3	0.648	0.403	1	5	1.498	0.403	1	5	0.55	0.403	3	5	0.841	0.291	1	3	0.838	0.403	3	5	1.076	0.291	1	3	0.672	0.403	3	5	1.045	0.3433	2	4
B4FZB4	Zm00001d012998	1.249	0.2297	5	5	1.142	0.2297	5	5	1.373	0.2297	5	5	1.245	0.2297	5	5	1.113	0.2392	5	5	1.203	0.2392	5	5	0.87	0.3062	7	7	1.285	0.2297	5	5	1.352	0.3062	7	7	0.849	0.2297	5	5	1.033	0.3062	7	7	0.856	0.2679	6	6
B4FZB8	Zm00001d023431	1.002	0.3147	13	15	1.119	0.2932	11	14	1.105	0.3147	13	15	1.038	0.2932	11	14	1.305	0.3975	15	20	0.985	0.3975	15	20	0.981	0.3201	10	15	1.076	0.3147	13	15	0.882	0.3201	10	15	0.875	0.2932	11	14	0.997	0.3201	10	15	1.038	0.2842	10	14
B4FZG6	Zm00001d001860	0.977	0.2871	6	6	0.976	0.1749	4	4	1.003	0.2871	6	6	1.086	0.1749	4	4	1.638	0.3267	7	7	0.947	0.3267	7	7	1.24	0.3069	7	7	0.929	0.2871	6	6	1.022	0.3069	7	7	1.008	0.1749	4	4	1.265	0.3069	7	7	0.602	0.1386	3	3
B4FZK6	Zm00001d032500	1.037	0.0307	1	1	1.007	0.1304	4	4	1.035	0.0307	1	1	0.933	0.1304	4	4	0.87	0.1125	4	4	1.031	0.1125	4	4	NA	NA	NA	NA	1.125	0.0307	1	1	NA	NA	NA	NA	1.012	0.1304	4	4	NA	NA	NA	NA	NA	NA	NA	NA
B4FZL4	Zm00001d053787	0.986	0.253	4	6	0.471	0.253	4	6	1.352	0.253	4	6	0.94	0.253	4	6	1.483	0.1767	3	4	1.244	0.1767	3	4	1.189	0.1767	3	4	0.912	0.253	4	6	0.84	0.1767	3	4	0.886	0.253	4	6	1.21	0.1767	3	4	1.079	0.1285	1	4
B4FZN2	Zm00001d033338	1.083	0.6287	22	22	1.023	0.6287	20	20	1.04	0.6287	22	22	1.055	0.6287	20	20	0.861	0.396	14	14	0.914	0.396	14	14	0.976	0.4282	15	15	1.042	0.6287	22	22	1.046	0.4282	15	15	0.999	0.6287	20	20	0.866	0.4282	15	15	0.889	0.349	13	13
B4FZN6	Zm00001d047707	0.978	0.4635	4	7	1.152	0.3177	3	6	0.85	0.4635	4	7	0.968	0.3177	3	6	1.254	0.4583	3	7	1.262	0.4583	3	7	1.204	0.4167	2	6	1.079	0.4635	4	7	1.455	0.4167	2	6	0.963	0.3177	3	6	1.272	0.4167	2	6	0.899	0.4219	4	7
B4FZU8	Zm00001d039089	1.032	0.3941	4	11	1.18	0.4118	4	12	1.114	0.3941	4	11	1.251	0.4118	4	12	1.081	0.5088	2	11	0.929	0.5088	2	11	0.501	0.4353	2	11	1.139	0.3941	4	11	0.893	0.4353	2	11	0.921	0.4118	4	12	1.226	0.4353	2	11	0.714	0.3853	2	11
B4FZU9	Zm00001d017966	1.313	0.2482	7	7	1.042	0.2771	8	8	1.361	0.2482	7	7	1.178	0.2771	8	8	0.87	0.3494	12	12	0.956	0.3494	12	12	1.058	0.2916	9	9	1.335	0.2482	7	7	1.179	0.2916	9	9	1.101	0.2771	8	8	1.08	0.2916	9	9	0.761	0.1036	4	4
B4FZV7	Zm00001d017449	0.992	0.216	5	5	1.054	0.216	5	5	1.007	0.216	5	5	1.007	0.216	5	5	1.379	0.2113	5	5	1.111	0.2113	5	5	1.184	0.2958	6	6	0.884	0.216	5	5	0.947	0.2958	6	6	0.946	0.216	5	5	1.29	0.2958	6	6	0.82	0.216	5	5
B4FZZ2	Zm00001d016660	0.809	0.3198	3	4	0.754	0.3663	4	5	0.882	0.3198	3	4	0.965	0.3663	4	5	NA	NA	NA	NA	NA	NA	NA	NA	NA	NA	NA	NA	0.865	0.3198	3	4	NA	NA	NA	NA	0.799	0.3663	4	5	NA	NA	NA	NA	0.902	0.3605	3	5
B4G000	Zm00001d046460	1.055	0.1017	3	3	NA	NA	NA	NA	0.739	0.1017	3	3	NA	NA	NA	NA	0.655	0.0614	2	2	0.799	0.0614	2	2	0.852	0.0911	4	4	0.623	0.1017	3	3	1.665	0.0911	4	4	NA	NA	NA	NA	1.013	0.0911	4	4	1.141	0.0254	1	1
B4G004	Zm00001d033649	0.705	0.1534	5	6	0.843	0.1813	6	8	0.762	0.1534	5	6	0.84	0.1813	6	8	1.124	0.1992	7	7	1.017	0.1992	7	7	NA	NA	NA	NA	0.641	0.1534	5	6	NA	NA	NA	NA	1.103	0.1813	6	8	NA	NA	NA	NA	0.95	0.1315	4	5
B4G010	Zm00001d054067	1.353	0.3984	10	16	NA	NA	NA	NA	1.319	0.3984	10	16	NA	NA	NA	NA	1.459	0.49	20	20	1.217	0.49	20	20	0.799	0.4522	12	18	1.006	0.3984	10	16	0.908	0.4522	12	18	NA	NA	NA	NA	0.834	0.4522	12	18	0.808	0.3207	11	11
B4G011	Zm00001d046923	1.059	0.1375	5	6	NA	NA	NA	NA	1.332	0.1375	5	6	NA	NA	NA	NA	1.243	0.2292	8	9	1.304	0.2292	8	9	NA	NA	NA	NA	1.187	0.1375	5	6	NA	NA	NA	NA	NA	NA	NA	NA	NA	NA	NA	NA	0.985	0.0577	2	3
B4G014	Zm00001d014614	0.805	0.5365	3	15	2.035	0.486	3	13	0.889	0.5365	3	15	1.043	0.486	3	13	1.516	0.4972	4	16	1.281	0.4972	4	16	1.384	0.5309	3	15	0.947	0.5365	3	15	0.92	0.5309	3	15	1.855	0.486	3	13	1.633	0.5309	3	15	0.906	0.4382	2	12
B4G019	Zm00001d040190	1.063	0.3029	7	7	1.067	0.3453	8	8	1.074	0.3029	7	7	1.032	0.3453	8	8	0.804	0.2704	6	7	1.141	0.2704	6	7	0.847	0.342	9	9	1.07	0.3029	7	7	0.899	0.342	9	9	1.229	0.3453	8	8	0.727	0.342	9	9	0.838	0.1922	4	4
B4G024	Zm00001d041243	0.764	0.296	6	6	0.843	0.181	3	4	0.962	0.296	6	6	0.999	0.181	3	4	NA	NA	NA	NA	NA	NA	NA	NA	NA	NA	NA	NA	0.942	0.296	6	6	NA	NA	NA	NA	0.904	0.181	3	4	NA	NA	NA	NA	NA	NA	NA	NA
B4G027	Zm00001d011699	0.993	0.1459	4	4	1.169	0.0861	2	2	1.165	0.1459	4	4	1.145	0.0861	2	2	0.844	0.1531	3	4	1.014	0.1531	3	4	1.025	0.1244	2	3	0.979	0.1459	4	4	0.939	0.1244	2	3	1.052	0.0861	2	2	0.892	0.1244	2	3	1.135	0.1579	4	4
B4G031	Zm00001d007234	1.119	0.584	8	10	1.098	0.644	9	12	1.16	0.584	8	10	1.144	0.644	9	12	1.041	0.66	8	12	1.141	0.66	8	12	1.207	0.672	9	12	1.176	0.584	8	10	1.083	0.672	9	12	1.15	0.644	9	12	0.419	0.672	9	12	0.669	0.592	1	10
B4G038	Zm00001d023278	0.896	0.1667	5	5	1.04	0.2135	7	7	1.051	0.1667	5	5	1.041	0.2135	7	7	0.842	0.1615	5	5	0.889	0.1615	5	5	0.885	0.2526	6	6	1.093	0.1667	5	5	0.925	0.2526	6	6	1.152	0.2135	7	7	0.893	0.2526	6	6	1.106	0.138	4	4
B4G044	Zm00001d025626	1.306	0.1542	2	4	1.095	0.0909	1	3	1.158	0.1542	2	4	1.055	0.0909	1	3	0.871	0.1126	3	4	0.976	0.1126	3	4	1.002	0.1008	2	3	0.992	0.1542	2	4	0.743	0.1008	2	3	0.855	0.0909	1	3	0.584	0.1008	2	3	NA	NA	NA	NA
B4G054	Zm00001d042257	1.221	0.2838	5	5	1.178	0.2271	4	4	1.217	0.2838	5	5	1.191	0.2271	4	4	1.181	0.2751	4	4	1.247	0.2751	4	4	1.074	0.2751	4	4	1.074	0.2838	5	5	1.113	0.2751	4	4	0.943	0.2271	4	4	1.032	0.2751	4	4	1.116	0.2271	4	4
B4G066	Zm00001d019054	1.072	0.2067	6	6	1.368	0.3743	12	12	1.306	0.2067	6	6	1.392	0.3743	12	12	0.897	0.2737	10	10	0.859	0.2737	10	10	1.348	0.2737	11	11	1.368	0.2067	6	6	0.912	0.2737	11	11	1.261	0.3743	12	12	1.154	0.2737	11	11	1.088	0.1713	6	6
B4G072	Zm00001d031209	1.088	0.5303	16	18	1.069	0.5195	16	17	1.142	0.5303	16	18	1.209	0.5195	16	17	1.162	0.487	14	15	1.424	0.487	14	15	0.863	0.5368	16	17	1.012	0.5303	16	18	0.81	0.5368	16	17	1.229	0.5195	16	17	1.049	0.5368	16	17	0.828	0.5238	16	17
B4G080	Zm00001d052841	1.014	0.1976	3	3	0.974	0.3347	5	5	0.963	0.1976	3	3	0.964	0.3347	5	5	0.686	0.2823	4	4	1.25	0.2823	4	4	0.938	0.1734	3	3	1.197	0.1976	3	3	1.033	0.1734	3	3	0.912	0.3347	5	5	0.94	0.1734	3	3	NA	NA	NA	NA
B4G0C6	Zm00001d050567	NA	NA	NA	NA	NA	NA	NA	NA	NA	NA	NA	NA	NA	NA	NA	NA	0.651	0.127	1	6	0.735	0.127	1	6	1.344	0.2069	3	10	NA	NA	NA	NA	1.064	0.2069	3	10	NA	NA	NA	NA	1.017	0.2069	3	10	0.997	0.047	1	2
B4G0E0	Zm00001d037521	0.98	0.1339	3	3	0.907	0.1339	3	3	0.88	0.1339	3	3	1.012	0.1339	3	3	0.958	0.1178	3	3	0.893	0.1178	3	3	0.882	0.0878	2	2	1.028	0.1339	3	3	0.93	0.0878	2	2	0.936	0.1339	3	3	1.025	0.0878	2	2	1.109	0.1316	3	3
B4G0F3	Zm00001d049191	0.824	0.058	3	3	0.963	0.0522	2	3	1.237	0.058	3	3	1.059	0.0522	2	3	1.147	0.1489	8	8	1.038	0.1489	8	8	1.092	0.1044	5	5	1.038	0.058	3	3	0.985	0.1044	5	5	1.001	0.0522	2	3	0.89	0.1044	5	5	1.091	0.0986	4	4
B4G0H3	Zm00001d034218	0.74	0.5426	4	4	0.772	0.5426	4	4	0.838	0.5426	4	4	0.905	0.5426	4	4	0.388	0.3404	1	2	0.956	0.3404	1	2	0.923	0.383	2	2	0.954	0.5426	4	4	0.839	0.383	2	2	1.161	0.5426	4	4	0.859	0.383	2	2	0.877	0.3404	3	3
B4G0K5	Zm00001d028998	0.729	0.5552	12	15	0.718	0.5669	11	15	0.693	0.5552	12	15	0.673	0.5669	11	15	0.786	0.6599	13	18	0.933	0.6599	13	18	0.984	0.6831	15	20	0.823	0.5552	12	15	0.816	0.6831	15	20	0.873	0.5669	11	15	0.539	0.6831	15	20	0.607	0.593	14	16
B4G0Q2	Zm00001d013598	1.182	0.0714	1	1	1.227	0.0714	1	1	1.183	0.0714	1	1	1.117	0.0714	1	1	0.613	0.0714	1	1	0.775	0.0714	1	1	1.483	0.0714	1	1	1.328	0.0714	1	1	1.248	0.0714	1	1	1.264	0.0714	1	1	0.947	0.0714	1	1	NA	NA	NA	NA
B4G0Q9	Zm00001d004843	0.988	0.542	2	3	1.274	0.5573	2	4	1.202	0.542	2	3	1.175	0.5573	2	4	0.65	0.6718	3	6	2.405	0.6718	3	6	0.943	0.6718	3	6	1.755	0.542	2	3	0.835	0.6718	3	6	0.832	0.5573	2	4	0.857	0.6718	3	6	1.11	0.626	3	5
B4G0S0	Zm00001d011855	0.86	0.2815	9	9	1.048	0.2269	10	10	0.942	0.2815	9	9	0.947	0.2269	10	10	0.979	0.2458	9	9	1.291	0.2458	9	9	1.121	0.1954	8	8	1.012	0.2815	9	9	0.922	0.1954	8	8	0.824	0.2269	10	10	1.02	0.1954	8	8	1.014	0.084	4	4
B4G0U0	Zm00001d044665	1.432	0.2599	1	8	1.027	0.1963	1	6	1.16	0.2599	1	8	0.992	0.1963	1	6	1.208	0.3316	1	11	1.138	0.3316	1	11	1.12	0.3926	3	13	1.361	0.2599	1	8	0.97	0.3926	3	13	0.824	0.1963	1	6	1.067	0.3926	3	13	1.146	0.2361	2	6
B4G0U4	Zm00001d028759	1.035	0.1267	3	3	0.902	0.0782	3	3	0.881	0.1267	3	3	0.952	0.0782	3	3	0.9	0.1779	6	6	1.176	0.1779	6	6	NA	NA	NA	NA	1.017	0.1267	3	3	NA	NA	NA	NA	1.004	0.0782	3	3	NA	NA	NA	NA	NA	NA	NA	NA
B4G0V4	Zm00001d023943	NA	NA	NA	NA	0.94	0.1395	6	6	NA	NA	NA	NA	0.899	0.1395	6	6	NA	NA	NA	NA	NA	NA	NA	NA	1.158	0.2539	11	11	NA	NA	NA	NA	1.183	0.2539	11	11	0.958	0.1395	6	6	1.025	0.2539	11	11	NA	NA	NA	NA
B4G0V9	Zm00001d008730	1.102	0.395	5	5	1.057	0.385	5	5	0.959	0.395	5	5	1.22	0.385	5	5	0.855	0.215	2	2	1.105	0.215	2	2	0.47	0.175	3	3	0.874	0.395	5	5	0.679	0.175	3	3	1.173	0.385	5	5	0.779	0.175	3	3	1.024	0.18	3	3
B4G0Y4	Zm00001d028373	0.599	0.1227	1	3	NA	NA	NA	NA	0.816	0.1227	1	3	NA	NA	NA	NA	1.315	0.2945	1	9	1.448	0.2945	1	9	1.177	0.3098	3	9	0.702	0.1227	1	3	1.009	0.3098	3	9	NA	NA	NA	NA	1.257	0.3098	3	9	1.045	0.1994	1	5
B4G126	Zm00001d051206	NA	NA	NA	NA	1.036	0.1113	4	4	NA	NA	NA	NA	1.729	0.1113	4	4	1.331	0.0907	4	4	1.509	0.0907	4	4	0.766	0.099	4	4	NA	NA	NA	NA	0.476	0.099	4	4	1.239	0.1113	4	4	1.178	0.099	4	4	0.933	0.0289	1	1
B4G146	Zm00001d007907	1.341	0.1189	4	4	0.97	0.1189	3	3	1.234	0.1189	4	4	1.193	0.1189	3	3	1.04	0.0324	2	2	0.983	0.0324	2	2	0.951	0.0649	3	3	1.081	0.1189	4	4	0.896	0.0649	3	3	0.846	0.1189	3	3	1.142	0.0649	3	3	1.049	0.0847	3	3
B4G194	Zm00001d048256	0.772	0.5	3	13	0.997	0.5	1	13	0.718	0.5	3	13	0.698	0.5	1	13	1.113	0.4513	2	12	0.91	0.4513	2	12	0.829	0.3149	2	10	0.909	0.5	3	13	0.876	0.3149	2	10	0.772	0.5	1	13	1.046	0.3149	2	10	0.752	0.4805	3	13
B4G195	Zm00001d010190	0.758	0.1952	7	7	0.798	0.1779	3	6	0.827	0.1952	7	7	0.815	0.1779	3	6	NA	NA	NA	NA	NA	NA	NA	NA	NA	NA	NA	NA	0.869	0.1952	7	7	NA	NA	NA	NA	0.868	0.1779	3	6	NA	NA	NA	NA	NA	NA	NA	NA
B4G1A1	Zm00001d016991	0.653	0.125	2	2	0.776	0.125	2	2	0.86	0.125	2	2	0.731	0.125	2	2	1.132	0.4231	3	3	0.679	0.4231	3	3	0.726	0.1923	3	3	0.827	0.125	2	2	0.598	0.1923	3	3	1.028	0.125	2	2	0.939	0.1923	3	3	0.958	0.125	2	2
B4G1B0	Zm00001d002842	1.223	0.4975	13	13	1.088	0.5528	13	13	1.112	0.4975	13	13	0.91	0.5528	13	13	0.872	0.6231	18	18	1.125	0.6231	18	18	0.889	0.5829	11	16	1.127	0.4975	13	13	0.906	0.5829	11	16	1.227	0.5528	13	13	0.935	0.5829	11	16	0.87	0.5779	13	13
B4G1C1	Zm00001d009700	0.972	0.1325	2	2	0.702	0.1325	2	2	0.791	0.1325	2	2	0.905	0.1325	2	2	0.827	0.1325	2	2	0.964	0.1325	2	2	0.897	0.2349	3	3	0.75	0.1325	2	2	0.866	0.2349	3	3	1.005	0.1325	2	2	0.926	0.2349	3	3	NA	NA	NA	NA
B4G1C2	Zm00001d018966	2.493	0.125	3	3	1.969	0.1571	4	4	1.631	0.125	3	3	2.303	0.1571	4	4	1.375	0.0609	2	2	0.912	0.0609	2	2	2.231	0.1154	3	3	1.267	0.125	3	3	0.511	0.1154	3	3	1.545	0.1571	4	4	0.986	0.1154	3	3	1.121	0.1763	4	4
B4G1C3	Zm00001d020984	0.835	0.0266	1	1	NA	NA	NA	NA	0.79	0.0266	1	1	NA	NA	NA	NA	1.348	0.0484	1	1	0.837	0.0484	1	1	1.016	0.0872	2	2	0.821	0.0266	1	1	0.868	0.0872	2	2	NA	NA	NA	NA	1.05	0.0872	2	2	0.99	0.0436	2	2
B4G1C9	Zm00001d023606	0.969	0.3479	9	11	0.99	0.3676	10	11	0.911	0.3479	9	11	0.777	0.3676	10	11	1.269	0.3107	7	10	1.029	0.3107	7	10	1.035	0.2845	6	9	0.966	0.3479	9	11	0.88	0.2845	6	9	0.989	0.3676	10	11	1.027	0.2845	6	9	0.803	0.2495	4	7
B4G1D2	Zm00001d033925	1.288	0.5463	8	8	1.227	0.5463	8	8	1.16	0.5463	8	8	0.774	0.5463	8	8	0.951	0.361	7	7	0.837	0.361	7	7	1.014	0.2341	4	4	1.227	0.5463	8	8	0.909	0.2341	4	4	1.695	0.5463	8	8	1.046	0.2341	4	4	0.922	0.5122	8	8
B4G1E6	Zm00001d037239	1.417	0.2766	3	7	1.374	0.2827	2	8	0.895	0.2766	3	7	1.512	0.2827	2	8	0.947	0.1307	3	3	0.912	0.1307	3	3	0.978	0.1337	1	3	2.379	0.2766	3	7	0.661	0.1337	1	3	1.741	0.2827	2	8	0.794	0.1337	1	3	0.739	0.1945	5	5
B4G1G6	Zm00001d046445	1.063	0.1676	1	5	0.753	0.1735	2	5	0.926	0.1676	1	5	0.916	0.1735	2	5	0.885	0.1971	2	6	0.989	0.1971	2	6	0.966	0.2265	2	7	1.103	0.1676	1	5	1.033	0.2265	2	7	0.826	0.1735	2	5	1.175	0.2265	2	7	1.04	0.0882	3	3
B4G1I6	Zm00001d047920	0.726	0.3933	2	8	0.914	0.3138	2	7	0.894	0.3933	2	8	0.571	0.3138	2	7	0.718	0.3473	2	6	0.88	0.3473	2	6	0.957	0.2594	1	5	1.125	0.3933	2	8	1.16	0.2594	1	5	0.282	0.3138	2	7	1.162	0.2594	1	5	1.583	0.2678	1	6
B4G1K3	Zm00001d043407	0.807	0.032	1	1	0.509	0.0913	2	2	0.675	0.032	1	1	0.859	0.0913	2	2	1.242	0.0868	1	2	1.007	0.0868	1	2	NA	NA	NA	NA	0.608	0.032	1	1	NA	NA	NA	NA	1.085	0.0913	2	2	NA	NA	NA	NA	0.905	0.1187	3	3
B4G1K9	Zm00001d020877	1.093	0.1831	2	4	1.087	0.1831	2	4	1.194	0.1831	2	4	1.206	0.1831	2	4	0.835	0.2042	1	4	1.302	0.2042	1	4	0.752	0.2606	2	5	1.112	0.1831	2	4	1.044	0.2606	2	5	1.137	0.1831	2	4	0.994	0.2606	2	5	0.712	0.1831	2	4
B4G1M9	Zm00001d034517	0.956	0.2313	4	4	NA	NA	NA	NA	1.05	0.2313	4	4	NA	NA	NA	NA	0.964	0.2736	5	5	1.068	0.2736	5	5	0.928	0.3811	5	8	1.03	0.2313	4	4	1.04	0.3811	5	8	NA	NA	NA	NA	1.106	0.3811	5	8	0.787	0.2215	1	4
B4G1P1	Zm00001d017958	0.777	0.4129	2	11	0.763	0.4017	2	9	0.861	0.4129	2	11	1.113	0.4017	2	9	0.882	0.4579	1	10	1.156	0.4579	1	10	0.955	0.4775	1	11	0.751	0.4129	2	11	1.311	0.4775	1	11	0.939	0.4017	2	9	1.24	0.4775	1	11	1.196	0.3652	2	10
B4G1P9	Zm00001d044475	1.017	0.2079	1	6	1.144	0.2383	1	7	0.66	0.2079	1	6	1.04	0.2383	1	7	0.934	0.2313	1	9	0.805	0.2313	1	9	1.37	0.1916	1	7	1.052	0.2079	1	6	0.535	0.1916	1	7	0.53	0.2383	1	7	1.101	0.1916	1	7	1.065	0.2103	5	6
B4G1Q1	Zm00001d015375	1.152	0.1507	1	1	1.8	0.2055	1	2	1.37	0.1507	1	1	1.537	0.2055	1	2	0.756	0.3356	2	4	1.055	0.3356	2	4	0.868	0.274	1	3	1.34	0.1507	1	1	1.079	0.274	1	3	1	0.2055	1	2	1.136	0.274	1	3	0.672	0.2055	1	2
B4G1Q5	Zm00001d028702	0.955	0.4685	9	9	0.985	0.6081	10	10	0.919	0.4685	9	9	0.838	0.6081	10	10	NA	NA	NA	NA	NA	NA	NA	NA	1.05	0.5631	13	13	0.969	0.4685	9	9	0.974	0.5631	13	13	1.011	0.6081	10	10	1.114	0.5631	13	13	0.808	0.4144	7	7
B4G1Q6	Zm00001d013737	NA	NA	NA	NA	0.929	0.3073	1	7	NA	NA	NA	NA	1.115	0.3073	1	7	NA	NA	NA	NA	NA	NA	NA	NA	1.186	0.1083	4	4	NA	NA	NA	NA	0.847	0.1083	4	4	0.982	0.3073	1	7	0.797	0.1083	4	4	1.197	0.1486	4	4
B4G1R9	Zm00001d013656	0.804	0.1655	2	2	0.909	0.3793	4	4	0.747	0.1655	2	2	0.826	0.3793	4	4	NA	NA	NA	NA	NA	NA	NA	NA	NA	NA	NA	NA	0.77	0.1655	2	2	NA	NA	NA	NA	0.828	0.3793	4	4	NA	NA	NA	NA	0.605	0.0966	1	1
B4G1U7	Zm00001d033574	0.873	0.0863	1	1	1.049	0.0863	1	1	1.118	0.0863	1	1	0.868	0.0863	1	1	0.67	0.0863	1	1	0.774	0.0863	1	1	0.935	0.0863	1	1	0.888	0.0863	1	1	0.956	0.0863	1	1	0.761	0.0863	1	1	0.735	0.0863	1	1	NA	NA	NA	NA
B4G1V3	Zm00001d022237	1.063	0.5092	3	4	0.887	0.5092	3	4	0.935	0.5092	3	4	0.773	0.5092	3	4	1.431	0.5644	3	5	0.897	0.5644	3	5	2.011	0.5644	3	5	0.838	0.5092	3	4	1.175	0.5644	3	5	0.814	0.5092	3	4	2.105	0.5644	3	5	0.918	0.5644	3	5
B4G1V7	Zm00001d008397	0.431	0.6848	3	9	0.268	0.6788	2	9	0.759	0.6848	3	9	0.366	0.6788	2	9	0.264	0.7879	4	11	0.279	0.7879	4	11	0.276	0.9697	5	14	0.881	0.6848	3	9	1.14	0.9697	5	14	0.348	0.6788	2	9	0.323	0.9697	5	14	0.468	0.7394	3	10
B4G1W4	Zm00001d021881	0.933	0.2161	4	4	0.98	0.2344	5	5	0.802	0.2161	4	4	0.954	0.2344	5	5	0.941	0.1722	4	4	0.949	0.1722	4	4	1.038	0.304	7	7	1.052	0.2161	4	4	1.186	0.304	7	7	0.974	0.2344	5	5	1.03	0.304	7	7	1.381	0.1868	3	3
B4G1W8	Zm00001d044699	1.071	0.1829	4	4	1.12	0.22	5	5	1.173	0.1829	4	4	1.228	0.22	5	5	0.993	0.0714	2	2	1.081	0.0714	2	2	0.722	0.1343	4	4	1.058	0.1829	4	4	0.875	0.1343	4	4	1.194	0.22	5	5	1.237	0.1343	4	4	0.924	0.0857	2	2
B4G1X9	Zm00001d037481	1.26	0.3134	1	9	1.009	0.3301	8	9	1.846	0.3134	1	9	0.991	0.3301	8	9	1.073	0.3493	1	12	0.806	0.3493	1	12	1.1	0.4976	3	16	0.819	0.3134	1	9	0.947	0.4976	3	16	0.907	0.3301	8	9	0.712	0.4976	3	16	0.744	0.2177	1	6
B4G1Y5	Zm00001d015956	0.909	0.2801	8	8	0.964	0.2048	8	8	0.862	0.2801	8	8	1.01	0.2048	8	8	1.155	0.3012	7	7	1.127	0.3012	7	7	1.012	0.2831	7	7	0.95	0.2801	8	8	0.953	0.2831	7	7	0.933	0.2048	8	8	1.11	0.2831	7	7	1.089	0.1355	4	4
B4G1Z5	Zm00001d025652	0.964	0.2176	9	9	1.039	0.2421	10	10	0.983	0.2176	9	9	0.95	0.2421	10	10	1.347	0.379	13	13	1.156	0.379	13	13	1.304	0.3325	12	12	1.018	0.2176	9	9	0.926	0.3325	12	12	0.944	0.2421	10	10	1.319	0.3325	12	12	NA	NA	NA	NA
B4G206	Zm00001d021318	1.308	0.2107	5	5	0.943	0.2044	5	5	1.04	0.2107	5	5	1.283	0.2044	5	5	1.108	0.1132	3	3	0.513	0.1132	3	3	0.736	0.261	7	7	1.117	0.2107	5	5	0.731	0.261	7	7	0.835	0.2044	5	5	0.494	0.261	7	7	0.692	0.0755	2	2
B4G233	Zm00001d004758	0.745	0.3466	4	5	0.846	0.392	4	6	0.783	0.3466	4	5	0.751	0.392	4	6	0.943	0.4375	4	7	1.898	0.4375	4	7	0.92	0.3466	4	5	0.972	0.3466	4	5	0.762	0.3466	4	5	0.847	0.392	4	6	0.893	0.3466	4	5	1.152	0.2955	3	4
B4G286	Zm00001d034422	2.028	0.4079	1	7	2.117	0.5197	1	9	1.403	0.4079	1	7	1.319	0.5197	1	9	1.493	0.5263	2	11	2.016	0.5263	2	11	0.934	0.5132	1	9	1.552	0.4079	1	7	1.613	0.5132	1	9	1.173	0.5197	1	9	1.763	0.5132	1	9	0.925	0.4079	1	7
B5AK47	Zm00001d041776	NA	NA	NA	NA	1.874	0.4286	10	23	NA	NA	NA	NA	1.05	0.4286	10	23	1.042	0.5168	12	25	1.695	0.5168	12	25	1.439	0.4286	11	22	NA	NA	NA	NA	1.282	0.4286	11	22	1.338	0.4286	10	23	1.64	0.4286	11	22	1.048	0.3474	7	17
B5AMJ8	Zm00001d042842	1.176	0.3043	21	21	1.254	0.2661	17	17	1.263	0.3043	21	21	1.38	0.2661	17	17	1.248	0.4523	32	32	1.171	0.4523	32	32	1.395	0.4224	29	29	1.208	0.3043	21	21	1.077	0.4224	29	29	1.116	0.2661	17	17	1.275	0.4224	29	29	0.9	0.2506	20	20
B5AMJ9	Zm00001d034074	1.339	0.066	5	5	1.196	0.0754	5	5	1.411	0.066	5	5	1.301	0.0754	5	5	NA	NA	NA	NA	NA	NA	NA	NA	NA	NA	NA	NA	1.147	0.066	5	5	NA	NA	NA	NA	1.353	0.0754	5	5	NA	NA	NA	NA	0.815	0.1001	7	7
B6SGB6	Zm00001d051629	0.727	0.0844	3	4	0.815	0.0698	4	4	0.767	0.0844	3	4	0.675	0.0698	4	4	0.793	0.1883	3	9	1.011	0.1883	3	9	1.222	0.2159	9	9	0.795	0.0844	3	4	1.588	0.2159	9	9	0.721	0.0698	4	4	1.171	0.2159	9	9	1.101	0.0714	3	3
B6SGI4	Zm00001d014969	NA	NA	NA	NA	NA	NA	NA	NA	NA	NA	NA	NA	NA	NA	NA	NA	1.324	0.2872	3	3	2.066	0.2872	3	3	1.23	0.3511	4	4	NA	NA	NA	NA	4.141	0.3511	4	4	NA	NA	NA	NA	1.429	0.3511	4	4	NA	NA	NA	NA
B6SGJ5	Zm00001d039454	0.885	0.1474	4	4	0.871	0.1154	3	3	0.888	0.1474	4	4	0.86	0.1154	3	3	0.61	0.0855	2	2	0.882	0.0855	2	2	0.771	0.062	3	3	0.799	0.1474	4	4	0.927	0.062	3	3	0.942	0.1154	3	3	0.845	0.062	3	3	1.084	0.0278	1	1
B6SGM3	Zm00001d002362	NA	NA	NA	NA	1.02	0.17	3	3	NA	NA	NA	NA	1.081	0.17	3	3	NA	NA	NA	NA	NA	NA	NA	NA	NA	NA	NA	NA	NA	NA	NA	NA	NA	NA	NA	NA	0.918	0.17	3	3	NA	NA	NA	NA	0.781	0.2	3	3
B6SGY5	Zm00001d012824	1.721	0.0838	1	1	0.986	0.1788	2	2	1.055	0.0838	1	1	0.928	0.1788	2	2	1.29	0.095	1	1	0.848	0.095	1	1	1.206	0.1788	2	2	1.3	0.0838	1	1	0.935	0.1788	2	2	3.54	0.1788	2	2	0.935	0.1788	2	2	1.674	0.2514	3	3
B6SH27	Zm00001d013651	NA	NA	NA	NA	0.971	0.1613	3	3	NA	NA	NA	NA	1.024	0.1613	3	3	1.308	0.1202	3	3	0.856	0.1202	3	3	1.036	0.1202	3	3	NA	NA	NA	NA	1.046	0.1202	3	3	1.089	0.1613	3	3	0.984	0.1202	3	3	1.358	0.0411	1	1
B6SH97	Zm00001d023243	1.033	0.2308	6	11	0.982	0.3253	9	14	1.05	0.2308	6	11	0.787	0.3253	9	14	1.085	0.2692	6	14	1.169	0.2692	6	14	1.894	0.2869	1	16	0.97	0.2308	6	11	1.044	0.2869	1	16	0.878	0.3253	9	14	1.182	0.2869	1	16	1.071	0.274	5	13
B6SHB1	Zm00001d023905	0.855	0.0901	6	6	NA	NA	NA	NA	0.913	0.0901	6	6	NA	NA	NA	NA	0.827	0.1957	13	13	1.246	0.1957	13	13	NA	NA	NA	NA	1.146	0.0901	6	6	NA	NA	NA	NA	NA	NA	NA	NA	NA	NA	NA	NA	1.005	0.0435	3	3
B6SHC1	Zm00001d041620	0.901	0.0171	1	1	NA	NA	NA	NA	1.026	0.0171	1	1	NA	NA	NA	NA	0.903	0.1301	7	7	0.955	0.1301	7	7	NA	NA	NA	NA	0.853	0.0171	1	1	NA	NA	NA	NA	NA	NA	NA	NA	NA	NA	NA	NA	0.981	0.0377	2	2
B6SHF6	Zm00001d039505	1.252	0.3663	2	13	2.34	0.4218	2	15	3.248	0.3663	2	13	1.325	0.4218	2	15	2.607	0.4218	2	15	2.441	0.4218	2	15	1.524	0.3168	1	12	2.946	0.3663	2	13	1.113	0.3168	1	12	1.997	0.4218	2	15	0.895	0.3168	1	12	1.654	0.402	3	14
B6SHM7	Zm00001d028786	0.918	0.3542	3	6	NA	NA	NA	NA	0.852	0.3542	3	6	NA	NA	NA	NA	1.03	0.5469	5	9	1.056	0.5469	5	9	0.96	0.4167	2	6	1.006	0.3542	3	6	1.125	0.4167	2	6	NA	NA	NA	NA	1.043	0.4167	2	6	NA	NA	NA	NA
B6SHT0	Zm00001d039263	0.964	0.2808	3	4	0.809	0.1918	3	3	0.726	0.2808	3	4	0.733	0.1918	3	3	1.049	0.4178	4	5	0.984	0.4178	4	5	1.157	0.5	5	6	0.957	0.2808	3	4	0.885	0.5	5	6	1.206	0.1918	3	3	1.167	0.5	5	6	1.026	0.4658	4	5
B6SHU5	Zm00001d052864	0.674	0.1673	5	5	0.706	0.1375	4	4	0.669	0.1673	5	5	0.604	0.1375	4	4	0.847	0.1375	4	4	0.107	0.1375	4	4	1.12	0.1004	3	3	0.737	0.1673	5	5	1.226	0.1004	3	3	0.861	0.1375	4	4	0.804	0.1004	3	3	0.929	0.0669	2	2
B6SHW0	Zm00001d050921	0.311	0.4703	1	13	1.269	0.4521	1	12	0.283	0.4703	1	13	0.285	0.4521	1	12	0.429	0.5205	1	14	0.483	0.5205	1	14	0.888	0.4612	1	12	0.533	0.4703	1	13	1.512	0.4612	1	12	1.064	0.4521	1	12	0.629	0.4612	1	12	0.714	0.5388	1	13
B6SHX4	Zm00001d014772	0.941	0.5088	5	5	0.9	0.5965	6	6	0.995	0.5088	5	5	0.973	0.5965	6	6	0.953	0.4912	5	5	0.979	0.4912	5	5	0.835	0.4474	5	5	0.926	0.5088	5	5	0.834	0.4474	5	5	1.082	0.5965	6	6	0.878	0.4474	5	5	1.083	0.5	4	4
B6SHX8	Zm00001d016691	0.867	0.3784	4	4	0.799	0.3784	4	4	0.861	0.3784	4	4	0.793	0.3784	4	4	1.121	0.3514	3	3	1.281	0.3514	3	3	1.242	0.3514	3	3	0.864	0.3784	4	4	1.166	0.3514	3	3	0.744	0.3784	4	4	0.658	0.3514	3	3	0.856	0.7387	4	4
B6SHX9	Zm00001d019045	0.988	0.25	1	3	NA	NA	NA	NA	1.082	0.25	1	3	NA	NA	NA	NA	NA	NA	NA	NA	NA	NA	NA	NA	NA	NA	NA	NA	1.12	0.25	1	3	NA	NA	NA	NA	NA	NA	NA	NA	NA	NA	NA	NA	1.307	0.2949	1	4
B6SHY0	Zm00001d035948	0.793	0.4231	4	4	0.837	0.4231	4	4	0.909	0.4231	4	4	0.938	0.4231	4	4	0.799	0.359	3	3	0.899	0.359	3	3	1.046	0.2949	3	3	0.911	0.4231	4	4	0.992	0.2949	3	3	1.029	0.4231	4	4	1.066	0.2949	3	3	1.032	0.4487	4	4
B6SHZ1	Zm00001d008387	NA	NA	NA	NA	0.748	0.2965	7	7	NA	NA	NA	NA	0.746	0.2965	7	7	0.973	0.4874	2	11	1.014	0.4874	2	11	NA	NA	NA	NA	NA	NA	NA	NA	NA	NA	NA	NA	0.985	0.2965	7	7	NA	NA	NA	NA	NA	NA	NA	NA
B6SI08	Zm00001d021360	1.074	0.3524	3	3	0.914	0.3524	3	3	0.882	0.3524	3	3	1.222	0.3524	3	3	1.237	0.3524	3	3	1.518	0.3524	3	3	0.738	0.2381	2	2	0.838	0.3524	3	3	0.61	0.2381	2	2	1.212	0.3524	3	3	0.917	0.2381	2	2	1.176	0.3524	3	3
B6SI11	Zm00001d013873	0.905	0.5597	1	17	0.98	0.5597	1	17	0.951	0.5597	1	17	0.806	0.5597	1	17	1.118	0.634	1	19	1.135	0.634	1	19	1.334	0.6419	1	21	1.021	0.5597	1	17	1.224	0.6419	1	21	0.906	0.5597	1	17	1.206	0.6419	1	21	1.318	0.6048	1	19
B6SI29	Zm00001d006213	1.324	0.2484	1	3	1.152	0.4331	1	4	1.434	0.2484	1	3	1.368	0.4331	1	4	0.937	0.293	1	4	1.395	0.293	1	4	0.891	0.293	1	4	1.897	0.2484	1	3	1.838	0.293	1	4	1.148	0.4331	1	4	1.268	0.293	1	4	0.843	0.293	1	4
B6SI39	Zm00001d035901	0.801	0.5737	1	10	0.966	0.6105	1	11	0.937	0.5737	1	10	0.89	0.6105	1	11	1.076	0.3684	2	8	1.04	0.3684	2	8	1.3	0.4211	1	8	0.885	0.5737	1	10	1.338	0.4211	1	8	1.101	0.6105	1	11	1.176	0.4211	1	8	0.746	0.6105	1	11
B6SI84	Zm00001d039514	1.226	0.2892	5	5	1.187	0.1754	3	3	1.416	0.2892	5	5	1.547	0.1754	3	3	NA	NA	NA	NA	NA	NA	NA	NA	0.938	0.2092	5	5	1.2	0.2892	5	5	0.878	0.2092	5	5	1.019	0.1754	3	3	1.148	0.2092	5	5	0.977	0.0615	2	2
B6SIA2	Zm00001d010614	1.846	0.3407	1	2	1.226	0.3407	2	2	1.065	0.3407	1	2	1.066	0.3407	2	2	0.826	0.2889	2	3	0.97	0.2889	2	3	0.805	0.2889	2	3	0.706	0.3407	1	2	1.442	0.2889	2	3	0.919	0.3407	2	2	0.884	0.2889	2	3	0.864	0.1111	1	1
B6SIG5	Zm00001d039865	1.202	0.8221	9	14	1.163	0.7589	9	14	1.031	0.8221	9	14	1.374	0.7589	9	14	NA	NA	NA	NA	NA	NA	NA	NA	NA	NA	NA	NA	1.142	0.8221	9	14	NA	NA	NA	NA	1.161	0.7589	9	14	NA	NA	NA	NA	1.497	0.5217	7	12
B6SII8	Zm00001d020874	0.788	0.23	4	4	0.837	0.23	4	4	0.745	0.23	4	4	0.884	0.23	4	4	0.942	0.105	2	2	0.962	0.105	2	2	0.877	0.105	2	2	0.844	0.23	4	4	0.997	0.105	2	2	1.026	0.23	4	4	1.017	0.105	2	2	NA	NA	NA	NA
B6SIM0	Zm00001d044459	0.917	0.3879	3	5	0.851	0.4364	4	6	0.816	0.3879	3	5	0.927	0.4364	4	6	0.853	0.4364	3	5	0.851	0.4364	3	5	0.956	0.5515	3	6	0.902	0.3879	3	5	0.855	0.5515	3	6	1.245	0.4364	4	6	0.861	0.5515	3	6	0.87	0.503	2	5
B6SIM7	Zm00001d013505	0.823	0.4143	2	7	0.783	0.5714	4	9	0.778	0.4143	2	7	0.842	0.5714	4	9	0.808	0.6143	5	10	0.742	0.6143	5	10	0.902	0.6143	5	10	0.774	0.4143	2	7	0.974	0.6143	5	10	0.816	0.5714	4	9	0.688	0.6143	5	10	0.868	0.4571	2	7
B6SIM9	Zm00001d037732	1.226	0.3099	2	5	1.122	0.3099	2	5	0.941	0.3099	2	5	0.788	0.3099	2	5	0.765	0.4561	6	8	1.219	0.4561	6	8	NA	NA	NA	NA	1.824	0.3099	2	5	NA	NA	NA	NA	1.061	0.3099	2	5	NA	NA	NA	NA	0.665	0.3626	3	6
B6SIN0	Zm00001d032830	1.011	0.1264	2	2	1.124	0.1264	2	2	1.036	0.1264	2	2	1.114	0.1264	2	2	NA	NA	NA	NA	NA	NA	NA	NA	1.177	0.1264	2	2	1.065	0.1264	2	2	1.118	0.1264	2	2	1.103	0.1264	2	2	1.021	0.1264	2	2	1.022	0.1264	2	2
B6SIP4	Zm00001d034609	2.359	0.3864	1	3	2.109	0.3864	1	3	1.913	0.3864	1	3	1.819	0.3864	1	3	0.986	0.5076	2	5	1.536	0.5076	2	5	0.717	0.5	1	4	2.281	0.3864	1	3	1.44	0.5	1	4	0.764	0.3864	1	3	1.195	0.5	1	4	0.602	0.3864	1	3
B6SIX3	Zm00001d016276	NA	NA	NA	NA	1.539	0.1971	1	3	NA	NA	NA	NA	1.412	0.1971	1	3	0.94	0.3139	3	4	1.098	0.3139	3	4	0.901	0.2993	2	4	NA	NA	NA	NA	2.272	0.2993	2	4	0.828	0.1971	1	3	1.078	0.2993	2	4	0.843	0.1971	1	3
B6SJ08	Zm00001d022462	1.305	0.262	2	4	1.124	0.3209	3	5	1.377	0.262	2	4	1.108	0.3209	3	5	0.923	0.4011	4	8	1.129	0.4011	4	8	0.86	0.369	4	7	1.365	0.262	2	4	1.446	0.369	4	7	0.878	0.3209	3	5	0.86	0.369	4	7	0.576	0.2139	2	4
B6SJ11	Zm00001d027680	0.886	0.0949	2	2	1.039	0.0949	2	2	0.906	0.0949	2	2	0.867	0.0949	2	2	0.994	0.1456	3	3	1.098	0.1456	3	3	1.091	0.1456	3	3	1.025	0.0949	2	2	1.305	0.1456	3	3	1.349	0.0949	2	2	1.067	0.1456	3	3	NA	NA	NA	NA
B6SJ21	Zm00001d038923	0.822	0.4281	2	12	0.867	0.4521	2	13	0.816	0.4281	2	12	0.751	0.4521	2	13	1.007	0.7305	2	19	0.903	0.7305	2	19	1.031	0.6048	2	16	1.042	0.4281	2	12	0.946	0.6048	2	16	0.941	0.4521	2	13	1.098	0.6048	2	16	0.903	0.4701	2	14
B6SJ51	Zm00001d006896	NA	NA	NA	NA	0.738	0.2438	5	5	NA	NA	NA	NA	0.95	0.2438	5	5	0.809	0.2314	5	5	0.736	0.2314	5	5	NA	NA	NA	NA	NA	NA	NA	NA	NA	NA	NA	NA	1.064	0.2438	5	5	NA	NA	NA	NA	NA	NA	NA	NA
B6SJ79	Zm00001d049507	0.828	0.2545	2	2	0.79	0.2545	2	2	0.891	0.2545	2	2	0.838	0.2545	2	2	0.76	0.1909	2	2	0.73	0.1909	2	2	1.046	0.1909	2	2	0.891	0.2545	2	2	0.969	0.1909	2	2	1.131	0.2545	2	2	0.879	0.1909	2	2	0.798	0.5364	3	3
B6SJC8	Zm00001d009848	1.179	0.3529	4	6	1.204	0.3529	4	6	1.138	0.3529	4	6	1.132	0.3529	4	6	0.911	0.3904	4	8	1.138	0.3904	4	8	0.951	0.4011	5	8	1.479	0.3529	4	6	1.719	0.4011	5	8	0.906	0.3529	4	6	0.987	0.4011	5	8	0.972	0.3529	5	7
B6SJF4	Zm00001d021122	0.723	0.1568	2	2	NA	NA	NA	NA	0.892	0.1568	2	2	NA	NA	NA	NA	0.985	0.227	3	3	0.998	0.227	3	3	1.101	0.3027	5	5	0.964	0.1568	2	2	0.988	0.3027	5	5	NA	NA	NA	NA	0.964	0.3027	5	5	0.87	0.0757	1	1
B6SJF7	Zm00001d028963	0.883	0.5194	5	5	1.017	0.4884	5	5	0.978	0.5194	5	5	0.774	0.4884	5	5	0.796	0.4109	4	4	0.817	0.4109	4	4	1.043	0.4109	4	4	1.037	0.5194	5	5	1.072	0.4109	4	4	1.409	0.4884	5	5	1.003	0.4109	4	4	0.863	0.3411	3	3
B6SJI7	Zm00001d052062	1.026	0.1534	3	3	1.218	0.1534	1	3	0.884	0.1534	3	3	1.225	0.1534	1	3	1.101	0.1227	2	2	0.913	0.1227	2	2	1.119	0.1534	3	3	1.021	0.1534	3	3	1.046	0.1534	3	3	1.164	0.1534	1	3	1.116	0.1534	3	3	0.964	0.1472	2	2
B6SJI8	Zm00001d045784	NA	NA	NA	NA	1.017	0.2625	1	1	NA	NA	NA	NA	1.197	0.2625	1	1	1.189	0.2625	1	1	1.1	0.2625	1	1	1.112	0.2625	1	1	NA	NA	NA	NA	0.938	0.2625	1	1	1.216	0.2625	1	1	0.919	0.2625	1	1	1.408	0.425	2	2
B6SJN1	Zm00001d032423	2.425	0.1826	1	1	2.038	0.1826	1	1	1.455	0.1826	1	1	0.797	0.1826	1	1	NA	NA	NA	NA	NA	NA	NA	NA	NA	NA	NA	NA	1.73	0.1826	1	1	NA	NA	NA	NA	0.601	0.1826	1	1	NA	NA	NA	NA	2.133	0.1826	1	1
B6SJR3	Zm00001d011412	0.761	0.2152	2	2	0.791	0.2152	2	2	0.719	0.2152	2	2	0.824	0.2152	2	2	0.825	0.3038	2	2	0.795	0.3038	2	2	0.752	0.2152	2	2	0.281	0.2152	2	2	0.758	0.2152	2	2	1.322	0.2152	2	2	0.905	0.2152	2	2	1.237	0.2152	2	2
B6SJR7	Zm00001d053900	0.846	0.3144	6	6	1.024	0.3144	6	6	0.972	0.3144	6	6	1.026	0.3144	6	6	1.207	0.2439	7	7	0.895	0.2439	7	7	1.037	0.3144	9	9	0.911	0.3144	6	6	0.89	0.3144	9	9	1.13	0.3144	6	6	0.832	0.3144	9	9	NA	NA	NA	NA
B6SJS7	Zm00001d048526	0.869	0.3006	3	4	0.856	0.3865	2	4	0.805	0.3006	3	4	0.903	0.3865	2	4	1.08	0.4847	4	7	1.061	0.4847	4	7	1.087	0.3926	2	4	0.837	0.3006	3	4	0.814	0.3926	2	4	1.191	0.3865	2	4	1.076	0.3926	2	4	1.02	0.4356	3	5
B6SJY2	Zm00001d043367	0.915	0.1825	2	2	0.931	0.3723	4	4	0.922	0.1825	2	2	0.972	0.3723	4	4	0.995	0.1825	2	2	0.998	0.1825	2	2	1.042	0.292	3	3	1.037	0.1825	2	2	1.083	0.292	3	3	1.036	0.3723	4	4	1.066	0.292	3	3	1.068	0.292	3	3
B6SK03	Zm00001d053295	0.881	0.7365	5	10	0.814	0.6284	4	9	0.968	0.7365	5	10	0.886	0.6284	4	9	1.186	0.4932	5	8	0.922	0.4932	5	8	0.803	0.527	4	7	0.756	0.7365	5	10	0.812	0.527	4	7	1.08	0.6284	4	9	1.019	0.527	4	7	1.039	0.5135	7	7
B6SK22	Zm00001d044683	1.175	0.1733	3	3	1.006	0.2711	4	4	1.079	0.1733	3	3	1.131	0.2711	4	4	1.049	0.0933	2	2	1.671	0.0933	2	2	1.718	0.1111	2	2	1.255	0.1733	3	3	1.39	0.1111	2	2	1.08	0.2711	4	4	0.83	0.1111	2	2	NA	NA	NA	NA
B6SK76	Zm00001d004821	NA	NA	NA	NA	0.715	0.1091	1	1	NA	NA	NA	NA	0.765	0.1091	1	1	NA	NA	NA	NA	NA	NA	NA	NA	NA	NA	NA	NA	NA	NA	NA	NA	NA	NA	NA	NA	0.867	0.1091	1	1	NA	NA	NA	NA	NA	NA	NA	NA
B6SKA0	Zm00001d012675	0.867	0.4533	6	8	0.962	0.3364	5	7	0.796	0.4533	6	8	0.852	0.3364	5	7	0.915	0.3178	4	5	0.949	0.3178	4	5	1.017	0.4393	7	7	0.916	0.4533	6	8	1.419	0.4393	7	7	0.893	0.3364	5	7	0.797	0.4393	7	7	0.859	0.4907	9	9
B6SKA7	Zm00001d037875	0.874	0.5257	2	17	1.037	0.4966	2	17	0.872	0.5257	2	17	0.81	0.4966	2	17	NA	NA	NA	NA	NA	NA	NA	NA	0.865	0.4787	2	20	1.052	0.5257	2	17	0.943	0.4787	2	20	0.929	0.4966	2	17	1.08	0.4787	2	20	0.812	0.4497	1	17
B6SKI1	Zm00001d013039	0.745	0.5588	5	11	1.078	0.5784	3	12	1.136	0.5588	5	11	1.01	0.5784	3	12	0.625	0.6275	2	12	0.481	0.6275	2	12	0.485	0.6324	3	13	1.073	0.5588	5	11	0.732	0.6324	3	13	1.239	0.5784	3	12	0.984	0.6324	3	13	0.96	0.5343	2	10
B6SKP8	Zm00001d033751	0.913	0.0769	3	4	NA	NA	NA	NA	1.107	0.0769	3	4	NA	NA	NA	NA	0.86	0.0851	2	7	0.902	0.0851	2	7	1.044	0.1358	4	9	1.075	0.0769	3	4	1.113	0.1358	4	9	NA	NA	NA	NA	0.992	0.1358	4	9	1.066	0.0786	4	5
B6SKR4	Zm00001d038218	0.706	0.2589	1	3	0.851	0.2589	3	3	0.83	0.2589	1	3	0.799	0.2589	3	3	NA	NA	NA	NA	NA	NA	NA	NA	NA	NA	NA	NA	0.709	0.2589	1	3	NA	NA	NA	NA	1.079	0.2589	3	3	NA	NA	NA	NA	2.253	0.2054	1	2
B6SKS2	Zm00001d027876	1.027	0.3248	3	9	0.843	0.3698	4	9	0.83	0.3248	3	9	1.079	0.3698	4	9	1.381	0.3762	4	9	1.354	0.3762	4	9	NA	NA	NA	NA	0.713	0.3248	3	9	NA	NA	NA	NA	1.128	0.3698	4	9	NA	NA	NA	NA	1.768	0.3408	5	9
B6SKS5	Zm00001d002103	1.002	0.1521	4	4	1.131	0.1521	1	4	0.988	0.1521	4	4	1.054	0.1521	1	4	1.251	0.2718	3	7	1.39	0.2718	3	7	1.01	0.1746	2	5	0.943	0.1521	4	4	0.907	0.1746	2	5	1.242	0.1521	1	4	0.986	0.1746	2	5	1.104	0.0873	2	2
B6SKU5	Zm00001d008736	NA	NA	NA	NA	NA	NA	NA	NA	NA	NA	NA	NA	NA	NA	NA	NA	1.099	0.1243	2	2	1.11	0.1243	2	2	1.114	0.2486	4	4	NA	NA	NA	NA	1.009	0.2486	4	4	NA	NA	NA	NA	1.117	0.2486	4	4	1.165	0.2054	3	3
B6SKW0	Zm00001d008669	0.477	0.5922	1	8	0.71	0.5922	1	8	0.555	0.5922	1	8	1.549	0.5922	1	8	0.73	0.5049	1	5	3.244	0.5049	1	5	0.502	0.5146	3	6	0.489	0.5922	1	8	0.896	0.5146	3	6	0.672	0.5922	1	8	0.718	0.5146	3	6	1.231	0.5243	1	7
B6SKZ7	Zm00001d053868	1.003	0.2603	3	3	1.048	0.1781	2	2	0.955	0.2603	3	3	1.103	0.1781	2	2	1.016	0.1301	2	2	1.118	0.1301	2	2	NA	NA	NA	NA	1.051	0.2603	3	3	NA	NA	NA	NA	1.123	0.1781	2	2	NA	NA	NA	NA	1.455	0.0959	1	1
B6SKZ9	Zm00001d039106	0.727	0.5286	1	6	0.879	0.5286	1	5	0.747	0.5286	1	6	0.536	0.5286	1	5	0.681	0.5857	2	6	0.711	0.5857	2	6	0.964	0.5857	1	6	0.833	0.5286	1	6	1.124	0.5857	1	6	0.979	0.5286	1	5	0.996	0.5857	1	6	0.801	0.5286	1	6
B6SL10	Zm00001d037540	0.721	0.3848	13	13	0.721	0.323	9	9	0.759	0.3848	13	13	0.61	0.323	9	9	1.143	0.3634	11	11	0.96	0.3634	11	11	1.096	0.2447	8	8	0.936	0.3848	13	13	1.091	0.2447	8	8	0.768	0.323	9	9	1.904	0.2447	8	8	1.304	0.323	9	9
B6SLA5	Zm00001d006119	1.335	0.1447	2	2	NA	NA	NA	NA	1.205	0.1447	2	2	NA	NA	NA	NA	1.401	0.2075	2	3	0.966	0.2075	2	3	NA	NA	NA	NA	0.911	0.1447	2	2	NA	NA	NA	NA	NA	NA	NA	NA	NA	NA	NA	NA	1.185	0.3019	2	3
B6SLG6	Zm00001d053953	0.73	0.2929	4	6	0.831	0.2218	3	5	0.988	0.2929	4	6	0.693	0.2218	3	5	1.016	0.1757	2	4	1.023	0.1757	2	4	1.14	0.1757	2	4	0.884	0.2929	4	6	1.674	0.1757	2	4	0.751	0.2218	3	5	1.175	0.1757	2	4	1.06	0.1548	3	4
B6SLI1	Zm00001d018410	NA	NA	NA	NA	NA	NA	NA	NA	NA	NA	NA	NA	NA	NA	NA	NA	0.664	0.1774	2	2	1.122	0.1774	2	2	0.936	0.1774	2	2	NA	NA	NA	NA	2.705	0.1774	2	2	NA	NA	NA	NA	1.031	0.1774	2	2	0.735	0.1774	2	2
B6SLI2	Zm00001d024787	0.982	0.1667	3	3	1.018	0.1667	3	3	0.898	0.1667	3	3	0.988	0.1667	3	3	0.988	0.1465	3	3	0.992	0.1465	3	3	1.172	0.1869	5	5	0.959	0.1667	3	3	0.888	0.1869	5	5	0.947	0.1667	3	3	1.259	0.1869	5	5	0.916	0.1667	3	3
B6SLK4	Zm00001d022513	0.819	0.6575	9	10	0.96	0.4932	1	10	0.803	0.6575	9	10	0.383	0.4932	1	10	NA	NA	NA	NA	NA	NA	NA	NA	1.037	0.4612	7	8	0.846	0.6575	9	10	1.031	0.4612	7	8	0.96	0.4932	1	10	0.754	0.4612	7	8	NA	NA	NA	NA
B6SLL8	Zm00001d032695	0.764	0.5663	6	12	2.701	0.5392	5	13	2.253	0.5663	6	12	0.991	0.5392	5	13	3.809	0.5633	5	14	1.23	0.5633	5	14	1.085	0.4669	3	12	2.941	0.5663	6	12	1.111	0.4669	3	12	0.667	0.5392	5	13	3.725	0.4669	3	12	2.649	0.4036	3	8
B6SLM7	Zm00001d051635	1.018	0.5701	5	5	0.718	0.5888	7	7	1.006	0.5701	5	5	1.11	0.5888	7	7	0.702	0.2243	2	2	0.738	0.2243	2	2	0.825	0.3458	3	3	0.654	0.5701	5	5	0.432	0.3458	3	3	1.041	0.5888	7	7	1.449	0.3458	3	3	1.02	0.1215	1	1
B6SLN4	Zm00001d027944	1.968	0.256	2	2	1.579	0.256	2	2	1.607	0.256	2	2	1.696	0.256	2	2	1.633	0.224	2	2	1.342	0.224	2	2	1.066	0.136	2	2	1.699	0.256	2	2	1.161	0.136	2	2	1.396	0.256	2	2	1.312	0.136	2	2	1.204	0.08	1	1
B6SLQ1	Zm00001d013708	NA	NA	NA	NA	0.777	0.0714	1	1	NA	NA	NA	NA	0.685	0.0714	1	1	NA	NA	NA	NA	NA	NA	NA	NA	NA	NA	NA	NA	NA	NA	NA	NA	NA	NA	NA	NA	1.009	0.0714	1	1	NA	NA	NA	NA	NA	NA	NA	NA
B6SM26	Zm00001d026429	NA	NA	NA	NA	0.99	0.1521	1	4	NA	NA	NA	NA	1.007	0.1521	1	4	1.056	0.1746	1	5	1.06	0.1746	1	5	1.178	0.217	3	6	NA	NA	NA	NA	1.091	0.217	3	6	0.881	0.1521	1	4	1.021	0.217	3	6	NA	NA	NA	NA
B6SM60	Zm00001d008228	2.042	0.0629	1	1	1.718	0.0629	1	1	1.729	0.0629	1	1	1.574	0.0629	1	1	1.426	0.0629	1	1	1.179	0.0629	1	1	0.938	0.0629	1	1	1.712	0.0629	1	1	1.417	0.0629	1	1	0.849	0.0629	1	1	1.443	0.0629	1	1	0.761	0.0629	1	1
B6SMB0	Zm00001d050696	1.037	0.2174	2	2	0.945	0.2174	2	2	0.986	0.2174	2	2	1.052	0.2174	2	2	0.75	0.2754	2	2	0.674	0.2754	2	2	0.928	0.5072	3	5	0.963	0.2174	2	2	1.025	0.5072	3	5	1.153	0.2174	2	2	0.544	0.5072	3	5	NA	NA	NA	NA
B6SMC4	Zm00001d043201	1.162	0.2887	8	8	1.209	0.2405	7	7	1.23	0.2887	8	8	1.122	0.2405	7	7	1.37	0.2405	8	8	0.894	0.2405	8	8	0.904	0.2131	6	6	1.211	0.2887	8	8	0.857	0.2131	6	6	0.998	0.2405	7	7	1.211	0.2131	6	6	0.913	0.2027	7	7
B6SMR2	Zm00001d046184	NA	NA	NA	NA	0.787	0.5881	1	12	NA	NA	NA	NA	2.594	0.5881	1	12	3.603	0.6069	1	12	0.779	0.6069	1	12	1.59	0.5881	1	13	NA	NA	NA	NA	1.477	0.5881	1	13	2.38	0.5881	1	12	0.611	0.5881	1	13	2.089	0.6101	1	13
B6SMV7	Zm00001d012407	0.845	0.3898	5	7	0.563	0.3136	4	6	0.793	0.3898	5	7	0.772	0.3136	4	6	0.725	0.3475	4	5	0.618	0.3475	4	5	0.605	0.3178	4	5	0.833	0.3898	5	7	0.925	0.3178	4	5	0.809	0.3136	4	6	0.568	0.3178	4	5	0.971	0.1864	1	4
B6SMX7	Zm00001d039841	1.218	0.2083	2	3	NA	NA	NA	NA	1.021	0.2083	2	3	NA	NA	NA	NA	1.079	0.0774	1	1	0.878	0.0774	1	1	NA	NA	NA	NA	0.99	0.2083	2	3	NA	NA	NA	NA	NA	NA	NA	NA	NA	NA	NA	NA	1.091	0.0655	1	1
B6SN24	Zm00001d021465	0.96	0.089	1	1	1.342	0.089	1	1	0.89	0.089	1	1	1.063	0.089	1	1	NA	NA	NA	NA	NA	NA	NA	NA	1.088	0.089	1	1	1.114	0.089	1	1	0.931	0.089	1	1	1.149	0.089	1	1	0.744	0.089	1	1	NA	NA	NA	NA
B6SN61	Zm00001d017240	0.81	0.3939	3	3	0.99	0.5682	5	5	1.026	0.3939	3	3	0.997	0.5682	5	5	0.644	0.3712	4	4	0.579	0.3712	4	4	0.862	0.3182	4	4	0.792	0.3939	3	3	0.86	0.3182	4	4	1.258	0.5682	5	5	0.629	0.3182	4	4	1.003	0.2273	3	3
B6SNA6	Zm00001d035684	NA	NA	NA	NA	NA	NA	NA	NA	NA	NA	NA	NA	NA	NA	NA	NA	0.883	0.3857	2	2	0.868	0.3857	2	2	NA	NA	NA	NA	NA	NA	NA	NA	NA	NA	NA	NA	NA	NA	NA	NA	NA	NA	NA	NA	1.592	0.4	1	1
B6SNC1	Zm00001d012033	0.772	0.2959	1	10	NA	NA	NA	NA	1.017	0.2959	1	10	NA	NA	NA	NA	0.744	0.3342	1	11	0.948	0.3342	1	11	NA	NA	NA	NA	1	0.2959	1	10	NA	NA	NA	NA	NA	NA	NA	NA	NA	NA	NA	NA	1.195	0.2423	7	7
B6SND3	Zm00001d038057	0.937	0.1496	2	2	NA	NA	NA	NA	0.882	0.1496	2	2	NA	NA	NA	NA	0.746	0.1496	2	2	1.122	0.1496	2	2	NA	NA	NA	NA	1.054	0.1496	2	2	NA	NA	NA	NA	NA	NA	NA	NA	NA	NA	NA	NA	0.906	0.1024	1	1
B6SNR4	Zm00001d022438	1.558	0.1803	1	1	0.803	0.1803	1	1	0.921	0.1803	1	1	0.838	0.1803	1	1	0.925	0.1803	1	1	1.014	0.1803	1	1	1.041	0.1803	1	1	0.895	0.1803	1	1	0.899	0.1803	1	1	0.914	0.1803	1	1	0.987	0.1803	1	1	1.08	0.1803	1	1
B6SNU6	Zm00001d019899	0.947	0.4854	11	11	1.072	0.3724	8	8	0.922	0.4854	11	11	0.927	0.3724	8	8	1.089	0.2929	6	6	1.17	0.2929	6	6	1.138	0.251	5	5	1.057	0.4854	11	11	1.348	0.251	5	5	0.943	0.3724	8	8	1.114	0.251	5	5	1.024	0.364	7	7
B6SNW4	Zm00001d053981	1.174	0.1333	2	2	0.983	0.298	5	5	1.21	0.1333	2	2	0.862	0.298	5	5	1.111	0.1922	5	5	1.001	0.1922	5	5	1.008	0.3059	6	6	1.051	0.1333	2	2	0.852	0.3059	6	6	0.944	0.298	5	5	0.927	0.3059	6	6	1.247	0.2588	4	4
B6SP43	Zm00001d007597	1.064	0.244	12	12	1.062	0.1858	9	9	1.101	0.244	12	12	1.018	0.1858	9	9	1.042	0.1957	10	10	1.056	0.1957	10	10	1.095	0.1617	8	8	1.06	0.244	12	12	1.125	0.1617	8	8	0.903	0.1858	9	9	1.283	0.1617	8	8	0.986	0.1106	7	7
B6SP61	Zm00001d049732	1.73	0.271	4	4	1.383	0.271	4	4	2.097	0.271	4	4	1.378	0.271	4	4	1.284	0.3355	5	5	0.679	0.3355	5	5	1.419	0.3355	5	5	1.368	0.271	4	4	1.937	0.3355	5	5	1.561	0.271	4	4	1.379	0.3355	5	5	0.248	0.3355	5	5
B6SP74	Zm00001d031168	0.941	0.2949	2	3	0.83	0.2949	2	3	1.362	0.2949	2	3	1.288	0.2949	2	3	4.731	0.6795	1	7	4.243	0.6795	1	7	0.304	0.7372	1	7	0.825	0.2949	2	3	0.352	0.7372	1	7	0.943	0.2949	2	3	3.454	0.7372	1	7	2.92	0.3526	1	3
B6SP99	Zm00001d024148	1.18	0.6202	11	23	1.197	0.5536	9	19	1.177	0.6202	11	23	1.194	0.5536	9	19	1.279	0.6223	11	21	1.247	0.6223	11	21	1.131	0.573	10	20	1.104	0.6202	11	23	0.927	0.573	10	20	1.035	0.5536	9	19	1.213	0.573	10	20	0.921	0.5665	10	18
B6SPB2	Zm00001d014157	0.975	0.3105	5	5	0.947	0.3024	5	5	0.948	0.3105	5	5	1.169	0.3024	5	5	0.837	0.1935	3	3	0.939	0.1935	3	3	0.992	0.1734	3	3	1.063	0.3105	5	5	0.739	0.1734	3	3	0.993	0.3024	5	5	0.857	0.1734	3	3	1.203	0.1774	3	3
B6SPJ8	Zm00001d035081	1.339	0.0642	1	1	1.366	0.0642	1	1	1.277	0.0642	1	1	1.606	0.0642	1	1	0.929	0.0302	1	1	0.64	0.0302	1	1	1.227	0.0604	2	2	0.875	0.0642	1	1	0.922	0.0604	2	2	0.848	0.0642	1	1	0.991	0.0604	2	2	NA	NA	NA	NA
B6SPL7	Zm00001d031132	0.995	0.5	3	3	0.967	0.5	3	3	0.917	0.5	3	3	1.038	0.5	3	3	1.276	0.25	2	2	1.011	0.25	2	2	0.96	0.5	3	3	1.075	0.5	3	3	1.028	0.5	3	3	1.042	0.5	3	3	1.065	0.5	3	3	NA	NA	NA	NA
B6SPR5	Zm00001d031975	0.886	0.1744	1	1	0.901	0.1744	1	1	0.864	0.1744	1	1	0.956	0.1744	1	1	0.748	0.2791	3	3	0.917	0.2791	3	3	0.844	0.2791	3	3	0.941	0.1744	1	1	0.981	0.2791	3	3	1.228	0.1744	1	1	0.973	0.2791	3	3	3.769	0.1512	1	1
B6SPX4	Zm00001d013367	0.829	0.5211	8	18	NA	NA	NA	NA	0.818	0.5211	8	18	NA	NA	NA	NA	0.874	0.4922	2	17	1.004	0.4922	2	17	1.54	0.4989	2	17	1.191	0.5211	8	18	2.003	0.4989	2	17	NA	NA	NA	NA	1.819	0.4989	2	17	1.564	0.4945	5	16
B6SQD9	Zm00001d033893	1.188	0.2114	3	3	0.977	0.2114	3	3	1.203	0.2114	3	3	1.116	0.2114	3	3	1.329	0.2033	4	4	1.222	0.2033	4	4	1.001	0.2195	4	4	1.015	0.2114	3	3	0.647	0.2195	4	4	1.154	0.2114	3	3	0.825	0.2195	4	4	0.818	0.2114	3	3
B6SQI8	Zm00001d008851	0.88	0.0846	3	3	0.697	0.0746	2	2	0.775	0.0846	3	3	0.822	0.0746	2	2	1.152	0.0846	2	2	1.206	0.0846	2	2	1.312	0.1194	3	3	0.82	0.0846	3	3	1.129	0.1194	3	3	0.86	0.0746	2	2	1.378	0.1194	3	3	0.78	0.0398	1	1
B6SQU6	Zm00001d035902	0.831	0.5737	1	10	0.898	0.6105	1	11	0.898	0.5737	1	10	0.897	0.6105	1	11	0.945	0.3632	1	7	0.837	0.3632	1	7	0.83	0.4211	2	9	0.998	0.5737	1	10	0.902	0.4211	2	9	0.905	0.6105	1	11	1.095	0.4211	2	9	0.736	0.6105	1	11
B6SQV5	Zm00001d049387	1.327	0.2422	4	4	1.23	0.2344	3	3	1.431	0.2422	4	4	1.11	0.2344	3	3	1.232	0.2266	3	3	1.268	0.2266	3	3	0.771	0.2266	3	3	1.178	0.2422	4	4	1.008	0.2266	3	3	1.044	0.2344	3	3	0.818	0.2266	3	3	0.577	0.0781	2	2
B6SQZ7	Zm00001d003767	1.267	0.0551	1	1	1.4	0.0551	1	1	1.144	0.0551	1	1	1.453	0.0551	1	1	0.98	0.0709	2	2	0.906	0.0709	2	2	0.928	0.0709	2	2	1.087	0.0551	1	1	1.042	0.0709	2	2	1.213	0.0551	1	1	0.922	0.0709	2	2	1.154	0.0551	1	1
B6SR15	Zm00001d021245	1.109	0.3843	7	7	0.991	0.345	5	5	0.914	0.3843	7	7	1.022	0.345	5	5	NA	NA	NA	NA	NA	NA	NA	NA	1.015	0.2576	4	4	0.951	0.3843	7	7	0.938	0.2576	4	4	1.245	0.345	5	5	1.21	0.2576	4	4	1.034	0.1441	3	3
B6SR22	Zm00001d011513	0.728	0.5847	4	10	0.653	0.6066	4	9	0.776	0.5847	4	10	0.684	0.6066	4	9	0.673	0.4262	4	9	0.463	0.4262	4	9	0.42	0.6066	4	11	0.792	0.5847	4	10	0.858	0.6066	4	11	0.632	0.6066	4	9	0.865	0.6066	4	11	0.863	0.6066	4	9
B6SR23	Zm00001d008731	1.016	0.3082	1	4	0.847	0.4521	3	6	0.847	0.3082	1	4	0.876	0.4521	3	6	1.132	0.6575	4	10	1.302	0.6575	4	10	0.874	0.5342	2	8	1.17	0.3082	1	4	0.5	0.5342	2	8	1.014	0.4521	3	6	1.145	0.5342	2	8	1.648	0.3219	1	5
B6SR25	Zm00001d028548	1.204	0.1697	2	2	1.163	0.1697	2	2	1.166	0.1697	2	2	1.191	0.1697	2	2	0.897	0.1758	2	2	1.133	0.1758	2	2	1.421	0.1152	2	2	1.072	0.1697	2	2	0.92	0.1152	2	2	1.342	0.1697	2	2	0.856	0.1152	2	2	1.195	0.1152	1	1
B6SR40	Zm00001d011766	1.162	0.2482	2	3	0.868	0.0803	1	1	0.883	0.2482	2	3	0.701	0.0803	1	1	0.877	0.2336	2	2	1.173	0.2336	2	2	0.836	0.1168	1	1	1.095	0.2482	2	3	0.907	0.1168	1	1	0.839	0.0803	1	1	0.937	0.1168	1	1	0.87	0.3285	3	3
B6SR42	Zm00001d018348	1.231	0.0636	1	1	1.344	0.1227	2	2	0.636	0.0636	1	1	1.687	0.1227	2	2	1.253	0.1682	3	3	1.563	0.1682	3	3	2.012	0.0455	1	1	0.461	0.0636	1	1	0.734	0.0455	1	1	1.904	0.1227	2	2	6.764	0.0455	1	1	2.339	0.1227	2	2
B6SR73	Zm00001d053102	1.694	0.1465	2	2	0.87	0.2273	3	3	1.764	0.1465	2	2	1.063	0.2273	3	3	NA	NA	NA	NA	NA	NA	NA	NA	1.244	0.0606	1	1	1.576	0.1465	2	2	1.202	0.0606	1	1	0.864	0.2273	3	3	1.039	0.0606	1	1	1.223	0.1566	2	2
B6SR88	Zm00001d033150	1.188	0.2437	3	3	0.58	0.2437	3	3	1.237	0.2437	3	3	0.923	0.2437	3	3	1.142	0.2101	2	2	1.221	0.2101	2	2	1.06	0.2101	2	2	0.97	0.2437	3	3	0.896	0.2101	2	2	1.617	0.2437	3	3	0.917	0.2101	2	2	0.815	0.2437	3	3
B6SRD4	Zm00001d006540	0.818	0.5	1	12	0.83	0.5	1	12	0.908	0.5	1	12	0.956	0.5	1	12	1.131	0.5236	1	11	1.051	0.5236	1	11	0.751	0.5189	1	10	0.711	0.5	1	12	0.702	0.5189	1	10	1.034	0.5	1	12	0.883	0.5189	1	10	1.11	0.5472	1	14
B6SRE7	Zm00001d018892	1.006	0.3314	4	6	1.084	0.3829	5	7	0.963	0.3314	4	6	1.013	0.3829	5	7	0.562	0.3486	4	6	0.266	0.3486	4	6	1.119	0.44	6	8	1.138	0.3314	4	6	0.992	0.44	6	8	1.395	0.3829	5	7	1.487	0.44	6	8	0.785	0.3257	4	6
B6SRG1	Zm00001d050384	0.872	0.3398	2	2	0.742	0.3398	2	2	0.817	0.3398	2	2	0.889	0.3398	2	2	1.303	0.2136	1	1	1.254	0.2136	1	1	1.057	0.2136	1	1	0.776	0.3398	2	2	0.801	0.2136	1	1	0.875	0.3398	2	2	1.103	0.2136	1	1	1.273	0.1262	1	1
B6SRG3	Zm00001d021177	0.722	0.1789	2	2	0.786	0.1789	2	2	0.865	0.1789	2	2	0.764	0.1789	2	2	0.554	0.1789	2	2	0.975	0.1789	2	2	0.425	0.1789	2	2	0.787	0.1789	2	2	0.671	0.1789	2	2	1.238	0.1789	2	2	0.358	0.1789	2	2	NA	NA	NA	NA
B6SRG5	Zm00001d045539	0.98	0.4725	3	4	1.38	0.4725	3	4	0.803	0.4725	3	4	1.16	0.4725	3	4	0.96	0.5385	3	4	0.91	0.5385	3	4	1.28	0.5385	3	4	1.317	0.4725	3	4	1.176	0.5385	3	4	1.708	0.4725	3	4	1.409	0.5385	3	4	0.61	0.5385	3	4
B6SRI3	Zm00001d034283	1.301	0.4444	11	11	1.198	0.3689	10	10	1.245	0.4444	11	11	1.252	0.3689	10	10	1.257	0.3911	9	9	1.276	0.3911	9	9	0.936	0.4222	10	10	1.09	0.4444	11	11	1.028	0.4222	10	10	0.99	0.3689	10	10	1.027	0.4222	10	10	0.832	0.44	9	9
B6SRI4	Zm00001d032231	0.676	0.6953	4	17	0.908	0.6953	4	18	0.852	0.6953	4	17	0.767	0.6953	4	18	NA	NA	NA	NA	NA	NA	NA	NA	NA	NA	NA	NA	1.009	0.6953	4	17	NA	NA	NA	NA	0.793	0.6953	4	18	NA	NA	NA	NA	0.897	0.6992	10	17
B6SRJ5	Zm00001d004513	0.981	0.3663	13	15	1.038	0.3116	14	15	1.185	0.3663	13	15	0.921	0.3116	14	15	1.177	0.5284	18	21	0.91	0.5284	18	21	1.226	0.6021	20	23	1.102	0.3663	13	15	0.979	0.6021	20	23	1.084	0.3116	14	15	1.275	0.6021	20	23	0.946	0.2863	11	13
B6SRL2	Zm00001d024952	0.874	0.3867	22	26	0.868	0.347	21	25	0.779	0.3867	22	26	0.965	0.347	21	25	1.215	0.3006	2	25	1.349	0.3006	2	25	1.233	0.316	1	24	0.821	0.3867	22	26	1.564	0.316	1	24	0.911	0.347	21	25	1.596	0.316	1	24	1.17	0.253	14	18
B6SRX9	Zm00001d046942	0.915	0.3216	8	8	1.074	0.3392	9	9	1.076	0.3216	8	8	1.27	0.3392	9	9	1.283	0.3166	9	9	1.087	0.3166	9	9	1.094	0.3492	10	10	1.002	0.3216	8	8	0.879	0.3492	10	10	1.217	0.3392	9	9	1.044	0.3492	10	10	1.311	0.196	5	5
B6SRY5	Zm00001d048711	1.167	0.2892	9	11	1.495	0.1568	4	6	1.372	0.2892	9	11	1.807	0.1568	4	6	1.131	0.1792	6	7	1.166	0.1792	6	7	1.322	0.2077	7	8	1.117	0.2892	9	11	1.168	0.2077	7	8	1.632	0.1568	4	6	1.189	0.2077	7	8	0.681	0.1405	4	6
B6SRZ0	Zm00001d017621	1.06	0.5045	7	7	0.22	0.4091	1	6	1.225	0.5045	7	7	1.08	0.4091	1	6	0.775	0.3545	6	6	0.591	0.3545	6	6	1.124	0.2591	1	5	1.466	0.5045	7	7	0.764	0.2591	1	5	0.394	0.4091	1	6	0.835	0.2591	1	5	NA	NA	NA	NA
B6SS03	Zm00001d036439	NA	NA	NA	NA	1.066	0.1032	2	3	NA	NA	NA	NA	0.919	0.1032	2	3	1.062	0.1748	1	4	1.482	0.1748	1	4	1.235	0.1519	1	5	NA	NA	NA	NA	1.299	0.1519	1	5	1.011	0.1032	2	3	0.911	0.1519	1	5	NA	NA	NA	NA
B6SS31	Zm00001d022421	0.72	0.4362	8	11	0.795	0.5015	9	12	0.828	0.4362	8	11	0.831	0.5015	9	12	0.985	0.5964	13	19	0.732	0.5964	13	19	1.103	0.6736	1	20	1.01	0.4362	8	11	2.257	0.6736	1	20	1.19	0.5015	9	12	2.041	0.6736	1	20	1.699	0.4184	1	10
B6SS42	Zm00001d018781	1.434	0.2469	3	3	1.35	0.3374	4	4	1.34	0.2469	3	3	1.504	0.3374	4	4	0.951	0.1399	3	3	1.199	0.1399	3	3	0.846	0.1934	3	3	1.193	0.2469	3	3	0.971	0.1934	3	3	1.167	0.3374	4	4	1.034	0.1934	3	3	1.314	0.2263	4	4
B6SS66	Zm00001d018147	0.91	0.0502	2	2	1.055	0.0743	3	3	0.896	0.0502	2	2	1.069	0.0743	3	3	0.989	0.1867	9	9	1.017	0.1867	9	9	0.922	0.1365	6	6	1.137	0.0502	2	2	1.09	0.1365	6	6	1.078	0.0743	3	3	0.987	0.1365	6	6	1.014	0.0944	4	4
B6SSB6	Zm00001d018873	0.898	0.2055	1	6	0.831	0.2055	1	6	0.926	0.2055	1	6	0.64	0.2055	1	6	0.812	0.6166	2	15	1.064	0.6166	2	15	1.091	0.5767	14	14	1.044	0.2055	1	6	1.064	0.5767	14	14	1.049	0.2055	1	6	1.155	0.5767	14	14	0.986	0.3589	9	9
B6SSG5	Zm00001d033666	1.114	0.3916	10	10	0.871	0.3878	10	10	1.24	0.3916	10	10	1.007	0.3878	10	10	1.012	0.3688	10	10	0.883	0.3688	10	10	0.914	0.3612	9	9	0.895	0.3916	10	10	0.757	0.3612	9	9	1.207	0.3878	10	10	0.642	0.3612	9	9	0.717	0.3232	8	8
B6SSG9	Zm00001d051373	0.83	0.0714	2	2	0.865	0.0714	2	2	0.794	0.0714	2	2	0.79	0.0714	2	2	NA	NA	NA	NA	NA	NA	NA	NA	NA	NA	NA	NA	0.893	0.0714	2	2	NA	NA	NA	NA	0.896	0.0714	2	2	NA	NA	NA	NA	1.056	0.1429	1	3
B6SSP4	Zm00001d025848	NA	NA	NA	NA	0.732	0.1199	1	4	NA	NA	NA	NA	0.681	0.1199	1	4	NA	NA	NA	NA	NA	NA	NA	NA	0.324	0.152	1	4	NA	NA	NA	NA	0.952	0.152	1	4	1.228	0.1199	1	4	1.479	0.152	1	4	NA	NA	NA	NA
B6SST9	Zm00001d006439	1.047	0.3695	5	5	0.751	0.3695	1	5	1.097	0.3695	5	5	1.227	0.3695	1	5	0.441	0.2315	1	4	2.149	0.2315	1	4	2.052	0.3695	2	5	1.072	0.3695	5	5	1.356	0.3695	2	5	1.264	0.3695	1	5	1.559	0.3695	2	5	3.366	0.3695	1	5
B6SSU0	Zm00001d046490	NA	NA	NA	NA	0.9	0.0991	2	2	NA	NA	NA	NA	0.819	0.0991	2	2	NA	NA	NA	NA	NA	NA	NA	NA	1.115	0.1603	4	4	NA	NA	NA	NA	0.949	0.1603	4	4	0.92	0.0991	2	2	0.892	0.1603	4	4	0.818	0.0292	1	1
B6SSU6	Zm00001d046553	1.207	0.6427	12	19	0.948	0.6039	12	19	1.153	0.6427	12	19	1.248	0.6039	12	19	1.1	0.651	17	18	0.933	0.651	17	18	1.033	0.6177	19	20	1	0.6427	12	19	0.79	0.6177	19	20	1.113	0.6039	12	19	0.734	0.6177	19	20	1.224	0.7812	14	23
B6SSV3	Zm00001d039010	0.716	0.0806	1	2	0.842	0.1282	2	3	0.562	0.0806	1	2	0.471	0.1282	2	3	0.81	0.1685	2	5	0.243	0.1685	2	5	1.073	0.2161	2	6	0.791	0.0806	1	2	1.254	0.2161	2	6	0.698	0.1282	2	3	1.108	0.2161	2	6	0.989	0.1538	2	4
B6SSX9	Zm00001d003161	0.971	0.0203	1	1	NA	NA	NA	NA	0.185	0.0203	1	1	NA	NA	NA	NA	NA	NA	NA	NA	NA	NA	NA	NA	0.935	0.0507	3	3	1.059	0.0203	1	1	0.983	0.0507	3	3	NA	NA	NA	NA	1.123	0.0507	3	3	3.074	0.0203	1	1
B6SSY2	Zm00001d021416	1.035	0.1751	8	8	1.023	0.143	1	8	1.073	0.1751	8	8	1.053	0.143	1	8	1.046	0.1604	1	9	1.038	0.1604	1	9	0.989	0.2233	5	13	1.029	0.1751	8	8	0.967	0.2233	5	13	1.044	0.143	1	8	1.059	0.2233	5	13	1.204	0.1751	8	8
B6ST00	Zm00001d039685	1.051	0.119	5	5	0.764	0.0532	3	3	1.259	0.119	5	5	1.03	0.0532	3	3	NA	NA	NA	NA	NA	NA	NA	NA	0.952	0.119	7	7	1.306	0.119	5	5	1.078	0.119	7	7	0.773	0.0532	3	3	1.116	0.119	7	7	1.168	0.0861	4	4
B6ST03	Zm00001d049407	0.469	0.1581	5	6	0.694	0.1581	5	6	0.817	0.1581	5	6	0.817	0.1581	5	6	1.286	0.0558	3	3	0.458	0.0558	3	3	0.822	0.1101	4	4	0.672	0.1581	5	6	0.889	0.1101	4	4	0.566	0.1581	5	6	0.628	0.1101	4	4	NA	NA	NA	NA
B6ST04	Zm00001d035598	1.053	0.0624	3	3	NA	NA	NA	NA	1.145	0.0624	3	3	NA	NA	NA	NA	0.886	0.1174	5	5	0.976	0.1174	5	5	0.951	0.0899	4	4	1.201	0.0624	3	3	1.1	0.0899	4	4	NA	NA	NA	NA	0.959	0.0899	4	4	1.063	0.0514	2	2
B6ST36	Zm00001d027422	1.02	0.5248	13	13	0.981	0.4587	12	12	1.011	0.5248	13	13	1.011	0.4587	12	12	0.854	0.5083	13	13	0.826	0.5083	13	13	0.848	0.5413	13	13	0.954	0.5248	13	13	0.798	0.5413	13	13	1.085	0.4587	12	12	0.982	0.5413	13	13	1.119	0.3554	6	6
B6ST57	Zm00001d021295	1.241	0.0524	3	3	1.232	0.0907	5	5	1.654	0.0524	3	3	1.355	0.0907	5	5	1.254	0.1742	9	9	1.194	0.1742	9	9	1.002	0.1105	6	6	1.215	0.0524	3	3	1.164	0.1105	6	6	1.084	0.0907	5	5	0.871	0.1105	6	6	0.9	0.0949	5	5
B6STN1	Zm00001d028692	0.913	0.6067	8	11	0.953	0.4519	7	8	1.006	0.6067	8	11	0.957	0.4519	7	8	0.934	0.4728	7	10	0.982	0.4728	7	10	1.165	0.4812	8	10	0.964	0.6067	8	11	1.106	0.4812	8	10	0.908	0.4519	7	8	0.699	0.4812	8	10	0.921	0.3389	5	6
B6STP9	Zm00001d008706	1.619	0.4238	2	7	1.543	0.3952	2	6	1.685	0.4238	2	7	1.724	0.3952	2	6	0.944	0.3762	2	4	0.978	0.3762	2	4	0.899	0.1905	1	3	0.523	0.4238	2	7	0.518	0.1905	1	3	0.542	0.3952	2	6	0.588	0.1905	1	3	3.522	0.1905	1	3
B6STQ5	Zm00001d009580	0.988	0.2194	5	5	0.931	0.2446	5	5	1.006	0.2194	5	5	0.941	0.2446	5	5	1.184	0.3165	6	6	0.811	0.3165	6	6	1.266	0.1871	5	5	0.965	0.2194	5	5	1.117	0.1871	5	5	1.021	0.2446	5	5	1.241	0.1871	5	5	1.086	0.205	5	5
B6STR0	Zm00001d033018	0.846	0.1707	4	4	1.16	0.1789	5	5	1.311	0.1707	4	4	1.111	0.1789	5	5	1.911	0.1165	4	4	1.837	0.1165	4	4	1.697	0.1816	5	5	0.98	0.1707	4	4	1.56	0.1816	5	5	0.817	0.1789	5	5	1.608	0.1816	5	5	2.107	0.1572	4	4
B6STS2	Zm00001d016707	NA	NA	NA	NA	1.028	0.1336	2	2	NA	NA	NA	NA	1.078	0.1336	2	2	1.082	0.0925	2	2	1.069	0.0925	2	2	1.033	0.1678	3	3	NA	NA	NA	NA	0.804	0.1678	3	3	0.99	0.1336	2	2	1.027	0.1678	3	3	NA	NA	NA	NA
B6STT1	Zm00001d031636	NA	NA	NA	NA	NA	NA	NA	NA	NA	NA	NA	NA	NA	NA	NA	NA	0.802	0.2705	1	3	0.933	0.2705	1	3	NA	NA	NA	NA	NA	NA	NA	NA	NA	NA	NA	NA	NA	NA	NA	NA	NA	NA	NA	NA	1.273	0.1393	1	1
B6STX5	Zm00001d053432	1.184	0.3744	3	8	0.848	0.348	2	8	1.084	0.3744	3	8	1.025	0.348	2	8	NA	NA	NA	NA	NA	NA	NA	NA	1.015	0.4141	2	6	0.956	0.3744	3	8	0.443	0.4141	2	6	0.902	0.348	2	8	1.193	0.4141	2	6	1.309	0.37	2	7
B6STY9	Zm00001d034807	1.082	0.2915	1	8	0.742	0.21	1	6	1.099	0.2915	1	8	1.129	0.21	1	6	2.74	0.3197	1	8	2.106	0.3197	1	8	NA	NA	NA	NA	0.737	0.2915	1	8	NA	NA	NA	NA	1.116	0.21	1	6	NA	NA	NA	NA	3.77	0.1536	1	4
B6SU21	Zm00001d053925	1.027	0.2069	2	4	1.068	0.2069	2	4	1.356	0.2069	2	4	2.164	0.2069	2	4	1.658	0.0966	5	5	2.038	0.0966	5	5	4.031	0.0655	1	3	0.303	0.2069	2	4	3.647	0.0655	1	3	1.034	0.2069	2	4	1.099	0.0655	1	3	10.188	0.0552	1	2
B6SU48	Zm00001d013534	1.508	0.1263	1	1	1.632	0.1895	1	2	1.251	0.1263	1	1	1.178	0.1895	1	2	NA	NA	NA	NA	NA	NA	NA	NA	1.012	0.1895	1	2	1.632	0.1263	1	1	0.821	0.1895	1	2	1.039	0.1895	1	2	1.039	0.1895	1	2	0.931	0.1895	1	2
B6SU61	Zm00001d007921	1.403	0.2032	6	6	1.356	0.2032	5	5	1.674	0.2032	6	6	1.379	0.2032	5	5	0.825	0.1937	4	4	1.469	0.1937	4	4	NA	NA	NA	NA	1.136	0.2032	6	6	NA	NA	NA	NA	1.262	0.2032	5	5	NA	NA	NA	NA	1.051	0.2508	5	5
B6SU89	Zm00001d048479	0.878	0.6184	8	8	0.902	0.6184	8	8	0.817	0.6184	8	8	0.77	0.6184	8	8	1.151	0.4956	7	7	0.989	0.4956	7	7	0.983	0.4956	7	7	0.869	0.6184	8	8	0.749	0.4956	7	7	1.046	0.6184	8	8	1.169	0.4956	7	7	0.925	0.5702	7	7
B6SU91	Zm00001d005520	0.429	0.0625	1	1	0.955	0.1	1	2	0.872	0.0625	1	1	0.819	0.1	1	2	0.775	0.0625	1	1	0.818	0.0625	1	1	1.069	0.0917	1	2	0.802	0.0625	1	1	0.933	0.0917	1	2	0.516	0.1	1	2	0.497	0.0917	1	2	NA	NA	NA	NA
B6SUA0	Zm00001d039710	1.166	0.0677	1	1	1.288	0.0677	1	1	0.959	0.0677	1	1	1.035	0.0677	1	1	0.776	0.0677	1	1	0.961	0.0677	1	1	NA	NA	NA	NA	0.965	0.0677	1	1	NA	NA	NA	NA	1.242	0.0677	1	1	NA	NA	NA	NA	1.059	0.0677	1	1
B6SUB6	Zm00001d011649	1.048	0.1375	5	6	1.006	0.1375	4	5	1.105	0.1375	5	6	0.842	0.1375	4	5	0.829	0.1396	6	6	0.612	0.1396	6	6	0.71	0.1604	5	5	1.015	0.1375	5	6	1.334	0.1604	5	5	0.849	0.1375	4	5	0.832	0.1604	5	5	0.822	0.1583	5	6
B6SUC4	Zm00001d046786	1.044	0.4682	3	9	1.022	0.4682	3	9	1.304	0.4682	3	9	1.163	0.4682	3	9	1.325	0.4981	4	10	1.399	0.4981	4	10	0.818	0.4981	4	10	0.924	0.4682	3	9	0.792	0.4981	4	10	0.937	0.4682	3	9	0.996	0.4981	4	10	1.023	0.4682	3	9
B6SUD2	Zm00001d030786	NA	NA	NA	NA	NA	NA	NA	NA	NA	NA	NA	NA	NA	NA	NA	NA	0.718	0.3411	3	3	0.659	0.3411	3	3	0.722	0.2558	3	3	NA	NA	NA	NA	0.624	0.2558	3	3	NA	NA	NA	NA	0.844	0.2558	3	3	1.341	0.2016	2	2
B6SUE5	Zm00001d028651	1.762	0.0562	1	1	NA	NA	NA	NA	2.28	0.0562	1	1	NA	NA	NA	NA	1.164	0.0562	1	1	1.05	0.0562	1	1	0.609	0.1573	2	2	0.628	0.0562	1	1	0.808	0.1573	2	2	NA	NA	NA	NA	1.96	0.1573	2	2	NA	NA	NA	NA
B6SUH9	Zm00001d031484	1.055	0.2617	3	3	0.943	0.2617	3	3	0.998	0.2617	3	3	1.177	0.2617	3	3	1.347	0.2813	4	4	0.529	0.2813	4	4	0.976	0.2813	4	4	1.044	0.2617	3	3	1.055	0.2813	4	4	1.086	0.2617	3	3	1.312	0.2813	4	4	0.878	0.1406	2	2
B6SUJ3	Zm00001d002490	0.993	0.4081	11	11	0.978	0.4081	11	11	0.694	0.4081	11	11	0.916	0.4081	11	11	1.056	0.3787	7	7	0.822	0.3787	7	7	0.993	0.4449	9	9	0.99	0.4081	11	11	0.964	0.4449	9	9	0.879	0.4081	11	11	0.789	0.4449	9	9	0.653	0.375	9	9
B6SUK1	Zm00001d009074	0.82	0.0552	1	1	0.839	0.2818	4	4	0.872	0.0552	1	1	0.972	0.2818	4	4	0.862	0.1657	2	2	0.908	0.1657	2	2	0.939	0.1657	2	2	0.847	0.0552	1	1	0.826	0.1657	2	2	0.965	0.2818	4	4	1.215	0.1657	2	2	1.175	0.1105	2	2
B6SUQ7	Zm00001d004021	1.107	0.1278	4	4	0.993	0.065	2	2	1.29	0.1278	4	4	1.184	0.065	2	2	0.967	0.3587	11	11	0.993	0.3587	11	11	0.872	0.3565	12	12	1.102	0.1278	4	4	0.894	0.3565	12	12	1.036	0.065	2	2	0.873	0.3565	12	12	0.804	0.1188	4	4
B6SUW2	Zm00001d031203	1.621	0.1489	3	3	0.831	0.3313	10	10	0.68	0.1489	3	3	1.175	0.3313	10	10	0.828	0.0821	2	2	1.082	0.0821	2	2	0.764	0.1155	2	3	1.068	0.1489	3	3	0.636	0.1155	2	3	1.367	0.3313	10	10	0.623	0.1155	2	3	0.893	0.0881	3	3
B6SUW7	Zm00001d000310	1.175	0.0697	1	1	0.916	0.0697	1	1	1.245	0.0697	1	1	0.913	0.0697	1	1	NA	NA	NA	NA	NA	NA	NA	NA	NA	NA	NA	NA	0.982	0.0697	1	1	NA	NA	NA	NA	0.747	0.0697	1	1	NA	NA	NA	NA	1.01	0.0697	1	1
B6SUX2	Zm00001d052242	1.135	0.54	7	12	1.236	0.532	6	11	1.225	0.54	7	12	1.218	0.532	6	11	0.715	0.54	5	8	0.668	0.54	5	8	1.083	0.54	5	8	1.095	0.54	7	12	1.085	0.54	5	8	0.936	0.532	6	11	1.095	0.54	5	8	0.64	0.56	8	12
B6SV21	Zm00001d006098	1.039	0.0148	1	1	0.871	0.0388	3	3	1.12	0.0148	1	1	0.686	0.0388	3	3	1.213	0.0741	4	4	1.119	0.0741	4	4	1.262	0.0582	3	3	1.06	0.0148	1	1	1.188	0.0582	3	3	0.826	0.0388	3	3	1.231	0.0582	3	3	NA	NA	NA	NA
B6SV28	Zm00001d008708	0.957	0.0675	3	3	0.928	0.0675	3	3	0.925	0.0675	3	3	0.958	0.0675	3	3	NA	NA	NA	NA	NA	NA	NA	NA	NA	NA	NA	NA	0.848	0.0675	3	3	NA	NA	NA	NA	0.912	0.0675	3	3	NA	NA	NA	NA	1.134	0.0426	2	2
B6SV32	Zm00001d007758	1.059	0.1678	1	11	NA	NA	NA	NA	0.991	0.1678	1	11	NA	NA	NA	NA	NA	NA	NA	NA	NA	NA	NA	NA	1.423	0.2928	1	21	1.177	0.1678	1	11	1.527	0.2928	1	21	NA	NA	NA	NA	1.144	0.2928	1	21	0.932	0.107	1	7
B6SVE6	Zm00001d049597	NA	NA	NA	NA	0.784	0.1282	5	5	NA	NA	NA	NA	0.875	0.1282	5	5	0.879	0.149	7	8	1.008	0.149	7	8	0.952	0.1664	9	9	NA	NA	NA	NA	1.074	0.1664	9	9	0.837	0.1282	5	5	1.028	0.1664	9	9	0.944	0.0763	4	4
B6SVH9	Zm00001d012465	0.923	0.1833	3	8	0.918	0.1648	2	7	0.968	0.1833	3	8	0.894	0.1648	2	7	1.212	0.1593	8	8	1.204	0.1593	8	8	1.17	0.1944	4	8	1.062	0.1833	3	8	0.899	0.1944	4	8	0.778	0.1648	2	7	1.18	0.1944	4	8	0.994	0.1722	4	7
B6SVI7	Zm00001d027318	0.963	0.3491	4	5	0.876	0.5385	5	8	0.881	0.3491	4	5	0.774	0.5385	5	8	1.325	0.503	4	6	1.208	0.503	4	6	0.899	0.503	5	6	0.972	0.3491	4	5	0.786	0.503	5	6	1.172	0.5385	5	8	0.951	0.503	5	6	0.982	0.3432	2	4
B6SVI8	Zm00001d018488	NA	NA	NA	NA	1.113	0.0314	1	1	NA	NA	NA	NA	0.983	0.0314	1	1	1.156	0.1068	5	5	1.043	0.1068	5	5	1.221	0.0926	5	5	NA	NA	NA	NA	1.518	0.0926	5	5	0.949	0.0314	1	1	1.056	0.0926	5	5	0.738	0.0659	3	3
B6SVS6	Zm00001d009271	0.901	0.2264	10	11	1.053	0.2513	11	12	0.875	0.2264	10	11	0.915	0.2513	11	12	0.977	0.2246	12	13	1.016	0.2246	12	13	1.086	0.2745	15	16	1.045	0.2264	10	11	1.128	0.2745	15	16	0.871	0.2513	11	12	1.055	0.2745	15	16	1.058	0.1783	9	9
B6SVT5	Zm00001d033527	1.137	0.0482	2	2	1.19	0.0965	3	3	1.122	0.0482	2	2	1.062	0.0965	3	3	1.235	0.0811	3	3	1.27	0.0811	3	3	NA	NA	NA	NA	1.244	0.0482	2	2	NA	NA	NA	NA	1.125	0.0965	3	3	NA	NA	NA	NA	1.104	0.0592	2	2
B6SVV9	Zm00001d009488	0.988	0.6944	2	28	1.035	0.6944	3	27	1.062	0.6944	2	28	1.121	0.6944	3	27	NA	NA	NA	NA	NA	NA	NA	NA	1.095	0.6293	2	24	1.007	0.6944	2	28	1.033	0.6293	2	24	1.019	0.6944	3	27	1.176	0.6293	2	24	NA	NA	NA	NA
B6SW32	Zm00001d048514	0.802	0.0847	3	3	1.091	0.0552	2	2	0.858	0.0847	3	3	1.463	0.0552	2	2	1.162	0.1565	7	7	1.09	0.1565	7	7	1.006	0.0773	4	4	0.825	0.0847	3	3	0.881	0.0773	4	4	1.021	0.0552	2	2	1.021	0.0773	4	4	NA	NA	NA	NA
B6SW38	Zm00001d022374	0.785	0.126	1	5	NA	NA	NA	NA	1.451	0.126	1	5	NA	NA	NA	NA	NA	NA	NA	NA	NA	NA	NA	NA	NA	NA	NA	NA	1.193	0.126	1	5	NA	NA	NA	NA	NA	NA	NA	NA	NA	NA	NA	NA	1.13	0.0859	3	3
B6SW54	Zm00001d038859	1.143	0.1	3	3	0.872	0.1288	5	5	1.086	0.1	3	3	0.989	0.1288	5	5	0.995	0.1654	6	6	1.022	0.1654	6	6	1	0.2077	9	9	1.098	0.1	3	3	0.959	0.2077	9	9	0.807	0.1288	5	5	0.99	0.2077	9	9	0.939	0.0538	1	2
B6SW74	Zm00001d003559	1.369	0.0658	2	2	NA	NA	NA	NA	1.3	0.0658	2	2	NA	NA	NA	NA	1.533	0.0263	1	1	0.96	0.0263	1	1	0.804	0.0303	1	1	1.284	0.0658	2	2	0.726	0.0303	1	1	NA	NA	NA	NA	1.001	0.0303	1	1	1.599	0.0355	1	1
B6SW97	Zm00001d025397	1.154	0.0258	1	1	0.874	0.0258	1	1	0.907	0.0258	1	1	0.785	0.0258	1	1	0.896	0.0548	2	2	0.864	0.0548	2	2	0.814	0.1065	4	4	1.395	0.0258	1	1	0.897	0.1065	4	4	1.243	0.0258	1	1	0.813	0.1065	4	4	NA	NA	NA	NA
B6SWA1	Zm00001d042302	1.041	0.0496	2	2	1.262	0.157	6	6	1.11	0.0496	2	2	1.113	0.157	6	6	1.211	0.0248	1	1	1.077	0.0248	1	1	1.122	0.0165	1	1	1.019	0.0496	2	2	1.343	0.0165	1	1	1.075	0.157	6	6	1.027	0.0165	1	1	1.118	0.0579	2	2
B6SWK9	Zm00001d048669	NA	NA	NA	NA	1.179	0.0366	2	2	NA	NA	NA	NA	0.717	0.0366	2	2	NA	NA	NA	NA	NA	NA	NA	NA	NA	NA	NA	NA	NA	NA	NA	NA	NA	NA	NA	NA	0.727	0.0366	2	2	NA	NA	NA	NA	0.973	0.0748	4	4
B6SWT4	Zm00001d020771	1.714	0.3247	3	18	1.38	0.3133	2	16	1.568	0.3247	3	18	1.592	0.3133	2	16	10.367	0.3279	1	18	10.265	0.3279	1	18	0.653	0.3977	7	21	1.588	0.3247	3	18	0.641	0.3977	7	21	1.448	0.3133	2	16	0.728	0.3977	7	21	2.293	0.2906	3	15
B6SWV5	Zm00001d028432	1.082	0.0531	1	1	0.982	0.0531	1	1	1.045	0.0531	1	1	0.986	0.0531	1	1	1.18	0.0857	2	2	1.081	0.0857	2	2	1.067	0.0531	1	1	0.797	0.0531	1	1	0.677	0.0531	1	1	1.367	0.0531	1	1	1.184	0.0531	1	1	NA	NA	NA	NA
B6SWX3	Zm00001d037383	0.646	0.3237	9	10	1.215	0.3216	9	10	0.802	0.3237	9	10	0.716	0.3216	9	10	0.824	0.4004	11	13	0.69	0.4004	11	13	1.761	0.4149	11	13	0.971	0.3237	9	10	0.986	0.4149	11	13	1.095	0.3216	9	10	0.994	0.4149	11	13	0.923	0.3237	10	12
B6SX34	Zm00001d018797	1.24	0.4104	3	3	1.164	0.4104	3	3	1.257	0.4104	3	3	1.28	0.4104	3	3	0.955	0.0672	1	1	1.161	0.0672	1	1	0.981	0.3881	4	4	1.04	0.4104	3	3	0.568	0.3881	4	4	1.242	0.4104	3	3	1.515	0.3881	4	4	1.671	0.1493	3	3
B6SX66	Zm00001d024241	1.015	0.4641	5	5	1.072	0.4641	5	5	1.026	0.4641	5	5	1.093	0.4641	5	5	1.05	0.3333	4	4	0.79	0.3333	4	4	0.998	0.3595	4	4	0.961	0.4641	5	5	0.855	0.3595	4	4	1.039	0.4641	5	5	0.642	0.3595	4	4	0.937	0.3595	4	4
B6SX96	Zm00001d039276	0.967	0.2039	2	2	0.89	0.1118	1	1	1.013	0.2039	2	2	0.906	0.1118	1	1	0.843	0.2829	3	3	0.854	0.2829	3	3	0.968	0.2895	3	3	1.06	0.2039	2	2	0.811	0.2895	3	3	1.176	0.1118	1	1	0.796	0.2895	3	3	0.906	0.1118	1	1
B6SXF5	Zm00001d028815	0.941	0.5938	8	8	0.668	0.5063	5	6	0.806	0.5938	8	8	0.597	0.5063	5	6	1.317	0.375	5	5	0.663	0.375	5	5	1.091	0.5938	7	7	0.687	0.5938	8	8	0.683	0.5938	7	7	1.125	0.5063	5	6	1.452	0.5938	7	7	1.036	0.375	4	4
B6SXJ2	Zm00001d027320	0.958	0.0532	2	2	1.424	0.0532	2	2	0.939	0.0532	2	2	1.213	0.0532	2	2	1.463	0.0579	2	2	1.307	0.0579	2	2	0.931	0.0718	3	3	1.052	0.0532	2	2	1.129	0.0718	3	3	1.116	0.0532	2	2	0.979	0.0718	3	3	1.182	0.0532	2	2
B6SXV4	Zm00001d015992	0.815	0.2036	5	10	0.861	0.2091	7	11	0.976	0.2036	5	10	0.949	0.2091	7	11	1.154	0.1444	5	8	1.082	0.1444	5	8	1.007	0.1898	7	11	1	0.2036	5	10	1.023	0.1898	7	11	0.763	0.2091	7	11	0.788	0.1898	7	11	0.928	0.1252	5	7
B6SXW8	Zm00001d034919	0.999	0.6764	23	28	1.063	0.6747	24	30	0.971	0.6764	23	28	0.835	0.6747	24	30	0.863	0.6404	27	32	0.946	0.6404	27	32	1.083	0.6284	24	29	0.938	0.6764	23	28	1.073	0.6284	24	29	0.989	0.6747	24	30	0.962	0.6284	24	29	0.826	0.5668	20	24
B6SY01	Zm00001d052165	1.181	0.5209	27	27	1.059	0.4908	24	24	1.189	0.5209	27	27	1.154	0.4908	24	24	1.029	0.4908	9	22	1.531	0.4908	9	22	NA	NA	NA	NA	1.235	0.5209	27	27	NA	NA	NA	NA	1.077	0.4908	24	24	NA	NA	NA	NA	1.384	0.4154	7	19
B6SYB7	Zm00001d028712	0.945	0.2341	6	6	1.099	0.1679	4	5	0.89	0.2341	6	6	0.946	0.1679	4	5	1.118	0.1959	4	5	1.033	0.1959	4	5	1.339	0.1374	4	4	1.038	0.2341	6	6	1.051	0.1374	4	4	1.022	0.1679	4	5	1.112	0.1374	4	4	0.977	0.2621	7	7
B6SYB8	Zm00001d038327	0.785	0.4623	3	3	1.272	0.4623	3	3	0.882	0.4623	3	3	1.101	0.4623	3	3	1.059	0.1509	2	2	0.993	0.1509	2	2	1.011	0.0849	1	1	1.017	0.4623	3	3	0.777	0.0849	1	1	1.568	0.4623	3	3	1.114	0.0849	1	1	0.92	0.3868	2	2
B6SYC2	Zm00001d043786	1.155	0.0418	2	2	0.905	0.045	2	2	1.212	0.0418	2	2	0.87	0.045	2	2	0.994	0.082	4	4	0.914	0.082	4	4	1.114	0.0354	2	2	1.281	0.0418	2	2	0.929	0.0354	2	2	0.557	0.045	2	2	1.004	0.0354	2	2	1.573	0.0257	1	1
B6SYS1	Zm00001d036255	NA	NA	NA	NA	NA	NA	NA	NA	NA	NA	NA	NA	NA	NA	NA	NA	0.905	0.0664	3	3	1.057	0.0664	3	3	0.897	0.2471	8	8	NA	NA	NA	NA	0.821	0.2471	8	8	NA	NA	NA	NA	0.876	0.2471	8	8	1.029	0.0618	2	2
B6SYU0	Zm00001d044246	0.899	0.2453	1	3	2.472	0.2453	1	3	0.733	0.2453	1	3	0.85	0.2453	1	3	0.352	0.2893	1	4	0.409	0.2893	1	4	0.9	0.2893	1	4	3.51	0.2453	1	3	0.57	0.2893	1	4	2.277	0.2453	1	3	0.385	0.2893	1	4	0.888	0.2893	1	4
B6SYZ9	Zm00001d019186	NA	NA	NA	NA	NA	NA	NA	NA	NA	NA	NA	NA	NA	NA	NA	NA	0.661	0.1128	2	2	0.972	0.1128	2	2	NA	NA	NA	NA	NA	NA	NA	NA	NA	NA	NA	NA	NA	NA	NA	NA	NA	NA	NA	NA	0.907	0.0451	1	1
B6SZ11	Zm00001d040202	1.873	0.336	1	3	1.269	0.336	3	3	2.439	0.336	1	3	1.933	0.336	3	3	NA	NA	NA	NA	NA	NA	NA	NA	NA	NA	NA	NA	2.456	0.336	1	3	NA	NA	NA	NA	1.887	0.336	3	3	NA	NA	NA	NA	1.451	0.208	1	1
B6SZ34	Zm00001d034192	0.802	0.3348	7	7	NA	NA	NA	NA	0.96	0.3348	7	7	NA	NA	NA	NA	1.105	0.3032	7	7	0.85	0.3032	7	7	0.89	0.2986	6	6	1.006	0.3348	7	7	0.991	0.2986	6	6	NA	NA	NA	NA	1.246	0.2986	6	6	0.843	0.3077	6	6
B6SZ50	Zm00001d031325	1.639	0.2659	5	5	0.98	0.2262	4	4	1.377	0.2659	5	5	2.983	0.2262	4	4	0.542	0.119	3	3	0.6	0.119	3	3	0.859	0.1468	3	3	0.898	0.2659	5	5	1.008	0.1468	3	3	1.478	0.2262	4	4	0.431	0.1468	3	3	NA	NA	NA	NA
B6SZ69	Zm00001d028630	2.754	0.5331	1	27	0.864	0.547	2	29	4.383	0.5331	1	27	2.143	0.547	2	29	1.722	0.4746	1	27	1.243	0.4746	1	27	1.773	0.4792	6	26	3.631	0.5331	1	27	1.293	0.4792	6	26	1.942	0.547	2	29	1.612	0.4792	6	26	0.519	0.4607	1	24
B6SZA8	Zm00001d015198	1.767	0.0543	1	1	NA	NA	NA	NA	1.078	0.0543	1	1	NA	NA	NA	NA	2.369	0.0863	2	2	1.337	0.0863	2	2	NA	NA	NA	NA	0.967	0.0543	1	1	NA	NA	NA	NA	NA	NA	NA	NA	NA	NA	NA	NA	NA	NA	NA	NA
B6SZB9	Zm00001d053090	1.318	0.4776	1	13	0.671	0.4776	1	12	0.73	0.4776	1	13	1.636	0.4776	1	12	1.102	0.5037	2	13	1.396	0.5037	2	13	0.108	0.4403	2	11	0.658	0.4776	1	13	5.954	0.4403	2	11	1.454	0.4776	1	12	2.941	0.4403	2	11	1.82	0.444	1	11
B6SZD1	Zm00001d042329	0.814	0.2217	4	4	NA	NA	NA	NA	0.852	0.2217	4	4	NA	NA	NA	NA	0.731	0.5862	7	8	0.939	0.5862	7	8	0.885	0.3547	5	6	0.978	0.2217	4	4	0.994	0.3547	5	6	NA	NA	NA	NA	0.964	0.3547	5	6	NA	NA	NA	NA
B6SZF6	Zm00001d015484	0.929	0.3618	8	8	0.865	0.4431	8	9	1.063	0.3618	8	8	0.97	0.4431	8	9	1.15	0.2561	4	5	1.043	0.2561	4	5	1.143	0.374	6	7	0.934	0.3618	8	8	0.926	0.374	6	7	1.005	0.4431	8	9	0.962	0.374	6	7	0.752	0.1829	3	3
B6SZG7	Zm00001d046940	1.049	0.5164	8	8	1.046	0.338	6	6	1.375	0.5164	8	8	0.955	0.338	6	6	1.222	0.4225	7	7	0.887	0.4225	7	7	0.702	0.4225	7	7	0.973	0.5164	8	8	0.617	0.4225	7	7	1.176	0.338	6	6	0.992	0.4225	7	7	1.263	0.4178	6	6
B6SZH7	Zm00001d042050	0.953	0.4345	16	16	0.991	0.5	16	16	1.166	0.4345	16	16	1.227	0.5	16	16	1.614	0.466	19	19	1.351	0.466	19	19	1.138	0.4806	20	20	1.017	0.4345	16	16	0.939	0.4806	20	20	0.879	0.5	16	16	1.138	0.4806	20	20	1.067	0.4102	15	15
B6SZK3	Zm00001d000060	1.37	0.4162	11	12	1.199	0.3631	10	10	1.201	0.4162	11	12	1.163	0.3631	10	10	0.991	0.2849	8	8	1.146	0.2849	8	8	0.791	0.2933	8	8	0.92	0.4162	11	12	0.745	0.2933	8	8	1.189	0.3631	10	10	0.875	0.2933	8	8	1.117	0.3268	8	9
B6SZN2	Zm00001d028414	0.784	0.4739	2	8	0.937	0.3261	2	7	0.827	0.4739	2	8	0.908	0.3261	2	7	0.55	0.3609	2	6	0.58	0.3609	2	6	1.059	0.3522	3	7	0.713	0.4739	2	8	1.164	0.3522	3	7	0.862	0.3261	2	7	0.935	0.3522	3	7	0.941	0.3261	2	7
B6SZP7	Zm00001d002454	0.874	0.1076	3	3	1.187	0.1522	4	5	1.234	0.1076	3	3	1.221	0.1522	4	5	1.057	0.2178	5	6	0.97	0.2178	5	6	0.814	0.1444	4	5	1.265	0.1076	3	3	1.145	0.1444	4	5	1.01	0.1522	4	5	0.969	0.1444	4	5	1.177	0.1365	4	5
B6SZS2	Zm00001d047186	0.967	0.5544	1	13	1.1	0.5492	1	13	1.201	0.5544	1	13	1.307	0.5492	1	13	0.905	0.487	1	12	1.059	0.487	1	12	1.016	0.4456	1	11	0.973	0.5544	1	13	1.02	0.4456	1	11	1.188	0.5492	1	13	0.992	0.4456	1	11	0.937	0.2902	3	8
B6SZT9	Zm00001d033132	1.279	0.6615	7	11	1.169	0.6462	6	10	1.56	0.6615	7	11	1.232	0.6462	6	10	1.419	0.5692	4	10	1.48	0.5692	4	10	0.844	0.5346	3	9	1.051	0.6615	7	11	0.811	0.5346	3	9	1.07	0.6462	6	10	0.949	0.5346	3	9	0.86	0.4808	4	10
B6SZW0	Zm00001d029150	1.02	0.2195	7	7	1.504	0.202	7	7	1.479	0.2195	7	7	1.306	0.202	7	7	1.21	0.2743	8	8	1.233	0.2743	8	8	1.198	0.2469	7	7	1.286	0.2195	7	7	1.043	0.2469	7	7	1.183	0.202	7	7	1.12	0.2469	7	7	0.834	0.2294	7	7
B6SZZ1	Zm00001d026160	0.972	0.5564	2	7	5.343	0.5564	2	7	3.236	0.5564	2	7	2.212	0.5564	2	7	5.267	0.5188	1	6	7.302	0.5188	1	6	2.056	0.5564	2	7	3.561	0.5564	2	7	4.845	0.5564	2	7	0.838	0.5564	2	7	1.696	0.5564	2	7	5.409	0.5038	2	6
B6T022	Zm00001d042867	1.712	0.2991	3	3	1.88	0.2991	3	3	2.669	0.2991	3	3	2.112	0.2991	3	3	3.641	0.4393	4	4	2.136	0.4393	4	4	0.529	0.4393	4	4	1.503	0.2991	3	3	0.361	0.4393	4	4	2.346	0.2991	3	3	0.912	0.4393	4	4	0.827	0.4393	4	4
B6T026	Zm00001d017510	1.555	0.25	3	3	1.27	0.25	3	3	1.426	0.25	3	3	1.175	0.25	3	3	1.332	0.1797	2	2	1.292	0.1797	2	2	1.166	0.0781	1	1	1.175	0.25	3	3	1.112	0.0781	1	1	1.182	0.25	3	3	0.895	0.0781	1	1	1.171	0.1797	2	2
B6T037	Zm00001d026599	NA	NA	NA	NA	NA	NA	NA	NA	NA	NA	NA	NA	NA	NA	NA	NA	1.371	0.5328	7	10	1.293	0.5328	7	10	0.754	0.5041	7	9	NA	NA	NA	NA	1.005	0.5041	7	9	NA	NA	NA	NA	0.976	0.5041	7	9	NA	NA	NA	NA
B6T098	Zm00001d024571	1.945	0.2605	3	3	1.732	0.2605	3	3	1.385	0.2605	3	3	1.394	0.2605	3	3	0.565	0.3109	1	3	0.785	0.3109	1	3	NA	NA	NA	NA	2.134	0.2605	3	3	NA	NA	NA	NA	0.929	0.2605	3	3	NA	NA	NA	NA	0.547	0.3697	1	4
B6T0Z6	Zm00001d035087	NA	NA	NA	NA	0.819	0.5596	2	5	NA	NA	NA	NA	0.718	0.5596	2	5	0.705	0.5138	1	3	1.058	0.5138	1	3	0.94	0.5138	2	4	NA	NA	NA	NA	0.859	0.5138	2	4	1.037	0.5596	2	5	0.811	0.5138	2	4	1.006	0.5505	1	4
B6T144	Zm00001d037275	NA	NA	NA	NA	NA	NA	NA	NA	NA	NA	NA	NA	NA	NA	NA	NA	0.749	0.4483	5	5	0.926	0.4483	5	5	0.89	0.3333	1	3	NA	NA	NA	NA	0.877	0.3333	1	3	NA	NA	NA	NA	1.008	0.3333	1	3	0.863	0.1494	1	1
B6T171	Zm00001d031349	1.09	0.4764	7	15	0.865	0.4839	7	15	1.217	0.4764	7	15	1.055	0.4839	7	15	1.083	0.4814	13	13	1.244	0.4814	13	13	0.832	0.4218	12	12	0.889	0.4764	7	15	0.808	0.4218	12	12	1.014	0.4839	7	15	0.817	0.4218	12	12	NA	NA	NA	NA
B6T191	Zm00001d014519	NA	NA	NA	NA	0.679	0.3387	1	2	NA	NA	NA	NA	0.641	0.3387	1	2	1.232	0.1935	1	1	1.098	0.1935	1	1	0.788	0.3387	1	2	NA	NA	NA	NA	0.618	0.3387	1	2	1.462	0.3387	1	2	1.019	0.3387	1	2	1.053	0.1935	1	1
B6T1F1	Zm00001d015300	1.585	0.2802	1	5	1.254	0.2754	1	5	0.928	0.2802	1	5	0.924	0.2754	1	5	0.722	0.2077	1	3	0.827	0.2077	1	3	0.741	0.2077	1	3	1.354	0.2802	1	5	1.728	0.2077	1	3	0.644	0.2754	1	5	0.773	0.2077	1	3	0.861	0.1643	1	3
B6T1G5	Zm00001d039821	1.514	0.3423	1	5	1.983	0.4295	1	7	1.811	0.3423	1	5	1.297	0.4295	1	7	0.659	0.5436	1	9	1.21	0.5436	1	9	0.751	0.5436	1	9	2.033	0.3423	1	5	1.387	0.5436	1	9	1.18	0.4295	1	7	0.963	0.5436	1	9	0.698	0.4094	1	6
B6T1L4	Zm00001d031611	1.004	0.3216	1	5	1.07	0.3743	1	6	5.136	0.3216	1	5	8.672	0.3743	1	6	1.373	0.4737	7	9	1.744	0.4737	7	9	2.733	0.5789	1	10	0.514	0.3216	1	5	1.659	0.5789	1	10	1.192	0.3743	1	6	12.818	0.5789	1	10	0.775	0.3801	1	7
B6T1L8	Zm00001d020201	0.72	0.2946	1	4	1.006	0.2946	4	4	0.692	0.2946	1	4	0.728	0.2946	4	4	NA	NA	NA	NA	NA	NA	NA	NA	0.557	0.5536	3	6	1.009	0.2946	1	4	1.28	0.5536	3	6	1.216	0.2946	4	4	0.852	0.5536	3	6	1.017	0.4018	4	4
B6T1Q3	Zm00001d033559	0.584	0.1264	1	1	0.733	0.1264	1	1	0.676	0.1264	1	1	0.57	0.1264	1	1	0.746	0.3793	3	3	0.918	0.3793	3	3	0.785	0.3793	3	3	0.794	0.1264	1	1	0.971	0.3793	3	3	1.033	0.1264	1	1	0.656	0.3793	3	3	NA	NA	NA	NA
B6T1U2	Zm00001d051591	1.282	0.3247	1	5	1.763	0.4416	2	9	1.464	0.3247	1	5	1.152	0.4416	2	9	1.202	0.5195	2	10	0.505	0.5195	2	10	0.806	0.513	1	9	1.382	0.3247	1	5	0.873	0.513	1	9	1.104	0.4416	2	9	1.172	0.513	1	9	0.566	0.3831	1	6
B6T1V6	Zm00001d038545	0.831	0.5101	1	7	0.993	0.557	1	9	0.853	0.5101	1	7	0.806	0.557	1	9	NA	NA	NA	NA	NA	NA	NA	NA	NA	NA	NA	NA	0.717	0.5101	1	7	NA	NA	NA	NA	1.056	0.557	1	9	NA	NA	NA	NA	NA	NA	NA	NA
B6T207	Zm00001d008984	1.215	0.3671	1	6	NA	NA	NA	NA	1.131	0.3671	1	6	NA	NA	NA	NA	1.226	0.1981	1	4	1.309	0.1981	1	4	0.916	0.1643	1	3	1.237	0.3671	1	6	0.901	0.1643	1	3	NA	NA	NA	NA	1.112	0.1643	1	3	0.92	0.3671	1	7
B6T281	Zm00001d036568	NA	NA	NA	NA	0.762	0.4733	4	7	NA	NA	NA	NA	0.679	0.4733	4	7	0.875	0.3733	1	5	0.959	0.3733	1	5	0.729	0.3733	2	6	NA	NA	NA	NA	0.888	0.3733	2	6	0.955	0.4733	4	7	0.987	0.3733	2	6	0.953	0.44	2	5
B6T2C6	Zm00001d029238	1.023	0.1556	2	2	0.897	0.1556	2	2	1.011	0.1556	2	2	1.02	0.1556	2	2	0.784	0.2	2	2	0.922	0.2	2	2	1.024	0.2815	2	2	0.879	0.1556	2	2	0.797	0.2815	2	2	1.322	0.1556	2	2	1.142	0.2815	2	2	0.927	0.0667	1	1
B6T2E4	Zm00001d032337	0.763	0.1937	4	4	0.88	0.2618	5	5	0.701	0.1937	4	4	0.626	0.2618	5	5	0.831	0.1937	4	4	0.784	0.1937	4	4	0.949	0.178	3	3	0.784	0.1937	4	4	1.109	0.178	3	3	0.953	0.2618	5	5	0.894	0.178	3	3	1.073	0.1885	3	3
B6T2N1	Zm00001d035321	0.688	0.2378	3	3	0.79	0.3077	4	4	0.656	0.2378	3	3	0.707	0.3077	4	4	1.319	0.3776	5	5	1.131	0.3776	5	5	1	0.3776	5	5	0.7	0.2378	3	3	0.946	0.3776	5	5	0.936	0.3077	4	4	1.279	0.3776	5	5	0.951	0.2378	3	3
B6T2N3	Zm00001d037273	1.086	0.1818	4	4	0.751	0.134	3	3	1.296	0.1818	4	4	0.925	0.134	3	3	1.59	0.2536	4	4	0.924	0.2536	4	4	1.058	0.2297	4	4	0.747	0.1818	4	4	0.932	0.2297	4	4	0.887	0.134	3	3	0.821	0.2297	4	4	1.353	0.2536	4	4
B6T2Q2	Zm00001d048204	0.948	0.3846	4	4	0.981	0.3846	1	4	1.025	0.3846	4	4	0.855	0.3846	1	4	NA	NA	NA	NA	NA	NA	NA	NA	NA	NA	NA	NA	0.879	0.3846	4	4	NA	NA	NA	NA	0.986	0.3846	1	4	NA	NA	NA	NA	NA	NA	NA	NA
B6T2R0	Zm00001d008619	0.828	0.88	10	15	0.827	0.756	9	14	0.862	0.88	10	15	0.946	0.756	9	14	0.967	0.556	6	11	0.944	0.556	6	11	1.266	0.68	7	12	0.788	0.88	10	15	0.997	0.68	7	12	0.867	0.756	9	14	1.077	0.68	7	12	NA	NA	NA	NA
B6T2R6	Zm00001d048584	1.325	0.1183	1	1	NA	NA	NA	NA	1.278	0.1183	1	1	NA	NA	NA	NA	1.025	0.1183	1	1	1.097	0.1183	1	1	NA	NA	NA	NA	1.094	0.1183	1	1	NA	NA	NA	NA	NA	NA	NA	NA	NA	NA	NA	NA	NA	NA	NA	NA
B6T2T0	Zm00001d043991	1.222	0.4087	2	11	1.111	0.3565	2	10	0.477	0.4087	2	11	1.59	0.3565	2	10	0.992	0.3304	1	8	1.113	0.3304	1	8	1.068	0.4304	1	10	1.186	0.4087	2	11	0.986	0.4304	1	10	1.213	0.3565	2	10	0.424	0.4304	1	10	NA	NA	NA	NA
B6T2T9	Zm00001d041824	1.064	0.5706	6	6	0.968	0.5882	6	6	1.093	0.5706	6	6	1.281	0.5882	6	6	1.14	0.5118	7	7	0.691	0.5118	7	7	1.114	0.5118	7	7	0.829	0.5706	6	6	0.715	0.5118	7	7	1.219	0.5882	6	6	0.609	0.5118	7	7	0.643	0.3647	5	5
B6T2V3	Zm00001d029049	1.098	0.3765	5	5	1.041	0.3765	5	5	1.068	0.3765	5	5	1.056	0.3765	5	5	1.089	0.3353	1	4	0.888	0.3353	1	4	0.972	0.3765	2	5	0.958	0.3765	5	5	0.972	0.3765	2	5	1.228	0.3765	5	5	1.292	0.3765	2	5	0.877	0.3765	5	5
B6T2W0	Zm00001d034020	0.752	0.133	2	2	0.954	0.1436	2	2	0.833	0.133	2	2	1.02	0.1436	2	2	0.988	0.2234	4	4	0.924	0.2234	4	4	1.142	0.0904	1	1	1.08	0.133	2	2	1.131	0.0904	1	1	1.028	0.1436	2	2	1.381	0.0904	1	1	0.793	0.1436	2	2
B6T2W9	Zm00001d031421	1.083	0.4747	10	10	1.013	0.4669	9	9	1.115	0.4747	10	10	1.109	0.4669	9	9	1.458	0.3152	6	6	1.116	0.3152	6	6	0.849	0.3152	6	6	1.003	0.4747	10	10	0.757	0.3152	6	6	1.043	0.4669	9	9	1.186	0.3152	6	6	1.063	0.3268	7	7
B6T2X8	Zm00001d020732	1.25	0.2355	5	5	0.852	0.2581	6	6	1.023	0.2355	5	5	0.932	0.2581	6	6	1.098	0.1484	3	3	1.155	0.1484	3	3	0.921	0.2097	4	4	0.805	0.2355	5	5	0.993	0.2097	4	4	0.827	0.2581	6	6	0.699	0.2097	4	4	0.858	0.1935	4	4
B6T2Y1	Zm00001d046682	0.764	0.6867	12	12	0.969	0.5923	12	12	0.774	0.6867	12	12	0.873	0.5923	12	12	0.772	0.5064	10	10	1.047	0.5064	10	10	0.934	0.5794	11	11	0.879	0.6867	12	12	0.682	0.5794	11	11	0.968	0.5923	12	12	0.86	0.5794	11	11	0.875	0.6867	13	13
B6T2Y5	Zm00001d011891	1.013	0.2069	4	4	1.016	0.231	4	4	1.096	0.2069	4	4	1.11	0.231	4	4	0.796	0.3103	7	7	1.076	0.3103	7	7	1.022	0.3103	7	7	1.15	0.2069	4	4	0.879	0.3103	7	7	1.184	0.231	4	4	0.873	0.3103	7	7	1.053	0.2172	4	4
B6T346	Zm00001d028655	NA	NA	NA	NA	NA	NA	NA	NA	NA	NA	NA	NA	NA	NA	NA	NA	1.128	0.3083	5	7	1.038	0.3083	5	7	1.219	0.3083	7	7	NA	NA	NA	NA	1.271	0.3083	7	7	NA	NA	NA	NA	1.403	0.3083	7	7	0.82	0.1423	2	3
B6T398	Zm00001d001932	1.202	0.5351	7	14	1.04	0.4615	6	13	1.13	0.5351	7	14	1.2	0.4615	6	13	0.998	0.4348	2	10	1.055	0.4348	2	10	1.125	0.3813	3	10	1.081	0.5351	7	14	1.01	0.3813	3	10	1.038	0.4615	6	13	0.986	0.3813	3	10	0.739	0.4582	2	10
B6T3B2	Zm00001d036535	1.134	0.6535	6	21	0.981	0.6535	6	21	1.123	0.6535	6	21	1.059	0.6535	6	21	1.104	0.6535	5	20	0.864	0.6535	5	20	0.723	0.7234	5	21	1.002	0.6535	6	21	0.647	0.7234	5	21	1.131	0.6535	6	21	0.914	0.7234	5	21	0.99	0.6596	6	22
B6T3B4	Zm00001d013526	1.208	0.1938	1	4	0.951	0.2379	2	4	1.308	0.1938	1	4	0.934	0.2379	2	4	0.931	0.2159	1	4	1.196	0.2159	1	4	1.062	0.1806	1	3	1.18	0.1938	1	4	1.086	0.1806	1	3	0.968	0.2379	2	4	1.016	0.1806	1	3	NA	NA	NA	NA
B6T3C7	Zm00001d039745	1.083	0.2644	6	6	1.012	0.1884	5	5	0.908	0.2644	6	6	0.819	0.1884	5	5	0.92	0.2432	7	7	0.926	0.2432	7	7	1.085	0.3526	8	9	1.076	0.2644	6	6	1.01	0.3526	8	9	0.761	0.1884	5	5	1.022	0.3526	8	9	0.945	0.2614	5	5
B6T3D1	Zm00001d015549	1.059	0.0336	1	1	1.095	0.0604	2	2	1.068	0.0336	1	1	0.99	0.0604	2	2	0.874	0.0604	2	2	1.079	0.0604	2	2	0.883	0.0973	3	3	1.237	0.0336	1	1	0.936	0.0973	3	3	1.08	0.0604	2	2	1.113	0.0973	3	3	NA	NA	NA	NA
B6T3D6	Zm00001d033873	1.072	0.1648	4	4	1.135	0.3448	6	6	1.015	0.1648	4	4	1.049	0.3448	6	6	NA	NA	NA	NA	NA	NA	NA	NA	1.298	0.1264	3	3	1.01	0.1648	4	4	1.19	0.1264	3	3	0.967	0.3448	6	6	1.037	0.1264	3	3	NA	NA	NA	NA
B6T3F2	Zm00001d033979	NA	NA	NA	NA	0.908	0.2426	2	3	NA	NA	NA	NA	0.695	0.2426	2	3	0.605	0.1912	2	3	1.18	0.1912	2	3	0.797	0.2941	3	4	NA	NA	NA	NA	1.084	0.2941	3	4	1.197	0.2426	2	3	0.935	0.2941	3	4	0.662	0.2426	2	3
B6T3I8	Zm00001d014192	1.334	0.3863	8	8	1.663	0.3646	7	7	1.721	0.3863	8	8	1.483	0.3646	7	7	1.694	0.3466	1	8	0.769	0.3466	1	8	0.727	0.2744	1	6	2.05	0.3863	8	8	0.709	0.2744	1	6	1.44	0.3646	7	7	2.278	0.2744	1	6	1.103	0.4657	9	9
B6T3J2	Zm00001d029048	NA	NA	NA	NA	NA	NA	NA	NA	NA	NA	NA	NA	NA	NA	NA	NA	1.003	0.261	1	7	0.91	0.261	1	7	1.014	0.2243	1	6	NA	NA	NA	NA	0.909	0.2243	1	6	NA	NA	NA	NA	1.004	0.2243	1	6	1.18	0.125	1	3
B6T3P5	Zm00001d026501	0.914	0.5052	2	15	1.154	0.5236	2	16	0.551	0.5052	2	15	1.136	0.5236	2	16	2.315	0.6021	3	18	2.744	0.6021	3	18	0.722	0.4738	2	14	0.481	0.5052	2	15	0.598	0.4738	2	14	1.229	0.5236	2	16	3.541	0.4738	2	14	3.578	0.4058	2	12
B6T3P9	Zm00001d030373	0.968	0.5942	11	20	0.999	0.6525	13	22	0.902	0.5942	11	20	1.004	0.6525	13	22	NA	NA	NA	NA	NA	NA	NA	NA	NA	NA	NA	NA	0.932	0.5942	11	20	NA	NA	NA	NA	1.048	0.6525	13	22	NA	NA	NA	NA	0.93	0.5987	11	18
B6T3V3	Zm00001d031852	NA	NA	NA	NA	0.833	0.1596	2	2	NA	NA	NA	NA	0.857	0.1596	2	2	0.867	0.1489	1	1	0.843	0.1489	1	1	0.96	0.1596	2	2	NA	NA	NA	NA	0.87	0.1596	2	2	1.166	0.1596	2	2	1.191	0.1596	2	2	NA	NA	NA	NA
B6T3X3	Zm00001d016704	0.957	0.1441	3	3	1.08	0.1486	4	4	1.107	0.1441	3	3	0.926	0.1486	4	4	0.891	0.2523	5	5	0.992	0.2523	5	5	NA	NA	NA	NA	1.019	0.1441	3	3	NA	NA	NA	NA	1	0.1486	4	4	NA	NA	NA	NA	1.071	0.0946	2	2
B6T3Y2	Zm00001d008596	0.843	0.0552	2	2	0.831	0.1103	3	3	1.208	0.0552	2	2	0.861	0.1103	3	3	1.037	0.2115	6	6	1.107	0.2115	6	6	1.056	0.1885	6	6	0.913	0.0552	2	2	0.997	0.1885	6	6	0.834	0.1103	3	3	1.075	0.1885	6	6	1.262	0.0736	3	3
B6T443	Zm00001d052921	1.003	0.0328	1	1	0.95	0.0328	1	1	1.515	0.0328	1	1	2.648	0.0328	1	1	0.804	0.053	2	2	0.768	0.053	2	2	0.957	0.0732	3	3	0.946	0.0328	1	1	0.665	0.0732	3	3	0.965	0.0328	1	1	0.975	0.0732	3	3	NA	NA	NA	NA
B6T4A2	Zm00001d033596	1.199	0.4123	1	7	0.988	0.4265	1	7	0.934	0.4123	1	7	0.952	0.4265	1	7	NA	NA	NA	NA	NA	NA	NA	NA	0.701	0.455	2	7	0.761	0.4123	1	7	0.622	0.455	2	7	1.514	0.4265	1	7	1.092	0.455	2	7	1.233	0.2938	1	5
B6T4E6	Zm00001d006342	NA	NA	NA	NA	NA	NA	NA	NA	NA	NA	NA	NA	NA	NA	NA	NA	1.737	0.162	5	5	1.689	0.162	5	5	1.007	0.2025	5	5	NA	NA	NA	NA	0.929	0.2025	5	5	NA	NA	NA	NA	0.814	0.2025	5	5	1.343	0.1713	4	4
B6T4E7	Zm00001d006899	1.564	0.3785	10	10	1.417	0.3785	1	10	1.267	0.3785	10	10	1.253	0.3785	1	10	1.023	0.3984	9	10	1.13	0.3984	9	10	0.861	0.4223	10	11	1.712	0.3785	10	10	1.627	0.4223	10	11	0.997	0.3785	1	10	1.152	0.4223	10	11	0.643	0.4024	2	11
B6T4H7	Zm00001d022124	1.309	0.2897	1	4	0.796	0.3448	1	5	1.774	0.2897	1	4	0.929	0.3448	1	5	1.086	0.4207	1	6	2.54	0.4207	1	6	1.094	0.4759	2	7	0.848	0.2897	1	4	3.119	0.4759	2	7	1.041	0.3448	1	5	1.493	0.4759	2	7	1.626	0.4207	1	6
B6T4J1	Zm00001d047462	0.481	0.5265	3	11	0.584	0.5708	3	12	0.474	0.5265	3	11	0.481	0.5708	3	12	1.452	0.5973	3	13	0.439	0.5973	3	13	0.782	0.5708	3	13	0.638	0.5265	3	11	1.078	0.5708	3	13	0.982	0.5708	3	12	1.01	0.5708	3	13	0.924	0.469	3	10
B6T4M0	Zm00001d021931	1.226	0.0418	2	2	NA	NA	NA	NA	1.234	0.0418	2	2	NA	NA	NA	NA	1.036	0.1276	6	6	1.173	0.1276	6	6	0.945	0.0397	2	2	1.309	0.0418	2	2	0.933	0.0397	2	2	NA	NA	NA	NA	0.874	0.0397	2	2	NA	NA	NA	NA
B6T4P9	Zm00001d044288	NA	NA	NA	NA	1.01	0.114	2	2	NA	NA	NA	NA	1.258	0.114	2	2	0.583	0.0993	2	2	1.117	0.0993	2	2	1.383	0.0515	1	1	NA	NA	NA	NA	1.294	0.0515	1	1	0.898	0.114	2	2	0.972	0.0515	1	1	NA	NA	NA	NA
B6T4Q3	Zm00001d009740	0.772	0.1374	2	3	0.637	0.1621	3	4	0.714	0.1374	2	3	0.682	0.1621	3	4	0.873	0.0797	3	3	0.899	0.0797	3	3	0.892	0.217	5	6	0.824	0.1374	2	3	0.864	0.217	5	6	1.153	0.1621	3	4	0.899	0.217	5	6	1.112	0.0577	1	2
B6T4R0	Zm00001d033795	NA	NA	NA	NA	0.991	0.0488	2	2	NA	NA	NA	NA	1.095	0.0488	2	2	1.045	0.0993	4	4	0.969	0.0993	4	4	1.003	0.0421	2	2	NA	NA	NA	NA	0.947	0.0421	2	2	1.267	0.0488	2	2	1.053	0.0421	2	2	NA	NA	NA	NA
B6T4U8	Zm00001d035095	0.924	0.5405	3	7	0.838	0.7432	5	10	0.941	0.5405	3	7	0.795	0.7432	5	10	0.709	0.473	2	6	1.107	0.473	2	6	0.794	0.6554	5	9	0.926	0.5405	3	7	1.158	0.6554	5	9	1.035	0.7432	5	10	0.955	0.6554	5	9	1.187	0.3986	1	5
B6T4X5	Zm00001d050810	1.686	0.3966	1	7	NA	NA	NA	NA	1.251	0.3966	1	7	NA	NA	NA	NA	NA	NA	NA	NA	NA	NA	NA	NA	0.863	0.4068	7	7	1.327	0.3966	1	7	0.751	0.4068	7	7	NA	NA	NA	NA	0.817	0.4068	7	7	0.97	0.1932	4	4
B6T504	Zm00001d048403	0.933	0.5865	1	11	0.801	0.6203	1	11	0.833	0.5865	1	11	0.856	0.6203	1	11	0.973	0.5401	1	11	0.853	0.5401	1	11	1.255	0.5865	1	11	1.012	0.5865	1	11	1.209	0.5865	1	11	0.807	0.6203	1	11	0.941	0.5865	1	11	1.094	0.4979	9	9
B6T574	Zm00001d040446	1.015	0.3045	10	11	NA	NA	NA	NA	0.925	0.3045	10	11	NA	NA	NA	NA	NA	NA	NA	NA	NA	NA	NA	NA	0.735	0.2672	1	11	0.897	0.3045	10	11	0.779	0.2672	1	11	NA	NA	NA	NA	0.952	0.2672	1	11	1.1	0.2141	9	9
B6T599	Zm00001d044575	NA	NA	NA	NA	NA	NA	NA	NA	NA	NA	NA	NA	NA	NA	NA	NA	0.889	0.2008	4	4	0.854	0.2008	4	4	0.725	0.1721	3	3	NA	NA	NA	NA	0.681	0.1721	3	3	NA	NA	NA	NA	0.451	0.1721	3	3	0.97	0.1967	4	4
B6T5H6	Zm00001d044212	0.946	0.2836	5	8	0.872	0.3246	5	9	1.068	0.2836	5	8	0.923	0.3246	5	9	1.051	0.3012	6	10	1.007	0.3012	6	10	0.594	0.2807	1	9	0.887	0.2836	5	8	4.226	0.2807	1	9	1.051	0.3246	5	9	3.803	0.2807	1	9	2.443	0.1754	1	5
B6T5N2	Zm00001d047448	0.936	0.3353	5	5	0.833	0.3706	7	7	0.922	0.3353	5	5	0.824	0.3706	7	7	1.051	0.2529	3	3	0.572	0.2529	3	3	0.848	0.4588	6	6	1.036	0.3353	5	5	0.846	0.4588	6	6	1.067	0.3706	7	7	0.788	0.4588	6	6	0.947	0.1529	3	3
B6T5Q6	Zm00001d004176	NA	NA	NA	NA	NA	NA	NA	NA	NA	NA	NA	NA	NA	NA	NA	NA	0.906	0.3619	7	7	0.896	0.3619	7	7	1.073	0.3143	6	6	NA	NA	NA	NA	1.021	0.3143	6	6	NA	NA	NA	NA	1.235	0.3143	6	6	NA	NA	NA	NA
B6T5R1	Zm00001d010504	0.915	0.1448	2	2	0.816	0.2489	4	5	0.939	0.1448	2	2	0.863	0.2489	4	5	1.035	0.3122	3	6	0.942	0.3122	3	6	1.047	0.4072	4	8	1.02	0.1448	2	2	1.029	0.4072	4	8	0.943	0.2489	4	5	1	0.4072	4	8	0.853	0.19	3	4
B6T5U0	Zm00001d043224	4.841	0.6017	4	5	1.275	0.5847	3	4	4.898	0.6017	4	5	1.594	0.5847	3	4	2.155	0.3814	2	3	2.012	0.3814	2	3	0.603	0.3814	2	3	3.067	0.6017	4	5	0.31	0.3814	2	3	0.504	0.5847	3	4	0.372	0.3814	2	3	NA	NA	NA	NA
B6T5Y0	Zm00001d048705	NA	NA	NA	NA	0.922	0.0674	2	2	NA	NA	NA	NA	1.174	0.0674	2	2	0.97	0.1423	7	7	1.028	0.1423	7	7	0.926	0.0861	4	4	NA	NA	NA	NA	0.92	0.0861	4	4	0.838	0.0674	2	2	0.777	0.0861	4	4	1.059	0.0581	2	2
B6T634	Zm00001d014285	1.14	0.4448	2	7	1.252	0.3759	2	6	1.334	0.4448	2	7	1.033	0.3759	2	6	1.238	0.4448	2	7	1.098	0.4448	2	7	0.916	0.3241	4	7	1.292	0.4448	2	7	1.05	0.3241	4	7	1.194	0.3759	2	6	0.801	0.3241	4	7	0.818	0.2552	2	5
B6T671	Zm00001d015705	1.353	0.3088	5	5	1.453	0.3088	5	5	1.513	0.3088	5	5	1.219	0.3088	5	5	1.322	0.2211	5	5	1.297	0.2211	5	5	1.072	0.1439	3	3	1.231	0.3088	5	5	1.395	0.1439	3	3	0.953	0.3088	5	5	1.156	0.1439	3	3	1.018	0.2667	4	4
B6T681	Zm00001d009146	NA	NA	NA	NA	0.917	0.4719	1	11	NA	NA	NA	NA	0.969	0.4719	1	11	1.102	0.5689	2	16	1.017	0.5689	2	16	1.293	0.5689	2	16	NA	NA	NA	NA	1.312	0.5689	2	16	0.938	0.4719	1	11	1.023	0.5689	2	16	0.825	0.5026	1	15
B6T6B3	Zm00001d008757	1.08	0.2386	7	7	NA	NA	NA	NA	0.89	0.2386	7	7	NA	NA	NA	NA	0.855	0.2819	10	10	0.844	0.2819	10	10	1.045	0.2747	10	10	0.987	0.2386	7	7	1.149	0.2747	10	10	NA	NA	NA	NA	0.954	0.2747	10	10	0.757	0.1711	6	6
B6T6D2	Zm00001d030363	0.911	0.1566	2	2	0.813	0.2771	4	4	1.067	0.1566	2	2	0.984	0.2771	4	4	0.564	0.1928	3	3	0.852	0.1928	3	3	0.756	0.1566	2	2	0.942	0.1566	2	2	0.635	0.1566	2	2	1.119	0.2771	4	4	0.757	0.1566	2	2	NA	NA	NA	NA
B6T6E3	Zm00001d013758	1.283	0.3832	4	4	1.413	0.3832	5	5	1.174	0.3832	4	4	1.059	0.3832	5	5	NA	NA	NA	NA	NA	NA	NA	NA	1.038	0.2991	3	3	1.34	0.3832	4	4	1.986	0.2991	3	3	0.809	0.3832	5	5	1.103	0.2991	3	3	0.755	0.2991	3	3
B6T6G1	Zm00001d003896	0.823	0.5241	1	7	0.87	0.5241	1	6	0.755	0.5241	1	7	0.551	0.5241	1	6	0.348	0.4096	1	5	0.866	0.4096	1	5	1.013	0.4277	1	6	0.81	0.5241	1	7	1.022	0.4277	1	6	0.905	0.5241	1	6	1.137	0.4277	1	6	0.723	0.5241	1	7
B6T6G8	Zm00001d012287	1.537	0.367	5	5	1.318	0.367	5	5	1.39	0.367	5	5	0.99	0.367	5	5	NA	NA	NA	NA	NA	NA	NA	NA	1.693	0.4149	6	6	0.968	0.367	5	5	1.079	0.4149	6	6	1.332	0.367	5	5	1.171	0.4149	6	6	0.856	0.367	5	5
B6T6H3	Zm00001d000227	0.962	0.1551	1	5	0.962	0.1551	1	5	1.327	0.1551	1	5	1.141	0.1551	1	5	0.914	0.123	1	3	0.939	0.123	1	3	NA	NA	NA	NA	0.746	0.1551	1	5	NA	NA	NA	NA	0.965	0.1551	1	5	NA	NA	NA	NA	NA	NA	NA	NA
B6T6I3	Zm00001d016559	1.076	0.0554	2	2	1.093	0.0982	1	3	1.015	0.0554	2	2	1.129	0.0982	1	3	NA	NA	NA	NA	NA	NA	NA	NA	NA	NA	NA	NA	1.062	0.0554	2	2	NA	NA	NA	NA	0.878	0.0982	1	3	NA	NA	NA	NA	0.782	0.0252	1	1
B6T6P1	Zm00001d014781	1.026	0.071	1	1	1.149	0.071	1	1	1.119	0.071	1	1	1.134	0.071	1	1	1.072	0.1148	2	2	1.08	0.1148	2	2	0.945	0.1639	3	3	0.931	0.071	1	1	1.015	0.1639	3	3	1.114	0.071	1	1	0.998	0.1639	3	3	NA	NA	NA	NA
B6T6Q7	Zm00001d024203	1.043	0.0604	2	2	1.136	0.0879	3	3	1.277	0.0604	2	2	0.919	0.0879	3	3	0.98	0.1511	5	5	1.067	0.1511	5	5	1.611	0.0769	3	3	0.908	0.0604	2	2	1.218	0.0769	3	3	1.327	0.0879	3	3	1.219	0.0769	3	3	1.653	0.0192	1	1
B6T6S5	Zm00001d024408	1.154	0.2289	2	6	0.889	0.2922	2	8	1.05	0.2289	2	6	1.02	0.2922	2	8	1.049	0.25	2	7	1.012	0.25	2	7	NA	NA	NA	NA	0.949	0.2289	2	6	NA	NA	NA	NA	0.999	0.2922	2	8	NA	NA	NA	NA	1.07	0.2139	4	6
B6T6T8	Zm00001d044224	1.115	0.3154	9	9	1.139	0.3871	1	10	0.997	0.3154	9	9	0.851	0.3871	1	10	NA	NA	NA	NA	NA	NA	NA	NA	NA	NA	NA	NA	0.97	0.3154	9	9	NA	NA	NA	NA	1.103	0.3871	1	10	NA	NA	NA	NA	1.201	0.2294	5	5
B6T6U2	Zm00001d000030	1	0.322	10	10	1.15	0.2812	3	9	1.008	0.322	10	10	1.218	0.2812	3	9	1.027	0.1429	5	5	1.043	0.1429	5	5	1.078	0.2404	8	8	1.045	0.322	10	10	0.901	0.2404	8	8	1.098	0.2812	3	9	1.144	0.2404	8	8	0.999	0.1995	5	5
B6T6V5	Zm00001d044514	0.965	0.1548	5	5	1.073	0.2176	7	7	0.967	0.1548	5	5	1.009	0.2176	7	7	1.007	0.205	7	7	1.057	0.205	7	7	1.119	0.182	6	6	1.119	0.1548	5	5	1.07	0.182	6	6	1.113	0.2176	7	7	1.14	0.182	6	6	0.895	0.1109	3	3
B6T706	Zm00001d039043	NA	NA	NA	NA	NA	NA	NA	NA	NA	NA	NA	NA	NA	NA	NA	NA	NA	NA	NA	NA	NA	NA	NA	NA	NA	NA	NA	NA	NA	NA	NA	NA	NA	NA	NA	NA	NA	NA	NA	NA	NA	NA	NA	NA	0.808	0.0765	3	3
B6T780	Zm00001d039719	2.691	0.0349	1	1	0.963	0.0349	1	1	2.337	0.0349	1	1	2.28	0.0349	1	1	2.502	0.1616	3	3	1.724	0.1616	3	3	3.046	0.1004	2	2	2.347	0.0349	1	1	2.685	0.1004	2	2	1.091	0.0349	1	1	2.186	0.1004	2	2	NA	NA	NA	NA
B6T782	Zm00001d027527	1.458	0.5	2	12	NA	NA	NA	NA	1.24	0.5	2	12	NA	NA	NA	NA	1.779	0.4513	4	12	1.392	0.4513	4	12	NA	NA	NA	NA	1.153	0.5	2	12	NA	NA	NA	NA	NA	NA	NA	NA	NA	NA	NA	NA	1.534	0.4416	1	11
B6T788	Zm00001d033259	0.862	0.0289	1	1	1.199	0.0289	1	1	1.109	0.0289	1	1	1.093	0.0289	1	1	1.201	0.0699	2	2	0.952	0.0699	2	2	0.93	0.1157	3	3	0.821	0.0289	1	1	0.929	0.1157	3	3	0.834	0.0289	1	1	0.897	0.1157	3	3	NA	NA	NA	NA
B6T7A1	Zm00001d018485	0.91	0.2866	1	8	1.126	0.3445	9	9	1.031	0.2866	1	8	0.917	0.3445	9	9	NA	NA	NA	NA	NA	NA	NA	NA	NA	NA	NA	NA	0.927	0.2866	1	8	NA	NA	NA	NA	1.11	0.3445	9	9	NA	NA	NA	NA	1.375	0.1098	3	3
B6T7B2	Zm00001d041760	1.045	0.5515	6	14	1.107	0.4897	5	12	1.082	0.5515	6	14	0.978	0.4897	5	12	0.911	0.4845	5	12	1.14	0.4845	5	12	0.814	0.5928	6	13	1.037	0.5515	6	14	1.25	0.5928	6	13	0.963	0.4897	5	12	0.989	0.5928	6	13	0.87	0.3763	4	8
B6T7B6	Zm00001d011958	0.468	0.0432	1	1	1.399	0.0802	2	2	1.184	0.0432	1	1	1.397	0.0802	2	2	0.822	0.2284	5	5	0.998	0.2284	5	5	0.545	0.2407	6	6	1.225	0.0432	1	1	1.101	0.2407	6	6	1.103	0.0802	2	2	1.001	0.2407	6	6	1.121	0.0648	2	2
B6T7B8	Zm00001d017288	1.226	0.2431	2	6	2.115	0.375	3	7	1.541	0.2431	2	6	0.744	0.375	3	7	1.222	0.316	2	6	1.569	0.316	2	6	NA	NA	NA	NA	1.199	0.2431	2	6	NA	NA	NA	NA	0.275	0.375	3	7	NA	NA	NA	NA	0.936	0.1424	2	4
B6T7C2	Zm00001d000300	NA	NA	NA	NA	0.934	0.2106	7	7	NA	NA	NA	NA	0.935	0.2106	7	7	1.039	0.2439	9	9	0.961	0.2439	9	9	1.121	0.2439	9	9	NA	NA	NA	NA	0.975	0.2439	9	9	1.063	0.2106	7	7	1.118	0.2439	9	9	1.056	0.0443	2	2
B6T7D4	Zm00001d053015	1.133	0.5973	11	21	0.806	0.536	11	19	0.879	0.5973	11	21	0.873	0.536	11	19	1.002	0.5413	10	18	1.515	0.5413	10	18	1.26	0.5387	9	17	0.831	0.5973	11	21	0.27	0.5387	9	17	0.808	0.536	11	19	1.026	0.5387	9	17	0.915	0.536	10	19
B6T7G7	Zm00001d046352	0.956	0.4005	2	17	0.922	0.506	3	19	0.829	0.4005	2	17	0.801	0.506	3	19	1.011	0.3621	2	14	0.987	0.3621	2	14	1.138	0.3501	2	14	1.078	0.4005	2	17	0.994	0.3501	2	14	1.08	0.506	3	19	1.203	0.3501	2	14	0.998	0.4125	3	15
B6T7H0	Zm00001d027541	1.119	0.2124	2	5	0.661	0.3009	1	6	0.832	0.2124	2	5	0.631	0.3009	1	6	0.662	0.4115	3	7	1.035	0.4115	3	7	0.791	0.4469	4	8	1.118	0.2124	2	5	0.963	0.4469	4	8	0.803	0.3009	1	6	0.883	0.4469	4	8	1.258	0.2035	3	4
B6T7J2	Zm00001d006084	0.865	0.1184	5	5	1.115	0.1184	5	5	0.991	0.1184	5	5	1.016	0.1184	5	5	1.116	0.1	2	3	0.922	0.1	2	3	1.238	0.1224	4	4	1.149	0.1184	5	5	1.022	0.1224	4	4	0.965	0.1184	5	5	1.07	0.1224	4	4	0.819	0.0612	2	2
B6T7T3	Zm00001d044335	1.058	0.254	3	4	1.049	0.254	3	4	0.977	0.254	3	4	1.031	0.254	3	4	1.37	0.1217	2	2	0.993	0.1217	2	2	1.03	0.2063	3	3	1.095	0.254	3	4	0.743	0.2063	3	3	1.26	0.254	3	4	0.927	0.2063	3	3	0.878	0.1217	2	2
B6T7X9	Zm00001d036213	0.814	0.3893	2	4	0.961	0.3893	2	4	0.755	0.3893	2	4	0.991	0.3893	2	4	1.146	0.313	1	3	1.252	0.313	1	3	0.764	0.3893	4	4	0.748	0.3893	2	4	0.807	0.3893	4	4	0.95	0.3893	2	4	0.728	0.3893	4	4	1.687	0.3893	2	4
B6T7Z2	Zm00001d011081	0.771	0.4436	4	4	0.888	0.3985	3	3	0.791	0.4436	4	4	0.888	0.3985	3	3	0.828	0.2632	3	3	0.897	0.2632	3	3	1.17	0.3759	3	5	0.789	0.4436	4	4	1.3	0.3759	3	5	1.004	0.3985	3	3	0.695	0.3759	3	5	1.078	0.2556	2	2
B6T834	Zm00001d031799	1.361	0.5731	1	16	1.096	0.6115	2	17	1.1	0.5731	1	16	0.906	0.6115	2	17	0.829	0.6115	1	17	1.017	0.6115	1	17	0.895	0.4769	1	13	1.237	0.5731	1	16	0.828	0.4769	1	13	0.822	0.6115	2	17	1.203	0.4769	1	13	0.88	0.6192	1	19
B6T8A3	Zm00001d025201	0.984	0.3956	6	9	1.16	0.3006	4	7	1.016	0.3956	6	9	0.814	0.3006	4	7	NA	NA	NA	NA	NA	NA	NA	NA	1.207	0.1899	2	5	1.067	0.3956	6	9	1.051	0.1899	2	5	1.045	0.3006	4	7	0.963	0.1899	2	5	1.183	0.1519	2	6
B6T8D8	Zm00001d004123	1.146	0.5591	8	8	1.113	0.586	9	9	1.186	0.5591	8	8	1.073	0.586	9	9	1.024	0.4892	8	8	0.832	0.4892	8	8	1.062	0.5968	9	9	0.96	0.5591	8	8	0.855	0.5968	9	9	1.115	0.586	9	9	1	0.5968	9	9	0.818	0.4462	7	7
B6T8F4	Zm00001d037993	1.034	0.2273	2	2	1.221	0.3955	3	4	1.005	0.2273	2	2	1.19	0.3955	3	4	1.325	0.3864	4	7	1.067	0.3864	4	7	1.02	0.35	3	7	0.982	0.2273	2	2	0.881	0.35	3	7	1.333	0.3955	3	4	0.754	0.35	3	7	1.527	0.1727	1	2
B6T8F6	Zm00001d035637	0.509	0.1786	1	1	0.728	0.1786	1	1	0.892	0.1786	1	1	0.945	0.1786	1	1	1.198	0.1786	1	1	1.129	0.1786	1	1	0.712	0.1786	1	1	0.808	0.1786	1	1	1.046	0.1786	1	1	1.225	0.1786	1	1	0.859	0.1786	1	1	NA	NA	NA	NA
B6T8I3	Zm00001d053055	0.973	0.3041	2	3	0.948	0.1988	1	3	0.942	0.3041	2	3	0.964	0.1988	1	3	1.326	0.3977	2	5	0.975	0.3977	2	5	1.111	0.152	1	2	0.834	0.3041	2	3	0.935	0.152	1	2	0.927	0.1988	1	3	1.11	0.152	1	2	1.4	0.152	1	2
B6T8I6	Zm00001d044831	1.854	0.0417	2	2	NA	NA	NA	NA	1.639	0.0417	2	2	NA	NA	NA	NA	NA	NA	NA	NA	NA	NA	NA	NA	NA	NA	NA	NA	2.301	0.0417	2	2	NA	NA	NA	NA	NA	NA	NA	NA	NA	NA	NA	NA	0.924	0.0417	2	2
B6T8K2	Zm00001d045448	0.755	0.322	2	3	0.891	0.3644	2	4	0.712	0.322	2	3	0.893	0.3644	2	4	1.015	0.4407	3	7	1.095	0.4407	3	7	0.583	0.4407	3	7	0.826	0.322	2	3	1.19	0.4407	3	7	1.032	0.3644	2	4	1.583	0.4407	3	7	0.929	0.3898	3	5
B6T8M6	Zm00001d037725	1.493	0.3774	1	8	1.742	0.4065	1	9	0.789	0.3774	1	8	1.857	0.4065	1	9	1.804	0.3774	2	11	0.559	0.3774	2	11	1.466	0.3258	2	9	1.432	0.3774	1	8	1.573	0.3258	2	9	0.746	0.4065	1	9	1.718	0.3258	2	9	NA	NA	NA	NA
B6T8P1	Zm00001d013252	1.322	0.2816	4	7	NA	NA	NA	NA	1.23	0.2816	4	7	NA	NA	NA	NA	0.692	0.5291	5	14	1.163	0.5291	5	14	0.687	0.534	4	13	1.558	0.2816	4	7	1.645	0.534	4	13	NA	NA	NA	NA	0.936	0.534	4	13	0.667	0.4563	4	11
B6T8T5	Zm00001d016550	0.957	0.2853	4	7	1.124	0.2564	4	7	0.939	0.2853	4	7	0.899	0.2564	4	7	0.824	0.25	3	6	0.761	0.25	3	6	1.2	0.1923	2	5	0.859	0.2853	4	7	1.041	0.1923	2	5	1.032	0.2564	4	7	0.905	0.1923	2	5	1.102	0.1827	2	6
B6T8U0	Zm00001d043625	0.78	0.3757	3	12	0.663	0.3333	3	13	0.837	0.3757	3	12	0.748	0.3333	3	13	0.93	0.4021	2	14	0.804	0.4021	2	14	1.025	0.381	2	13	0.861	0.3757	3	12	0.903	0.381	2	13	1.033	0.3333	3	13	1.054	0.381	2	13	0.828	0.3307	2	12
B6T8U5	Zm00001d038616	0.941	0.1923	3	4	1.031	0.1923	3	4	1.115	0.1923	3	4	0.841	0.1923	3	4	0.95	0.2615	4	5	0.841	0.2615	4	5	0.939	0.3269	5	6	1.107	0.1923	3	4	0.856	0.3269	5	6	1.161	0.1923	3	4	0.789	0.3269	5	6	0.901	0.0615	1	1
B6T8U7	Zm00001d005812	0.981	0.6449	11	14	0.985	0.6776	10	14	0.937	0.6449	11	14	0.917	0.6776	10	14	1.225	0.6286	11	12	0.902	0.6286	11	12	1.238	0.6694	12	14	0.868	0.6449	11	14	0.842	0.6694	12	14	1.11	0.6776	10	14	1.127	0.6694	12	14	0.987	0.6449	11	14
B6T8X5	Zm00001d008369	0.994	0.3905	3	15	1.024	0.2324	12	12	0.876	0.3905	3	15	0.892	0.2324	12	12	0.864	0.2895	10	10	0.906	0.2895	10	10	1.092	0.2952	11	11	0.925	0.3905	3	15	1.133	0.2952	11	11	0.959	0.2324	12	12	0.955	0.2952	11	11	1.008	0.2552	11	11
B6T914	Zm00001d011286	0.931	0.4299	3	3	0.966	0.3178	2	2	0.847	0.4299	3	3	0.881	0.3178	2	2	0.922	0.271	2	2	1.2	0.271	2	2	0.842	0.271	2	2	0.932	0.4299	3	3	1.033	0.271	2	2	1.039	0.3178	2	2	0.828	0.271	2	2	NA	NA	NA	NA
B6T927	Zm00001d014349	1.007	0.6511	12	12	0.956	0.6255	9	9	1.114	0.6511	12	12	1.044	0.6255	9	9	1.184	0.6085	13	13	1.024	0.6085	13	13	1.172	0.6085	12	12	0.949	0.6511	12	12	0.791	0.6085	12	12	0.927	0.6255	9	9	1.063	0.6085	12	12	1.192	0.634	10	10
B6T969	Zm00001d051211	1.34	0.5021	1	10	1.242	0.4979	1	7	1.064	0.5021	1	10	1.278	0.4979	1	7	NA	NA	NA	NA	NA	NA	NA	NA	1.102	0.4255	1	7	1.002	0.5021	1	10	0.802	0.4255	1	7	1.388	0.4979	1	7	0.695	0.4255	1	7	NA	NA	NA	NA
B6T9A1	Zm00001d032370	0.975	0.3756	2	7	1.014	0.3756	2	7	0.897	0.3756	2	7	0.901	0.3756	2	7	1.211	0.361	2	7	1.12	0.361	2	7	1.065	0.361	2	7	0.983	0.3756	2	7	1.037	0.361	2	7	1.083	0.3756	2	7	1.01	0.361	2	7	1.043	0.3463	2	6
B6T9B3	Zm00001d050666	1.394	0.6962	5	17	1.11	0.6	4	17	1.089	0.6962	5	17	0.989	0.6	4	17	1.108	0.6	3	14	1.056	0.6	3	14	1.033	0.5038	3	12	1.053	0.6962	5	17	0.964	0.5038	3	12	1.017	0.6	4	17	0.94	0.5038	3	12	0.959	0.5769	4	16
B6T9C0	Zm00001d036961	1.198	0.5483	1	22	1.028	0.5483	1	22	1.013	0.5483	1	22	1.13	0.5483	1	22	1.001	0.501	19	19	1.065	0.501	19	19	0.924	0.5318	21	21	0.862	0.5483	1	22	0.87	0.5318	21	21	1.024	0.5483	1	22	0.83	0.5318	21	21	NA	NA	NA	NA
B6T9H3	Zm00001d020696	0.921	0.0372	1	1	1.089	0.0656	2	2	0.942	0.0372	1	1	1.023	0.0656	2	2	0.771	0.1554	5	5	1.15	0.1554	5	5	1.308	0.1729	6	6	1.213	0.0372	1	1	1.215	0.1729	6	6	0.77	0.0656	2	2	1.108	0.1729	6	6	1.063	0.1575	4	4
B6T9J4	Zm00001d018386	NA	NA	NA	NA	NA	NA	NA	NA	NA	NA	NA	NA	NA	NA	NA	NA	0.987	0.512	22	22	0.876	0.512	22	22	0.979	0.6383	26	26	NA	NA	NA	NA	0.846	0.6383	26	26	NA	NA	NA	NA	1	0.6383	26	26	0.89	0.5229	23	23
B6T9P0	Zm00001d034072	0.83	0.4854	1	17	0.98	0.3958	1	14	0.759	0.4854	1	17	0.81	0.3958	1	14	0.734	0.5167	1	18	0.75	0.5167	1	18	1.233	0.5708	4	19	0.969	0.4854	1	17	1.376	0.5708	4	19	0.761	0.3958	1	14	1.075	0.5708	4	19	0.679	0.4021	3	13
B6T9S0	Zm00001d001843	0.854	0.4972	4	6	1.13	0.322	4	5	0.897	0.4972	4	6	0.988	0.322	4	5	1.044	0.2825	3	4	0.792	0.2825	3	4	1.216	0.1412	2	2	0.823	0.4972	4	6	0.919	0.1412	2	2	1	0.322	4	5	0.951	0.1412	2	2	1.099	0.2316	2	3
B6T9T4	Zm00001d029121	1.085	0.174	4	4	1.055	0.2153	6	6	1.024	0.174	4	4	0.88	0.2153	6	6	NA	NA	NA	NA	NA	NA	NA	NA	1.026	0.0649	2	2	1.097	0.174	4	4	0.984	0.0649	2	2	1.013	0.2153	6	6	1.068	0.0649	2	2	0.949	0.0885	3	3
B6TA37	Zm00001d026532	0.904	0.0273	1	1	1.067	0.0401	2	2	0.988	0.0273	1	1	0.948	0.0401	2	2	0.901	0.1348	7	7	0.996	0.1348	7	7	1.017	0.1311	6	6	1.053	0.0273	1	1	1.004	0.1311	6	6	1.086	0.0401	2	2	1	0.1311	6	6	0.794	0.0128	1	1
B6TAA7	Zm00001d029263	0.972	0.433	2	3	0.686	0.433	2	3	0.732	0.433	2	3	0.825	0.433	2	3	0.607	0.1753	1	3	0.572	0.1753	1	3	0.917	0.2371	1	3	1.009	0.433	2	3	0.969	0.2371	1	3	1.069	0.433	2	3	0.828	0.2371	1	3	NA	NA	NA	NA
B6TAE7	Zm00001d028575	0.976	0.2271	5	5	0.986	0.2271	5	5	1.06	0.2271	5	5	1.002	0.2271	5	5	0.995	0.3333	7	7	1.203	0.3333	7	7	1.01	0.3333	7	7	0.902	0.2271	5	5	0.944	0.3333	7	7	0.899	0.2271	5	5	1.082	0.3333	7	7	1.033	0.1941	3	3
B6TAJ3	Zm00001d015180	1.144	0.3212	4	7	0.907	0.4672	4	8	1.015	0.3212	4	7	0.947	0.4672	4	8	0.613	0.4416	4	9	0.754	0.4416	4	9	1.109	0.3832	3	8	0.965	0.3212	4	7	1.035	0.3832	3	8	0.894	0.4672	4	8	0.869	0.3832	3	8	0.77	0.3796	3	7
B6TAJ9	Zm00001d037813	0.708	0.0721	2	2	0.77	0.0784	2	2	0.974	0.0721	2	2	0.885	0.0784	2	2	0.861	0.2226	6	6	0.816	0.2226	6	6	0.752	0.1285	3	3	0.847	0.0721	2	2	0.754	0.1285	3	3	0.872	0.0784	2	2	0.84	0.1285	3	3	NA	NA	NA	NA
B6TAL4	Zm00001d050107	1.073	0.0952	4	4	1.056	0.1378	5	5	0.858	0.0952	4	4	1.188	0.1378	5	5	NA	NA	NA	NA	NA	NA	NA	NA	1.358	0.1128	1	4	1.179	0.0952	4	4	1.497	0.1128	1	4	1.088	0.1378	5	5	1.152	0.1128	1	4	NA	NA	NA	NA
B6TB11	Zm00001d005818	1.192	0.0825	3	3	1.018	0.1572	6	6	1.342	0.0825	3	3	1.251	0.1572	6	6	0.92	0.1552	7	7	1.008	0.1552	7	7	0.857	0.1297	6	6	0.978	0.0825	3	3	1.033	0.1297	6	6	0.99	0.1572	6	6	0.776	0.1297	6	6	1.038	0.053	2	2
B6TB29	Zm00001d035037	0.956	0.6448	1	20	1.069	0.6448	1	20	0.941	0.6448	1	20	0.928	0.6448	1	20	NA	NA	NA	NA	NA	NA	NA	NA	NA	NA	NA	NA	1.369	0.6448	1	20	NA	NA	NA	NA	0.79	0.6448	1	20	NA	NA	NA	NA	0.916	0.597	1	18
B6TB55	Zm00001d043182	0.82	0.203	6	6	0.99	0.297	10	10	0.844	0.203	6	6	0.838	0.297	10	10	0.964	0.3614	9	9	1.054	0.3614	9	9	0.868	0.3886	10	10	0.738	0.203	6	6	1.005	0.3886	10	10	1.031	0.297	10	10	1.233	0.3886	10	10	NA	NA	NA	NA
B6TB61	Zm00001d037326	1.055	0.194	4	4	0.786	0.092	2	2	1.052	0.194	4	4	0.769	0.092	2	2	NA	NA	NA	NA	NA	NA	NA	NA	NA	NA	NA	NA	1.16	0.194	4	4	NA	NA	NA	NA	0.751	0.092	2	2	NA	NA	NA	NA	0.954	0.1741	4	5
B6TB97	Zm00001d024511	0.697	0.5983	1	13	0.822	0.6332	2	15	0.627	0.5983	1	13	0.698	0.6332	2	15	1.002	0.6943	1	16	0.73	0.6943	1	16	0.884	0.6419	3	16	0.725	0.5983	1	13	1.007	0.6419	3	16	0.89	0.6332	2	15	1.304	0.6419	3	16	0.98	0.6681	2	15
B6TBG8	Zm00001d053232	0.798	0.1976	1	7	1.085	0.2688	11	11	0.918	0.1976	1	7	1.091	0.2688	11	11	0.881	0.1222	6	6	0.988	0.1222	6	6	0.971	0.2016	2	9	0.888	0.1976	1	7	1.224	0.2016	2	9	0.995	0.2688	11	11	0.827	0.2016	2	9	NA	NA	NA	NA
B6TBJ2	Zm00001d025845	1.259	0.4367	5	5	1.13	0.4937	6	6	1.148	0.4367	5	5	1.108	0.4937	6	6	1.31	0.2532	4	4	0.836	0.2532	4	4	1.346	0.3861	5	5	0.939	0.4367	5	5	0.807	0.3861	5	5	1.293	0.4937	6	6	1.192	0.3861	5	5	1.275	0.3101	4	4
B6TBM1	Zm00001d049982	0.872	0.3356	7	7	0.897	0.3287	7	7	0.782	0.3356	7	7	0.906	0.3287	7	7	0.783	0.2976	8	8	0.949	0.2976	8	8	0.969	0.3322	9	9	0.946	0.3356	7	7	1.135	0.3322	9	9	1.208	0.3287	7	7	1.056	0.3322	9	9	1.247	0.2318	5	5
B6TBN6	Zm00001d023379	1.014	0.4383	7	19	0.968	0.4004	7	17	1.042	0.4383	7	19	1.024	0.4004	7	17	1.093	0.3226	5	13	1.004	0.3226	5	13	1.128	0.3776	6	16	1.028	0.4383	7	19	0.947	0.3776	6	16	0.926	0.4004	7	17	1.377	0.3776	6	16	0.774	0.2467	2	11
B6TBQ1	Zm00001d039173	1.062	0.1986	4	4	0.765	0.1463	3	3	0.796	0.1986	4	4	1.151	0.1463	3	3	0.805	0.1429	4	4	0.873	0.1429	4	4	NA	NA	NA	NA	0.722	0.1986	4	4	NA	NA	NA	NA	0.838	0.1463	3	3	NA	NA	NA	NA	1.908	0.0976	2	2
B6TBQ9	Zm00001d010535	0.957	0.2015	10	10	1.185	0.194	9	9	1.321	0.2015	10	10	1.18	0.194	9	9	1.227	0.2649	10	11	1.221	0.2649	10	11	1.053	0.2388	10	11	1.248	0.2015	10	10	0.872	0.2388	10	11	0.957	0.194	9	9	1.07	0.2388	10	11	1.093	0.1698	7	8
B6TBU2	Zm00001d009339	0.981	0.3439	5	5	1.129	0.2456	5	5	1.022	0.3439	5	5	0.865	0.2456	5	5	0.86	0.1193	2	2	0.791	0.1193	2	2	NA	NA	NA	NA	1.103	0.3439	5	5	NA	NA	NA	NA	1.063	0.2456	5	5	NA	NA	NA	NA	0.949	0.1649	3	3
B6TBW2	Zm00001d051595	0.992	0.3691	10	10	1.02	0.3391	8	8	1.036	0.3691	10	10	1.098	0.3391	8	8	1.005	0.3863	9	9	1.068	0.3863	9	9	1.061	0.4421	10	10	1.1	0.3691	10	10	1.056	0.4421	10	10	1.224	0.3391	8	8	0.934	0.4421	10	10	0.945	0.3777	10	10
B6TBW4	Zm00001d037992	0.936	0.2183	8	8	0.934	0.2335	9	9	0.897	0.2183	8	8	0.846	0.2335	9	9	1.276	0.3832	14	14	1.092	0.3832	14	14	1.151	0.297	12	12	1.038	0.2183	8	8	1.028	0.297	12	12	0.965	0.2335	9	9	1.164	0.297	12	12	0.898	0.3046	10	10
B6TBY8	Zm00001d013245	0.787	0.5104	2	18	0.963	0.3958	1	14	0.845	0.5104	2	18	0.793	0.3958	1	14	0.759	0.5563	3	20	0.846	0.5563	3	20	1.28	0.4771	2	17	0.915	0.5104	2	18	1.298	0.4771	2	17	0.885	0.3958	1	14	1.13	0.4771	2	17	1.25	0.3458	1	12
B6TBZ1	Zm00001d004413	0.982	0.2827	9	10	1.15	0.3377	11	12	1.127	0.2827	9	10	1.441	0.3377	11	12	1.466	0.2618	7	8	0.669	0.2618	7	8	1.149	0.1885	5	6	1.174	0.2827	9	10	0.853	0.1885	5	6	1.018	0.3377	11	12	1.216	0.1885	5	6	0.688	0.2173	6	7
B6TC13	Zm00001d051779	1.105	0.1486	4	7	1.042	0.1868	4	8	1.189	0.1486	4	7	3.389	0.1868	4	8	4.104	0.1805	4	8	3.361	0.1805	4	8	2.72	0.1529	3	8	1.049	0.1486	4	7	3.115	0.1529	3	8	1.062	0.1868	4	8	2.502	0.1529	3	8	2.809	0.0594	2	3
B6TC19	Zm00001d019439	0.896	0.1502	3	3	NA	NA	NA	NA	0.934	0.1502	3	3	NA	NA	NA	NA	0.751	0.2016	5	5	0.719	0.2016	5	5	0.967	0.2292	5	5	0.865	0.1502	3	3	0.954	0.2292	5	5	NA	NA	NA	NA	0.815	0.2292	5	5	1.083	0.1383	3	3
B6TC68	Zm00001d017501	NA	NA	NA	NA	NA	NA	NA	NA	NA	NA	NA	NA	NA	NA	NA	NA	1.013	0.1897	5	5	0.767	0.1897	5	5	0.8	0.1462	4	4	NA	NA	NA	NA	0.764	0.1462	4	4	NA	NA	NA	NA	0.797	0.1462	4	4	0.244	0.1423	1	3
B6TCE9	Zm00001d011104	0.912	0.5242	10	10	0.957	0.5242	10	10	0.992	0.5242	10	10	0.982	0.5242	10	10	1.171	0.5565	9	10	0.994	0.5565	9	10	0.715	0.4718	7	8	0.874	0.5242	10	10	0.781	0.4718	7	8	1.016	0.5242	10	10	1.065	0.4718	7	8	0.969	0.5565	10	11
B6TCF9	Zm00001d026706	1.086	0.1116	1	2	0.987	0.1116	1	2	1.075	0.1116	1	2	1.031	0.1116	1	2	0.857	0.1488	1	3	0.924	0.1488	1	3	0.755	0.1116	1	2	1.076	0.1116	1	2	1.093	0.1116	1	2	1.091	0.1116	1	2	0.705	0.1116	1	2	0.757	0.1116	1	2
B6TCI5	Zm00001d048410	0.98	0.125	1	2	NA	NA	NA	NA	1.078	0.125	1	2	NA	NA	NA	NA	1.065	0.18	1	3	1.547	0.18	1	3	1.187	0.18	1	3	1.105	0.125	1	2	1.231	0.18	1	3	NA	NA	NA	NA	0.991	0.18	1	3	NA	NA	NA	NA
B6TCK3	Zm00001d039656	0.958	0.2669	9	9	0.887	0.2315	8	8	0.905	0.2669	9	9	0.976	0.2315	8	8	0.838	0.2283	7	7	0.794	0.2283	7	7	0.925	0.2347	7	7	0.958	0.2669	9	9	0.938	0.2347	7	7	1.285	0.2315	8	8	1.096	0.2347	7	7	NA	NA	NA	NA
B6TCN7	Zm00001d037323	0.86	0.2365	4	5	0.876	0.3446	4	6	0.911	0.2365	4	5	0.841	0.3446	4	6	1.076	0.2027	4	4	1.264	0.2027	4	4	0.861	0.2365	4	5	0.912	0.2365	4	5	0.986	0.2365	4	5	0.897	0.3446	4	6	0.844	0.2365	4	5	0.873	0.2027	4	4
B6TCY5	Zm00001d027363	NA	NA	NA	NA	0.856	0.1917	5	5	NA	NA	NA	NA	1.568	0.1917	5	5	0.928	0.4409	1	10	0.785	0.4409	1	10	0.915	0.2971	1	7	NA	NA	NA	NA	0.792	0.2971	1	7	1.046	0.1917	5	5	0.821	0.2971	1	7	NA	NA	NA	NA
B6TCZ8	Zm00001d039131	1.144	0.0695	2	2	0.975	0.1332	4	4	0.999	0.0695	2	2	1.052	0.1332	4	4	1.041	0.1795	8	8	0.99	0.1795	8	8	1.34	0.1486	7	7	1.288	0.0695	2	2	1.095	0.1486	7	7	1.223	0.1332	4	4	1.024	0.1486	7	7	NA	NA	NA	NA
B6TD33	Zm00001d042965	0.958	0.0301	1	1	NA	NA	NA	NA	0.942	0.0301	1	1	NA	NA	NA	NA	1.389	0.1123	4	4	1.237	0.1123	4	4	1.419	0.0548	2	2	1.097	0.0301	1	1	1.441	0.0548	2	2	NA	NA	NA	NA	1.4	0.0548	2	2	NA	NA	NA	NA
B6TD54	Zm00001d041593	0.872	0.4573	10	14	1.106	0.372	8	12	0.985	0.4573	10	14	1.028	0.372	8	12	1.1	0.3175	6	10	1.186	0.3175	6	10	1.159	0.2559	6	9	0.929	0.4573	10	14	1.12	0.2559	6	9	0.972	0.372	8	12	1.081	0.2559	6	9	1.204	0.2464	4	8
B6TD62	Zm00001d013914	0.775	0.2586	2	5	0.925	0.3922	3	6	0.529	0.2586	2	5	0.628	0.3922	3	6	0.977	0.1767	2	3	1.062	0.1767	2	3	0.947	0.2543	3	5	0.884	0.2586	2	5	1.079	0.2543	3	5	0.946	0.3922	3	6	0.884	0.2543	3	5	NA	NA	NA	NA
B6TD69	Zm00001d045000	0.6	0.6338	2	10	0.757	0.6338	2	10	0.831	0.6338	2	10	0.765	0.6338	2	10	NA	NA	NA	NA	NA	NA	NA	NA	NA	NA	NA	NA	0.738	0.6338	2	10	NA	NA	NA	NA	1.087	0.6338	2	10	NA	NA	NA	NA	NA	NA	NA	NA
B6TD92	Zm00001d012535	0.914	0.0466	1	1	1.033	0.0466	1	1	0.945	0.0466	1	1	0.896	0.0466	1	1	NA	NA	NA	NA	NA	NA	NA	NA	0.827	0.0466	1	1	0.941	0.0466	1	1	0.672	0.0466	1	1	0.841	0.0466	1	1	0.762	0.0466	1	1	1.489	0.0466	1	1
B6TDA5	Zm00001d041769	1.067	0.0909	4	4	1.16	0.1083	4	4	1.079	0.0909	4	4	0.877	0.1083	4	4	1.016	0.089	4	4	0.898	0.089	4	4	0.905	0.089	4	4	0.787	0.0909	4	4	0.945	0.089	4	4	0.858	0.1083	4	4	0.755	0.089	4	4	NA	NA	NA	NA
B6TDF8	Zm00001d015383	1.007	0.2433	6	8	0.445	0.2263	5	7	0.782	0.2433	6	8	0.704	0.2263	5	7	1.043	0.326	7	11	0.925	0.326	7	11	1.216	0.3942	5	13	1.11	0.2433	6	8	1.147	0.3942	5	13	0.412	0.2263	5	7	0.86	0.3942	5	13	1.232	0.1825	2	6
B6TDG2	Zm00001d045421	0.841	0.1262	3	3	0.745	0.034	1	1	0.716	0.1262	3	3	0.673	0.034	1	1	0.954	0.1408	3	3	1.004	0.1408	3	3	1.283	0.1845	4	4	0.639	0.1262	3	3	1.255	0.1845	4	4	1.095	0.034	1	1	1.512	0.1845	4	4	1.03	0.034	1	1
B6TDH5	Zm00001d012513	0.794	0.2687	1	3	0.906	0.2687	1	3	0.923	0.2687	1	3	0.881	0.2687	1	3	NA	NA	NA	NA	NA	NA	NA	NA	1.457	0.199	1	3	0.86	0.2687	1	3	1.009	0.199	1	3	0.909	0.2687	1	3	0.974	0.199	1	3	0.831	0.1891	2	3
B6TDR5	Zm00001d018034	0.989	0.4858	21	21	1.067	0.4726	19	19	0.965	0.4858	21	21	0.795	0.4726	19	19	1.33	0.5361	23	23	1.142	0.5361	23	23	1.427	0.5602	23	23	1.034	0.4858	21	21	1.352	0.5602	23	23	0.842	0.4726	19	19	1.517	0.5602	23	23	0.824	0.4902	20	20
B6TDT6	Zm00001d026573	1.06	0.1671	6	6	1.114	0.1812	6	6	0.98	0.1671	6	6	1.187	0.1812	6	6	0.736	0.1929	7	7	1.239	0.1929	7	7	0.987	0.2612	10	10	1.034	0.1671	6	6	0.963	0.2612	10	10	1.173	0.1812	6	6	0.75	0.2612	10	10	0.999	0.16	5	5
B6TE40	Zm00001d047500	0.647	0.3307	3	4	0.794	0.3307	3	4	0.867	0.3307	3	4	0.699	0.3307	3	4	NA	NA	NA	NA	NA	NA	NA	NA	NA	NA	NA	NA	0.715	0.3307	3	4	NA	NA	NA	NA	0.922	0.3307	3	4	NA	NA	NA	NA	0.733	0.1575	1	2
B6TEH8	Zm00001d038764	1.371	0.1042	4	4	0.944	0.0621	2	2	1.004	0.1042	4	4	0.973	0.0621	2	2	NA	NA	NA	NA	NA	NA	NA	NA	1.364	0.0976	3	3	0.805	0.1042	4	4	1.074	0.0976	3	3	1.385	0.0621	2	2	1.064	0.0976	3	3	NA	NA	NA	NA
B6TES9	Zm00001d025681	1.05	0.1195	4	4	NA	NA	NA	NA	0.913	0.1195	4	4	NA	NA	NA	NA	1.05	0.0996	3	3	1.034	0.0996	3	3	0.993	0.251	8	8	1.013	0.1195	4	4	0.998	0.251	8	8	NA	NA	NA	NA	1.03	0.251	8	8	NA	NA	NA	NA
B6TEX0	Zm00001d033110	0.978	0.1423	3	3	1.327	0.191	4	4	1.073	0.1423	3	3	1.276	0.191	4	4	0.936	0.1498	4	4	0.947	0.1498	4	4	1.155	0.2135	6	6	1.055	0.1423	3	3	1.01	0.2135	6	6	1.186	0.191	4	4	0.935	0.2135	6	6	0.877	0.0412	1	1
B6TF12	Zm00001d034768	1.061	0.0909	2	2	1.089	0.0909	2	2	1.006	0.0909	2	2	0.993	0.0909	2	2	NA	NA	NA	NA	NA	NA	NA	NA	NA	NA	NA	NA	1.091	0.0909	2	2	NA	NA	NA	NA	1.272	0.0909	2	2	NA	NA	NA	NA	0.82	0.0909	2	2
B6TF35	Zm00001d039268	1.108	0.0639	1	1	0.955	0.0639	1	1	1.159	0.0639	1	1	0.909	0.0639	1	1	NA	NA	NA	NA	NA	NA	NA	NA	NA	NA	NA	NA	1.174	0.0639	1	1	NA	NA	NA	NA	1.141	0.0639	1	1	NA	NA	NA	NA	1.037	0.0639	1	1
B6TF44	Zm00001d028909	1.193	0.0929	2	2	1.184	0.0929	2	2	1.337	0.0929	2	2	1.174	0.0929	2	2	NA	NA	NA	NA	NA	NA	NA	NA	NA	NA	NA	NA	1.187	0.0929	2	2	NA	NA	NA	NA	1.024	0.0929	2	2	NA	NA	NA	NA	0.877	0.0446	1	1
B6TF66	Zm00001d038490	0.967	0.1526	4	4	0.981	0.1526	4	4	0.948	0.1526	4	4	1.002	0.1526	4	4	1.098	0.3454	7	7	1.024	0.3454	7	7	1.102	0.1727	4	4	0.991	0.1526	4	4	0.895	0.1727	4	4	1.074	0.1526	4	4	1.152	0.1727	4	4	1.139	0.1004	2	2
B6TF80	Zm00001d016697	1.014	0.194	4	4	0.952	0.1724	4	4	1.15	0.194	4	4	0.955	0.1724	4	4	0.514	0.1724	3	3	0.978	0.1724	3	3	0.792	0.1983	5	5	0.969	0.194	4	4	0.848	0.1983	5	5	0.772	0.1724	4	4	1.022	0.1983	5	5	1.24	0.1509	3	3
B6TFB0	Zm00001d043380	1.149	0.2047	2	2	1.033	0.2047	2	2	1.002	0.2047	2	2	0.974	0.2047	2	2	1.193	0.1287	2	2	1.211	0.1287	2	2	1.035	0.1287	2	2	1.172	0.2047	2	2	0.961	0.1287	2	2	0.784	0.2047	2	2	1.126	0.1287	2	2	1.245	0.076	1	1
B6TFC2	Zm00001d042367	0.921	0.2735	9	9	0.892	0.221	8	8	0.931	0.2735	9	9	0.9	0.221	8	8	0.815	0.291	9	9	0.774	0.291	9	9	0.842	0.2779	9	9	0.901	0.2735	9	9	0.783	0.2779	9	9	0.897	0.221	8	8	0.902	0.2779	9	9	NA	NA	NA	NA
B6TFD8	Zm00001d045911	0.888	0.2521	6	6	0.978	0.2219	5	5	0.819	0.2521	6	6	0.865	0.2219	5	5	0.697	0.0932	3	3	0.878	0.0932	3	3	0.881	0.1836	6	6	0.95	0.2521	6	6	0.989	0.1836	6	6	1.001	0.2219	5	5	0.886	0.1836	6	6	0.658	0.0274	1	1
B6TFE4	Zm00001d011526	0.817	0.0962	3	3	0.753	0.0824	2	2	0.798	0.0962	3	3	0.845	0.0824	2	2	0.835	0.1291	4	4	1.026	0.1291	4	4	1.036	0.1346	4	4	0.862	0.0962	3	3	0.695	0.1346	4	4	0.88	0.0824	2	2	0.867	0.1346	4	4	1.383	0.0632	2	2
B6TFK5	Zm00001d050969	1.149	0.6674	8	24	1.112	0.7146	9	28	1.239	0.6674	8	24	1.096	0.7146	9	28	1.189	0.6395	8	27	1.109	0.6395	8	27	1.195	0.5579	8	23	1.105	0.6674	8	24	1.031	0.5579	8	23	0.9	0.7146	9	28	1.301	0.5579	8	23	0.867	0.6867	6	25
B6TFN1	Zm00001d043249	0.873	0.6059	3	9	0.781	0.6059	3	9	0.986	0.6059	3	9	0.789	0.6059	3	9	1.218	0.4729	3	7	1.07	0.4729	3	7	0.847	0.5567	2	7	1.034	0.6059	3	9	0.838	0.5567	2	7	0.827	0.6059	3	9	0.72	0.5567	2	7	1.231	0.4138	3	7
B6TFS9	Zm00001d052796	0.927	0.5058	6	13	0.86	0.3861	4	11	0.961	0.5058	6	13	1.049	0.3861	4	11	0.777	0.3475	2	8	0.877	0.3475	2	8	0.967	0.5058	6	12	1.039	0.5058	6	13	1.113	0.5058	6	12	0.977	0.3861	4	11	0.952	0.5058	6	12	1.08	0.4363	5	11
B6TFY4	Zm00001d053239	0.74	0.3488	3	3	0.772	0.4419	4	4	0.731	0.3488	3	3	0.765	0.4419	4	4	1.097	0.4419	4	4	0.837	0.4419	4	4	0.98	0.4419	4	4	0.832	0.3488	3	3	0.938	0.4419	4	4	0.945	0.4419	4	4	1.133	0.4419	4	4	0.944	0.4419	3	3
B6TG00	Zm00001d021850	1.039	0.0556	1	1	1.188	0.0556	1	1	1.029	0.0556	1	1	1.265	0.0556	1	1	1.54	0.1333	2	2	1.402	0.1333	2	2	0.799	0.1333	2	2	1.046	0.0556	1	1	0.75	0.1333	2	2	1.605	0.0556	1	1	1.164	0.1333	2	2	NA	NA	NA	NA
B6TG61	Zm00001d005023	0.363	0.3108	5	5	0.44	0.3649	7	7	0.357	0.3108	5	5	0.35	0.3649	7	7	0.397	0.223	3	3	0.685	0.223	3	3	0.865	0.3311	6	6	0.583	0.3108	5	5	1.953	0.3311	6	6	1.073	0.3649	7	7	0.886	0.3311	6	6	0.796	0.3581	5	5
B6TG62	Zm00001d051870	1.009	0.2487	5	5	1.026	0.1952	4	4	1.196	0.2487	5	5	1.115	0.1952	4	4	1.208	0.3636	9	9	0.971	0.3636	9	9	0.93	0.3262	8	8	0.942	0.2487	5	5	1.119	0.3262	8	8	0.92	0.1952	4	4	1.109	0.3262	8	8	1.132	0.2246	5	5
B6TG63	Zm00001d019262	NA	NA	NA	NA	NA	NA	NA	NA	NA	NA	NA	NA	NA	NA	NA	NA	NA	NA	NA	NA	NA	NA	NA	NA	1.01	0.0993	3	3	NA	NA	NA	NA	1.035	0.0993	3	3	NA	NA	NA	NA	1.04	0.0993	3	3	NA	NA	NA	NA
B6TG66	Zm00001d023395	0.997	0.4486	2	5	0.99	0.3925	2	4	1.394	0.4486	2	5	0.952	0.3925	2	4	3.086	0.1495	2	2	2.476	0.1495	2	2	2.864	0.271	3	3	0.855	0.4486	2	5	2.3	0.271	3	3	1.302	0.3925	2	4	1.732	0.271	3	3	1.704	0.4486	2	5
B6TG70	Zm00001d048102	0.961	0.366	4	14	0.986	0.3887	7	15	0.955	0.366	4	14	1.07	0.3887	7	15	1.059	0.4981	10	20	0.955	0.4981	10	20	0.936	0.4698	9	19	0.934	0.366	4	14	0.866	0.4698	9	19	0.965	0.3887	7	15	1.022	0.4698	9	19	0.954	0.2491	10	10
B6TG95	Zm00001d049113	NA	NA	NA	NA	0.867	0.0249	1	1	NA	NA	NA	NA	1.718	0.0249	1	1	0.987	0.0497	2	2	1.499	0.0497	2	2	0.505	0.0249	1	1	NA	NA	NA	NA	0.706	0.0249	1	1	0.528	0.0249	1	1	1.56	0.0249	1	1	NA	NA	NA	NA
B6TGB9	Zm00001d053572	2.158	0.2057	4	5	1.11	0.1172	1	3	2.312	0.2057	4	5	2.29	0.1172	1	3	0.531	0.2214	1	6	8.054	0.2214	1	6	0.631	0.2214	3	6	2.067	0.2057	4	5	0.625	0.2214	3	6	2.862	0.1172	1	3	0.708	0.2214	3	6	NA	NA	NA	NA
B6TGD4	Zm00001d012599	1.017	0.4661	4	6	0.949	0.4492	3	5	1.203	0.4661	4	6	0.953	0.4492	3	5	1.591	0.2034	1	2	1.278	0.2034	1	2	1.076	0.3814	2	3	1.246	0.4661	4	6	0.841	0.3814	2	3	1.609	0.4492	3	5	1.232	0.3814	2	3	NA	NA	NA	NA
B6TGG2	Zm00001d012518	NA	NA	NA	NA	NA	NA	NA	NA	NA	NA	NA	NA	NA	NA	NA	NA	1.251	0.4705	6	22	0.977	0.4705	6	22	NA	NA	NA	NA	NA	NA	NA	NA	NA	NA	NA	NA	NA	NA	NA	NA	NA	NA	NA	NA	1.406	0.3685	4	17
B6TGG7	Zm00001d037108	1.128	0.3666	3	9	1.374	0.2928	1	7	1.048	0.3666	3	9	0.743	0.2928	1	7	1.569	0.3948	3	10	1.525	0.3948	3	10	1.216	0.3124	2	8	0.917	0.3666	3	9	1.325	0.3124	2	8	0.647	0.2928	1	7	1.547	0.3124	2	8	0.438	0.2972	2	7
B6TGH8	Zm00001d034479	2.629	0.2894	1	6	NA	NA	NA	NA	3.085	0.2894	1	6	NA	NA	NA	NA	1.113	0.2857	4	5	1.095	0.2857	4	5	0.755	0.1612	3	4	2.582	0.2894	1	6	1.171	0.1612	3	4	NA	NA	NA	NA	0.797	0.1612	3	4	0.944	0.2637	5	5
B6TGN6	Zm00001d022622	1.044	0.2991	1	10	0.982	0.242	9	9	0.988	0.2991	1	10	0.889	0.242	9	9	1.146	0.2945	3	10	1.073	0.2945	3	10	1.263	0.226	2	8	1.112	0.2991	1	10	1.102	0.226	2	8	0.988	0.242	9	9	0.999	0.226	2	8	1.266	0.2694	2	10
B6TGR3	Zm00001d022188	0.963	0.4203	2	2	0.629	0.4203	2	2	0.869	0.4203	2	2	0.643	0.4203	2	2	NA	NA	NA	NA	NA	NA	NA	NA	NA	NA	NA	NA	0.801	0.4203	2	2	NA	NA	NA	NA	1.126	0.4203	2	2	NA	NA	NA	NA	0.855	0.4203	2	2
B6TGS8	Zm00001d026476	1.303	0.3163	2	4	1.507	0.2605	2	3	1.05	0.3163	2	4	1.287	0.2605	2	3	NA	NA	NA	NA	NA	NA	NA	NA	0.838	0.2186	1	3	1.598	0.3163	2	4	1.151	0.2186	1	3	1.001	0.2605	2	3	1.274	0.2186	1	3	0.767	0.1721	1	2
B6TGT0	Zm00001d030691	NA	NA	NA	NA	NA	NA	NA	NA	NA	NA	NA	NA	NA	NA	NA	NA	1.003	0.3563	2	9	1.368	0.3563	2	9	0.505	0.3946	1	10	NA	NA	NA	NA	1.412	0.3946	1	10	NA	NA	NA	NA	0.637	0.3946	1	10	0.696	0.3295	9	9
B6TH42	Zm00001d054084	0.938	0.4632	3	8	1.016	0.4526	4	9	0.783	0.4632	3	8	0.842	0.4526	4	9	1.05	0.2526	2	4	1.063	0.2526	2	4	1.079	0.3053	2	5	0.918	0.4632	3	8	1.114	0.3053	2	5	1.135	0.4526	4	9	1.11	0.3053	2	5	0.826	0.3421	2	7
B6TH55	Zm00001d005446	1.246	0.5396	3	4	1.091	0.3885	1	3	1.066	0.5396	3	4	1.133	0.3885	1	3	1.277	0.5899	2	6	0.939	0.5899	2	6	0.911	0.5899	2	6	1.012	0.5396	3	4	0.665	0.5899	2	6	1.197	0.3885	1	3	0.96	0.5899	2	6	0.924	0.5683	1	6
B6TH64	Zm00001d006923	0.782	0.5544	1	13	0.96	0.5492	1	13	0.823	0.5544	1	13	1.003	0.5492	1	13	0.645	0.487	1	12	0.967	0.487	1	12	0.761	0.4456	1	11	0.703	0.5544	1	13	0.797	0.4456	1	11	0.892	0.5492	1	13	0.835	0.4456	1	11	0.697	0.2228	1	6
B6THA4	Zm00001d014204	1.372	0.0757	2	2	0.807	0.0541	1	1	1.113	0.0757	2	2	0.782	0.0541	1	1	0.641	0.0838	2	2	0.753	0.0838	2	2	1.216	0.2081	5	5	1.332	0.0757	2	2	1.254	0.2081	5	5	1.054	0.0541	1	1	0.918	0.2081	5	5	0.816	0.2135	5	5
B6THG1	Zm00001d011036	1.053	0.4694	11	13	NA	NA	NA	NA	0.844	0.4694	11	13	NA	NA	NA	NA	0.695	0.525	11	13	1.108	0.525	11	13	NA	NA	NA	NA	0.827	0.4694	11	13	NA	NA	NA	NA	NA	NA	NA	NA	NA	NA	NA	NA	1.186	0.325	8	8
B6THH7	Zm00001d039370	NA	NA	NA	NA	1.026	0.1983	5	5	NA	NA	NA	NA	0.995	0.1983	5	5	1.435	0.1736	4	4	0.658	0.1736	4	4	1.019	0.2562	5	5	NA	NA	NA	NA	0.968	0.2562	5	5	0.855	0.1983	5	5	1.043	0.2562	5	5	0.866	0.2479	5	5
B6THR4	Zm00001d026368	1.039	0.1938	2	2	0.93	0.2791	4	4	1.243	0.1938	2	2	0.768	0.2791	4	4	1.035	0.2791	3	3	1.072	0.2791	3	3	0.998	0.3256	4	4	0.928	0.1938	2	2	0.958	0.3256	4	4	1.087	0.2791	4	4	0.958	0.3256	4	4	1.221	0.1473	2	2
B6THR9	Zm00001d026675	0.936	0.5501	3	16	0.99	0.5746	4	17	0.98	0.5501	3	16	0.961	0.5746	4	17	1.264	0.5403	4	14	1.054	0.5403	4	14	1.165	0.4939	5	15	0.904	0.5501	3	16	0.835	0.4939	5	15	1.007	0.5746	4	17	1.121	0.4939	5	15	1.126	0.3839	3	11
B6THU8	Zm00001d015450	NA	NA	NA	NA	NA	NA	NA	NA	NA	NA	NA	NA	NA	NA	NA	NA	1.23	0.0671	3	3	1.109	0.0671	3	3	0.865	0.0671	3	3	NA	NA	NA	NA	1.228	0.0671	3	3	NA	NA	NA	NA	0.742	0.0671	3	3	NA	NA	NA	NA
B6THU9	Zm00001d014467	0.936	0.3841	8	8	0.963	0.3628	7	7	0.984	0.3841	8	8	1.049	0.3628	7	7	0.699	0.4116	9	9	0.728	0.4116	9	9	0.661	0.2988	7	7	0.888	0.3841	8	8	0.668	0.2988	7	7	0.943	0.3628	7	7	1.175	0.2988	7	7	1.155	0.3171	7	7
B6THZ8	Zm00001d043780	1.233	0.4535	10	13	1.234	0.4231	8	14	1.267	0.4535	10	13	1.118	0.4231	8	14	1.132	0.2827	9	12	1.141	0.2827	9	12	0.981	0.3074	9	14	1.119	0.4535	10	13	0.806	0.3074	9	14	1.035	0.4231	8	14	0.94	0.3074	9	14	0.845	0.3947	9	12
B6TI04	Zm00001d022209	0.953	0.163	4	4	1.092	0.1168	3	3	1.027	0.163	4	4	1.137	0.1168	3	3	1.16	0.144	4	4	1.149	0.144	4	4	1.031	0.1929	6	6	1.14	0.163	4	4	1.142	0.1929	6	6	1.046	0.1168	3	3	1.078	0.1929	6	6	0.814	0.1114	3	3
B6TI20	Zm00001d021703	0.902	0.4885	1	12	0.841	0.4885	1	12	1.033	0.4885	1	12	1.097	0.4885	1	12	1.109	0.5115	1	11	0.833	0.5115	1	11	0.686	0.5069	1	10	0.821	0.4885	1	12	0.66	0.5069	1	10	1.191	0.4885	1	12	0.806	0.5069	1	10	1.11	0.5346	1	14
B6TI56	Zm00001d018936	1.235	0.562	13	13	1.207	0.6241	12	12	1.278	0.562	13	13	1.132	0.6241	12	12	0.89	0.3978	9	9	1.095	0.3978	9	9	1.302	0.3978	9	9	1.186	0.562	13	13	0.972	0.3978	9	9	1.161	0.6241	12	12	0.998	0.3978	9	9	0.843	0.3869	10	10
B6TI78	Zm00001d031569	1.25	0.3436	17	17	1.334	0.2731	16	16	1.173	0.3436	17	17	1.325	0.2731	16	16	0.901	0.3852	21	21	1.001	0.3852	21	21	1.135	0.3906	22	22	1.218	0.3436	17	17	1.023	0.3906	22	22	1.209	0.2731	16	16	1.065	0.3906	22	22	0.86	0.3526	15	15
B6TIA5	Zm00001d044921	NA	NA	NA	NA	NA	NA	NA	NA	NA	NA	NA	NA	NA	NA	NA	NA	0.751	0.1848	4	5	0.754	0.1848	4	5	1.156	0.2091	4	5	NA	NA	NA	NA	0.926	0.2091	4	5	NA	NA	NA	NA	0.676	0.2091	4	5	0.937	0.1879	4	4
B6TIG4	Zm00001d015168	0.961	0.207	10	10	0.875	0.2271	3	11	0.905	0.207	10	10	0.927	0.2271	3	11	0.897	0.2253	11	11	1.073	0.2253	11	11	1.009	0.2692	14	14	0.94	0.207	10	10	0.978	0.2692	14	14	0.856	0.2271	3	11	0.99	0.2692	14	14	0.995	0.2582	13	13
B6TIG6	Zm00001d028810	0.969	0.4113	14	14	0.936	0.4113	14	14	0.878	0.4113	14	14	0.891	0.4113	14	14	NA	NA	NA	NA	NA	NA	NA	NA	NA	NA	NA	NA	0.851	0.4113	14	14	NA	NA	NA	NA	1.004	0.4113	14	14	NA	NA	NA	NA	1.086	0.3723	11	11
B6TII5	Zm00001d001831	0.966	0.1481	4	5	NA	NA	NA	NA	1.042	0.1481	4	5	NA	NA	NA	NA	0.961	0.152	7	7	0.989	0.152	7	7	1.143	0.1404	5	6	1.097	0.1481	4	5	1.109	0.1404	5	6	NA	NA	NA	NA	1.089	0.1404	5	6	0.956	0.0663	3	3
B6TIJ3	Zm00001d018461	1.009	0.0534	1	1	NA	NA	NA	NA	1.037	0.0534	1	1	NA	NA	NA	NA	0.961	0.042	1	1	1.286	0.042	1	1	0.907	0.042	1	1	0.908	0.0534	1	1	1.24	0.042	1	1	NA	NA	NA	NA	1.312	0.042	1	1	NA	NA	NA	NA
B6TIL4	Zm00001d048954	1.136	0.2668	2	8	0.997	0.3477	4	10	0.981	0.2668	2	8	1.089	0.3477	4	10	0.73	0.4016	3	13	1.087	0.4016	3	13	0.928	0.4151	4	13	0.737	0.2668	2	8	1.015	0.4151	4	13	1.02	0.3477	4	10	0.935	0.4151	4	13	0.928	0.3235	3	9
B6TIP7	Zm00001d014732	0.732	0.5163	7	10	0.84	0.3581	6	8	0.804	0.5163	7	10	0.854	0.3581	6	8	1.076	0.4977	6	10	0.92	0.4977	6	10	1.011	0.4977	7	10	0.762	0.5163	7	10	0.962	0.4977	7	10	0.922	0.3581	6	8	1.107	0.4977	7	10	0.889	0.3628	5	8
B6TIQ8	Zm00001d003220	1.331	0.1379	3	3	1.296	0.1351	3	3	0.96	0.1379	3	3	1.247	0.1351	3	3	1.029	0.181	5	5	0.943	0.181	5	5	0.913	0.2385	6	6	0.928	0.1379	3	3	1.045	0.2385	6	6	1.107	0.1351	3	3	0.909	0.2385	6	6	1.04	0.1006	2	2
B6TIS2	Zm00001d047479	0.796	0.2966	1	3	0.887	0.2966	1	3	0.867	0.2966	1	3	0.938	0.2966	1	3	1.038	0.661	1	5	0.959	0.661	1	5	0.85	0.661	1	5	0.929	0.2966	1	3	0.902	0.661	1	5	1.895	0.2966	1	3	1.515	0.661	1	5	1.087	0.2966	1	3
B6TJ57	Zm00001d025644	NA	NA	NA	NA	1.028	0.1801	5	5	NA	NA	NA	NA	1.099	0.1801	5	5	0.937	0.1452	4	4	0.801	0.1452	4	4	0.984	0.2419	7	8	NA	NA	NA	NA	0.861	0.2419	7	8	0.929	0.1801	5	5	0.733	0.2419	7	8	1.044	0.1263	4	4
B6TJ78	Zm00001d039535	0.944	0.2662	9	9	0.922	0.2638	9	9	0.869	0.2662	9	9	1.22	0.2638	9	9	0.735	0.3669	13	13	1.123	0.3669	13	13	1.128	0.235	9	9	1.274	0.2662	9	9	1.379	0.235	9	9	1.129	0.2638	9	9	1.543	0.235	9	9	1.097	0.2278	8	8
B6TJ90	Zm00001d002546	0.963	0.5137	2	11	1.005	0.5137	2	11	1.116	0.5137	2	11	1.215	0.5137	2	11	0.915	0.4645	2	8	1.52	0.4645	2	8	NA	NA	NA	NA	1.005	0.5137	2	11	NA	NA	NA	NA	1.178	0.5137	2	11	NA	NA	NA	NA	0.968	0.4754	2	10
B6TJA9	Zm00001d034635	0.648	0.5801	2	9	NA	NA	NA	NA	1.003	0.5801	2	9	NA	NA	NA	NA	NA	NA	NA	NA	NA	NA	NA	NA	NA	NA	NA	NA	1.293	0.5801	2	9	NA	NA	NA	NA	NA	NA	NA	NA	NA	NA	NA	NA	1.372	0.2208	4	4
B6TJB0	Zm00001d004392	0.964	0.2582	6	6	0.971	0.2459	4	4	1.063	0.2582	6	6	1.219	0.2459	4	4	1.193	0.2131	6	6	1.177	0.2131	6	6	0.836	0.3197	9	9	0.844	0.2582	6	6	0.934	0.3197	9	9	1	0.2459	4	4	1.014	0.3197	9	9	1.01	0.2582	5	5
B6TJC5	Zm00001d048529	1.189	0.1454	4	4	1.198	0.1103	3	3	0.994	0.1454	4	4	1.213	0.1103	3	3	1.001	0.1429	5	5	1.13	0.1429	5	5	0.836	0.1128	3	3	1.184	0.1454	4	4	0.919	0.1128	3	3	0.938	0.1103	3	3	1.045	0.1128	3	3	1.145	0.1003	3	3
B6TJE8	Zm00001d018870	0.784	0.2812	12	12	0.772	0.4246	17	17	0.783	0.2812	12	12	0.66	0.4246	17	17	NA	NA	NA	NA	NA	NA	NA	NA	1.162	0.3147	15	15	0.791	0.2812	12	12	0.874	0.3147	15	15	0.646	0.4246	17	17	0.708	0.3147	15	15	1.056	0.2197	10	10
B6TJH7	Zm00001d041407	1.035	0.1065	3	3	0.899	0.0903	3	3	1.043	0.1065	3	3	1.204	0.0903	3	3	1.122	0.071	2	2	1.187	0.071	2	2	0.972	0.1065	3	3	1.021	0.1065	3	3	1.028	0.1065	3	3	1.034	0.0903	3	3	0.982	0.1065	3	3	1.098	0.0258	1	1
B6TJM1	Zm00001d008244	1.022	0.3425	9	9	NA	NA	NA	NA	0.971	0.3425	9	9	NA	NA	NA	NA	0.897	0.3342	10	10	1.033	0.3342	10	10	0.921	0.3616	2	10	1.037	0.3425	9	9	0.984	0.3616	2	10	NA	NA	NA	NA	1.086	0.3616	2	10	NA	NA	NA	NA
B6TJY4	Zm00001d040670	1.449	0.2887	10	10	1.638	0.262	8	8	1.432	0.2887	10	10	1.172	0.262	8	8	1.635	0.3155	12	12	1.487	0.3155	12	12	1.19	0.3136	11	11	1.025	0.2887	10	10	0.737	0.3136	11	11	1.954	0.262	8	8	1.153	0.3136	11	11	0.737	0.2333	8	8
B6TK17	Zm00001d015921	1.016	0.4393	10	10	0.899	0.4644	11	11	0.862	0.4393	10	10	0.734	0.4644	11	11	0.79	0.5481	13	13	0.712	0.5481	13	13	1.06	0.6527	18	18	1.007	0.4393	10	10	1.051	0.6527	18	18	1.08	0.4644	11	11	0.977	0.6527	18	18	1.125	0.4895	12	12
B6TK54	Zm00001d034032	1.131	0.0477	1	1	0.921	0.0477	1	1	0.983	0.0477	1	1	1.018	0.0477	1	1	1.079	0.0754	2	2	1.296	0.0754	2	2	NA	NA	NA	NA	1.128	0.0477	1	1	NA	NA	NA	NA	0.912	0.0477	1	1	NA	NA	NA	NA	NA	NA	NA	NA
B6TKB3	Zm00001d032383	1.101	0.1696	3	4	1.079	0.2354	4	5	1.441	0.1696	3	4	1.317	0.2354	4	5	1.078	0.0962	3	3	1.098	0.0962	3	3	1.014	0.0962	3	3	0.988	0.1696	3	4	1.204	0.0962	3	3	1.091	0.2354	4	5	0.934	0.0962	3	3	1.074	0.0962	2	3
B6TKC5	Zm00001d009774	1.154	0.2815	3	8	1.196	0.2815	8	8	1.009	0.2815	3	8	1.054	0.2815	8	8	1.188	0.2521	2	6	0.68	0.2521	2	6	1.089	0.2731	1	7	0.995	0.2815	3	8	0.915	0.2731	1	7	1.541	0.2815	8	8	1.09	0.2731	1	7	0.453	0.3109	2	7
B6TKH5	Zm00001d008284	0.86	0.3449	8	8	0.947	0.2683	7	7	0.887	0.3449	8	8	0.892	0.2683	7	7	0.911	0.1847	5	5	0.931	0.1847	5	5	1.138	0.2439	7	7	1.03	0.3449	8	8	1.007	0.2439	7	7	0.986	0.2683	7	7	1.069	0.2439	7	7	0.858	0.1429	4	4
B6TKH9	Zm00001d002384	0.819	0.4253	8	8	0.727	0.3891	7	7	0.884	0.4253	8	8	0.771	0.3891	7	7	1.585	0.4253	8	8	1.205	0.4253	8	8	1.148	0.3484	7	7	0.758	0.4253	8	8	0.996	0.3484	7	7	0.789	0.3891	7	7	1.387	0.3484	7	7	1.132	0.362	7	7
B6TKI9	Zm00001d024158	0.925	0.0962	2	2	NA	NA	NA	NA	0.817	0.0962	2	2	NA	NA	NA	NA	0.673	0.0321	1	1	0.826	0.0321	1	1	1.032	0.1633	4	4	0.764	0.0962	2	2	0.864	0.1633	4	4	NA	NA	NA	NA	1.108	0.1633	4	4	1.158	0.0437	1	1
B6TKL2	Zm00001d045665	0.893	0.3086	1	7	0.902	0.3284	1	8	0.931	0.3086	1	7	1.037	0.3284	1	8	NA	NA	NA	NA	NA	NA	NA	NA	NA	NA	NA	NA	0.84	0.3086	1	7	NA	NA	NA	NA	1.182	0.3284	1	8	NA	NA	NA	NA	1.798	0.1951	2	5
B6TKL9	Zm00001d006663	1.979	0.4538	1	6	0.99	0.4538	1	6	0.804	0.4538	1	6	1.519	0.4538	1	6	1.273	0.2885	2	5	1.404	0.2885	2	5	1.058	0.2885	2	5	1.109	0.4538	1	6	0.914	0.2885	2	5	1.292	0.4538	1	6	1.053	0.2885	2	5	1.223	0.3346	3	6
B6TKY3	Zm00001d052056	0.868	0.1927	8	8	0.98	0.2477	11	11	0.969	0.1927	8	8	0.944	0.2477	11	11	0.971	0.2477	11	11	1.027	0.2477	11	11	1.053	0.3046	13	13	0.963	0.1927	8	8	1.138	0.3046	13	13	0.932	0.2477	11	11	1.049	0.3046	13	13	1.115	0.2037	10	10
B6TL24	Zm00001d008993	0.813	0.473	9	9	0.888	0.3492	8	8	0.832	0.473	9	9	0.969	0.3492	8	8	0.979	0.3492	9	9	0.995	0.3492	9	9	0.794	0.2032	7	7	0.889	0.473	9	9	0.777	0.2032	7	7	0.821	0.3492	8	8	0.931	0.2032	7	7	0.981	0.1714	6	6
B6TL41	Zm00001d017608	1	0.2311	1	3	1.03	0.2311	1	3	0.843	0.2311	1	3	1.112	0.2311	1	3	1.191	0.3244	2	6	0.815	0.3244	2	6	1.249	0.2889	2	5	0.991	0.2311	1	3	0.882	0.2889	2	5	1.269	0.2311	1	3	0.963	0.2889	2	5	1.009	0.3467	2	5
B6TL67	Zm00001d039653	0.777	0.0343	1	1	0.939	0.0343	1	1	0.77	0.0343	1	1	0.865	0.0343	1	1	1.185	0.176	4	4	1.069	0.176	4	4	NA	NA	NA	NA	0.934	0.0343	1	1	NA	NA	NA	NA	1.03	0.0343	1	1	NA	NA	NA	NA	NA	NA	NA	NA
B6TL91	Zm00001d054107	0.975	0.3108	10	10	0.967	0.2707	10	10	0.883	0.3108	10	10	0.887	0.2707	10	10	1.031	0.2682	13	13	1.056	0.2682	13	13	1.056	0.2682	13	13	0.965	0.3108	10	10	0.905	0.2682	13	13	1.285	0.2707	10	10	1.006	0.2682	13	13	1.03	0.2155	8	8
B6TLA2	Zm00001d017823	0.872	0.2387	3	4	1.019	0.2961	4	5	0.916	0.2387	3	4	1.005	0.2961	4	5	1.391	0.0997	2	3	1.159	0.0997	2	3	1.063	0.3595	5	6	1.051	0.2387	3	4	0.868	0.3595	5	6	1.003	0.2961	4	5	1.035	0.3595	5	6	1.295	0.2024	2	3
B6TLK7	Zm00001d034739	1.247	0.3723	5	6	1.322	0.4026	7	7	1.3	0.3723	5	6	1.325	0.4026	7	7	1.179	0.2597	2	6	1.121	0.2597	2	6	1.111	0.2294	2	5	0.991	0.3723	5	6	1.355	0.2294	2	5	1.266	0.4026	7	7	1.184	0.2294	2	5	1.036	0.2294	3	5
B6TLL9	Zm00001d050258	1.975	0.082	1	1	1.151	0.1367	2	2	1.238	0.082	1	1	1.104	0.1367	2	2	1.155	0.1367	2	2	0.887	0.1367	2	2	NA	NA	NA	NA	1.389	0.082	1	1	NA	NA	NA	NA	1.051	0.1367	2	2	NA	NA	NA	NA	1.361	0.1094	1	2
B6TLM3	Zm00001d017187	0.984	0.3201	3	9	1.058	0.3841	4	8	1.173	0.3201	3	9	1.363	0.3841	4	8	NA	NA	NA	NA	NA	NA	NA	NA	0.859	0.2896	1	10	1.059	0.3201	3	9	0.796	0.2896	1	10	0.914	0.3841	4	8	1.525	0.2896	1	10	1.554	0.2378	2	7
B6TLM5	Zm00001d043789	0.884	0.2974	6	6	0.721	0.3793	9	9	1.122	0.2974	6	6	1.042	0.3793	9	9	0.664	0.1121	2	3	1.182	0.1121	2	3	0.784	0.1983	3	4	0.89	0.2974	6	6	0.956	0.1983	3	4	0.833	0.3793	9	9	0.577	0.1983	3	4	1.254	0.0733	2	2
B6TLW2	Zm00001d023833	1.049	0.4775	10	10	1.005	0.455	9	9	0.917	0.4775	10	10	0.87	0.455	9	9	1.003	0.3243	9	9	0.868	0.3243	9	9	1.079	0.2793	7	7	0.807	0.4775	10	10	0.521	0.2793	7	7	0.949	0.455	9	9	0.886	0.2793	7	7	0.824	0.3423	8	8
B6TLX0	Zm00001d037663	0.775	0.3535	3	3	0.914	0.3535	3	3	0.923	0.3535	3	3	1.05	0.3535	3	3	0.499	0.4949	4	4	0.604	0.4949	4	4	0.721	0.5152	1	5	0.793	0.3535	3	3	0.797	0.5152	1	5	1.023	0.3535	3	3	0.605	0.5152	1	5	0.832	0.4141	4	4
B6TLX2	Zm00001d015431	0.96	0.2198	2	2	0.913	0.2967	3	3	0.933	0.2198	2	2	1.011	0.2967	3	3	0.835	0.3626	4	4	0.933	0.3626	4	4	0.947	0.2857	3	3	0.965	0.2198	2	2	1.09	0.2857	3	3	1.354	0.2967	3	3	1.045	0.2857	3	3	0.909	0.2967	3	3
B6TLY8	Zm00001d053983	0.917	0.5226	3	13	0.917	0.5226	3	13	0.982	0.5226	3	13	0.782	0.5226	3	13	NA	NA	NA	NA	NA	NA	NA	NA	NA	NA	NA	NA	1.08	0.5226	3	13	NA	NA	NA	NA	1.292	0.5226	3	13	NA	NA	NA	NA	NA	NA	NA	NA
B6TM55	Zm00001d047757	0.818	0.576	1	14	0.742	0.644	1	16	0.7	0.576	1	14	0.906	0.644	1	16	1.412	0.66	2	14	0.855	0.66	2	14	0.829	0.66	1	14	0.557	0.576	1	14	0.948	0.66	1	14	0.824	0.644	1	16	0.461	0.66	1	14	1.436	0.588	1	13
B6TM74	Zm00001d011993	1.421	0.2056	3	3	1.537	0.2556	4	4	1.418	0.2056	3	3	1.165	0.2556	4	4	1.387	0.2278	4	4	1.536	0.2278	4	4	1.053	0.2278	4	4	1.509	0.2056	3	3	1.876	0.2278	4	4	0.915	0.2556	4	4	1.546	0.2278	4	4	0.55	0.1556	2	2
B6TMB2	Zm00001d040766	0.851	0.267	6	9	0.929	0.2752	5	8	0.783	0.267	6	9	0.887	0.2752	5	8	0.974	0.2725	4	7	1.198	0.2725	4	7	1.176	0.3787	7	10	0.874	0.267	6	9	1.051	0.3787	7	10	0.869	0.2752	5	8	1.112	0.3787	7	10	0.523	0.1853	4	6
B6TMF0	Zm00001d043175	NA	NA	NA	NA	NA	NA	NA	NA	NA	NA	NA	NA	NA	NA	NA	NA	0.541	0.3704	2	4	0.158	0.3704	2	4	0.772	0.2519	2	3	NA	NA	NA	NA	0.864	0.2519	2	3	NA	NA	NA	NA	0.713	0.2519	2	3	0.54	0.4815	3	5
B6TMF3	Zm00001d003457	1.102	0.2647	4	4	1.171	0.2206	3	3	1.145	0.2647	4	4	1.581	0.2206	3	3	1.522	0.1765	3	3	1.355	0.1765	3	3	0.979	0.2647	4	4	1.17	0.2647	4	4	1.02	0.2647	4	4	1.155	0.2206	3	3	0.848	0.2647	4	4	1.482	0.1324	1	2
B6TMI9	Zm00001d045845	0.985	0.0901	2	3	0.711	0.0691	1	2	0.811	0.0901	2	3	0.937	0.0691	1	2	0.471	0.0751	1	2	0.878	0.0751	1	2	NA	NA	NA	NA	0.839	0.0901	2	3	NA	NA	NA	NA	0.685	0.0691	1	2	NA	NA	NA	NA	1.803	0.0751	1	2
B6TMN2	Zm00001d024966	0.981	0.3933	8	8	NA	NA	NA	NA	0.846	0.3933	8	8	NA	NA	NA	NA	NA	NA	NA	NA	NA	NA	NA	NA	1.215	0.4944	10	10	0.894	0.3933	8	8	0.83	0.4944	10	10	NA	NA	NA	NA	1.073	0.4944	10	10	1.027	0.2809	5	5
B6TMU3	Zm00001d035052	0.848	0.5175	5	5	0.906	0.4056	5	5	0.737	0.5175	5	5	0.939	0.4056	5	5	1.606	0.3566	4	4	1.174	0.3566	4	4	2.341	0.2098	3	3	0.783	0.5175	5	5	1.775	0.2098	3	3	1.037	0.4056	5	5	3.773	0.2098	3	3	NA	NA	NA	NA
B6TMV9	Zm00001d001900	0.946	0.0693	2	2	0.769	0.0346	1	1	1.145	0.0693	2	2	1.025	0.0346	1	1	0.778	0.0823	3	3	1.107	0.0823	3	3	0.774	0.0693	2	2	0.853	0.0693	2	2	0.995	0.0693	2	2	0.818	0.0346	1	1	1.33	0.0693	2	2	NA	NA	NA	NA
B6TN41	Zm00001d014883	1.011	0.3274	4	5	0.987	0.3274	5	5	0.972	0.3274	4	5	1.061	0.3274	5	5	0.826	0.3869	6	6	0.941	0.3869	6	6	0.819	0.494	7	7	0.94	0.3274	4	5	0.752	0.494	7	7	1.026	0.3274	5	5	0.866	0.494	7	7	0.951	0.3571	6	6
B6TN48	Zm00001d043490	1.384	0.1432	3	3	1.133	0.1432	3	3	1.082	0.1432	3	3	1.179	0.1432	3	3	1.189	0.1719	5	5	1.44	0.1719	5	5	1.416	0.151	4	4	1.01	0.1432	3	3	1.051	0.151	4	4	1.156	0.1432	3	3	0.986	0.151	4	4	1.301	0.0521	1	1
B6TNC0	Zm00001d021126	0.85	0.1858	3	5	1.034	0.192	2	5	0.819	0.1858	3	5	0.883	0.192	2	5	0.936	0.2755	4	7	0.892	0.2755	4	7	1.119	0.2601	6	8	0.924	0.1858	3	5	1.034	0.2601	6	8	1.085	0.192	2	5	0.961	0.2601	6	8	NA	NA	NA	NA
B6TNC1	Zm00001d002775	0.895	0.1308	4	4	0.993	0.097	3	3	0.963	0.1308	4	4	0.968	0.097	3	3	0.958	0.2236	9	9	1.082	0.2236	9	9	0.597	0.2173	8	8	0.969	0.1308	4	4	1.039	0.2173	8	8	0.651	0.097	3	3	1.2	0.2173	8	8	0.964	0.0949	3	3
B6TNF1	Zm00001d003857	1.365	0.2434	2	12	1.208	0.2191	4	12	1.066	0.2434	2	12	1.131	0.2191	4	12	1.079	0.2772	4	14	1.163	0.2772	4	14	1.336	0.2509	3	12	1.448	0.2434	2	12	1.432	0.2509	3	12	0.916	0.2191	4	12	0.936	0.2509	3	12	0.888	0.1236	2	7
B6TNI1	Zm00001d021332	1.068	0.0472	1	1	0.984	0.0472	1	1	0.911	0.0472	1	1	0.779	0.0472	1	1	1.447	0.0472	1	1	1.319	0.0472	1	1	NA	NA	NA	NA	1.338	0.0472	1	1	NA	NA	NA	NA	1.055	0.0472	1	1	NA	NA	NA	NA	1.111	0.0472	1	1
B6TNK2	Zm00001d051664	NA	NA	NA	NA	0.943	0.0562	1	1	NA	NA	NA	NA	1.217	0.0562	1	1	1.144	0.0983	3	3	1.16	0.0983	3	3	0.898	0.0899	3	3	NA	NA	NA	NA	0.884	0.0899	3	3	1.293	0.0562	1	1	1.071	0.0899	3	3	NA	NA	NA	NA
B6TNK9	Zm00001d011658	NA	NA	NA	NA	0.844	0.1366	2	2	NA	NA	NA	NA	0.978	0.1366	2	2	0.861	0.161	2	2	0.662	0.161	2	2	0.791	0.161	2	2	NA	NA	NA	NA	0.965	0.161	2	2	1.011	0.1366	2	2	0.86	0.161	2	2	NA	NA	NA	NA
B6TNR8	Zm00001d019147	0.601	0.5484	4	16	0.749	0.5484	4	16	0.623	0.5484	4	16	0.701	0.5484	4	16	0.999	0.4803	5	14	1.311	0.4803	5	14	0.999	0.4229	4	10	0.797	0.5484	4	16	1.434	0.4229	4	10	0.911	0.5484	4	16	1.205	0.4229	4	10	0.726	0.5735	7	17
B6TNS8	Zm00001d038052	0.946	0.0893	2	2	0.975	0.0893	2	2	0.967	0.0893	2	2	1.057	0.0893	2	2	1.266	0.1429	3	3	0.986	0.1429	3	3	1.012	0.244	4	4	1.079	0.0893	2	2	0.8	0.244	4	4	0.983	0.0893	2	2	0.814	0.244	4	4	0.938	0.0893	2	2
B6TNT5	Zm00001d003271	NA	NA	NA	NA	NA	NA	NA	NA	NA	NA	NA	NA	NA	NA	NA	NA	0.907	0.2054	2	3	1.184	0.2054	2	3	0.954	0.1297	1	2	NA	NA	NA	NA	0.889	0.1297	1	2	NA	NA	NA	NA	1.094	0.1297	1	2	NA	NA	NA	NA
B6TNU0	Zm00001d006613	0.761	0.1142	1	5	NA	NA	NA	NA	0.859	0.1142	1	5	NA	NA	NA	NA	1.466	0.2328	1	8	1.279	0.2328	1	8	1.013	0.2909	2	12	0.882	0.1142	1	5	0.986	0.2909	2	12	NA	NA	NA	NA	1.016	0.2909	2	12	1.055	0.1509	4	4
B6TNV8	Zm00001d030688	0.856	0.5201	11	11	0.996	0.5201	11	11	0.789	0.5201	11	11	0.725	0.5201	11	11	0.855	0.2747	5	5	0.789	0.2747	5	5	1.017	0.2418	5	5	1.017	0.5201	11	11	1.167	0.2418	5	5	0.831	0.5201	11	11	1.04	0.2418	5	5	0.838	0.3516	7	7
B6TNW8	Zm00001d032804	0.915	0.209	4	4	0.842	0.1692	3	3	0.924	0.209	4	4	0.703	0.1692	3	3	1.097	0.1443	3	3	0.751	0.1443	3	3	1.091	0.2189	4	4	0.919	0.209	4	4	0.839	0.2189	4	4	1.005	0.1692	3	3	0.92	0.2189	4	4	NA	NA	NA	NA
B6TNX7	Zm00001d053994	0.899	0.2419	2	5	1.131	0.3069	2	6	1.088	0.2419	2	5	1.073	0.3069	2	6	2.289	0.3032	1	6	0.506	0.3032	1	6	0.344	0.3032	1	6	0.762	0.2419	2	5	1.875	0.3032	1	6	1.151	0.3069	2	6	1.206	0.3032	1	6	2.604	0.2816	1	5
B6TNZ3	Zm00001d028309	1.02	0.2823	4	4	1.1	0.2584	4	4	0.903	0.2823	4	4	0.996	0.2584	4	4	1.013	0.2344	3	3	1.037	0.2344	3	3	1.069	0.2344	3	3	0.964	0.2823	4	4	1.007	0.2344	3	3	1.072	0.2584	4	4	0.933	0.2344	3	3	NA	NA	NA	NA
B6TP02	Zm00001d017869	0.764	0.2731	8	8	0.805	0.2301	7	7	0.82	0.2731	8	8	0.86	0.2301	7	7	NA	NA	NA	NA	NA	NA	NA	NA	0.976	0.2129	1	7	0.911	0.2731	8	8	0.905	0.2129	1	7	0.86	0.2301	7	7	0.935	0.2129	1	7	NA	NA	NA	NA
B6TP19	Zm00001d045893	0.755	0.2609	4	4	1.466	0.2174	3	3	0.836	0.2609	4	4	0.972	0.2174	3	3	0.602	0.5435	8	8	0.721	0.5435	8	8	0.851	0.6232	8	8	1.19	0.2609	4	4	0.876	0.6232	8	8	1.264	0.2174	3	3	0.804	0.6232	8	8	0.555	0.4565	5	5
B6TP21	Zm00001d013455	1.152	0.4545	1	7	0.514	0.415	1	6	1.12	0.4545	1	7	1.542	0.415	1	6	1.863	0.3715	1	6	0.699	0.3715	1	6	0.647	0.3123	1	5	0.705	0.4545	1	7	0.732	0.3123	1	5	1.913	0.415	1	6	6.313	0.3123	1	5	NA	NA	NA	NA
B6TP36	Zm00001d025619	NA	NA	NA	NA	0.891	0.4577	8	8	NA	NA	NA	NA	0.87	0.4577	8	8	NA	NA	NA	NA	NA	NA	NA	NA	NA	NA	NA	NA	NA	NA	NA	NA	NA	NA	NA	NA	0.891	0.4577	8	8	NA	NA	NA	NA	1.126	0.1197	2	2
B6TPA4	Zm00001d038755	0.961	0.2107	4	4	0.922	0.1074	2	2	1.251	0.2107	4	4	1.094	0.1074	2	2	0.724	0.2066	4	5	0.899	0.2066	4	5	0.879	0.1446	3	3	1.052	0.2107	4	4	0.737	0.1446	3	3	0.863	0.1074	2	2	0.832	0.1446	3	3	NA	NA	NA	NA
B6TPB1	Zm00001d053342	1.392	0.2945	3	3	1.501	0.2945	3	3	1.546	0.2945	3	3	1.398	0.2945	3	3	1.369	0.3497	4	4	1.168	0.3497	4	4	1.261	0.3497	4	4	1.275	0.2945	3	3	1.166	0.3497	4	4	1.356	0.2945	3	3	0.831	0.3497	4	4	0.76	0.2945	3	3
B6TPG2	Zm00001d008594	1.175	0.3631	3	6	0.97	0.4204	3	8	1.175	0.3631	3	6	1.243	0.4204	3	8	0.556	0.3758	7	8	0.974	0.3758	7	8	0.698	0.2484	6	6	1.229	0.3631	3	6	1.34	0.2484	6	6	0.774	0.4204	3	8	0.852	0.2484	6	6	0.783	0.1847	1	4
B6TPI3	Zm00001d037429	1.036	0.1682	2	3	1.254	0.1922	2	3	0.884	0.1682	2	3	1.241	0.1922	2	3	0.841	0.0841	1	2	1.318	0.0841	1	2	0.791	0.3453	5	6	0.803	0.1682	2	3	0.994	0.3453	5	6	1.05	0.1922	2	3	1.06	0.3453	5	6	1.107	0.1141	1	2
B6TPP7	Zm00001d038904	1.002	0.1245	1	4	1.047	0.2433	5	11	1.424	0.1245	1	4	1.05	0.2433	5	11	0.904	0.2778	8	11	0.943	0.2778	8	11	0.974	0.2816	9	14	1.108	0.1245	1	4	0.948	0.2816	9	14	1.045	0.2433	5	11	0.971	0.2816	9	14	0.777	0.1935	4	7
B6TQ06	Zm00001d002258	0.942	0.5183	16	16	0.856	0.4694	17	17	0.895	0.5183	16	16	0.908	0.4694	17	17	0.716	0.5428	19	19	0.96	0.5428	19	19	0.89	0.4817	17	17	1.102	0.5183	16	16	0.944	0.4817	17	17	0.925	0.4694	17	17	0.982	0.4817	17	17	0.897	0.4988	16	16
B6TQ08	Zm00001d013410	0.953	0.5597	3	17	0.989	0.5597	3	17	0.864	0.5597	3	17	0.969	0.5597	3	17	1.078	0.6154	2	18	0.836	0.6154	2	18	1.041	0.6419	3	21	0.948	0.5597	3	17	1.029	0.6419	3	21	0.848	0.5597	3	17	1.028	0.6419	3	21	0.82	0.5889	2	19
B6TQ98	Zm00001d044939	0.536	0.6803	8	8	0.646	0.3934	7	7	0.673	0.6803	8	8	0.646	0.3934	7	7	0.384	0.5164	9	9	0.755	0.5164	9	9	1.232	0.4344	7	7	0.775	0.6803	8	8	1.287	0.4344	7	7	0.79	0.3934	7	7	0.929	0.4344	7	7	0.87	0.3033	4	4
B6TQC0	Zm00001d011349	0.944	0.1916	2	6	1.255	0.1963	1	6	0.796	0.1916	2	6	1.477	0.1963	1	6	0.942	0.2033	1	8	0.9	0.2033	1	8	0.831	0.215	2	8	0.855	0.1916	2	6	1.263	0.215	2	8	0.483	0.1963	1	6	1.408	0.215	2	8	NA	NA	NA	NA
B6TQC5	Zm00001d025062	NA	NA	NA	NA	NA	NA	NA	NA	NA	NA	NA	NA	NA	NA	NA	NA	0.667	0.1855	2	2	1.208	0.1855	2	2	0.921	0.1855	2	2	NA	NA	NA	NA	0.849	0.1855	2	2	NA	NA	NA	NA	0.893	0.1855	2	2	0.984	0.1855	2	2
B6TQH7	Zm00001d033317	NA	NA	NA	NA	1.245	0.1824	1	2	NA	NA	NA	NA	1.419	0.1824	1	2	NA	NA	NA	NA	NA	NA	NA	NA	NA	NA	NA	NA	NA	NA	NA	NA	NA	NA	NA	NA	6.201	0.1824	1	2	NA	NA	NA	NA	NA	NA	NA	NA
B6TQI8	Zm00001d004753	1.18	0.3191	2	3	1.325	0.1277	2	2	1.173	0.3191	2	3	1.06	0.1277	2	2	0.647	0.1702	2	3	0.766	0.1702	2	3	NA	NA	NA	NA	1.022	0.3191	2	3	NA	NA	NA	NA	1.295	0.1277	2	2	NA	NA	NA	NA	0.954	0.0638	1	1
B6TQK0	Zm00001d011073	NA	NA	NA	NA	0.886	0.1045	1	1	NA	NA	NA	NA	0.802	0.1045	1	1	0.777	0.097	1	1	1.193	0.097	1	1	0.924	0.097	1	1	NA	NA	NA	NA	1.59	0.097	1	1	0.992	0.1045	1	1	1.649	0.097	1	1	0.938	0.2239	2	2
B6TQK1	Zm00001d047396	0.834	0.0687	1	1	NA	NA	NA	NA	0.963	0.0687	1	1	NA	NA	NA	NA	0.881	0.1527	2	2	1.3	0.1527	2	2	0.963	0.1221	2	2	1.15	0.0687	1	1	1.101	0.1221	2	2	NA	NA	NA	NA	0.828	0.1221	2	2	NA	NA	NA	NA
B6TQK9	Zm00001d029707	0.646	0.1623	1	4	0.387	0.1886	1	5	0.406	0.1623	1	4	0.32	0.1886	1	5	0.972	0.1272	3	3	0.872	0.1272	3	3	0.654	0.0307	1	1	0.402	0.1623	1	4	1.345	0.0307	1	1	0.72	0.1886	1	5	0.426	0.0307	1	1	NA	NA	NA	NA
B6TQU0	Zm00001d034857	0.905	0.2907	1	4	1.176	0.1977	3	3	0.769	0.2907	1	4	0.974	0.1977	3	3	0.757	0.186	3	3	0.798	0.186	3	3	1.071	0.2907	4	4	1.33	0.2907	1	4	0.895	0.2907	4	4	0.743	0.1977	3	3	0.993	0.2907	4	4	0.795	0.2907	4	4
B6TQW0	Zm00001d045085	NA	NA	NA	NA	0.903	0.1519	6	6	NA	NA	NA	NA	1.117	0.1519	6	6	1.229	0.1287	5	5	1.142	0.1287	5	5	1.115	0.1835	7	7	NA	NA	NA	NA	1.145	0.1835	7	7	1.178	0.1519	6	6	1.004	0.1835	7	7	NA	NA	NA	NA
B6TQZ0	Zm00001d036985	1.124	0.2835	1	4	1.158	0.2835	1	4	1.081	0.2835	1	4	1.098	0.2835	1	4	0.74	0.3386	1	4	1.165	0.3386	1	4	NA	NA	NA	NA	1.299	0.2835	1	4	NA	NA	NA	NA	0.729	0.2835	1	4	NA	NA	NA	NA	0.756	0.2835	1	4
B6TR82	Zm00001d010871	1.251	0.5	3	9	1.074	0.5	3	9	1.123	0.5	3	9	1.259	0.5	3	9	1.8	0.47	1	8	1.42	0.47	1	8	1.86	0.47	1	8	0.671	0.5	3	9	1.214	0.47	1	8	1.24	0.5	3	9	1.124	0.47	1	8	0.968	0.5	3	9
B6TR84	Zm00001d023734	0.773	0.0316	1	1	0.943	0.0316	1	1	0.69	0.0316	1	1	0.716	0.0316	1	1	0.894	0.2055	3	3	0.828	0.2055	3	3	1.126	0.1542	3	3	0.823	0.0316	1	1	0.912	0.1542	3	3	1.064	0.0316	1	1	1.119	0.1542	3	3	NA	NA	NA	NA
B6TR92	Zm00001d002704	NA	NA	NA	NA	0.54	0.2321	5	5	NA	NA	NA	NA	0.605	0.2321	5	5	0.955	0.4583	2	6	0.434	0.4583	2	6	0.678	0.381	1	5	NA	NA	NA	NA	0.753	0.381	1	5	0.942	0.2321	5	5	0.819	0.381	1	5	0.702	0.1726	3	3
B6TRA3	Zm00001d030010	1.227	0.1121	2	2	1.405	0.0603	1	1	1.35	0.1121	2	2	1.237	0.0603	1	1	1.215	0.1422	3	3	1.297	0.1422	3	3	1.135	0.1293	3	3	1.172	0.1121	2	2	1.297	0.1293	3	3	1.109	0.0603	1	1	1.003	0.1293	3	3	0.289	0.0603	1	1
B6TRE2	Zm00001d039852	NA	NA	NA	NA	1.172	0.0846	2	2	NA	NA	NA	NA	1.072	0.0846	2	2	1.064	0.0512	2	2	0.911	0.0512	2	2	1.297	0.0735	2	3	NA	NA	NA	NA	1.469	0.0735	2	3	1.304	0.0846	2	2	1.575	0.0735	2	3	1.572	0.0824	3	3
B6TRH4	Zm00001d027367	1.078	0.1148	3	3	0.707	0.1964	4	4	0.717	0.1148	3	3	0.665	0.1964	4	4	1.117	0.1837	5	5	1.054	0.1837	5	5	0.942	0.2781	8	8	0.995	0.1148	3	3	0.81	0.2781	8	8	0.849	0.1964	4	4	0.574	0.2781	8	8	1.543	0.1633	4	4
B6TRR5	Zm00001d045965	0.866	0.0957	4	4	1.035	0.1862	7	7	0.822	0.0957	4	4	1.208	0.1862	7	7	1.023	0.3723	13	13	0.827	0.3723	13	13	0.926	0.3537	11	11	1.018	0.0957	4	4	0.727	0.3537	11	11	0.92	0.1862	7	7	0.804	0.3537	11	11	0.942	0.2128	7	7
B6TRV0	Zm00001d032531	1.464	0.3814	3	6	1.559	0.3763	2	5	1.277	0.3814	3	6	1.727	0.3763	2	5	0.843	0.1031	1	2	0.801	0.1031	1	2	0.792	0.2732	3	5	1.823	0.3814	3	6	1.112	0.2732	3	5	1.92	0.3763	2	5	0.695	0.2732	3	5	3.239	0.0567	1	1
B6TRV3	Zm00001d005238	NA	NA	NA	NA	1.008	0.1422	3	4	NA	NA	NA	NA	0.929	0.1422	3	4	0.951	0.2041	6	6	0.938	0.2041	6	6	0.863	0.2362	7	7	NA	NA	NA	NA	1.164	0.2362	7	7	0.801	0.1422	3	4	0.912	0.2362	7	7	1.143	0.0619	2	2
B6TRV8	Zm00001d004676	NA	NA	NA	NA	0.905	0.1217	1	4	NA	NA	NA	NA	0.789	0.1217	1	4	1.201	0.292	3	10	0.977	0.292	3	10	1.261	0.382	3	13	NA	NA	NA	NA	1.282	0.382	3	13	0.94	0.1217	1	4	1.078	0.382	3	13	1.054	0.2092	2	7
B6TRZ5	Zm00001d017330	0.989	0.2914	3	6	0.868	0.2914	3	6	0.951	0.2914	3	6	0.927	0.2914	3	6	1.171	0.3079	4	7	0.846	0.3079	4	7	0.841	0.1854	2	5	0.872	0.2914	3	6	0.803	0.1854	2	5	0.89	0.2914	3	6	1.006	0.1854	2	5	0.964	0.298	6	6
B6TS21	Zm00001d051129	0.957	0.41	3	14	1.047	0.5166	3	21	0.91	0.41	3	14	0.951	0.5166	3	21	0.939	0.455	4	16	0.922	0.455	4	16	1.127	0.5166	5	19	1.089	0.41	3	14	1.082	0.5166	5	19	1	0.5166	3	21	0.91	0.5166	5	19	1.057	0.5095	4	18
B6TS22	Zm00001d048625	1.094	0.0791	2	2	0.682	0.1497	4	4	0.905	0.0791	2	2	0.822	0.1497	4	4	NA	NA	NA	NA	NA	NA	NA	NA	0.431	0.1045	2	3	0.569	0.0791	2	2	1.122	0.1045	2	3	0.762	0.1497	4	4	0.844	0.1045	2	3	1.968	0.0565	2	2
B6TS38	Zm00001d052482	0.897	0.1369	3	3	1.195	0.1027	2	2	0.8	0.1369	3	3	1.241	0.1027	2	2	1.103	0.1977	2	4	1.266	0.1977	2	4	1.246	0.0722	1	2	1.009	0.1369	3	3	0.699	0.0722	1	2	1.624	0.1027	2	2	1.08	0.0722	1	2	0.87	0.1027	2	2
B6TSB3	Zm00001d003252	1.221	0.1381	2	6	NA	NA	NA	NA	1.164	0.1381	2	6	NA	NA	NA	NA	1.289	0.217	4	11	1.002	0.217	4	11	0.978	0.2091	3	10	1.154	0.1381	2	6	0.981	0.2091	3	10	NA	NA	NA	NA	0.971	0.2091	3	10	NA	NA	NA	NA
B6TSC0	Zm00001d051458	0.965	0.2301	1	3	0.883	0.2301	1	3	0.909	0.2301	1	3	0.917	0.2301	1	3	1.278	0.323	2	6	1.182	0.323	2	6	1.69	0.2124	1	4	0.955	0.2301	1	3	1.423	0.2124	1	4	0.99	0.2301	1	3	1.117	0.2124	1	4	1.225	0.2655	1	4
B6TSG4	Zm00001d048441	0.821	0.0943	2	2	NA	NA	NA	NA	1.133	0.0943	2	2	NA	NA	NA	NA	NA	NA	NA	NA	NA	NA	NA	NA	NA	NA	NA	NA	1.105	0.0943	2	2	NA	NA	NA	NA	NA	NA	NA	NA	NA	NA	NA	NA	NA	NA	NA	NA
B6TSK5	Zm00001d028562	1.016	0.4552	1	15	1.761	0.4552	1	16	1.03	0.4552	1	15	2.138	0.4552	1	16	2.467	0.4673	1	16	2.242	0.4673	1	16	9.87	0.4673	1	17	0.912	0.4552	1	15	1.365	0.4673	1	17	1.997	0.4552	1	16	2.821	0.4673	1	17	1.368	0.4552	1	16
B6TSM7	Zm00001d003306	1.975	0.0559	1	1	2.665	0.1006	2	2	2.262	0.0559	1	1	1.006	0.1006	2	2	1.682	0.3073	5	6	0.196	0.3073	5	6	2.219	0.324	5	6	1.886	0.0559	1	1	1.318	0.324	5	6	0.96	0.1006	2	2	0.937	0.324	5	6	0.607	0.1173	2	2
B6TSX9	Zm00001d034715	0.708	0.4312	7	7	0.638	0.133	2	2	0.696	0.4312	7	7	0.509	0.133	2	2	0.713	0.2523	6	6	0.923	0.2523	6	6	1.635	0.2523	6	6	0.708	0.4312	7	7	1.872	0.2523	6	6	0.23	0.133	2	2	1.131	0.2523	6	6	0.714	0.1284	3	3
B6TT32	Zm00001d032420	0.859	0.2987	9	9	0.917	0.3113	10	10	0.802	0.2987	9	9	0.732	0.3113	10	10	0.978	0.3774	12	12	0.749	0.3774	12	12	0.784	0.3333	10	10	0.843	0.2987	9	9	0.878	0.3333	10	10	1.005	0.3113	10	10	1.098	0.3333	10	10	0.866	0.3113	10	10
B6TT66	Zm00001d015628	2.086	0.1942	1	2	0.812	0.1942	1	2	1.009	0.1942	1	2	1.272	0.1942	1	2	3.01	0.3237	3	5	1.944	0.3237	3	5	1.359	0.2734	2	3	1.036	0.1942	1	2	1.301	0.2734	2	3	1.033	0.1942	1	2	0.357	0.2734	2	3	1.459	0.2734	2	3
B6TT83	Zm00001d005315	1.166	0.1611	3	3	0.661	0.079	2	2	0.982	0.1611	3	3	0.715	0.079	2	2	0.799	0.1094	3	3	1.148	0.1094	3	3	0.775	0.1094	3	3	0.835	0.1611	3	3	0.63	0.1094	3	3	0.784	0.079	2	2	0.798	0.1094	3	3	0.889	0.076	2	2
B6TTI4	Zm00001d036521	NA	NA	NA	NA	0.951	0.1127	2	2	NA	NA	NA	NA	1.001	0.1127	2	2	1.382	0.0516	1	1	0.995	0.0516	1	1	1.241	0.0516	1	1	NA	NA	NA	NA	1.128	0.0516	1	1	1.019	0.1127	2	2	0.912	0.0516	1	1	1.255	0.1127	3	3
B6TTI7	Zm00001d039483	0.919	0.3558	7	7	0.905	0.2959	6	6	0.976	0.3558	7	7	0.979	0.2959	6	6	NA	NA	NA	NA	NA	NA	NA	NA	0.924	0.3221	1	7	1.136	0.3558	7	7	0.849	0.3221	1	7	0.954	0.2959	6	6	0.741	0.3221	1	7	NA	NA	NA	NA
B6TTV8	Zm00001d009618	NA	NA	NA	NA	NA	NA	NA	NA	NA	NA	NA	NA	NA	NA	NA	NA	0.887	0.1165	5	5	1.066	0.1165	5	5	1.327	0.1727	6	6	NA	NA	NA	NA	1.215	0.1727	6	6	NA	NA	NA	NA	1.342	0.1727	6	6	1.201	0.0462	2	2
B6TTW1	Zm00001d032736	0.958	0.506	6	6	1.081	0.5542	7	7	0.955	0.506	6	6	1.084	0.5542	7	7	0.953	0.4759	7	7	1.02	0.4759	7	7	0.912	0.253	3	3	0.953	0.506	6	6	0.878	0.253	3	3	1.115	0.5542	7	7	0.983	0.253	3	3	0.946	0.3373	4	4
B6TU33	Zm00001d040297	1.048	0.1374	1	1	0.954	0.1374	1	1	1.154	0.1374	1	1	1.138	0.1374	1	1	0.947	0.2061	3	3	1.036	0.2061	3	3	0.908	0.0687	1	1	1.014	0.1374	1	1	0.824	0.0687	1	1	0.988	0.1374	1	1	0.709	0.0687	1	1	1.795	0.1374	1	1
[truncated: 955 more rows]
[truncated: 344 more columns]
