# Supplementary material for: Characterization of Proteome Variation During Modern Maize Breeding
Source: Mol Cell Proteomics. 2018 Nov 8;18(2):263–76. doi: 10.1074/mcp.RA118.001021 (PMC6356080; doi:10.1074/mcp.RA118.001021)
Supplement: supplemental Table S1 [file 139955_1_supp_230492_phrhk9.xlsx]

## Sheet: Sheet1
Supplemental Table 3. FPKM values of 2,678 mRNA in 84 inbred lines.
Ensembl_GID	268(Mixed)	CIMBL144(Mixed)	CIMBL17(Mixed)	CIMBL9(Mixed)	CML134(Mixed)	CML192(Mixed)	GEMS13(Mixed)	GEMS54(Mixed)	GEMS6(Mixed)	P178(Mixed)	TY3(Mixed)	5237(NSS)	BY4944(NSS)	BY4960(NSS)	BY804(NSS)	BY809(NSS)	BY855(NSS)	GEMS41(NSS)	GY386(NSS)	MO17(NSS)	RY729(NSS)	W138(NSS)	YU374(NSS)	ZHENG653(NSS)	ZHI41(NSS)	GEMS11(SS)	GEMS14(SS)	GEMS21(SS)	GEMS5(SS)	GEMS55(SS)	GEMS63(SS)	GEMS66(SS)	U8112(SS)	B11(TST)	CIMBL111(TST)	CIMBL114(TST)	CIMBL115(TST)	CIMBL12(TST)	CIMBL121(TST)	CIMBL122(TST)	CIMBL123(TST)	CIMBL125(TST)	CIMBL127(TST)	CIMBL149(TST)	CIMBL153(TST)	CIMBL157(TST)	CIMBL18(TST)	CIMBL22(TST)	CIMBL23(TST)
GRMZM5G811749	0.0340293	0.0595565	-0.48374	2.38301	0.380513	-0.910391	-0.472678	0.252507	0.685202	1.56043	1.50752	1.00114	0.492163	0.221145	0.167073	0.747823	1.6554	2.35298	0.296269	-0.188399	0.952388	0.606058	0.0704282	0.597767	1.23603	0.252507	1.38034	1.78434	0.790862	0.911998	-0.0549693	1.5698	3.9284	-0.310726	0.448052	0.0190354	0.491348	1.14179	1.03351	2.15165	0.579323	0.790114	1.84254	-0.936048	NA	-2.13536	0.938339	0.882592	0.762149
GRMZM5G856777	-4.23579	-4.65052	-3.39859	-2.56502	-2.90623	-4.23614	-4.64813	-3.80053	-3.92913	-2.57213	-1.88481	-3.47827	-3.39166	-3.58141	-3.69141	-1.68416	-3.39427	-1.78327	-4.23339	-4.23545	-2.91275	-2.98466	-3.57614	-3.2981	-3.79869	-3.12167	-2.90573	-2.91375	-3.92561	-4.0623	-3.80383	-2.50229	-2.84027	-2.37859	-2.30646	-5.96092	-5.96092	-3.79166	-3.12544	-2.69162	-5.96092	-5.96092	-2.13099	-5.2838	-4.40547	-4.87072	-3.8031	-3.58141	-2.69395
Zm00001d000001	-1.22077	1.26687	-0.136574	0.31159	1.05928	-1.35843	-3.3934	-3.68364	0.850867	0.693182	1.62914	-2.61703	-4.23235	-3.05325	-0.888077	-1.97517	-3.12209	-0.417762	-0.182387	-1.54274	-0.48374	-3.1246	-0.296069	1.62604	NA	-2.30834	-0.636981	0.898471	-0.122887	0.138003	-1.05599	2.17345	1.08056	1.62186	1.07588	-4.06006	0.276385	1.02931	0.520504	-2.19415	0.952341	0.277835	0.752945	-0.602925	0.472147	-3.39383	2.87821	1.17662	2.56187
Zm00001d000030	4.96768	4.73244	4.35286	4.74723	5.43925	5.01641	4.72598	4.72337	4.93069	5.17153	5.19022	4.89359	4.83952	4.5475	4.57041	4.75607	4.54779	4.95755	4.8058	4.79372	4.82564	5.00405	4.96561	5.44525	4.90492	4.86424	4.66566	4.9131	4.94564	4.99612	4.64349	5.09694	4.90336	4.50212	5.43002	4.67883	4.98944	5.35118	5.06399	5.1434	4.89206	5.24801	4.93261	4.90702	5.21334	4.79341	4.78685	5.39083	5.39715
Zm00001d000060	7.02989	6.36883	6.9965	6.75951	5.21904	5.91755	2.93146	4.64645	6.85748	7.66349	6.93831	6.72268	6.93989	6.05992	6.54426	7.1292	7.01346	7.5068	3.63952	3.5245	7.56198	4.38457	4.19221	3.77008	4.80026	6.93573	5.33695	5.24879	7.06532	6.74071	6.76832	2.60372	6.28426	6.34529	4.89856	6.54863	5.52485	6.59374	4.20857	7.49765	4.64976	3.92439	6.83058	6.46685	6.16426	4.06404	6.83413	2.79341	0.503931
Zm00001d000094	1.02192	0.903964	-1.78594	-2.50167	2.10408	-0.812764	-2.90673	NA	1.53524	2.18848	-0.478211	-1.04202	-2.76428	1.11133	0.94346	0.979718	NA	-0.133537	-2.19229	NA	-1.01946	-1.58806	-2.43003	-1.53659	0.18886	1.36609	1.70574	1.57457	1.518	NA	0.345859	-3.48308	-3.12586	-0.13885	1.21935	3.40454	NA	-2.67699	-1.40878	-1.58387	NA	1.67183	0.949641	1.31832	-1.97235	-0.975772	1.38538	0.129593	1.29617
Zm00001d000116	7.26891	6.69034	6.53625	6.61252	7.47245	7.37752	6.93523	6.74778	7.70759	6.4201	6.92866	7.24616	6.71907	6.50203	6.57204	7.28229	6.67814	6.9742	7.17761	6.86097	7.13957	7.20588	6.6953	6.7121	6.24199	6.82095	6.52631	7.18507	6.78858	6.72869	6.62883	7.02226	6.27322	6.40945	6.99298	7.21744	7.17214	7.35823	7.5995	6.99477	7.09497	7.11501	6.83363	6.72948	6.63219	7.23092	6.41283	7.48184	7.61341
Zm00001d000120	4.90068	4.57878	4.97732	5.00571	5.08529	4.25931	4.79898	5.48551	4.70223	5.01483	4.88177	5.0738	5.06086	5.44005	5.08873	4.72883	4.72255	4.89736	4.81249	5.30561	4.91783	4.94162	4.50966	6.17501	4.84703	5.427	5.31205	4.72406	4.73461	4.62154	5.42455	5.44831	5.08989	5.6234	5.27671	5.12183	4.73197	5.16356	4.85813	4.5849	4.99184	5.51574	5.44825	5.53593	5.20292	5.33907	5.01043	5.93998	5.26383
Zm00001d000123	6.39901	7.37801	6.38437	6.69944	6.47368	7.63661	7.13721	7.37899	6.32831	7.01411	6.47477	7.25821	6.75856	6.71122	6.16181	6.77941	6.96356	7.17395	6.33688	7.34516	6.99009	7.00552	7.28405	6.01324	7.22412	6.75072	6.3039	6.70457	7.27124	7.04838	6.84445	6.61029	5.66424	7.14112	6.97955	6.20972	6.75658	6.60914	7.55093	6.8082	7.10991	5.92634	5.82708	6.74463	6.62956	6.71876	7.1984	6.23424	5.99214
Zm00001d000133	3.72269	5.51238	3.30923	2.69718	5.2018	5.15256	2.31343	3.61365	4.24584	4.66905	4.33523	5.06932	4.36292	2.40371	3.43125	4.52942	5.31924	5.66215	4.71431	3.2913	4.73101	4.60042	6.24845	2.53414	4.40645	5.07153	4.68278	4.51328	6.02048	5.68884	4.01507	5.13677	2.43555	5.02784	4.07976	3.67468	6.51343	4.4638	4.25167	4.97538	5.98818	3.55984	2.56883	4.82216	4.97067	2.19951	5.77986	4.09326	3.35438
Zm00001d000153	4.14573	4.16143	4.66423	4.21974	3.08283	4.62966	4.82476	4.6376	3.42995	4.14296	4.6236	4.6028	4.20381	4.40826	2.14564	0.649657	4.7207	4.29677	4.27868	5.05682	4.18841	4.51381	4.18197	4.44114	4.15563	4.31453	4.97071	2.90704	3.51972	4.43526	4.07863	4.35028	4.56236	4.27241	3.46845	4.44478	4.4116	4.36825	4.82243	3.7561	4.34052	2.87249	4.77032	3.03008	3.95019	4.95474	3.55027	4.423	4.16273
Zm00001d000164	6.05116	6.7455	6.90165	7.24402	6.61261	5.14765	5.13118	5.06333	6.39247	6.31201	6.66895	6.31675	5.85074	5.14301	6.4178	7.09215	6.71604	6.7071	6.74071	5.04534	7.8758	6.49794	5.76499	5.70263	6.91981	6.0631	5.34005	6.48196	7.14998	6.29207	6.29116	5.14238	5.95064	6.12178	7.27693	4.85996	6.01613	6.71434	5.40816	6.75381	7.05606	6.41087	6.05943	6.68006	6.44942	3.48044	6.74252	5.1531	5.84001
Zm00001d000222	3.46144	2.25346	6.242	5.98293	3.35519	4.58489	6.13884	4.44242	2.93316	5.77989	4.58573	3.72344	0.317074	3.3397	4.60094	3.2274	3.77538	2.6537	3.52856	2.14165	4.444	3.55027	0.69188	4.01793	2.52684	1.2722	0.510417	3.72793	2.85954	2.11294	4.86751	-0.510478	6.23222	5.0437	5.2215	4.32342	2.93308	2.4325	3.81126	4.78773	0.970271	4.8088	3.99959	4.40917	1.72008	4.86262	3.89182	2.77316	3.184
Zm00001d000227	6.0054	5.94285	5.98801	6.43255	6.32048	5.5337	6.08083	5.34352	5.78898	6.3073	5.97766	6.20099	6.0622	6.43346	5.81872	5.4524	5.13985	6.08781	6.34837	6.34925	5.75121	6.05021	5.89548	5.54276	5.8062	6.0546	5.5835	5.07339	5.82835	5.82379	6.03391	6.02851	5.46167	5.8667	5.55866	6.33317	5.59879	5.83736	5.77503	5.87777	5.89327	5.81529	5.50742	6.41779	5.91878	5.86009	5.97091	6.03589	6.32447
Zm00001d000300	7.49984	6.95679	6.76939	7.3309	7.4089	7.44782	7.72307	6.81755	7.5631	7.66888	7.68079	7.7614	7.98998	7.53523	7.03793	6.40405	6.56383	7.84329	7.27366	7.47971	7.33051	7.0166	7.40272	7.53812	7.20406	7.83964	7.27693	7.22935	7.29705	7.16471	7.21047	7.81034	6.15376	7.93424	8.12745	8.86188	7.64831	8.03422	7.73553	7.31554	7.32893	7.52073	7.51621	7.64184	7.77948	7.73699	7.20228	7.99694	8.0833
Zm00001d000302	5.27953	6.18906	5.50027	5.38428	6.04916	5.49844	5.66792	5.66499	4.93522	5.42617	5.65454	5.14754	5.78183	5.34815	5.24469	5.30764	5.42189	5.93048	5.30625	5.76707	5.6326	5.33214	6.02347	5.1276	5.43707	4.90294	4.99525	5.30016	5.49304	5.73726	5.01566	5.75898	4.50302	5.30455	5.49055	5.3772	6.03645	6.11714	5.97805	5.12812	6.09782	5.52706	5.03108	5.59546	5.91466	5.85002	5.7111	4.98879	5.4176
Zm00001d000310	4.46215	4.16532	4.86586	3.79048	4.35047	4.77458	4.40754	5.26344	4.84752	4.45658	4.3314	4.85113	4.86837	4.66397	4.55496	5.34998	5.29626	4.66707	4.71601	4.28413	5.4691	5.44865	5.15991	2.72138	4.8731	5.09872	4.67095	5.19134	5.49824	5.68173	4.423	4.29502	4.86315	5.03857	4.52223	4.36016	4.46835	5.45301	4.73653	4.76536	5.6108	4.56452	4.30136	4.0924	4.68093	4.50979	4.47364	4.18459	4.18996
Zm00001d000316	11.1193	11.3601	9.9508	10.9716	11.9018	11.5542	11.7675	10.2248	9.14271	11.2629	12.0787	11.5504	11.0782	9.55247	10.5712	9.34678	10.1625	10.8934	10.0266	10.3277	10.0592	10.7098	10.5148	10.5554	11.5514	9.56891	10.1602	10.035	11.5509	11.3567	10.1971	11.7684	9.43667	10.8584	11.4061	8.55208	11.1161	10.0667	11.41	9.84362	12.0753	10.2211	10.5961	11.4534	11.0057	9.9718	11.2601	9.20819	9.82257
Zm00001d000350	5.03629	4.79164	5.27189	5.02713	4.98615	4.56331	4.49826	3.36217	5.19721	5.94026	5.27087	5.21874	5.30737	4.21205	4.19153	3.86608	4.16514	5.57275	4.89465	4.3683	5.09921	4.77872	5.18328	4.33489	5.05086	4.97935	3.92486	4.44828	5.24886	4.81896	3.98369	4.54542	3.38042	4.78022	5.22501	4.98858	5.56481	4.46749	4.79181	5.18143	4.97216	4.20647	3.67544	5.48663	4.62708	3.72818	5.10784	4.38338	4.90232
Zm00001d000399	5.64933	4.97088	6.59343	6.43538	4.49565	4.79874	6.58054	5.29553	6.40046	5.7336	6.26609	5.51191	6.23958	5.70863	6.37754	5.2054	5.92037	4.80572	6.05557	6.35796	4.56171	5.70362	5.86866	5.92634	6.01749	6.34717	6.47067	5.71661	5.40048	4.14215	5.37641	4.5902	4.81023	6.3248	5.7536	6.29804	5.75961	4.04559	4.63987	4.45271	4.81275	5.84085	6.81092	6.71514	5.62531	5.12575	6.11592	5.51545	5.82229
Zm00001d000417	2.16463	4.33009	-0.0566781	5.50001	2.15375	1.26753	2.12865	2.23036	2.64216	3.34192	3.99295	1.6877	1.67103	3.17183	3.12872	3.17659	4.13212	3.77847	1.47528	2.78575	3.49669	3.40433	2.9839	2.26161	3.0778	1.88688	2.4586	3.67454	3.56273	1.24783	1.97182	4.80969	3.2316	1.51321	1.78605	3.38204	1.42233	4.53742	2.7686	2.39074	1.60341	4.98264	3.52474	0.450738	2.28798	1.45997	1.26687	2.90047	3.08258
Zm00001d001780	3.52107	3.86165	3.38572	3.34307	4.425	4.03981	3.72369	3.75669	4.10422	3.95451	4.02799	4.0261	3.95634	3.43479	3.46896	4.06238	3.93946	4.25676	3.8295	3.87558	4.18517	3.85449	4.1518	3.90972	4.10296	4.36903	4.16172	3.69909	3.83977	3.8576	3.19878	4.18045	4.27305	4.21635	4.31273	3.56936	3.7161	4.72031	4.60231	3.98419	3.85029	3.70024	2.28163	4.45698	4.1802	3.77588	3.07078	5.76259	4.99533
Zm00001d001788	5.95357	5.46985	6.58743	4.96261	4.56197	4.7241	4.19958	4.56061	5.97648	4.19082	4.8252	5.67189	4.85136	4.11177	5.46415	5.84459	6.01897	4.34117	5.39544	4.00376	5.82221	5.40704	5.19259	4.88202	5.11814	4.8694	5.59952	5.43768	5.57395	5.10044	4.93233	4.66269	3.94292	5.29572	5.66845	4.32724	5.91936	5.09084	4.73815	4.6881	5.50714	4.54527	4.80708	5.36238	5.4426	3.98957	5.80978	4.83232	4.9593
Zm00001d001789	5.21769	4.5334	5.42418	4.29563	5.01789	5.26826	4.92073	3.97857	4.72649	4.61399	5.5363	5.83711	4.33415	4.76131	5.05902	6.10764	5.4294	5.00241	4.47615	4.33205	5.41296	4.83034	4.63948	5.68808	5.38957	4.19103	4.76818	5.34926	4.90016	5.05512	4.66256	5.52323	4.89062	5.18146	4.51849	4.46262	4.99797	4.75357	5.35605	4.34685	4.78847	4.29206	4.31966	5.20586	4.99021	4.49612	5.38558	5.09763	4.28721
Zm00001d001812	3.16399	3.68262	5.40302	5.48406	4.03244	4.05687	4.77801	5.47533	3.81493	3.32104	2.89825	3.34065	4.1518	4.563	4.29716	3.48917	4.5548	2.86923	5.24262	3.97218	3.97227	4.47177	4.0973	2.8958	3.6657	3.78988	3.84916	3.65104	4.01646	4.47615	4.92766	3.15315	4.20227	3.64305	4.43583	3.46897	3.39349	3.28107	3.66288	4.13655	3.86921	4.49658	4.36747	5.12067	4.1589	4.25931	5.9056	3.7015	4.36375
Zm00001d001820	0.645388	2.33015	5.2855	7.37603	0.254343	3.14421	1.56186	0.273485	4.23346	4.28768	2.8193	0.431184	0.553413	4.73815	4.45679	3.23671	2.48155	5.13086	2.9401	3.2477	6.61123	3.60657	4.10519	4.43109	3.28986	-0.355113	0.946942	5.69499	2.91799	4.19649	4.79487	2.06598	5.97476	3.59026	5.88474	2.86991	1.30279	4.47667	2.5057	7.19933	1.8341	2.99574	5.63229	5.30996	4.90025	-1.73089	5.1811	0.326031	0.373369
Zm00001d001831	3.1935	3.36992	2.06115	2.90871	3.4903	3.65719	3.27712	2.48801	3.16521	3.08351	2.91943	0.985854	2.97073	2.99158	3.18812	3.20368	3.57408	2.34616	2.1212	2.57327	2.96953	3.36992	2.95009	2.63161	0.805351	3.01941	3.25188	2.79077	3.49846	3.76551	4.18782	3.62331	2.36464	3.31348	3.00147	3.36412	3.38219	3.04673	3.59808	2.74119	3.3279	3.00322	2.81245	2.04876	3.4461	3.55673	2.76096	3.42052	3.54324
Zm00001d001843	6.20027	7.44353	6.46087	6.59166	5.94339	6.16402	4.59921	5.86975	6.12852	6.50641	6.55853	6.42602	6.401	5.99067	6.10486	6.71876	6.96748	6.73034	6.36867	6.2656	6.93472	6.48123	6.35344	5.5216	6.83728	6.24905	6.31315	6.38074	7.03088	6.56744	6.46978	5.98586	6.39934	6.12385	6.82255	5.30779	6.19123	6.65888	6.17934	6.74532	6.59361	6.22746	6.35071	6.29728	6.52534	4.71086	6.68715	6.20208	5.97766
Zm00001d001856	5.55512	5.55468	5.5188	4.87837	6.44569	6.28224	6.09165	6.01835	5.44928	5.71494	5.85539	5.31476	6.51294	5.42984	5.2897	5.75168	6.55903	6.13915	5.55208	5.95297	6.01874	5.6659	5.78183	5.80924	5.12517	5.81716	5.16821	5.36591	5.20505	5.70335	5.14481	5.96274	5.39889	5.62913	4.96565	5.50052	5.77008	6.85929	6.45972	6.11875	6.02706	6.51005	5.75161	5.4331	5.5807	5.18513	5.82156	5.90036	5.95154
Zm00001d001857	8.20834	7.42388	8.06971	9.2849	8.68003	7.90833	5.83251	7.09983	9.1646	8.96984	8.6695	7.80995	8.4466	9.20819	8.51969	8.66597	8.77246	9.50676	9.20178	9.30579	9.39585	8.39047	8.81564	7.65795	8.31147	8.59619	9.68484	8.87688	8.91594	8.3643	8.96436	7.79039	7.25559	9.05441	8.75479	8.10969	8.50732	9.82973	8.20103	9.22138	8.75099	8.33169	9.09614	9.65964	8.89896	6.50544	8.53595	8.82512	8.11636
Zm00001d001860	4.33704	4.66534	6.04491	5.34711	4.57278	4.16208	4.39009	4.52942	5.37052	4.72354	4.49625	4.40134	4.07143	6.16356	4.78654	4.48384	4.95739	5.30447	6.69411	5.70912	6.96553	3.91687	3.49457	5.07447	4.56227	4.80282	4.96565	4.73127	4.47598	3.51719	4.8305	3.64861	5.87184	5.43163	5.63571	5.51927	4.01441	4.25158	5.08114	4.83833	3.80166	4.15042	5.00482	5.5993	2.5202	4.20088	5.26363	4.03822	4.98539
Zm00001d001881	5.89757	5.50909	6.37392	5.6291	5.60023	4.5341	6.31653	5.0148	6.2353	5.05316	4.81692	5.92441	5.79525	6.22484	4.61232	4.39698	5.93464	4.83569	5.98832	6.56535	5.96505	5.66215	5.93112	4.52636	5.88353	5.63753	6.19378	6.12328	5.22864	6.1021	6.11496	4.09238	5.49953	4.0475	4.26463	6.43632	5.99827	6.1087	5.18843	5.29316	6.11932	6.02104	6.48451	5.07303	5.71077	6.47718	6.52146	4.53379	5.5835
Zm00001d001895	3.49995	4.01642	3.19742	4.41783	4.1854	3.75321	4.15518	3.71156	4.27925	4.0687	3.79638	3.99726	4.39088	3.19116	3.6749	4.36526	3.43634	3.85003	4.15573	3.41413	4.18182	4.23663	4.0954	3.5192	3.28645	3.38597	3.83252	3.81824	3.83015	3.6592	3.76632	4.28952	3.29786	3.78869	3.86067	2.81854	3.82109	3.63937	4.2475	3.74208	4.1874	3.72417	3.85297	3.345	4.28421	3.72092	3.99613	3.45002	3.747
Zm00001d001900	-3.396	0.289057	0.285856	-0.385793	0.836975	2.323	0.786378	0.206622	-1.97685	-1.69469	-1.45233	-3.04583	NA	0.00191005	0.0738239	-1.77859	-0.384188	-0.845467	-0.737119	-0.64232	-1.64514	-0.980865	-0.211782	-2.49609	-1.25423	-5.96092	-3.29944	-3.93263	-4.0607	-1.49595	-3.05325	0.990435	-1.40956	NA	-1.04668	-3.2066	-0.76977	0.0605442	0.987043	NA	0.0468213	-5.2838	-0.350507	-2.24532	NA	0.853462	-2.02699	-2.37553	-5.2858
Zm00001d001908	5.54663	5.26903	5.06396	5.16621	5.75434	5.27667	6.16671	6.15451	4.66177	5.8025	5.5713	4.84492	5.59444	5.24088	4.78784	5.7582	4.41357	5.77373	5.15718	6.22425	5.27883	6.22591	5.72164	5.60942	5.37504	4.46742	4.50457	4.86599	5.75288	6.23897	5.03181	5.06159	4.9453	5.77643	6.0776	5.76621	5.5372	5.70582	6.40914	5.01041	5.9593	6.1169	3.62383	5.5781	5.49611	5.82306	5.22077	5.29542	5.15325
Zm00001d001929	5.14684	5.29562	4.56492	4.96763	5.52265	4.98281	5.24331	5.20165	4.88478	5.10178	5.27953	4.94118	4.5132	5.01043	5.38335	5.17429	5.21799	4.90076	4.74599	5.04854	5.08269	5.22588	5.22342	5.41848	5.16333	4.48878	5.03027	4.91961	4.95717	5.47226	5.21903	5.2648	5.21146	4.63629	4.89538	4.81748	4.78021	5.0212	5.29386	5.57224	4.79658	4.83561	5.07909	4.51035	4.91399	5.55715	4.75942	5.00406	5.10319
Zm00001d001932	7.04835	7.20228	6.53394	6.832	6.99035	6.72192	6.41808	6.47462	6.97207	7.23493	6.90861	6.53861	7.41758	6.80934	6.48118	6.92256	7.11861	7.31908	7.3649	7.10911	7.22831	6.93274	6.94695	5.74816	6.08059	6.96689	7.38205	6.9879	7.21858	7.01909	6.85373	6.92121	5.87746	5.96896	7.53975	6.132	7.22887	7.59245	7.34316	6.45778	6.02517	5.88292	7.0134	6.41305	6.55331	6.05025	6.18257	6.8415	6.70051
Zm00001d001935	1.49475	1.768	1.65863	1.49638	2.9117	2.19531	1.65684	2.35085	3.18509	3.30954	2.97319	2.91915	3.02951	1.73197	1.15119	2.3199	2.07693	2.98125	2.30709	1.94954	3.06858	1.91071	1.15745	2.35488	3.29325	2.81782	3.6958	2.46081	3.38387	2.73833	2.6388	3.26142	1.33303	2.94761	2.47104	2.10092	2.71551	2.75559	3.13139	2.29094	1.65213	2.93025	2.66125	2.62566	2.17989	2.69409	2.00904	3.30731	3.12733
Zm00001d001939	1.22789	2.0379	1.74187	0.991114	2.86102	1.54499	3.67975	1.99688	1.67666	2.06589	1.61729	4.02396	1.42315	3.20201	2.16928	0.294665	0.487301	1.26687	-0.806316	1.81119	0.697621	0.779369	0.18886	2.97584	2.57829	1.99688	2.87074	-1.05909	0.823265	-1.00993	1.17662	1.84497	0.641123	0.807091	1.47612	2.46272	3.04022	3.39572	2.55913	1.66624	0.860997	2.40716	1.85228	0.858484	-0.0140092	1.29987	1.56745	2.97513	3.49728
Zm00001d001979	5.12636	5.03023	4.61405	4.76391	4.91011	5.03862	5.19915	4.79341	5.1955	4.93773	5.44078	4.9395	4.86989	5.21233	4.76722	5.33213	4.73165	4.88655	4.78686	5.05332	5.36451	4.92601	5.21334	5.1693	4.92394	4.41247	4.62044	4.93552	4.60641	4.86252	5.01398	5.56134	4.78771	5.49008	5.24855	5.35332	4.83879	5.19822	5.23067	5.12327	4.69208	4.58089	4.9648	4.48431	5.07525	5.29253	4.42058	5.07658	5.14145
Zm00001d001995	4.59663	5.08912	4.51776	3.94043	4.11438	3.80425	4.21609	5.03105	4.42339	3.95682	5.17486	4.62646	3.31478	4.01507	4.70095	3.92293	4.33768	3.56042	4.67547	4.70143	4.16853	4.73049	3.81497	4.31465	4.55708	3.88691	4.4426	4.36601	4.93638	4.14811	4.30312	4.42077	3.41656	4.98465	5.51604	3.82418	4.04811	3.53796	4.27012	4.86344	4.83271	4.23148	4.08785	5.17635	4.58945	4.08629	4.85938	4.6258	4.25229
Zm00001d001999	5.27594	5.22755	5.2823	4.51792	5.10436	4.54164	5.21143	5.15708	5.51663	4.4601	5.46656	5.31272	4.66376	5.15164	5.15263	4.89017	5.18294	5.3949	4.69722	4.57202	5.2	5.83566	5.56227	5.53934	5.03483	4.73953	5.24512	5.42575	5.78833	4.43845	5.05763	5.41685	5.32258	5.22942	5.70457	5.5971	5.33094	5.3767	4.98198	5.44499	4.92043	4.59024	5.75813	4.99103	5.39692	5.33047	4.30248	4.98026	4.83705
Zm00001d002000	10.0305	8.23686	5.84741	6.10501	7.03322	9.12432	8.24166	7.4919	8.86982	6.76322	8.62931	9.15507	7.19632	9.89306	6.05859	6.4387	6.70411	7.50093	7.93282	8.54701	7.39775	8.84054	7.04677	5.83329	8.7387	8.30447	7.52811	8.3838	7.85534	2.25245	9.86969	4.35193	8.16677	6.59774	5.29841	8.7974	6.45757	6.2837	8.21836	7.80865	8.30925	7.03851	3.18656	7.86702	7.39012	8.07197	7.12155	6.89733	7.65258
Zm00001d002006	7.48943	7.54995	7.406	8.29621	7.57116	7.37343	7.01233	7.50247	7.11585	7.38715	7.88663	7.30077	7.39012	6.83518	6.83196	7.03794	7.0385	7.25012	7.74229	7.70241	7.58356	7.28157	7.74066	6.72948	8.24798	7.00544	7.07899	6.69347	7.69694	7.61525	7.38364	6.66838	6.77514	7.40306	7.25323	7.7555	7.72139	8.11712	8.31958	7.08505	7.80327	8.35043	7.24769	7.83654	7.83074	8.54433	7.24204	7.23547	7.4617
Zm00001d002027	4.33324	4.05633	4.11034	3.73446	4.4193	4.42512	4.15843	3.94004	4.76875	4.4309	3.95691	4.44865	4.19433	4.30698	3.9406	3.89781	3.80475	4.43142	3.57323	4.25867	3.94469	4.06228	4.70786	4.5921	4.40045	4.38201	4.03064	4.28771	4.52139	4.34502	4.38506	4.59205	3.26126	4.56139	4.98865	4.85854	4.7376	5.00136	4.77737	4.29506	4.27574	4.41461	4.5595	4.436	4.03835	5.19136	4.59879	4.53564	4.9871
Zm00001d002028	5.74014	5.5831	5.63929	5.27433	6.56484	6.15808	6.28725	6.17163	5.9642	5.32536	5.83628	5.42576	6.16426	6.30147	5.93484	5.43713	5.26598	4.86229	6.41506	6.48219	5.85739	6.02632	6.41837	5.36055	5.33885	6.09674	5.59402	5.5277	4.93956	5.72947	6.15317	6.6653	4.82476	5.8854	5.62872	6.37798	6.2148	5.76841	6.0783	5.11794	5.14916	5.54798	4.47159	5.4747	6.11748	7.0309	5.99141	5.18998	5.97178
Zm00001d002034	3.59525	3.98279	4.16853	4.23898	3.77681	3.95863	4.51721	3.95545	4.18768	4.60435	3.74216	3.79043	4.24164	4.19124	4.52542	4.44415	4.98015	3.72646	3.43811	3.35211	4.4216	3.44805	4.14011	3.86971	3.19988	3.90606	3.9892	4.35525	4.67033	3.45978	3.69378	4.26772	3.75328	3.87642	4.08184	4.20068	3.64067	4.51707	3.3604	3.67177	3.23846	4.08785	4.14854	3.89685	4.8556	3.84485	4.61185	3.31318	3.63806
Zm00001d002051	4.52204	3.02653	3.65687	3.33684	2.8476	3.85984	4.99192	4.78551	3.49026	3.33881	3.64805	3.25532	3.17276	5.03476	4.11024	2.89177	3.14722	2.89198	4.33778	4.82593	2.30535	3.94492	2.64186	3.85297	3.49457	3.92532	4.70324	3.71142	1.8628	3.34591	3.31029	3.80751	2.93723	3.83404	2.74768	4.61267	3.05051	3.0506	3.67907	2.13567	3.17826	4.77032	4.65126	3.44671	2.61966	4.84081	1.85247	4.56808	4.61995
Zm00001d002052	4.63401	4.71456	3.81714	5.18282	6.50704	5.70298	2.01511	4.41618	3.77844	4.54178	2.85689	4.04919	5.86082	4.82243	4.44275	6.19975	6.97794	3.65666	3.96339	4.80467	6.20997	5.72749	5.13825	2.20391	4.8876	3.4669	4.06575	1.24991	5.95639	4.17263	6.64223	4.82282	4.65346	3.18238	2.25303	2.25652	3.633	2.37395	2.56511	4.52688	5.22714	5.40118	5.17467	6.76371	4.04879	1.62126	5.27068	3.43479	3.08592
Zm00001d002063	4.1029	4.28045	4.16656	3.53633	4.83053	4.99282	3.27312	3.73828	4.84583	3.0624	3.559	4.0977	3.39135	3.51893	3.86729	3.35689	3.7662	4.38291	4.39259	3.71399	4.21268	4.33951	4.91399	3.80222	4.16496	4.14096	4.95728	4.92457	3.83257	4.84939	4.60568	3.75675	3.46947	4.00609	2.90793	3.89444	4.59596	4.11576	4.56459	4.01577	4.94559	4.42397	4.44114	4.42397	4.8907	3.85404	1.5442	4.15305	5.01218
Zm00001d002085	4.17989	2.85575	3.07227	3.04006	4.49015	3.76563	3.95848	3.88459	3.75491	4.18743	4.11605	4.24221	4.20013	3.75382	3.48555	4.20265	3.55864	3.77641	4.08549	3.95108	3.67335	4.05217	4.72546	4.50153	3.73426	4.37843	4.0602	3.44135	3.56574	3.82714	2.1382	6.33106	4.37541	5.26383	3.9979	3.78541	3.80753	4.50844	4.24587	4.00154	4.10792	4.16365	3.88361	4.02428	4.94912	3.65089	4.0545	4.41021	4.14573
Zm00001d002103	2.59239	3.38198	3.26062	3.88968	2.41128	2.86533	2.95174	2.34401	3.08037	2.82189	3.07934	4.0653	4.14799	2.54234	2.79064	3.1368	3.47707	3.43882	2.87453	3.20802	3.49129	2.63993	3.35111	3.20698	3.0146	3.86368	2.61327	2.95182	3.70592	2.76594	2.77795	2.32443	2.62656	1.18796	3.52926	3.14947	3.01401	2.63214	3.05858	3.26611	2.3569	2.38886	3.58093	4.17894	2.26092	3.02286	2.24674	3.53567	3.77313
Zm00001d002104	5.18558	5.02561	5.10094	5.23285	4.60143	4.63851	5.57981	5.91785	5.77707	4.76756	5.28446	4.93779	5.423	5.58432	5.40326	4.97307	5.36048	5.23253	5.26905	5.23362	4.89447	5.61882	5.09276	5.45163	5.49089	5.39704	5.4016	5.20158	5.31083	4.63731	5.32181	5.14413	5.08032	4.05205	5.89871	5.21041	4.9563	4.10248	5.30918	5.56279	5.08315	5.12599	5.67927	5.44825	5.03797	4.77402	5.20749	4.97729	5.17652
Zm00001d002130	4.88966	6.46633	5.51151	5.65702	5.3241	5.96019	5.7701	6.32401	4.57988	5.56789	7.10228	5.30275	5.70515	5.6763	6.24717	5.92815	5.7611	7.18598	5.25062	6.17637	6.2031	6.71011	6.65531	5.27618	5.59106	5.56574	4.16738	6.10233	7.38915	7.22139	5.47128	6.07555	5.94473	6.32237	7.34615	5.7624	6.50858	6.89666	6.53027	6.79893	6.97997	4.5595	6.0509	7.01702	7.04295	4.76443	6.56435	5.95397	5.34215
Zm00001d002141	5.81454	5.67684	6.12882	5.35347	5.8433	6.00596	7.66608	5.27912	8.01782	5.72985	5.77846	5.69163	5.62161	5.76635	5.1351	7.6451	6.05937	5.2539	5.79158	5.37626	6.15433	7.92381	5.97182	7.76819	7.25628	5.34998	5.70272	5.95852	6.12911	6.20063	6.49206	5.89515	5.09154	4.7045	7.12417	7.36139	6.06281	8.20073	6.111	7.62243	5.90124	5.42031	5.66473	5.41485	7.58069	5.51102	6.15199	5.6275	5.64593
Zm00001d002145	1.50752	1.39972	1.75356	1.41659	1.91773	1.8822	2.51196	1.08838	2.28268	2.16483	2.58738	2.17474	2.17989	1.5777	1.056	1.56107	1.52429	2.46461	1.63552	1.66385	1.26421	0.643681	1.95586	2.23429	1.52923	2.15235	0.297071	1.36858	2.2823	0.469557	0.680478	2.10001	1.04872	1.79379	2.39321	2.34312	2.30844	1.92429	2.40371	2.49307	1.46786	1.34526	0.692775	1.77812	1.83076	0.0911372	0.564481	1.83021	2.11621
Zm00001d002169	1.98377	1.98225	1.14347	1.07109	1.63552	3.29004	2.81836	0.669575	2.46703	2.57158	3.06108	2.26369	2.84019	1.74352	0.357049	1.1193	2.69828	2.68407	1.72945	1.49557	1.88845	1.78876	2.69212	2.14067	2.93362	2.76486	2.97387	2.40763	2.58914	2.12936	2.33707	2.79664	2.27175	1.2491	2.89872	2.60098	2.42607	3.20045	1.42491	3.19232	2.97791	1.55398	1.18964	2.8408	3.24611	0.835236	1.90132	3.15395	1.45559
Zm00001d002240	5.23943	5.23084	6.1349	7.02886	5.21072	5.40936	5.54939	5.02293	6.03446	6.62962	5.73213	5.13476	5.67452	5.9174	5.9168	5.24907	5.12812	5.79522	5.69626	6.33779	6.38196	5.34043	5.30904	6.33476	5.99972	5.85627	4.65941	5.66437	5.88045	5.164	5.96002	4.86449	6.34791	5.6149	6.05276	6.04156	5.02946	5.36997	5.15742	6.39131	2.80955	6.1085	6.02287	5.89118	6.18887	5.06333	6.0921	5.19162	5.82022
Zm00001d002244	5.17132	4.60538	4.95766	5.17663	4.3946	4.58302	4.78622	5.40203	3.93635	5.10681	5.34215	5.11133	4.60833	5.34972	4.70765	5.18819	5.04934	5.33214	4.08121	5.45169	4.6563	5.17473	5.21678	5.26944	5.12836	5.18372	5.16147	5.10087	5.34663	5.30461	4.93088	5.54768	5.42885	5.12175	5.64086	5.06093	5.32433	4.98413	5.32685	5.47436	5.54601	5.33117	4.58833	4.58268	5.10158	5.62694	5.03182	5.38728	4.52583
Zm00001d002258	6.49946	5.48872	5.31584	6.87531	6.32785	5.87885	5.37258	5.4524	6.89749	6.369	6.54827	7.39256	6.17093	5.35779	6.20222	6.55851	5.96106	6.39487	7.71619	6.10561	7.63361	6.90632	6.2583	6.65714	6.53321	6.63207	5.80199	6.44071	6.3998	6.74376	6.72068	6.75994	6.59832	5.22784	6.80004	5.61419	6.66976	6.63051	6.56536	7.32051	7.02272	6.1554	6.42524	6.53005	6.46977	5.88271	6.79291	5.42057	5.67377
Zm00001d002275	5.84185	5.54273	5.92896	5.16453	4.85224	4.93909	5.44991	5.36513	6.23959	5.62293	5.34372	5.53734	6.15599	5.30063	5.37646	6.00066	5.33642	5.1826	5.61998	5.29512	5.99542	4.94602	5.90834	5.63721	5.30737	6.14595	4.99903	-0.882244	6.11633	5.41783	5.03342	6.11631	5.30324	5.74408	5.54301	5.5425	5.67875	5.16012	5.45907	6.12277	5.63884	5.33967	5.72279	5.71924	6.18679	5.24402	5.65052	5.52312	5.62465
Zm00001d002326	6.52549	7.27767	6.50628	5.74631	7.29997	6.07864	7.94865	6.62451	6.14332	5.76949	6.23837	7.33818	6.3878	5.44834	5.91051	5.73662	6.57877	6.08129	5.70335	5.53906	5.86294	6.75394	6.60581	6.16367	7.03182	6.07329	6.67296	6.03618	6.76902	7.05216	6.1403	7.48892	5.19242	6.11363	6.14636	6.18671	7.71521	6.31053	7.12999	6.08858	7.24616	6.6006	5.25879	6.1554	6.64625	6.82095	6.6842	7.02124	7.70293
Zm00001d002334	4.86546	5.40185	5.64789	5.25094	5.03715	4.8573	5.31745	5.35637	5.54012	5.11289	5.60528	4.97523	5.18615	4.96431	5.01567	5.17076	4.5906	5.07811	5.14803	4.71324	4.87396	4.94446	4.59313	4.59744	4.81146	5.66677	5.6512	5.05239	4.91552	5.27397	5.17283	5.09006	4.74715	5.35455	4.90499	5.29404	5.30808	5.01946	5.21569	5.22634	5.16015	5.10449	5.01479	5.23786	5.17709	5.37519	4.88497	5.83858	5.67002
Zm00001d002339	6.56336	6.07114	5.81251	6.77131	6.76284	6.42447	7.36095	7.52403	6.37434	6.77857	6.70051	6.59051	6.43072	7.38364	6.76285	5.69919	6.08417	6.63821	6.49595	7.37255	6.11818	6.11194	6.63743	7.23979	6.71907	6.95984	7.205	6.2155	6.21092	6.50704	6.69415	6.91144	6.55092	7.2379	6.97243	7.3477	6.94391	7.28721	6.78444	6.45528	6.29289	7.2756	7.12634	6.93274	6.63484	7.42028	6.33928	7.29648	7.24108
Zm00001d002353	5.09604	5.77778	5.79582	5.88452	6.07214	5.07142	5.32974	4.15068	5.51486	5.79155	4.699	5.56144	4.96912	6.14468	5.23477	6.54091	5.24657	5.07958	5.55035	5.25487	5.90612	5.24927	5.05782	4.32143	4.94418	4.62188	4.20452	5.64053	4.38638	5.12583	5.64328	4.21495	6.8296	4.86197	5.78506	6.11312	4.82065	3.90087	4.88984	7.02066	4.7476	2.98443	4.18914	5.14986	4.95237	5.54504	5.57594	5.46092	4.80391
Zm00001d002358	6.54827	6.30473	6.65765	7.88552	6.51206	6.22314	6.12836	6.97404	7.06698	7.74541	7.32263	6.57881	7.20745	7.33849	7.51916	6.91604	6.84921	7.1984	7.43903	8.10107	6.93804	6.38709	7.1193	7.10047	7.19632	7.38816	7.07147	6.87727	7.00884	6.69144	6.31284	6.29841	7.29199	7.53223	7.27322	7.02272	6.97896	6.90676	6.9717	7.37948	6.66116	7.21493	8.08572	7.74613	7.41236	6.1502	7.21747	7.10065	7.15657
Zm00001d002362	2.05742	2.5605	2.2984	2.26954	2.96896	2.84731	2.11218	2.44236	2.76755	3.44566	3.14122	2.45606	3.55932	2.46339	2.3707	1.89685	2.55842	2.47734	3.27369	2.87542	2.71625	2.61257	3.27978	3.19291	2.49097	3.07489	2.07099	3.12648	3.50402	2.82821	2.19322	2.69663	0.986365	2.5264	3.10422	3.04576	3.06259	2.68811	3.67437	2.3844	2.79502	2.98825	2.81691	2.59366	3.0983	2.49984	3.26597	2.55294	3.09619
Zm00001d002373	3.01269	3.15895	2.74452	3.09368	3.29151	3.47977	3.83851	3.10582	3.51954	2.97984	3.22474	3.46085	3.44924	2.99512	2.68583	2.76486	3.15885	2.71843	3.2346	3.38362	3.31212	3.05984	3.43409	3.68993	2.79738	3.21425	1.15582	2.82368	3.25417	3.18117	1.75525	3.3686	1.17573	3.33361	3.47103	3.5402	3.74948	4.06252	3.78218	3.19987	2.73302	2.14067	3.11204	3.05975	3.47764	3.59547	2.74663	2.07087	3.4289
Zm00001d002384	6.42155	6.31405	6.15868	6.50441	7.37384	6.8242	5.50735	5.71397	6.69944	6.29031	6.30585	7.1026	6.69808	6.27264	5.83661	6.01274	6.87437	7.37801	6.49822	6.62395	7.26388	7.22194	6.84356	5.18856	7.16323	6.53819	6.9009	7.00855	6.60259	5.69626	6.66817	6.54306	6.13428	5.93684	6.95176	5.4916	6.73642	6.7053	5.88238	6.6839	7.15721	6.58344	6.2824	6.62413	7.40272	4.92658	7.39997	6.78771	6.36057
Zm00001d002395	5.89981	5.84121	4.6384	6.36421	5.77566	4.99807	6.55537	6.49933	6.04239	6.17207	5.08753	6.00137	6.31197	6.46742	6.02244	4.98948	5.59146	5.24927	5.58934	6.4743	4.94016	5.61065	5.87979	6.75324	5.76933	6.68622	5.08142	5.10916	5.8127	5.0164	4.90979	6.61871	6.29438	5.50057	5.98342	5.73644	5.86337	5.64149	6.2618	5.3116	5.11133	6.46171	6.26249	6.04127	5.74122	5.2035	5.1901	5.18248	6.59288
Zm00001d002408	1.89305	-0.710588	2.38439	3.37543	4.78995	4.6368	2.00606	3.47762	-2.2506	4.89862	4.9039	1.85449	2.45309	2.30669	2.70091	2.84176	3.50501	4.44488	2.16157	3.11721	4.14803	2.82269	2.63698	4.07208	3.0067	2.16821	2.41897	3.00012	4.64101	4.09942	-2.83978	4.13459	1.20757	0.735636	2.12191	3.79285	-0.150763	NA	4.69613	-1.01213	3.84316	-0.63469	2.35488	3.71026	0.27711	2.2847	2.17932	1.70765	1.79028
Zm00001d002426	5.84931	5.90983	7.25977	8.17983	5.29271	5.48983	5.91516	6.48774	7.33528	8.02484	6.75307	5.54773	7.38571	6.82584	6.71808	4.84273	6.5756	6.94278	7.75295	7.47082	7.66095	6.00263	7.54399	6.51729	7.60302	7.47334	6.03907	7.04125	7.3534	6.23475	6.77458	6.04687	6.43676	7.78926	8.0702	6.71044	5.724	7.02573	5.62555	7.94952	6.14941	6.60786	7.83024	7.27175	6.75368	4.35096	7.44353	6.03185	5.90855
Zm00001d002440	4.12781	4.34117	3.96419	4.03372	4.08549	4.07282	4.55111	3.94722	4.02072	4.11351	4.30766	4.33499	4.17652	4.24405	3.74488	4.16388	4.10782	4.40375	3.95675	4.07384	4.5516	4.23095	4.3265	3.44991	3.92373	3.89149	3.78662	4.19483	3.81613	3.77247	3.97947	4.15018	3.79795	3.70857	4.25164	4.31099	4.20517	4.24038	4.67948	4.16882	4.51578	4.31465	4.13478	4.21959	4.16496	4.18271	4.18722	4.23729	4.28894
Zm00001d002450	4.97239	5.15453	4.44967	5.69015	5.51674	5.39782	5.6091	6.18077	5.1857	5.02469	5.12116	4.99184	4.63948	5.88625	5.37489	5.22727	5.39934	4.30047	4.8172	5.09006	4.89753	5.15453	5.07687	5.43822	5.14558	5.65493	5.87726	5.27681	4.68385	5.29573	5.80194	5.53042	6.08095	5.14363	5.52554	5.72857	5.45866	5.67682	5.49878	4.36842	5.3883	5.58672	5.78301	5.24954	5.38362	6.03058	5.20391	5.68521	5.51094
Zm00001d002451	9.16618	6.35942	7.89716	5.76864	7.39591	6.47298	7.74279	7.5187	7.78354	7.00295	7.12446	8.26242	8.34141	7.28689	8.20819	9.56891	8.40893	7.65354	8.4482	6.76297	7.75358	7.989	7.35442	6.92965	5.9227	6.40668	6.96512	9.03842	7.23555	8.0305	8.21019	5.71637	8.92839	5.80846	6.31315	7.07968	8.27401	7.9505	7.63815	8.38723	8.17361	6.89302	6.83996	5.24293	6.19481	10.9704	7.13746	7.61542	6.84539
Zm00001d002454	3.77734	4.43301	5.93279	5.45278	5.20905	3.67143	3.09971	3.84963	5.58391	5.75252	4.86369	4.10144	4.07328	4.6258	4.7323	4.65902	4.82491	5.36138	6.03151	4.51731	4.9339	4.69053	3.95403	NA	4.12593	4.40482	3.87019	5.32643	4.87628	5.0097	4.36297	3.66557	5.94062	4.52297	4.7811	4.7476	4.90558	5.91494	4.00294	5.63644	4.43126	4.02428	6.33029	3.63418	6.16014	3.26361	4.93081	3.9612	4.19789
Zm00001d002490	5.54489	4.67057	4.26349	6.88492	5.60613	5.30006	3.45924	4.86783	6.20987	6.06201	5.05768	2.86538	5.19259	5.60843	5.56563	4.92658	5.36413	6.46367	6.86741	5.71637	6.17368	5.07064	4.95905	6.34852	6.01558	7.30104	7.10928	6.12124	6.66514	5.95335	5.51025	5.61049	5.96237	7.0239	6.31769	5.96923	3.36431	6.45431	5.16252	6.3246	6.16199	6.47636	6.9569	6.86536	6.59848	4.19716	5.76942	6.45972	5.72244
Zm00001d002546	NA	-2.25294	-2.08119	-1.09436	-0.0455612	-0.02442	-1.04824	0.817352	-1.05134	-1.06141	-1.40566	-1.82295	-2.97886	-0.546676	-1.1545	-1.44842	0.0903113	2.44425	-1.00993	0.310905	-1.26661	-1.93392	-1.25423	NA	NA	-1.54028	-2.07254	0.860034	NA	-3.7998	NA	-0.875669	NA	-2.25702	NA	-1.57688	-0.804702	-2.35523	0.287456	NA	-0.0395656	-1.87722	-0.468065	-2.76368	-1.49349	-1.49759	-3.1246	-1.83575	-1.88481
Zm00001d002659	5.17814	5.8831	5.19491	5.21784	5.52074	5.38881	5.13803	5.71215	5.19203	5.27389	5.18558	5.18639	5.29225	5.66715	5.17882	5.38379	5.29171	5.33048	5.26188	5.69992	5.85922	5.57436	5.43707	5.73068	4.99355	5.30438	5.87162	5.63542	5.57933	5.57003	5.41135	5.28052	5.20267	5.01642	5.37476	5.48811	5.45511	5.85252	5.42057	5.55601	5.73644	5.79835	5.83527	5.41848	5.81969	5.84459	5.08912	4.82243	5.48197
Zm00001d002677	3.66029	3.94961	4.64533	3.99851	4.06517	4.22162	4.29629	4.5931	3.65883	4.23849	4.22042	3.99286	4.34151	3.68648	4.14783	3.52398	3.88861	4.01405	4.49367	4.48465	4.00184	3.68988	3.71197	3.44671	4.0692	3.98957	3.61282	3.74925	3.98264	4.19442	3.82044	3.98926	3.42331	3.96879	3.95972	3.25532	3.49685	3.92407	4.1433	3.67643	4.34779	3.76014	3.97795	4.0859	4.26775	4.35633	3.84783	4.36683	4.69219
Zm00001d002704	6.10404	6.38216	6.37137	5.75367	7.05216	6.7984	6.22365	5.88661	5.81329	5.56067	5.89981	6.67562	5.77565	5.59652	6.11761	6.62714	5.10503	5.62416	6.23685	6.51506	4.75303	6.08566	6.23735	6.3551	5.78963	6.1202	5.88673	6.57683	5.99852	5.76313	5.83681	7.381	6.24365	6.26872	5.11807	5.42576	6.29861	6.99596	6.83199	5.71093	6.76218	6.11278	6.10618	5.87364	5.80076	7.45917	5.98765	7.4776	7.00065
Zm00001d002711	4.32947	4.87858	4.15182	4.25931	4.36103	4.39854	4.01703	4.27568	4.27185	4.27854	4.9112	3.52994	4.21303	3.22274	4.13406	4.65371	4.78936	4.62028	4.01763	4.1386	4.8111	4.62391	4.75814	4.5956	4.17652	4.09825	4.58231	4.38603	4.40189	4.04907	4.2646	4.28781	4.3394	4.33115	4.55742	4.11464	4.47204	4.87775	4.81564	4.44725	4.18246	4.62448	4.63128	4.62779	4.25291	4.81105	4.00792	4.20677	4.7074
Zm00001d002721	-1.50168	-4.23648	-1.22498	-1.54212	NA	-5.28598	-1.30132	-1.82936	-4.40767	-0.367364	NA	1.14497	-1.77524	NA	-3.93542	-3.4816	-1.09257	-0.613238	-3.92737	NA	-3.12628	-2.19788	-2.36694	NA	NA	NA	-3.79943	-1.89032	NA	-3.68289	3.31916	NA	-0.391406	NA	-2.97983	NA	NA	-2.11782	-3.58141	-3.21156	NA	-3.6814	NA	NA	-2.61895	NA	-1.54458	NA	NA
Zm00001d002727	NA	-3.93053	0.128066	-0.0774371	-0.353578	0.109597	-1.6349	NA	-1.50004	0.534825	-2.07749	0.143495	NA	-0.712157	-1.27432	NA	-2.98176	-1.05444	-0.670053	0.270588	-0.583484	NA	NA	-1.08632	-2.30521	-0.047273	-0.380976	-2.77488	-0.267162	-2.43185	-2.2541	-0.674925	0.810019	-0.113961	0.803877	0.301517	-0.409257	1.71179	-0.27982	-1.04979	-0.834703	NA	0.532989	-0.43669	-0.869079	-1.2581	-0.744285	0.622948	0.66521
Zm00001d002730	3.76845	3.21351	4.04282	3.98992	3.18452	3.69812	3.24042	3.5515	3.65169	3.42595	3.07196	3.83863	3.69449	3.93708	3.18517	3.61112	4.1056	3.36992	4.22688	3.79469	3.98932	3.68262	3.45868	2.49156	3.34148	3.85877	3.53443	4.21509	3.24381	2.98994	3.74462	2.95762	3.31263	2.88285	3.52283	2.75119	3.30831	3.4888	3.40322	3.69597	3.02798	3.86012	3.47819	3.18339	3.26625	3.89563	3.43586	3.406	3.36803
Zm00001d002734	5.13414	4.91768	4.87075	4.95744	4.11632	5.11695	4.40356	4.20458	4.66481	5.01642	4.7609	4.84104	5.03483	5.5267	4.01639	4.59848	4.91745	4.94306	5.15137	4.61887	5.26324	5.16094	4.43378	4.87384	5.06588	4.66058	5.13126	5.14812	4.43	4.67013	4.85813	4.64185	4.99998	4.20748	4.75154	4.53571	4.41882	4.68096	4.12923	5.08446	4.31099	4.66611	4.60582	3.85768	4.40245	4.66218	4.73049	4.0988	4.32
Zm00001d002770	1.76956	2.6445	2.2373	2.04141	2.70998	2.1155	2.54283	2.91461	1.77111	2.26118	2.64972	2.74661	3.21361	1.69553	1.91978	3.02286	2.7827	2.40505	2.64473	2.26209	2.18431	2.13121	2.959	3.11204	2.38162	3.03459	1.93643	2.31806	2.7733	2.34535	-0.0272574	3.17777	2.03538	2.17433	2.87074	2.27666	2.57274	2.51485	3.34927	3.5846	2.72339	2.50921	3.38636	2.72665	2.83026	2.7506	2.28701	2.40371	2.51974
Zm00001d002775	3.49728	4.90241	4.698	4.15471	4.71601	5.01481	4.37915	4.17341	3.24476	3.71208	4.71063	5.03189	4.66712	5.02031	4.7992	4.82564	5.05596	4.67057	4.30265	5.54768	4.1901	3.58147	4.61327	4.70372	5.02563	4.70447	4.4482	4.95281	4.87458	4.9215	3.9158	5.24715	2.7168	4.71455	5.60746	5.18198	4.60113	5.42551	4.85214	5.14869	4.73436	3.1896	3.63669	4.61903	5.09114	4.94503	4.4363	4.42492	4.38975
Zm00001d002781	4.44265	4.51706	3.87352	4.24961	3.8064	3.07137	4.19162	4.1307	3.95584	4.16382	4.32947	3.75712	4.05107	3.21214	3.25138	4.13714	3.89946	4.20969	3.62926	3.23773	3.87595	3.43317	4.0692	3.75536	4.1589	3.15948	3.0901	3.97734	3.84434	2.95689	2.99512	4.00579	3.92604	3.66257	4.24746	3.95036	4.43485	4.19661	3.76099	4.08764	3.99726	3.30043	3.76014	3.88827	3.68709	3.89364	3.35335	3.39764	3.44003
Zm00001d002789	2.91943	3.04425	4.26516	4.03957	3.55775	1.66226	2.39198	2.87332	3.73446	3.7261	2.73421	3.43087	3.83857	3.01434	3.97086	2.7134	3.40477	3.03441	4.62504	3.44372	3.33854	3.46845	3.04722	4.27377	3.79286	4.73801	4.17125	3.74018	3.71541	3.29829	3.3949	3.462	4.21912	4.61683	3.8841	3.33748	2.92912	2.44573	3.18512	3.90551	2.92789	3.39998	4.33489	4.87222	4.09364	1.31296	4.6414	4.563	4.61315
Zm00001d002815	8.68462	8.96279	8.96593	8.71248	9.13898	8.49099	7.93338	8.83548	8.72828	9.00865	8.7906	9.07384	8.3737	8.30951	8.85053	9.14048	9.38899	9.03474	8.90114	8.13948	8.58941	9.26678	8.7387	8.38348	9.52191	8.50949	7.80005	8.78018	9.04271	9.06098	8.7016	8.54701	9.06852	8.91288	9.11791	8.25396	8.55544	8.56739	8.27183	9.03102	9.29689	8.64981	9.05844	8.97294	9.29964	7.21802	9.30782	7.86799	8.17259
Zm00001d002822	5.538	7.58672	6.03907	6.23736	6.66801	6.38652	5.82638	6.08355	5.24958	6.18965	6.95905	6.88207	6.16211	5.69768	5.84215	5.75595	7.09642	6.98148	5.60023	6.31696	5.38493	6.83413	7.25628	5.3995	6.83106	6.46759	7.00378	6.36725	7.75655	7.39157	5.13234	7.86053	5.44274	6.33186	6.51392	6.45735	9.15901	6.53348	5.98683	6.20867	7.79666	5.93242	5.61585	7.779	7.87417	5.80558	7.69818	6.29381	5.59748
Zm00001d002842	8.77505	9.35149	7.61643	8.15489	8.9762	9.64403	10.0271	9.86537	9.5271	8.62251	8.94277	8.8962	9.27984	8.90923	9.0433	8.99829	8.74273	8.00397	9.18283	9.91886	8.52591	8.79202	9.09685	10.1584	8.67793	8.63987	9.429	8.60579	8.361	8.38562	8.89139	8.26035	8.26347	8.23124	8.99633	9.70755	8.93667	9.41611	10.7107	8.19641	8.59009	9.364	7.58018	8.6221	7.39874	11.1669	6.84629	9.48453	10.3282
Zm00001d002853	3.79638	3.77847	3.33854	3.81939	3.66178	4.71871	4.48084	4.18927	3.62631	3.19409	4.05945	4.43284	3.76481	3.3604	3.15417	3.34815	3.22097	3.34084	3.92419	4.12267	3.81714	3.0518	3.49193	3.51176	3.39676	3.16694	3.91825	3.81374	3.30377	3.51228	3.58026	4.53555	2.91678	3.50858	3.6272	4.11282	3.6628	3.63678	4.18295	3.65032	3.47156	3.31836	3.06376	3.32346	2.8207	5.07752	2.64875	3.46742	3.29747
Zm00001d002854	5.93511	5.98958	5.99173	5.67606	5.94768	5.56631	5.39797	5.68301	5.82302	5.71669	5.7657	6.49962	5.55733	6.14676	5.65059	5.641	5.78185	5.55999	5.82765	6.04493	5.77238	5.47499	5.34173	5.40297	6.20502	5.83696	5.97094	5.89868	5.15517	5.10737	5.47627	5.93447	5.07877	5.5248	5.40824	4.91062	5.63511	6.03499	5.62369	5.56462	5.44793	5.4747	5.13731	5.07164	5.25016	6.03276	5.49217	5.72902	5.55697
Zm00001d002880	4.67899	4.01214	4.73298	4.93663	4.47249	4.35245	4.6349	4.741	4.32691	4.82364	5.07963	4.60943	4.68564	4.99368	4.87127	3.88921	3.75141	4.5823	4.45291	4.40987	3.71714	3.90866	4.53655	5.33643	4.58022	5.26344	5.03482	4.60296	4.54995	3.73243	4.43671	4.3608	4.45875	3.78158	5.14546	4.72316	4.42064	4.58307	5.40522	3.73556	4.07185	4.69347	4.88202	5.13061	3.92149	4.93136	4.45555	5.24582	5.46656
Zm00001d002889	5.47854	4.82377	4.78075	5.37052	5.34216	5.04212	5.273	5.02473	5.82092	5.07406	5.56553	5.64418	4.81306	4.75111	5.52429	5.81716	5.18143	5.07064	4.91652	5.12879	5.36781	4.87375	5.10354	6.02104	5.33721	4.56061	5.67216	5.70567	4.39991	4.76909	5.88835	5.33694	6.20938	5.4265	4.73688	6.18003	5.53395	5.36658	4.97729	5.48101	5.41806	5.18108	5.23275	4.94486	5.46164	6.00854	4.90971	5.45357	5.4103
Zm00001d002936	3.82269	3.78088	3.04243	3.59889	3.98387	3.87896	4.12548	3.40786	4.22956	3.97954	4.06322	3.95036	3.86678	3.33653	3.21205	3.66772	4.25867	3.93396	3.86003	3.78731	3.63467	3.86649	4.02579	3.70537	4.0614	3.88021	4.27017	3.44748	3.68071	3.91571	3.56176	3.96613	4.25484	3.33044	4.3072	4.42225	3.85886	3.90937	4.21205	3.8442	3.92639	4.21539	4.79769	3.83676	4.00489	4.04557	4.15231	3.54085	4.08314
Zm00001d002939	4.13609	4.20607	5.0318	3.83125	3.42726	4.33076	4.72228	4.14289	3.65644	4.30033	3.14851	3.78075	3.06663	4.73271	3.70198	3.93796	3.42247	3.84535	3.43522	3.87057	4.39128	3.5734	4.02978	2.36857	2.58801	2.7888	2.86626	4.40736	3.55015	3.60649	4.96777	3.23452	4.34281	3.45334	2.91226	4.64591	2.73029	3.35811	4.00102	4.91104	3.36992	2.33248	3.35985	2.59917	3.32875	5.07153	4.07404	3.3397	3.45265
Zm00001d002953	4.75067	4.72141	4.94456	4.90223	4.54402	4.86461	5.1785	5.25208	5.04304	4.99459	4.81064	4.80604	4.80176	4.86239	5.02031	4.90571	4.97861	4.834	4.7212	5.08362	4.64376	4.67057	4.49754	5.13927	4.50593	4.8465	5.51075	4.93396	4.90342	4.49565	4.78057	4.79857	6.00052	4.43539	5.00234	5.16691	4.87394	4.80565	5.17629	4.81505	4.5018	5.23786	5.53934	5.06176	4.81966	5.15869	4.70277	5.10929	5.08124
Zm00001d002965	0.607647	3.23606	1.87859	0.924769	-2.56227	-1.735	3.00431	3.64837	1.055	0.839622	2.14096	0.339309	-2.01989	2.62172	2.37748	2.04405	0.548008	-1.68878	-2.24767	2.09204	0.539216	0.938339	-0.734727	NA	-0.17938	1.10293	1.20296	3.09179	NA	0.0677088	3.40861	-2.69337	2.45618	-2.31708	-2.56172	1.51974	NA	-3.03959	-0.0828653	0.00951777	-1.34428	0.258018	-1.97179	-1.6802	-2.97886	2.54227	0.201303	0.244247	-1.64002
Zm00001d002993	3.96769	4.86739	5.15154	5.94662	4.95999	1.30795	3.76487	5.33747	5.12955	4.57419	4.55222	5.01214	5.71445	5.0445	5.49475	5.31624	5.35711	4.21322	6.38448	4.94857	5.59101	4.45897	4.71482	5.07303	4.54847	5.07436	5.11115	5.58193	5.77633	4.97304	5.03788	4.76804	6.89152	5.71912	5.18758	4.65168	5.08226	4.12188	4.29376	4.02633	5.11663	5.25264	5.87171	6.14243	5.27872	3.3887	5.5952	4.36868	4.53673
Zm00001d003016	0.781134	0.308852	4.81738	-0.874937	-0.57159	-1.8855	1.23282	2.96042	-0.443866	-1.19053	-0.776861	-0.531765	-1.8258	3.90969	3.44877	0.160593	-1.63661	-0.10827	-1.63405	3.05756	-0.84815	0.973738	-0.0429925	-2.90422	0.27711	0.0104691	-0.439084	-0.22709	-0.210078	0.98108	2.37201	-0.577082	0.622154	0.341867	-0.903964	-1.21093	-0.838072	-1.52547	-2.50538	0.961328	-1.49021	-1.25346	-1.82509	1.43754	-0.701165	3.18961	1.69701	-0.193407	-0.643082
Zm00001d003081	6.31294	6.7394	6.81046	5.99109	7.17322	7.38206	6.89865	6.56586	6.97557	7.28619	7.87264	7.14471	6.96783	7.92479	6.75984	6.86526	7.26298	7.39997	6.8035	7.06342	7.65547	6.90966	6.60111	6.34125	6.39565	6.32401	7.92547	6.6233	7.33011	6.34112	6.78771	6.52751	5.78963	5.93457	5.90753	6.44408	8.23039	6.84319	6.04758	6.60393	7.4052	6.1019	6.43261	7.0928	5.61981	7.07298	5.68034	6.42372	6.59838
Zm00001d003083	4.57119	4.727	4.38555	4.67529	4.32073	4.41943	5.41857	5.34659	4.79763	4.91244	4.28535	4.77244	4.84993	5.33883	4.43449	3.80326	4.04935	4.60373	4.34875	5.52323	4.49734	4.3699	4.28962	4.29396	4.38693	4.58195	4.57346	4.43752	4.39423	4.16314	4.25548	4.07958	4.46785	4.23232	4.09997	4.8193	4.51917	4.15166	4.21763	4.00549	3.73416	4.13249	4.7751	5.16421	4.16862	5.20715	4.22104	4.4492	4.87527
Zm00001d003086	3.08258	5.57787	2.67613	4.76875	2.25245	6.05394	0.99425	-0.0747215	4.62659	6.35959	5.99579	4.12639	5.21678	4.29734	3.97264	3.81193	2.7549	4.70091	-0.271122	-0.157668	3.81021	5.21754	6.45459	-1.63063	3.93255	5.13521	2.70548	5.77376	4.66046	3.8967	6.54046	3.10053	1.03277	2.03231	4.36915	4.47899	2.5261	4.74174	6.77458	6.42184	5.281	3.46198	2.20391	3.74139	4.88922	3.44928	6.08781	6.6052	5.58193
Zm00001d003106	5.59947	5.89686	5.4914	5.12644	5.63465	5.5771	6.61879	5.41932	5.29298	5.3907	5.44897	5.51927	5.77367	5.90258	5.47911	5.32201	5.40465	5.53074	5.10888	5.7489	5.68282	5.80071	5.81969	5.08069	5.54342	5.5805	5.43342	5.29351	5.87674	5.74127	5.3512	5.70353	4.67193	5.41525	5.68647	5.41441	6.03244	5.5025	5.62947	5.49497	5.90782	4.9405	4.8088	5.96683	5.63615	5.34352	5.65592	5.36479	5.55872
Zm00001d003127	6.37853	5.42675	5.11912	6.02604	6.44264	6.3568	6.47415	6.67461	6.29512	6.24901	6.62936	6.28297	6.45965	6.3496	6.01473	6.11211	6.21539	5.98765	5.95335	6.91144	5.64621	5.8524	6.05795	7.02431	6.5482	6.79834	6.84452	6.41141	6.03473	6.18403	6.42126	6.67964	6.6484	6.53537	6.19175	7.14471	6.36514	6.70823	6.84445	6.06153	6.53603	7.1506	7.06176	6.80152	6.5482	6.70929	5.50596	7.45893	6.66587
Zm00001d003147	4.35135	4.78197	4.21839	4.24748	4.86252	4.36499	5.13276	4.58765	4.68665	5.1381	4.03	4.75947	4.97376	4.58655	4.77689	5.04698	4.14038	4.36628	4.47444	4.4433	4.15562	4.4431	4.22684	4.75209	4.79693	4.45332	4.87966	4.48229	5.19441	4.51462	4.04856	5.14062	5.77165	4.91553	5.12828	5.26344	4.36053	5.06712	5.22228	4.74034	4.16538	4.75715	4.1616	4.71724	4.91241	5.00485	4.48077	5.25211	5.13094
Zm00001d003161	1.55716	-1.30769	1.19051	2.4278	2.35904	-1.0158	2.02508	3.02669	2.94961	1.5371	2.27466	1.30644	0.732948	2.07981	2.12935	-0.940535	1.05675	3.08833	2.59134	2.61948	-0.392208	-0.579826	-1.13227	1.39673	-0.296069	2.37129	3.55827	2.36933	1.98349	-1.97404	1.60092	0.270588	1.7427	2.48523	3.21223	3.31392	2.88498	-0.71956	1.49163	1.21585	-0.969212	2.90074	3.5938	3.00729	1.12398	0.669575	-2.31271	2.29262	3.28717
Zm00001d003214	2.14886	3.24586	1.97052	3.65883	3.24783	2.58682	2.64849	3.64342	2.38947	3.47151	3.1935	3.48868	3.14336	2.10454	2.59882	2.66268	2.85924	2.77436	2.96896	3.62331	2.50447	2.62294	2.3611	3.54953	2.98769	2.23036	3.17486	2.9771	3.04838	2.45789	1.51755	3.21944	4.24527	3.06359	3.97826	3.17826	3.13537	4.70972	3.79413	3.39096	2.90271	3.2368	4.34044	3.26047	3.91336	3.15948	2.25346	2.37201	3.10341
Zm00001d003220	2.1327	2.24674	2.72621	2.31072	1.82804	2.38757	3.76217	2.53633	2.22813	2.67319	2.68538	2.57553	2.69702	3.40861	3.57338	2.5591	1.89609	2.54346	1.23362	3.83063	2.1283	3.04425	2.58801	2.8408	1.74356	3.11949	3.54507	2.4214	2.7828	2.40447	2.10454	2.86654	3.29108	2.81436	1.9274	2.72845	1.96401	3.08409	3.04681	1.98684	2.22895	2.5208	3.40285	3.33572	2.4661	3.92073	0.955963	3.63832	3.23112
Zm00001d003252	6.69229	5.80434	5.4049	5.86568	5.28597	3.63238	5.15637	4.1212	5.60582	6.14648	4.73927	4.87289	5.1877	6.66817	6.46129	6.31482	4.70691	6.73323	4.23279	6.03703	6.36381	4.7461	6.98231	4.33679	5.22682	5.15128	3.93342	6.4963	6.09468	5.10584	7.10434	5.10226	3.38627	4.0777	5.57837	4.69719	5.97248	4.9173	6.06856	5.70533	3.6307	4.57916	4.21005	4.94649	4.96074	5.46834	4.49475	4.8493	4.34238
Zm00001d003265	4.89116	5.3546	4.22434	6.96853	6.00335	5.8945	9.16141	5.74825	5.4706	7.35168	5.88572	6.32621	6.84638	7.12999	5.75192	4.58195	5.99002	6.5446	5.14092	6.35579	5.11575	6.42011	5.50489	5.71199	6.19273	4.85235	5.80379	5.98062	5.83824	5.41965	5.62555	5.62982	4.58762	6.28892	6.10579	8.00291	5.86929	6.54623	6.63925	6.51353	5.74615	6.52735	6.76956	5.37242	6.01749	5.89092	5.64711	5.88238	6.30156
Zm00001d003271	7.714	7.7856	6.64894	5.97267	7.87577	8.60064	9.13973	7.49711	7.54292	6.64877	6.65729	6.94845	7.28405	7.75255	7.5669	7.79483	7.15024	7.44837	7.44373	7.22466	7.18414	8.25353	7.56423	6.99166	7.52693	6.97404	7.76954	7.69025	7.28731	7.04459	7.5877	9.01726	7.0744	8.02382	6.39418	7.04461	8.48494	8.8034	7.55621	7.16642	6.95206	6.17955	6.59236	6.4871	7.01393	7.84594	7.46276	8.20103	8.3073
Zm00001d003276	4.55045	5.37319	6.93804	3.50659	4.62504	3.76298	4.32013	5.15558	4.75045	3.82094	3.23112	4.11053	4.58195	5.09927	4.54804	4.37843	4.56165	4.02256	4.02392	4.2229	3.74346	5.19694	4.40245	3.14396	4.26062	5.37331	5.3002	5.23033	5.45827	5.28274	4.97398	5.0403	5.25115	0.239662	5.35765	3.50238	3.96881	2.82293	3.57741	4.10782	5.90567	4.56616	5.23609	5.48306	4.20013	5.50947	5.05246	4.24056	3.75375
Zm00001d003288	4.74892	4.62721	4.97095	5.25424	5.047	5.53867	5.17686	5.19993	5.22946	4.66108	4.90232	5.09125	4.94276	5.08274	4.67432	5.18372	4.51264	5.39287	5.19671	4.88888	5.52629	5.06403	5.30044	4.95155	5.32	5.13037	4.2101	5.02203	5.47568	4.98946	5.19162	4.4134	5.26422	4.67422	5.39991	4.76761	5.28453	5.54971	5.37641	5.24164	5.00064	4.64209	5.46949	5.36755	5.40852	5.4175	5.24927	5.1278	5.35017
Zm00001d003306	7.01182	6.55953	8.21956	1.50926	7.22139	1.62823	7.58792	9.94455	6.19286	-1.36785	7.28053	-2.1288	6.06451	8.43427	6.38753	6.60348	5.72734	7.47217	6.05766	8.29676	6.72166	6.02236	6.3556	5.90332	7.18393	5.50947	5.30205	6.86239	8.13353	6.61833	7.79994	6.01673	7.48701	4.49541	7.22939	2.74661	5.74751	6.83062	6.6824	7.67864	3.76475	4.06361	6.15102	5.77495	-3.79869	7.08854	8.09383	4.00883	4.21439
Zm00001d003379	-2.56611	0.418007	NA	NA	NA	-3.48382	4.89547	3.88021	-2.83689	-2.84315	-2.43607	NA	-2.61895	0.86336	-0.921071	-3.12167	NA	-3.8031	NA	-2.98321	NA	-0.480054	NA	-4.23201	NA	NA	NA	-2.25644	NA	-3.92737	-1.58945	-1.78126	-1.73774	-3.21798	-3.48049	-1.39471	NA	NA	-0.390605	NA	NA	NA	NA	NA	NA	-2.24884	NA	-2.83978	-3.48345
Zm00001d003401	6.73522	6.79291	6.66924	7.19231	8.25741	7.32312	5.92321	5.06666	7.69633	7.85398	7.36398	7.6731	7.51663	6.07631	6.66014	7.44468	6.98565	8.18196	7.53467	5.66396	7.24805	6.84043	7.30713	8.50623	7.64239	7.39253	7.3734	7.19355	7.54807	7.65995	6.9991	8.14784	7.06277	8.05459	7.6935	6.9655	7.13103	7.63789	8.44382	7.28281	7.17363	7.87365	7.03851	7.47064	7.22835	6.41614	7.5983	7.15049	7.75093
Zm00001d003426	5.1178	5.30611	5.04608	5.54703	5.13709	4.65128	5.29029	6.36729	5.56419	4.92389	4.9871	5.48995	5.22166	4.54335	4.90454	5.58212	5.74132	5.16765	5.00152	5.19452	5.37264	5.37669	5.00233	5.11051	5.29862	5.4524	5.12976	4.8481	5.79406	5.1225	5.09076	4.47391	5.86231	5.43842	5.47825	4.60943	5.00316	5.32993	4.75788	5.27454	5.29906	5.5326	6.02881	5.26771	5.34637	4.87093	5.09243	5.40973	5.61443
Zm00001d003429	10.3624	10.9348	10.895	10.815	10.5577	10.674	9.71363	9.14048	10.2266	10.3013	10.8925	10.9668	10.3567	9.69265	10.1178	10.0536	10.637	10.8165	10.9307	9.94684	10.7859	10.7454	10.6689	9.61192	10.9684	10.5179	9.88649	10.607	10.8486	10.8132	10.0582	10.6731	9.77605	10.6777	10.8891	8.91448	10.3232	10.5445	9.94967	10.3933	11.042	10.0768	10.3561	11.3028	10.9684	7.24659	11.3601	9.80135	9.79893
Zm00001d003430	3.57441	3.62924	4.18677	4.17736	3.31618	3.99449	3.43752	3.60542	3.60934	4.69465	4.5277	4.13462	4.13627	3.50866	3.6916	3.50282	4.09959	4.82377	4.23465	4.09415	3.9915	3.61698	3.32053	3.43197	4.07143	3.94945	3.51764	4.01901	4.188	3.72961	3.34927	3.6186	3.30977	3.72732	4.50457	3.70205	4.42257	3.52714	3.55937	3.52061	4.31643	3.71719	3.50345	4.33109	3.63359	3.27639	4.40772	3.12157	3.49184
Zm00001d003446	0.66521	1.96499	0.861697	0.52542	2.11294	3.82941	3.67505	3.62305	5.0767	4.31172	1.02192	3.13857	4.55708	5.27906	3.41052	2.87332	1.13565	1.6615	1.04224	1.89381	-0.0846739	3.46035	3.45575	2.80773	2.16372	5.03267	4.52223	3.76854	4.30972	2.07921	3.99058	3.00934	2.18501	3.22618	1.76496	4.8242	4.73914	2.56884	4.31064	3.28626	3.81947	4.68474	2.97584	2.40716	3.36767	5.30077	2.931	2.81711	3.11665
Zm00001d003457	7.76239	5.34841	6.76643	4.86357	3.19811	6.20933	7.25811	7.92025	5.48584	3.53702	4.74424	4.05384	4.24691	8.26295	5.13343	6.97743	6.9032	4.33379	5.25226	6.50771	6.1479	5.49919	5.09971	3.56771	4.92058	4.91018	5.26641	6.53242	4.56878	4.58533	6.95778	4.53191	6.42896	5.60198	3.86313	7.00783	3.94024	2.88357	3.51424	6.45283	4.5996	3.57808	3.71251	3.94149	4.63424	7.35697	6.48654	6.13168	3.50275
Zm00001d003459	3.14122	4.46992	5.71905	6.6418	6.28667	4.88096	3.26714	3.27639	3.20531	5.72032	5.96143	4.09577	5.50806	4.90979	4.93421	4.78551	5.19734	7.06103	4.06164	3.98243	5.19319	5.10935	5.30737	4.70856	5.94568	4.60664	4.31087	5.04923	6.54244	5.99741	4.45102	4.97005	5.12855	5.61327	6.25698	3.10403	5.70579	5.59432	4.07863	6.07387	6.0957	3.85297	4.42937	6.3742	6.77651	1.88688	6.63558	3.9815	3.36524
Zm00001d003470	8.43235	9.41467	7.4875	7.40658	8.69443	8.62995	8.40767	8.44926	8.3883	8.13757	8.57219	8.51492	8.5412	8.23797	6.52617	4.56727	8.69639	8.22705	8.59484	8.80616	8.71806	8.09383	8.15885	8.66247	3.63097	8.2946	8.24055	8.06227	8.56542	7.67086	8.11102	9.6187	8.32019	8.11339	7.76418	8.17361	8.12693	8.25488	9.28867	7.95629	8.14086	8.08572	7.77337	7.52073	8.34141	9.3247	7.58152	8.30951	9.01783
Zm00001d003513	3.24032	4.15231	1.26421	1.22961	3.66878	4.69657	2.62816	2.42968	3.14603	2.04057	3.10341	4.26846	4.60517	2.8724	1.3745	3.54052	2.60025	4.01004	2.32134	2.24175	3.55832	4.09023	4.54227	-0.378566	2.17989	3.567	2.11366	3.60344	4.63741	3.9929	2.55294	4.22696	0.561685	2.10959	2.46488	1.26593	4.23589	2.73237	3.25163	3.88397	4.37499	1.83164	-0.0976822	3.03805	2.57829	1.44614	3.55281	1.56589	3.19013
Zm00001d003539	5.74765	5.33377	4.91145	5.48231	5.80618	5.63785	5.87282	5.54995	5.86379	4.10657	3.72269	5.6646	5.05606	5.62947	5.55345	5.56208	5.06749	5.0507	5.54368	5.73335	5.20172	4.81881	5.36995	6.36403	5.09276	5.37851	5.04128	4.72589	5.06262	4.63561	5.36479	6.16512	5.84861	5.85512	5.17536	6.07828	5.13208	5.72417	5.93787	5.69635	5.48107	5.74816	4.35115	4.64209	5.65532	5.63084	4.87375	5.70676	4.66508
Zm00001d003552	8.51198	-0.644606	7.68393	6.90755	8.83403	8.56136	2.17708	8.43911	8.21497	8.31336	8.33765	8.25396	8.08635	7.27486	5.79284	2.73253	8.51004	8.61651	8.35274	7.01862	8.79484	4.88497	-0.0984976	8.18364	8.57886	8.61179	8.40641	8.57711	8.49475	8.02298	7.0739	1.26887	8.12618	7.99237	6.39155	8.14086	9.36522	8.55582	8.00502	8.62674	9.47164	8.41634	8.67724	8.16669	8.83194	6.14377	8.3386	8.44382	7.96508
Zm00001d003559	4.91279	6.96002	4.95276	5.13594	9.11862	5.27492	5.11266	5.50327	3.4653	5.36103	6.56586	5.57074	7.31717	5.7142	4.61897	5.17923	6.19385	7.61442	4.45965	5.59679	4.97095	6.23288	8.28264	2.15651	5.56227	4.47111	4.71848	6.46445	6.61269	7.72921	4.89287	7.10179	4.52401	4.98119	4.987	4.53205	8.80092	6.72603	5.36807	5.75232	7.95833	4.36358	3.50889	6.22036	7.30713	5.49605	7.6315	5.49355	4.13609
Zm00001d003567	-3.48345	0.439265	-3.12628	-4.06389	-0.839418	-1.5025	-2.62086	NA	-1.88343	-3.12836	-3.57991	-2.24356	-2.49671	-3.12544	-2.91773	-0.539226	-3.92843	-2.43728	-3.21007	NA	-1.93633	-2.25294	-1.5372	-1.04435	-0.972129	-0.772923	-0.805509	-1.98246	-3.29765	-0.15249	-2.19912	1.48333	-2.56885	-0.783939	-1.0092	-2.01752	-3.04789	-2.05949	-2.14191	-2.43366	-4.8691	-1.39706	-1.49267	-2.61847	NA	-2.62134	-3.21453	-0.947254	0.180469
Zm00001d003584	6.5898	6.82149	6.73234	5.56981	4.84066	5.66885	6.83624	5.29103	7.22411	6.63486	5.84001	5.49686	6.87764	6.04577	6.55392	6.29067	6.73919	7.03794	6.52447	5.93447	5.67932	6.83722	5.50806	6.3089	6.06451	7.05323	7.42832	6.44647	6.26192	5.79524	6.0176	6.29328	7.12683	6.82858	6.17212	6.99672	7.30343	6.34082	5.95197	5.73732	5.95509	6.89618	7.54348	6.11479	4.74302	6.9325	5.61065	7.26689	7.2252
Zm00001d003589	5.88779	5.61228	5.50845	5.22105	5.12901	3.75795	2.09547	4.66058	6.02604	5.13449	5.81257	5.74811	5.66353	5.10304	5.02709	5.427	4.70195	6.03277	5.32575	5.05163	5.85521	3.77847	5.99224	3.60144	5.5111	5.99308	5.58517	6.19202	5.55947	5.67091	5.62947	5.65387	6.16414	5.73622	4.7239	5.36546	5.65797	5.15521	4.91453	5.10651	5.37202	5.46274	5.35065	4.73171	5.22517	4.69923	5.22244	5.46756	5.48547
Zm00001d003612	4.45514	4.33752	5.17778	4.82667	4.55181	4.07649	4.54117	3.56157	5.08441	5.58051	4.84908	4.55471	5.21014	4.82083	4.33219	3.65568	3.85118	4.73632	4.60143	3.89551	4.66279	3.75499	4.57312	3.72185	4.2434	4.97307	3.6693	4.80458	5.00232	4.46697	3.99705	4.31384	2.52253	4.55965	5.21487	4.90334	5.37393	4.71328	5.50877	4.36654	4.61267	3.99318	3.71719	5.39046	5.25625	3.78268	4.92436	4.35779	4.63037
Zm00001d003632	6.05964	5.27929	4.92615	6.95807	5.43073	4.37622	4.41307	4.19103	5.72887	6.48364	6.20027	5.37202	5.90834	5.98467	5.76879	6.1502	4.8767	6.15858	5.7217	5.16866	6.44519	5.22077	5.31805	5.10266	5.87607	5.21552	4.62408	5.04113	5.04312	5.2018	5.78127	5.02118	6.51087	5.30777	6.25453	5.73443	4.95464	4.97268	4.81254	6.90651	4.21953	6.04325	6.02492	6.37706	5.35445	5.73081	5.6948	4.90085	4.41651
Zm00001d003643	6.17694	5.20028	5.02031	4.12136	5.74883	5.19783	6.38756	6.02817	4.4853	6.44247	5.71706	5.32573	6.16659	5.77503	5.4913	3.63582	5.73146	6.56192	6.02709	6.38063	5.6496	5.55109	5.46656	5.59546	4.39663	4.93889	5.26114	6.06019	4.08848	5.31481	4.65411	5.68565	5.78371	6.44129	6.31546	5.96293	5.01788	5.61327	5.2391	5.03025	4.86285	6.28937	5.5833	6.20443	5.86082	6.00254	0.624536	5.44005	5.3653
Zm00001d003663	4.92594	4.275	5.22387	4.72281	5.1588	4.81619	4.98702	5.53642	4.94932	5.36798	5.21102	4.93485	5.21171	5.30424	5.35449	4.22351	5.38864	5.12788	5.27397	4.49141	4.69975	4.96772	4.48537	6.08872	4.98353	5.27209	4.85005	5.08105	5.03948	4.23465	4.69951	4.91839	4.80517	5.53707	5.77083	5.33236	5.01126	5.11631	5.3611	4.99028	5.33403	5.48138	6.05308	5.12599	5.43889	5.59588	5.10633	5.30063	5.54833
Zm00001d003712	10.8542	11.9842	8.68849	6.24413	8.63859	8.7304	11.9021	11.9024	12.2713	7.42374	6.37301	11.6011	8.50678	8.57465	11.3652	12.0775	8.80423	7.34209	9.94341	11.7684	10.7472	10.2626	9.6126	8.14248	7.40272	10.474	12.3938	10.1695	9.9958	11.2157	12.0797	11.6046	8.34003	10.3001	8.52972	11.8214	10.2897	10.6599	10.0053	10.5185	11.6011	8.23889	5.02118	6.66267	7.53287	13.0085	8.71527	11.9847	10.4777
Zm00001d003715	4.80248	5.57275	6.91509	6.62086	5.27397	4.70668	4.77966	5.5805	5.82509	6.31663	5.86116	5.26887	5.42507	5.1048	6.29594	5.79092	6.44757	6.31162	5.87038	5.52137	5.98601	5.4766	5.53147	5.93878	6.01376	6.165	5.66098	5.83153	6.43206	5.97159	5.65949	4.92346	6.69207	6.16658	6.45558	5.09465	5.64386	5.25559	4.5562	6.76432	5.94313	5.4937	6.92632	6.53514	5.95767	4.14096	6.9194	5.51379	5.52017
Zm00001d003767	11.2185	11.0479	11.3089	11.7241	10.8895	11.3071	8.46073	9.9161	10.8533	11.7277	11.4567	11.1144	11.6021	11.6059	11.5579	11.305	11.4555	11.9042	11.7227	11.4564	11.3616	10.6744	11.5514	10.7777	11.505	10.7806	10.6698	11.4113	11.2137	11.3043	11.4579	9.9742	10.8566	11.2221	10.9692	11.0042	10.7047	11.0364	11.0826	11.3053	10.9274	10.3221	11.3028	10.8878	11.5514	7.93395	10.8165	9.62206	9.91954
Zm00001d003781	4.64449	1.22614	5.55028	4.84012	1.26125	3.66217	1.35426	3.31508	3.32192	0.636009	0.441022	4.83271	5.86462	0.0303783	5.59738	5.65687	5.86066	4.58414	4.46147	4.4863	1.12634	4.15231	4.27132	3.22148	4.66539	3.54602	2.73892	3.86979	1.70925	1.48799	4.68421	3.33306	4.85007	3.79112	5.31042	3.49403	4.0608	5.6363	4.77891	2.91762	5.28261	6.53514	4.87222	0.692775	4.65383	4.91996	5.23253	3.24131	4.50813
Zm00001d003817	7.91571	7.81797	8.08699	6.50716	4.99799	7.04127	7.99933	9.2617	6.14554	6.18114	6.05964	7.64598	6.49216	7.30564	7.88824	6.8242	6.89651	6.59941	5.94548	7.39444	7.35361	5.93653	6.46224	5.4937	6.70658	5.86975	4.84346	6.43588	6.80397	6.4299	6.86349	5.19964	6.25028	6.36784	7.09432	6.43877	7.22028	6.25404	5.51926	4.86702	6.46776	6.65996	5.72865	7.08916	6.78641	8.12903	7.76867	5.89813	6.37031
Zm00001d003839	5.95556	6.02632	6.06564	5.77914	5.86453	6.04783	5.44679	5.14082	6.43538	5.89651	6.08882	5.85428	5.64492	5.44383	5.88388	5.99499	6.46814	6.44558	6.08235	5.88321	6.82693	5.76116	6.16881	6.23897	6.59576	6.22422	5.76438	6.56486	6.61573	5.85067	5.56467	5.90997	5.36548	6.30192	6.56967	5.71735	6.07703	6.48983	6.41615	6.08638	6.19266	5.65656	5.37425	5.74816	6.42575	5.2054	5.54947	6.34237	6.62936
Zm00001d003846	3.14482	3.64694	4.2163	3.81719	3.61228	3.42838	3.67758	4.02043	3.8828	3.5424	3.69613	3.62305	3.90676	4.1025	4.26457	4.20088	4.45595	2.96405	4.49192	4.38843	3.54781	3.97864	4.19828	4.42397	3.60331	4.47825	4.73511	3.67233	4.21239	3.75307	3.83469	3.68918	3.39175	3.77032	3.7608	3.68692	3.47449	2.6472	3.16878	3.7684	3.56936	3.92907	4.47874	4.40718	3.97538	3.5801	4.18053	4.12735	4.1316
Zm00001d003857	6.62195	6.54927	7.05155	6.04239	6.06637	6.3135	5.80858	5.21889	7.32161	5.97438	6.17233	6.52336	5.67813	6.64223	5.74283	5.25657	6.106	5.72011	5.78369	5.18794	5.10474	5.06239	6.9574	6.67134	6.28067	5.90948	6.11651	5.85859	5.42896	5.48234	6.07229	6.69436	5.2417	7.16128	4.98355	6.91794	6.28342	5.4586	5.84983	5.83175	5.49508	5.65862	5.53593	5.38881	6.13421	7.02732	4.79965	6.29623	6.65503
Zm00001d003879	6.02921	6.43505	5.79221	6.03025	6.26246	6.46066	6.36672	6.20566	6.35312	6.13145	6.6346	6.0891	6.3723	6.19398	6.15573	6.07533	6.04127	6.22371	6.04737	6.1998	6.14581	5.87756	5.91675	6.30234	5.86274	6.28123	6.17449	6.0806	6.54971	6.34837	6.37828	6.84494	5.71846	6.24141	5.05259	6.29537	6.5159	5.97845	6.68521	6.25695	6.43632	6.0353	5.96088	5.81338	6.31437	6.46992	5.70921	6.18816	6.08882
Zm00001d003889	2.49666	2.42528	3.74346	3.17178	3.01677	2.94808	1.63461	2.47555	2.7768	2.92996	2.59781	2.37057	2.76759	1.8182	2.18512	3.01162	2.7598	2.78376	2.98233	1.91305	3.01315	3.1294	2.40024	2.42102	2.73533	2.47555	3.11759	2.77074	2.72725	2.20094	1.62582	2.20468	3.59751	2.38232	2.53201	2.46865	2.09752	2.61531	2.45689	3.9077	2.89784	2.96353	3.27662	3.08163	2.24059	2.93091	3.53173	3.19468	3.35709
Zm00001d003896	5.88006	5.31846	5.24069	5.9177	5.37036	6.1235	6.51015	6.14806	5.45278	5.77169	5.36694	5.18349	5.93731	6.02355	5.73303	5.63419	5.51006	5.53933	5.75228	5.71102	5.99173	5.9012	5.63286	6.8275	6.00555	6.06754	6.49548	5.78372	5.07839	5.7314	6.73734	6.05489	6.84198	6.17773	6.1271	5.94109	5.66779	6.52038	5.8424	5.87589	5.91626	7.14243	6.25033	5.9935	5.83586	6.77605	5.51415	6.46978	6.21328
Zm00001d003913	5.18867	4.30447	5.32158	5.42909	4.51462	4.12152	4.47718	4.87743	5.1888	5.6606	5.07504	5.08469	4.99695	4.81723	4.96301	4.07419	5.05419	5.88502	5.3517	4.74657	5.31787	4.76751	4.42135	4.75376	4.75471	5.10429	3.82053	4.9954	4.83938	4.49015	4.58451	4.12444	3.62748	4.6449	5.38727	5.44793	4.98441	4.16086	5.68861	4.73367	4.57031	4.43757	5.22262	4.96155	5.58909	4.15459	5.36834	4.45435	4.96581
Zm00001d003974	5.69702	4.90971	6.20759	5.44306	5.58252	5.19437	5.08934	4.60174	5.60375	6.75537	5.9127	5.90567	5.94357	4.93833	5.19253	5.57492	5.58604	5.80071	5.45095	4.50348	5.2986	5.05411	6.02952	5.07611	5.47858	4.96843	5.03796	6.32917	4.71626	4.77229	5.39455	5.46091	4.97016	5.67411	5.63404	4.97216	5.42388	5.47769	4.22568	5.67104	4.7394	4.94202	5.54952	5.32456	5.05606	4.68236	5.73954	5.12933	5.04121
Zm00001d004009	5.50319	4.63246	4.27432	5.71576	5.88738	5.37935	5.61073	6.15231	5.17498	5.22434	5.16953	5.50227	5.38362	5.57554	5.36815	5.24247	5.38094	5.18855	5.49299	6.11421	4.61721	4.98876	5.62161	6.58637	5.28545	6.27659	6.34785	5.21368	4.95069	5.23578	5.3372	5.87021	6.02416	5.82426	5.74989	6.00722	5.68225	5.89196	4.68421	5.3228	5.49865	6.2824	6.17501	5.4713	5.99766	6.22642	5.37003	6.42838	6.26183
Zm00001d004021	4.99911	5.47328	6.25568	5.20779	4.45121	4.2919	3.91718	4.84466	5.29153	5.55013	5.34864	3.97956	4.94744	4.67087	4.86013	5.40386	2.64751	5.5671	5.19838	4.61062	5.5999	5.24601	5.67452	4.28482	5.34823	5.9587	5.39084	5.38864	5.75506	5.40595	4.91137	4.204	4.59306	5.63944	4.85575	4.2064	5.27416	4.8891	5.04768	4.67502	5.75809	5.15738	5.63388	5.91816	5.41182	3.65568	6.30261	5.51728	5.07815
Zm00001d004123	5.42707	6.38459	6.06113	6.54254	5.18674	5.19617	5.68236	5.90948	6.4892	5.75692	5.79769	5.6207	5.28383	5.42242	6.0185	5.47023	5.75895	5.74893	5.32225	5.74322	6.40533	5.31461	6.29528	5.82521	6.11537	6.47994	6.28184	5.15884	6.38175	5.67288	6.43346	6.44658	5.97866	5.67943	7.36441	6.21634	6.07305	6.33871	5.47292	5.99551	5.783	6.36888	5.85644	5.80562	5.59614	6.45722	5.67858	6.13596	6.09094
Zm00001d004125	4.58573	3.01552	3.8521	3.98306	3.09654	2.41261	4.41688	5.4157	3.16872	3.91197	3.4669	2.81854	3.20314	3.0433	3.8718	3.36505	4.94432	3.41844	2.91929	4.35917	3.52311	4.30447	2.91337	3.44053	4.01094	3.00776	4.78605	2.81495	3.90185	4.7707	4.7677	2.94078	5.83561	3.51651	3.92251	4.00518	3.5483	3.313	3.26493	3.52645	3.85717	3.77678	4.65292	4.01155	3.47502	5.08216	3.18611	2.7274	3.02385
Zm00001d004136	3.19742	3.31428	2.78146	3.06588	3.52856	3.6807	3.72144	3.80973	3.25175	3.56844	3.46422	3.76475	2.78164	3.57741	3.28131	3.40241	3.0223	3.55796	3.40629	3.95986	3.68775	3.47922	3.48352	3.65655	3.13601	3.42883	3.34338	3.36107	3.63474	3.37829	3.01434	3.58049	3.04626	3.40871	3.43871	3.26535	3.06611	3.32166	3.4868	2.54685	3.57195	3.54953	3.29733	2.7775	3.2176	3.99609	2.91474	3.55937	3.72269
Zm00001d004172	4.79306	4.74761	4.41245	4.19905	4.28607	4.6815	5.20458	5.66113	4.90382	5.03259	5.0994	4.69208	5.00067	4.71297	5.04106	4.6483	4.7864	4.81396	4.29874	5.10414	4.70491	4.23843	4.76639	5.41105	4.52368	5.05168	4.98865	4.14478	5.13467	4.44199	4.48129	5.11333	5.55134	4.90188	5.24013	4.86815	4.56841	5.01638	5.01861	4.79916	4.74086	4.6598	5.22776	4.31637	4.92557	5.02293	4.16532	4.16423	4.91279
Zm00001d004176	4.99533	4.68397	4.46352	4.83368	5.32901	4.96854	5.13995	4.59485	4.92422	4.84756	4.60995	4.76761	5.07687	4.97729	4.54005	4.5623	4.19046	4.75262	5.07296	4.64713	4.78859	5.00075	5.1437	5.02474	4.68905	5.29395	4.39527	4.77284	4.78074	5.20905	4.95271	5.24041	3.55885	5.28602	4.9919	5.29735	5.0586	4.85846	5.31816	5.01564	4.85854	5.27784	4.58268	4.70372	4.95723	5.31255	4.56769	4.80923	5.41579
Zm00001d004248	4.47513	4.20969	6.17137	4.54626	4.15193	4.14901	7.36997	5.77498	6.68492	3.99063	3.57701	5.56318	2.66562	5.07346	4.33971	NA	2.77803	2.79953	5.1353	4.25293	5.12088	5.53434	3.78543	5.43456	3.63613	4.68884	6.11441	5.00409	4.6992	4.53072	6.30802	5.31781	4.54866	5.18581	4.44435	6.17772	NA	NA	4.01295	3.1728	3.80587	5.87736	6.28937	3.321	3.52729	1.35348	5.24107	3.60833	5.0024
Zm00001d004342	6.69757	9.10526	6.47538	7.80978	2.00673	5.28518	6.49877	1.87717	2.26954	2.18084	6.79194	1.03254	2.32349	10.3305	6.81273	3.37407	4.24343	5.41727	4.50566	6.35142	6.62973	5.90983	5.05261	1.03031	5.2734	2.11977	2.8891	3.08184	2.99624	3.59158	5.76448	0.00666422	6.57811	3.08136	1.86999	3.483	0.471334	3.47158	1.8182	3.95482	2.23621	-1.77457	1.70837	5.63229	4.19828	1.60865	5.43683	0.971961	1.22789
Zm00001d004344	2.62997	4.25098	3.09643	2.8996	1.46172	2.97714	1.18536	0.548888	0.225796	4.62774	7.28488	NA	0.512061	5.56285	2.23783	-4.64843	1.73859	7.00898	0.836975	2.52034	3.66414	2.99273	1.17293	-0.733929	1.61312	1.67948	0.981761	1.44872	-1.53597	-0.353578	4.28105	-2.83737	2.87631	0.304068	-0.636981	3.26834	-3.79906	-0.393454	-1.83575	0.183824	0.213514	NA	0.299451	0.47296	-0.12441	-1.21726	-0.710588	0.902133	0.645388
Zm00001d004348	8.41146	8.52347	6.60145	6.89749	2.16157	6.09374	7.01961	2.3199	-0.810347	2.37408	5.38592	-1.77256	5.31422	10.0053	7.24485	5.41193	4.80357	2.90181	4.6683	6.88231	7.91119	7.02735	4.75304	1.50375	6.51056	1.04044	-0.938292	3.52489	1.07905	3.63696	8.56295	1.4703	7.1511	0.932496	2.03611	2.37743	-0.503884	-0.281108	-3.05325	1.52429	1.27987	NA	1.01504	5.39785	1.14124	-0.24465	1.55564	2.04669	2.1327
Zm00001d004354	7.52693	7.19013	7.34422	6.78435	6.70263	6.93227	7.11374	7.24659	7.79654	6.7034	7.08328	6.99672	6.54591	6.9545	7.04179	7.33379	7.84016	6.591	7.4192	7.36348	6.88573	7.26596	7.1047	7.47957	6.84926	7.62188	7.28508	6.2858	7.25127	6.7881	6.96435	7.46117	7.52403	7.76647	7.10928	7.17363	7.27276	6.73161	7.39681	6.51833	6.86062	7.81165	7.74613	7.12634	7.10097	7.81469	6.87739	7.12262	7.05991
Zm00001d004380	5.35486	7.309	3.3062	1.15088	1.95375	4.80323	-0.807123	0.184663	2.75861	4.08668	6.0618	4.15605	4.78731	5.05244	2.48087	4.14687	4.64397	4.36428	1.95375	2.14956	5.861	4.8802	6.86897	0.840458	6.13016	5.08055	6.5003	6.42347	5.21519	5.26364	7.96054	3.26455	4.10009	3.62777	2.70048	1.45392	3.69638	0.444477	4.05709	4.06538	1.97581	1.85228	-1.25346	4.72984	3.69697	-0.327326	5.2242	3.91779	2.40018
Zm00001d004392	2.93208	2.48944	5.52272	3.77194	4.26959	4.325	4.48614	3.61596	4.59983	3.55053	5.15609	4.00712	5.01039	4.89919	5.34494	4.81422	4.84741	4.73448	4.98443	4.53016	5.00741	4.80408	5.24531	5.34914	5.48203	5.47194	5.25939	5.01044	5.01039	4.45121	4.54939	4.59554	4.0395	4.97809	5.31775	4.50001	5.07905	3.17989	4.81899	5.18581	5.08789	5.04865	5.38475	5.61263	5.35961	3.2274	5.75902	5.07808	4.60822
Zm00001d004413	4.9575	5.5671	5.80849	6.31173	5.18524	4.62288	3.93034	4.25355	5.19887	5.35116	5.94365	4.80441	4.09173	4.42492	5.25706	4.83069	5.97534	5.00739	5.0164	4.02661	4.98717	5.34191	5.61158	4.92962	5.71811	5.60975	6.4685	5.87553	5.5421	6.29718	5.76259	5.08046	5.59919	6.46502	5.16821	4.57414	6.0424	3.86901	5.59478	5.43601	4.6028	5.18698	5.9591	6.09531	5.94357	4.10197	6.42986	5.37289	4.55222
Zm00001d004473	5.79027	5.9856	5.46414	6.75713	6.89503	6.5362	5.57434	5.13037	6.05427	7.23878	7.66892	5.98618	6.76125	6.08467	5.75389	5.58371	5.99923	6.94633	7.35595	6.27866	6.00687	6.25334	6.14301	6.70903	6.57492	6.26563	6.48354	5.96831	6.28398	6.47882	5.81707	6.2833	5.85448	6.93297	7.75247	5.73247	6.24462	6.93678	6.85373	7.20666	6.06645	5.96901	5.84272	7.22783	6.30057	5.99499	6.1804	6.39607	6.8796
Zm00001d004478	6.46518	6.94633	6.65201	7.16755	6.74376	6.39427	5.80498	6.51066	7.18797	6.63743	6.9153	6.88518	6.52021	5.956	6.61703	6.24668	6.81814	6.89635	6.90498	6.79145	7.03277	6.81155	6.28501	5.85644	7.27975	6.92607	6.77119	6.99404	7.54298	7.19389	6.60044	6.31471	5.25288	6.8315	7.58173	6.0891	7.07096	7.275	6.71421	6.39927	7.06416	6.6948	6.89618	7.19582	6.85956	5.56208	7.03794	6.10641	6.45497
Zm00001d004513	4.73422	2.35981	6.40533	4.47632	4.23465	3.80864	1.79483	3.37407	4.80374	4.8767	5.01717	4.59599	4.0614	4.34719	4.09219	4.72145	5.95931	4.09803	4.35938	3.65826	4.67816	2.73778	3.22692	3.58341	5.43034	6.01835	3.68594	5.30873	6.11228	4.85674	4.94311	4.651	4.28042	5.06142	5.85198	2.59554	4.44157	4.13148	2.39794	5.3295	5.56144	3.07831	4.37677	4.27572	5.67635	3.47213	6.53437	4.30698	2.78498
Zm00001d004568	5.1432	5.29903	5.03475	5.56804	5.85705	5.70855	5.23652	5.44265	5.57177	5.75068	5.2928	5.59015	5.7294	5.47953	5.29281	5.27724	5.36229	5.46985	5.95747	5.74137	5.47754	5.73744	4.86989	6.14027	5.83586	5.15869	5.21157	5.27509	5.36347	5.91863	5.31239	5.73152	5.55494	5.49872	6.31992	5.44953	5.58454	6.41081	5.81108	6.02108	5.4916	6.12299	3.287	5.59383	5.15991	5.73264	5.18855	5.55424	5.75304
Zm00001d004676	6.89537	6.7564	6.10999	6.21433	7.27366	6.91894	7.19833	6.86839	7.03961	6.95796	6.82042	6.98715	7.06649	6.54555	6.75259	6.54354	6.81473	6.75879	6.65392	7.13571	6.85131	6.47571	6.73588	7.1668	6.70103	6.68039	6.97243	6.56003	6.90568	6.80654	6.56049	7.37255	6.87572	6.72829	6.6231	6.74602	7.0069	6.77896	7.2145	6.52082	6.61156	6.95019	7.01702	6.49166	6.64887	7.2027	6.16046	6.9991	7.26502
Zm00001d004689	7.25314	8.74655	9.28991	6.48427	1.04224	6.28652	-2.07378	1.39136	6.53718	6.70601	2.46582	3.3279	6.21207	0.307484	7.36747	10.5179	8.30504	-0.813569	6.15336	3.6609	9.53223	3.56276	6.03587	2.21219	6.56852	1.84789	1.77578	10.5666	5.90701	5.0486	8.22825	-0.776074	6.75766	4.13652	7.32293	6.40127	2.61381	NA	1.69553	8.77246	-0.405385	-1.44371	2.38232	5.3589	-2.76428	NA	5.3435	8.63187	2.87479
Zm00001d004700	-0.742694	6.46887	3.67808	2.84924	3.97963	8.53532	6.63157	6.54824	0.627713	3.13851	1.94884	1.87435	0.69188	2.04669	7.85674	2.68319	5.10333	2.23292	3.47605	7.05541	3.20745	5.22916	0.427644	4.34945	3.01846	NA	NA	0.716148	-2.13026	4.8255	6.69682	-1.05212	5.70191	1.30214	6.22694	2.97323	1.71919	1.87566	4.03196	1.91539	-0.731536	4.31797	2.3242	1.70837	0.0152273	2.1842	2.6537	1.53039	2.21219
Zm00001d004707	2.44567	2.08999	2.47446	2.35566	1.74108	2.01924	2.43643	3.01941	2.82513	2.59645	2.61887	2.5651	2.4267	2.44978	2.43468	1.73942	2.04317	2.26002	2.16965	2.56256	2.58898	1.64066	2.06393	2.50346	2.41347	3.12974	1.53999	2.0939	2.37606	1.0899	1.09584	1.9939	1.68357	2.75678	3.22284	2.17474	2.54968	2.54026	2.96671	2.37061	2.04139	3.0746	3.25023	2.90074	3.02193	1.9876	2.32228	2.15398	2.67467
Zm00001d004753	4.67556	4.10374	4.89601	3.36629	0.509605	3.77904	0.748694	2.65274	2.6923	3.10722	2.47877	3.00098	1.18878	2.94208	2.74349	4.38934	4.14623	2.43135	1.94485	0.814417	4.57955	3.09157	4.59488	3.20042	3.5241	2.2374	1.07588	2.3338	3.50123	3.96129	4.36486	2.63672	4.22703	2.78424	0.208904	0.899826	-0.0149561	2.83284	4.07109	4.34492	3.34065	3.66858	3.60617	1.85228	3.70222	-0.383386	5.29733	2.84549	2.68538
Zm00001d004758	2.67467	2.0007	3.1066	2.84454	1.90784	2.09067	2.60145	4.24401	2.90428	2.68923	1.92195	2.20614	3.42619	3.7065	3.08111	2.00539	2.27076	2.33015	1.65756	2.08356	1.94459	2.70441	1.01423	3.06716	3.93869	1.47362	2.67969	3.47328	2.02986	3.06135	2.83613	2.02091	2.84028	1.48776	1.79635	1.53253	2.43846	0.91333	1.76641	2.01359	2.11795	3.09888	2.50921	4.12853	2.00051	1.18451	1.98225	2.06242	2.24111
Zm00001d004768	4.59308	4.18401	4.60597	4.13526	3.24427	4.38702	4.87011	4.38025	3.7051	3.64194	3.09619	3.25871	3.72609	4.20108	3.59646	3.66536	3.95265	2.69953	3.84861	4.18554	3.59694	3.52564	3.76481	3.93307	3.42876	3.55673	3.87258	3.6558	3.22802	3.56257	3.63325	5.00321	3.63008	4.75584	3.22583	4.31973	3.83311	3.04022	3.62072	3.56647	3.86454	3.99107	3.26047	4.28482	3.17944	4.98618	3.13631	3.90736	4.33704
Zm00001d004821	6.17011	6.02444	6.12017	6.18248	6.10872	5.98902	6.59518	6.51548	6.91754	5.92159	6.08661	5.88697	5.60591	6.51275	6.6373	7.25855	5.7505	6.05677	5.85895	6.40377	6.26064	5.93237	6.39298	7.36292	6.58114	6.37813	6.0208	6.24718	5.67864	7.17322	6.85742	6.50771	6.70575	6.44414	6.17449	6.86701	6.12416	7.231	6.13596	6.429	6.63545	5.87171	6.31831	5.40485	6.01955	7.10346	6.53933	6.99229	6.01359
Zm00001d004843	8.96121	8.85679	8.84341	7.20748	5.6021	8.83982	10.0531	7.45467	7.01451	6.66301	6.26413	7.8933	8.80022	10.1672	10.174	10.7065	5.96293	7.45339	9.42959	11.1189	7.61643	7.96601	7.82442	6.64834	8.00511	6.40405	7.29943	9.29116	6.45589	8.68003	8.74782	5.8893	8.15845	8.56558	6.64722	11.4524	7.08235	7.86494	9.86969	8.53216	7.57296	7.4939	8.01222	7.04624	6.28067	11.5065	8.22705	11.41	10.8542
Zm00001d004855	1.60419	2.62294	-0.616406	2.39564	2.45082	1.49396	2.26548	1.02586	1.37565	3.39939	3.75852	-0.499758	2.97997	3.1253	2.9184	2.86896	2.10204	4.04118	2.19314	3.39752	3.00128	3.28607	3.15876	1.01504	2.3679	2.22239	2.13011	2.96098	2.24882	3.32703	0.739986	2.47275	0.0828847	2.87847	3.14219	2.18269	2.60891	2.47241	2.64777	2.27076	3.69679	1.57766	1.49111	3.42366	0.575642	3.24313	0.371328	2.41042	1.8217
Zm00001d004894	10.6025	10.4332	11.0116	11.3586	10.3584	9.08464	9.99938	9.52516	9.22266	10.6442	11.0813	11.0042	9.6126	9.33104	10.4415	9.3883	10.0283	10.6036	10.5984	8.34579	10.3658	9.66712	9.47453	10.1889	11.2564	9.99998	9.79408	10.2327	10.5955	10.3584	10.8942	10.5613	9.6933	10.9379	11.1656	9.31829	8.95405	9.60003	8.30951	10.932	10.1024	9.76507	10.2549	11.822	10.7782	7.29614	11.9842	9.08683	8.88861
Zm00001d004956	3.83961	3.47388	3.615	3.82652	4.15573	3.35659	3.88078	3.83306	4.1003	3.5178	3.72047	3.85247	3.26625	4.33439	3.76392	2.44236	3.01889	3.35875	3.81077	3.56992	2.28439	3.27193	3.38581	3.62632	3.18607	3.68902	3.66461	3.03852	3.43806	2.39259	3.406	3.11361	3.6202	4.09237	3.34657	3.40162	3.0906	2.98297	3.54366	2.32657	2.91551	3.64926	4.35835	3.51448	3.74087	3.06404	3.19605	3.67907	3.7708
Zm00001d004960	4.59845	4.00608	3.54254	4.20095	3.88348	3.77256	4.73139	4.90124	4.59628	4.56494	4.55886	4.48287	4.54654	4.31064	4.49404	3.55916	4.26061	3.93615	3.66878	4.18394	4.12994	3.765	3.18284	4.47538	4.09924	4.64459	4.6963	4.25867	4.12517	3.75782	3.21214	4.19053	4.02713	4.36339	4.69476	4.81432	4.1045	4.22122	4.47931	3.61547	3.96532	4.95155	5.05862	3.23371	3.97321	4.60344	3.45135	4.38506	4.9176
Zm00001d004978	3.67663	4.18561	4.24115	4.12319	3.67106	3.50218	3.33278	3.29708	4.16196	4.34263	4.3389	4.28677	4.26576	3.42949	3.96464	3.75198	4.15583	4.52055	4.33222	3.74052	4.19616	3.91886	4.4252	3.48978	4.40245	4.55545	3.51543	4.15256	5.07376	4.23837	3.55174	4.02661	2.09594	4.22054	4.44093	3.86688	4.45919	3.56992	4.08272	3.95717	4.23334	3.50889	3.83196	4.3973	4.40645	3.12317	4.85482	3.45641	3.95061
Zm00001d005023	6.43892	5.89133	5.45518	5.93387	6.37399	6.60872	7.10681	6.78923	5.85182	6.17666	5.86698	5.84479	6.61093	6.92041	6.406	5.94259	5.98609	6.16913	6.40557	6.39307	5.42418	6.19938	5.85903	6.46931	5.97182	6.09888	6.06125	5.95239	5.35643	6.14483	6.36041	6.42098	6.19048	6.60038	6.29405	6.60404	6.3675	6.97904	5.81707	5.7253	6.21202	6.75324	6.5376	6.04891	6.16211	7.4919	6.0184	6.64524	6.53825
Zm00001d005094	4.92429	4.89125	5.33	5.17321	4.14609	4.47956	4.39579	4.71797	4.85617	4.914	4.31319	4.75429	4.81146	4.98198	4.69446	4.46192	4.92249	4.70448	5.10436	4.84973	4.79198	4.95935	4.49218	3.77243	4.42873	4.98948	4.96915	4.72946	4.8001	4.78826	4.53564	3.73391	4.24348	3.95576	4.58416	4.51737	4.66165	4.38861	4.63809	4.55647	4.88739	5.31154	5.19012	4.20445	4.58576	4.58022	5.31846	4.74113	4.5277
Zm00001d005200	5.86116	5.42281	5.2322	6.0103	6.88244	5.96199	6.25828	6.31924	5.90723	6.14003	6.03362	5.65092	5.78368	6.16586	6.30988	5.88083	5.70714	5.83566	5.78963	6.2957	5.58232	5.81768	5.90402	7.36731	5.45977	6.1913	6.76231	5.67881	5.5404	5.74311	6.21332	6.33991	6.34073	6.21391	5.8408	6.26948	5.96399	6.17329	6.08905	5.92457	5.73856	6.4871	6.19644	5.74619	6.03181	6.35595	5.7055	6.71754	6.69484
Zm00001d005238	4.2707	3.85003	3.96842	4.40465	4.36667	4.09862	4.71351	4.95474	4.82034	4.33353	4.35674	4.15767	4.18197	4.31933	4.3468	4.20659	4.90213	4.43475	4.10121	4.68935	4.41245	4.49475	4.70468	5.22439	4.46537	4.5276	4.49259	3.93074	4.16017	3.91374	4.51073	4.65797	5.43384	4.42874	4.46583	4.64976	3.87331	4.82078	4.47755	4.45595	4.15424	4.48062	4.6832	4.30726	4.52933	4.95169	4.20795	4.67791	4.82845
Zm00001d005248	4.53869	4.18722	3.31212	3.97489	4.67547	4.2574	4.80835	4.35633	4.58903	4.18581	4.2503	4.32538	4.37412	4.46123	3.91339	3.75669	3.64781	4.31717	3.87184	4.43158	4.12242	4.11488	4.34327	4.3973	4.10105	3.67702	4.46583	4.07067	3.61495	4.2951	4.14525	4.7399	4.64999	4.16667	3.50993	4.43284	4.35707	4.1838	4.72901	4.04069	3.81499	4.10587	3.70781	3.95251	4.01094	4.62699	3.24245	4.31435	4.39924
Zm00001d005253	5.33404	3.90633	4.9245	4.61961	4.67013	4.77144	5.2349	4.43073	4.90811	4.27493	4.37689	4.79188	4.63056	5.57399	4.78004	4.26842	4.98705	4.34665	4.05568	5.54247	4.82891	4.18561	4.89684	5.23951	4.22684	4.15636	4.4374	4.52369	4.50742	4.15389	5.40816	4.30645	3.71303	4.165	4.96078	5.71191	4.35526	4.81078	4.86573	5.38094	4.89052	3.68993	3.528	3.8343	3.88533	4.88235	4.8223	3.77085	4.8622
Zm00001d005276	7.0755	6.71011	6.18712	6.71726	7.66557	7.2455	7.82014	7.21401	7.05879	7.14211	7.15657	7.00425	6.94695	7.15478	7.15319	6.62946	6.63782	6.96324	6.7881	7.59058	6.74759	6.89635	6.9332	7.47504	6.48241	6.88026	7.4135	6.65332	6.62106	6.89183	6.88168	7.71352	7.14674	7.29946	7.15638	7.38364	7.06292	7.20976	7.32459	6.81473	7.33363	7.21094	7.0813	7.40223	7.20027	7.75401	6.73323	7.28261	7.37299
Zm00001d005315	5.41396	5.27573	4.76314	4.35436	5.38995	5.48098	4.60079	4.80282	4.70399	4.24176	4.15541	4.80768	4.71824	4.74283	4.72503	4.86606	4.91913	4.25867	5.89722	4.34855	4.2798	5.32705	6.32859	3.61912	5.03188	4.4601	6.73695	4.23101	4.3393	5.62551	4.88984	7.46617	5.27121	6.86917	3.85823	4.30345	5.38078	4.45158	4.72537	4.73165	6.21421	5.14467	4.30909	5.10057	5.47696	5.37331	4.95105	4.8305	4.4183
Zm00001d005346	6.34502	6.96709	7.05928	6.68801	6.09767	6.26461	6.5017	6.82095	6.9007	6.8756	6.75555	6.8416	6.68361	6.63925	6.7748	6.74778	7.05766	6.87739	6.81987	6.9553	6.78237	6.95349	7.48	6.31831	7.17591	7.44971	6.95176	6.81818	7.46038	6.86741	6.33815	6.43318	6.28901	6.88713	6.70766	6.66399	6.85329	5.56038	6.62386	6.74234	7.22193	6.65133	7.36292	6.89618	7.15122	5.98094	7.25012	6.82257	6.22699
Zm00001d005347	8.57219	8.26191	7.6948	7.39826	8.07079	7.68133	8.42939	8.04698	8.19751	7.21805	7.77295	8.49363	7.86743	8.21836	6.96749	8.1457	7.74378	7.98188	7.64406	7.91509	7.81406	7.93033	8.3016	8.12587	7.65845	7.85215	7.72194	8.16001	7.64128	7.78722	7.88882	8.61449	7.40125	7.17354	7.50083	7.80995	8.19365	7.98748	8.15792	7.87738	8.13244	7.36731	6.75573	7.08519	7.9245	8.53155	7.45801	7.88165	7.07189
Zm00001d005351	2.80076	3.53916	4.5162	3.08037	2.58147	4.57762	3.98539	3.3322	3.4733	3.05041	2.9823	3.6207	3.43686	3.57473	3.06337	2.93478	3.034	3.20638	4.35759	3.04969	3.45819	3.5342	3.0067	2.82597	3.08788	2.96042	3.32213	3.18913	3.17712	3.47332	3.32703	3.74755	2.32014	3.7353	2.17037	2.57553	3.33134	2.95288	3.83956	2.5417	3.73644	4.09417	2.79302	3.22148	3.18607	4.14687	4.13873	3.37808	4.34967
Zm00001d005421	6.80406	5.07811	4.63669	4.8152	4.27312	5.85994	2.72852	4.96998	3.47051	4.69953	4.51831	4.84297	5.75888	4.13755	3.5941	5.35147	4.17274	5.06566	4.45615	5.0986	5.42025	5.5952	4.62377	3.17018	5.99766	3.36505	3.3196	5.56558	5.31835	6.51444	3.26185	4.32442	5.79705	2.603	5.28691	4.12441	5.04542	4.63201	4.76449	6.29642	5.78122	4.51552	4.69347	5.25091	4.66376	4.03096	6.55437	3.86283	3.67419
Zm00001d005446	10.4777	10.3965	11.1213	11.2589	10.7056	10.7093	9.50149	10.3254	11.0086	11.123	11.0094	10.7381	10.7042	10.6408	10.9411	10.7806	11.1674	10.784	11.166	10.8538	11.2614	10.8934	10.812	11.0431	10.9293	10.8519	10.7051	10.9375	10.9676	10.6703	11.0487	10.2944	11.0112	10.9759	11.4543	10.2868	10.4711	10.5855	9.97719	11.2583	10.3881	10.8117	11.0779	10.7037	11.1647	8.38669	11.0819	10.6754	10.783
Zm00001d005457	7.90126	8.10274	7.74858	7.82217	8.85134	8.6702	6.9289	8.48753	8.65524	8.15361	7.85493	8.20942	8.7387	8.03637	8.46237	9.3247	8.94007	8.27077	8.80229	7.5965	9.0372	8.87265	8.11887	7.90893	8.21128	9.01499	8.93735	8.27395	9.31972	9.52386	8.77762	9.10317	9.82524	8.26554	7.57062	6.68434	8.13516	7.59865	7.80622	9.06287	8.70446	8.56595	9.01153	8.24752	8.69251	7.12567	7.84329	7.68828	7.82318
Zm00001d005482	5.57322	6.11194	5.61794	5.59799	5.70155	6.1114	4.79728	5.78302	5.49811	5.71135	5.51624	5.25655	5.61981	4.83887	5.27425	5.79833	6.03934	6.05239	5.83181	5.15109	6.10999	6.10522	5.45059	5.22935	5.62925	5.60163	5.49749	5.66976	6.03274	5.85705	5.63629	5.41319	5.27796	5.18436	6.09491	4.90479	5.35518	5.89748	5.60225	5.8971	5.36011	5.51225	6.01503	5.33643	5.74879	5.37167	6.31162	5.80008	5.95357
Zm00001d005520	3.51621	4.55924	4.37855	4.29011	4.13641	4.31254	3.44675	4.6148	4.60788	3.58399	3.55397	4.42955	4.30469	4.06114	4.08972	4.32317	4.37015	3.92796	4.63016	4.79688	4.38385	4.48275	4.19031	4.13478	3.98356	4.32317	4.987	4.43441	4.25803	4.30062	3.94359	3.86358	4.61468	3.9212	4.00973	3.62305	4.11368	3.97603	4.64699	3.89309	4.45553	4.53538	5.06343	4.37102	3.88302	4.06812	4.45395	4.3908	4.68373
Zm00001d005558	3.46948	3.07831	2.13675	3.81493	3.0796	3.41021	3.51167	3.41962	2.63732	1.9757	2.41334	3.43926	2.90471	3.27806	3.52288	3.60308	3.16637	3.8959	3.26469	2.93658	2.20765	3.43882	3.58534	3.24672	2.95423	3.46421	3.31367	2.84306	3.0307	3.20805	3.3242	3.23773	2.6325	3.15841	3.8535	3.59789	4.05676	4.06059	3.80692	3.65276	3.45191	3.93927	3.80222	3.79579	3.51114	3.67001	2.97644	3.94125	3.61085
Zm00001d005612	0.626124	1.06774	0.539216	1.37565	1.24783	0.90488	1.0266	0.687566	0.991114	0.431368	1.09888	0.495426	1.45046	0.416414	0.38331	-1.30211	0.890562	0.938339	0.819021	0.684414	0.324594	-0.05326	0.948741	1.18964	-1.92667	1.20014	1.59863	1.12448	0.916168	-0.0729105	0.199785	1.44269	0.794229	1.31564	0.837846	1.12773	1.43583	-0.486637	1.19221	0.648803	1.99441	1.77812	0.654882	1.22198	1.49033	1.07351	-0.579826	1.9092	1.92195
Zm00001d005627	3.559	3.99386	4.18517	2.89465	4.14811	3.63496	2.32062	3.04445	3.32732	2.73723	2.81512	3.28881	3.533	3.66052	3.29125	4.16184	3.22686	3.33769	2.57662	3.61621	3.21092	2.46461	3.76949	3.59122	3.18909	3.10882	3.34657	4.09466	3.93986	3.66406	3.6532	2.93658	3.64527	3.40047	3.38167	4.10144	3.27515	4.00369	3.5723	4.70857	3.76721	3.76545	3.6443	2.73138	3.08114	3.43152	4.68552	4.06469	3.76845
Zm00001d005649	5.61926	5.6385	5.56424	5.76443	5.97373	5.83686	5.47959	5.67949	5.40247	5.41672	6.11892	5.55091	5.39289	5.5072	5.50515	5.58881	5.41086	5.29733	5.37877	5.34004	5.49663	5.15006	5.423	5.80562	5.40852	5.74627	5.68995	5.6422	6.00637	5.93096	6.1	5.81584	5.80975	5.95913	5.623	5.48995	5.92338	5.15081	5.41876	5.61681	5.57074	5.58496	5.42213	4.88032	5.78183	5.94682	5.98112	5.91937	5.84185
Zm00001d005674	1.58082	0.701175	0.219597	0.350654	-0.182387	0.462382	-0.29916	0.944244	0.399936	0.996528	-2.37308	-0.866145	-0.408483	-2.43848	-0.991023	-0.047273	NA	-0.945762	NA	-1.09525	-1.54703	-0.644606	-0.379369	0.876913	NA	0.228123	-0.736322	NA	0.473774	-0.505534	-1.22358	-0.188399	-1.01873	-2.20222	0.573802	0.280252	NA	0.650607	-0.0272574	-0.0481287	0.361178	0.47296	0.336893	0.654882	-2.90472	-2.0744	0.268417	-2.43848	-2.83786
Zm00001d005675	5.83025	5.97495	5.74024	6.13899	6.7314	5.32975	5.36942	5.40862	5.0691	5.40955	4.77367	6.19266	5.33021	6.28832	5.11041	5.51825	5.28167	5.38762	4.95635	5.38711	5.39627	5.59186	6.80499	6.25282	6.13652	6.26776	6.68767	5.44933	5.59856	6.50964	6.29623	5.24875	6.40723	5.14548	5.91595	5.38241	5.60886	5.33511	5.53221	6.32712	6.73073	5.21425	5.93878	5.83329	5.39853	5.34193	5.8158	4.74629	4.76732
Zm00001d005812	4.67735	5.16597	5.92254	6.19495	5.67288	6.52596	7.56117	6.47718	5.15192	6.57556	6.61365	6.1173	5.97985	6.06856	5.81501	5.98751	6.42184	5.35143	5.21395	7.02585	5.71905	7.03415	5.39493	7.11501	5.53496	6.8242	7.25323	5.96218	5.96624	5.65183	6.19845	6.49653	3.21152	5.7173	6.2342	6.55134	6.75153	6.189	5.98467	5.41643	6.52336	5.9771	5.13378	6.56535	5.24363	4.54853	6.56966	6.58336	5.43899
Zm00001d005814	7.16869	5.26726	7.53044	7.80314	6.55236	6.44492	7.16961	6.56095	6.79093	7.07753	7.08732	6.83525	6.33529	6.49439	6.70869	6.15674	6.44464	7.45801	7.47696	6.5554	7.32557	6.96324	6.10916	5.94503	7.54905	5.89092	6.26418	7.0723	6.74706	5.96943	6.44104	4.35917	6.58685	7.18557	7.90401	6.04553	5.75741	6.05288	5.65949	7.57277	6.77755	6.55282	7.1668	7.394	6.9989	6.25634	8.34753	5.34327	5.35486
Zm00001d005818	5.48726	7.24204	3.99358	3.4211	6.46383	8.36937	8.85195	7.87002	5.97267	5.45682	5.73026	7.8476	5.88545	5.51379	7.08816	4.85093	5.02714	5.10633	5.47727	5.61211	4.32163	5.98112	5.44736	7.1549	4.18197	5.34193	6.24968	3.93886	4.48496	5.13907	5.31434	6.53282	4.98959	4.44564	4.4979	6.72268	6.72495	5.24439	8.57465	4.70532	5.14037	6.78584	6.1381	4.89934	5.52594	9.45287	4.65226	6.54311	7.64191
Zm00001d005828	5.70419	4.50854	3.83834	3.84543	7.25372	6.22969	5.13613	4.96336	5.20057	6.22861	5.68965	4.66655	6.22362	4.92608	5.51663	5.46656	5.47258	6.10979	3.39517	4.08378	5.50684	5.08119	3.73871	4.59381	4.84135	5.86194	5.13623	4.43919	3.82281	2.98603	3.9013	3.97034	4.00239	6.01654	3.99574	6.21852	4.93713	4.98922	6.42372	3.49944	5.1237	3.97596	5.13061	5.56524	5.7294	5.88083	5.06403	6.43864	6.19608
Zm00001d005909	3.03557	2.98125	3.7003	2.01208	3.30722	3.69042	3.01621	2.5529	2.22069	1.62028	2.96148	2.52974	2.88564	1.92791	2.80045	4.0842	2.61108	3.52564	2.40447	1.71206	2.78637	3.4419	3.47214	2.19595	2.1479	2.61163	4.464	3.43538	2.26915	2.41829	2.57547	3.06883	3.76569	3.46742	2.24623	2.54736	3.3615	2.66187	2.54234	2.25694	2.61679	2.44665	3.23072	2.23429	2.67078	2.57049	3.35875	2.59532	2.71074
Zm00001d005925	8.13165	8.05077	7.50311	6.59459	6.27998	8.32847	6.5742	6.17853	7.59004	6.61711	6.89848	8.13244	6.88706	6.40914	6.69465	6.90263	7.37515	6.37413	6.93472	6.5863	7.11985	8.02758	7.47109	5.9935	7.58595	7.02732	6.55431	7.24906	7.19926	6.945	6.93371	7.35899	5.08192	6.53035	6.54452	6.57209	7.05109	7.255	7.75255	5.97534	6.89147	7.05382	6.80761	6.76072	7.02115	6.66912	6.76153	6.56536	7.28053
Zm00001d005950	5.06243	5.37158	6.3184	5.59996	4.81249	3.87438	5.47295	5.06165	5.82886	5.74714	5.45614	4.67001	5.62347	5.69034	5.03781	4.64121	4.53222	5.34995	4.92485	4.42649	5.84174	4.87701	5.4071	4.24048	4.35771	5.64461	4.77784	5.81383	5.53694	4.74599	6.17934	2.38232	4.28774	4.61526	5.60328	5.28421	4.83219	5.07197	3.86283	5.95727	4.98858	3.81079	4.97611	4.67668	4.20198	5.32201	5.4799	5.10627	4.60013
Zm00001d005973	7.12446	4.57162	4.05994	6.84724	7.99875	5.57007	4.92408	4.81914	6.60979	6.13347	7.64191	6.93133	6.26517	5.01861	4.97886	4.67754	6.20867	6.73628	7.0834	4.99617	4.70811	5.63185	7.08183	8.19254	5.7631	5.72662	6.21743	5.9198	4.34832	6.07214	4.77249	8.66879	6.03247	8.47095	6.73092	5.28752	7.75206	8.04982	6.92741	5.93906	6.42376	6.3089	5.11743	5.55294	6.62724	5.28744	6.35942	6.90736	6.63991
Zm00001d005996	9.57202	9.77401	10.1127	10.6379	10.0266	10.5625	8.153	9.54724	10.2938	10.6088	10.5619	10.1286	9.81718	9.72114	10.3371	10.1071	10.0541	10.2626	10.2909	9.9742	10.5248	10.0572	9.71059	10.3897	10.2555	9.81988	10.4718	10.3327	10.1296	10.0266	10.3305	9.68941	10.2644	10.0877	10.7409	9.63482	10.2561	10.8406	9.57449	10.6717	9.60987	9.96817	11.1154	10.3897	10.6689	7.89839	10.4792	9.41592	9.66598
Zm00001d006008	5.6476	4.88821	4.90093	4.79291	4.73781	6.37096	6.29272	5.2289	4.58532	5.41852	6.41642	4.97697	6.67483	5.21075	5.72162	4.7629	4.82987	6.58224	5.46378	5.5526	5.03625	5.41727	5.33353	5.76856	6.00168	4.77246	5.10347	4.59091	4.9092	5.47061	5.6275	6.04295	4.55392	4.395	5.60536	6.16871	6.43125	4.54746	5.69034	5.17334	4.70062	4.89603	5.61097	5.78301	5.00898	5.41193	5.28756	4.81095	5.23269
Zm00001d006036	4.90819	2.96405	3.14134	4.34363	3.75782	2.37405	2.35836	1.89685	4.30119	5.21933	4.55387	2.60645	3.17598	5.33024	1.88069	2.1842	2.35018	4.97242	5.40419	5.19631	4.02656	1.8087	2.69702	5.14653	4.80801	4.99109	3.98444	3.50375	5.01394	4.62668	4.84248	5.27514	4.5278	2.96777	3.94429	3.27868	4.6752	4.76539	4.7047	3.08138	4.45051	3.84868	5.10449	3.53096	4.23997	2.85117	4.0204	3.47549	4.81535
Zm00001d006084	3.95458	4.74913	3.25707	4.04357	4.77383	4.35965	4.58658	3.56954	4.6835	4.44084	5.1109	4.22943	4.6466	3.90736	3.65624	4.16565	3.83727	4.57687	4.38877	3.88446	5.06895	4.21322	4.57478	4.29576	4.02138	4.17135	5.08611	4.17705	4.42276	4.13195	3.87943	4.34675	3.61549	4.33493	4.97708	4.67001	4.37153	4.09314	4.4759	4.27684	5.47261	4.20445	4.05173	4.47346	4.38343	4.14878	4.99706	4.12923	4.13391
Zm00001d006085	5.2861	5.10485	4.76951	5.14694	5.34687	5.59631	5.45547	4.83906	5.23795	4.93182	4.8441	5.3991	4.68408	4.6744	4.78317	5.13351	4.76536	5.26903	4.6427	4.95179	5.07343	5.43188	5.25485	5.34571	5.42692	5.00818	5.18917	5.18663	5.17031	4.86771	4.45765	5.44532	5.19922	4.7945	4.84151	5.63214	5.50046	5.40401	5.5372	5.04457	4.97848	5.06677	4.93573	4.9546	4.63771	5.36146	4.73244	5.08114	5.09248
Zm00001d006098	2.87041	3.28286	4.89144	3.21218	1.8393	1.50668	2.6584	3.32903	2.74007	2.55435	2.37473	2.51113	2.00888	2.26588	2.50976	2.61661	2.93034	2.67866	1.39315	2.22739	2.37066	2.09798	3.07016	1.92072	3.12606	3.15168	2.30776	3.31109	3.67841	2.30011	2.35164	2.6094	3.2844	3.85493	3.47657	2.39691	2.78106	2.94488	2.12973	2.04317	2.79982	3.10864	3.46475	4.3253	3.19232	2.23036	4.32434	3.11794	2.75235
Zm00001d006119	4.98367	5.11409	4.99917	4.88165	5.22905	5.55936	4.60723	4.66695	4.97718	4.15635	4.01124	4.78056	4.81779	4.91614	4.64179	5.20165	5.02382	4.41877	5.26364	4.77439	5.26682	5.11084	4.65567	4.14459	4.52933	4.7477	4.41263	5.28046	4.99353	5.59463	5.51728	5.3696	4.64803	4.60227	4.8618	4.19879	4.79955	4.66705	4.81723	5.7611	5.26707	5.15304	4.53733	4.44456	5.38957	5.83876	4.76278	4.59551	4.61632
Zm00001d006125	4.079	4.63779	4.20172	4.66815	4.70574	4.80642	4.31145	4.40283	4.2102	4.71112	4.47844	4.95712	4.28611	4.41372	4.26123	4.54853	4.87343	4.70596	4.82081	4.72021	4.83744	4.60855	4.48862	4.96833	4.1518	4.33839	4.81322	4.48563	4.44175	4.69897	4.47221	4.83101	4.56732	4.60069	4.59172	4.74442	4.14142	4.91567	4.68268	5.06076	4.3215	4.71724	4.6171	4.51711	4.43543	4.8465	4.19467	4.56622	4.65358
Zm00001d006185	7.28917	6.59941	7.24014	6.2353	6.60487	6.52863	5.84395	6.10999	7.28811	6.87883	6.35193	7.00046	6.20104	6.4041	7.11753	7.23501	6.48314	6.54927	6.55746	5.64698	6.55147	6.45856	6.30723	6.41779	6.19481	6.52542	5.96255	6.9667	6.04467	6.62857	6.38325	5.84516	5.87931	5.21617	6.04862	6.32621	7.23299	5.68743	6.20635	6.61976	6.25098	6.4004	6.39504	6.03732	6.22106	6.41866	6.37981	6.8472	6.74741
Zm00001d006213	7.70852	7.62573	6.43196	8.58397	8.77052	8.69965	7.45871	7.58841	8.24386	8.12154	7.10957	8.14919	7.18013	7.81892	7.37607	8.63987	7.62243	7.6315	7.40002	6.42348	7.94033	8.41271	7.18013	7.68089	7.54399	6.20347	8.75479	8.19411	6.91574	7.95464	7.42488	7.68025	8.23852	7.37704	8.3749	8.81308	7.77422	8.86811	8.85799	8.36627	7.92247	8.5541	7.60777	8.44606	6.91007	8.51927	7.16546	7.60462	8.32791
Zm00001d006221	4.2263	4.88348	5.46055	5.36556	4.65345	4.6246	5.30859	4.96659	4.18445	4.35155	4.16832	4.79658	3.89222	4.68108	4.87618	4.71974	5.16464	5.46474	4.11836	4.69797	4.08358	4.71623	4.55878	4.31093	4.34705	4.53473	5.27671	4.62987	4.75619	4.45615	4.56999	4.92994	4.01671	5.25252	4.86677	4.95064	4.80564	4.41573	4.74113	4.33213	4.29761	4.70193	5.34109	4.84224	4.53465	5.25371	5.11773	4.99202	4.86891
Zm00001d006235	5.82022	5.71839	5.71183	5.58906	5.82966	6.03419	5.8203	5.59421	5.74457	5.89472	5.65647	5.70625	5.87798	5.65949	5.53654	5.68487	5.68012	5.52712	6.02918	5.81392	5.89733	6.04662	5.23687	5.85205	5.49611	5.69919	5.49227	5.87922	5.39881	5.66551	5.78507	5.42977	5.75244	5.28957	5.64447	5.65447	5.06339	5.81355	5.39661	5.68894	5.16691	5.33283	5.78505	5.32617	5.35617	5.66677	5.27929	5.59845	5.78244
Zm00001d006238	4.92753	5.11927	5.26324	4.40265	5.66367	5.16358	5.70961	5.40567	5.1161	4.68747	5.67002	5.16517	5.56413	5.3059	4.98729	5.67041	5.36915	5.614	4.96995	6.02263	5.75532	5.06902	5.50954	4.94345	5.23861	4.88538	4.85289	4.6784	5.30927	5.16734	4.4492	5.40964	5.41769	5.39097	5.29207	5.80926	5.51014	5.91703	6.0119	5.46053	5.25515	5.41105	4.65456	5.68986	5.5417	6.21484	5.40704	5.2617	5.92081
Zm00001d006242	3.60286	3.63179	4.84457	3.50388	2.90732	3.17336	3.62603	2.56511	3.47869	3.68493	4.04671	2.58529	2.38162	4.02967	3.33272	3.78488	3.87735	3.56276	2.03533	2.87099	4.51113	4.01004	3.72875	3.80867	3.74554	2.469	3.52926	3.38454	3.023	3.14165	4.26629	3.44064	3.44316	3.51416	3.14591	2.96146	3.17887	2.2795	3.33333	2.87274	2.96146	2.30978	2.16444	3.06716	3.11873	3.04816	3.95799	3.53318	2.59239
Zm00001d006251	7.00442	6.48387	5.967	6.35312	6.70819	6.52363	6.85511	6.90934	7.05105	6.20588	6.06407	6.39063	6.74814	6.25691	6.47098	6.77605	6.60155	5.77986	6.46138	6.36477	6.85495	6.3573	5.86082	6.81418	6.14954	6.6487	6.55694	6.63335	6.50954	6.32287	6.71421	6.10786	6.18867	5.76194	5.95274	6.73371	5.56676	6.45936	6.70818	6.25451	5.92223	6.70049	6.11479	5.52883	6.04762	7.05323	5.4117	6.83824	6.17011
Zm00001d006296	4.02388	3.99825	4.03054	4.08442	4.05753	4.11547	4.60901	4.45656	4.46536	4.41825	4.12386	3.90692	4.26062	4.03822	4.1381	4.2496	4.42666	3.98964	4.02167	4.52087	3.83115	4.11305	3.83134	4.42014	4.25867	4.34749	4.28671	3.89477	3.68576	4.12995	4.35068	4.60718	5.10202	4.00212	4.26843	4.60765	4.20143	4.27584	4.563	3.66005	4.07361	4.15436	4.69844	5.04387	4.14398	4.71797	4.06584	4.16591	4.86075
Zm00001d006309	6.37301	6.20305	6.07344	6.10958	5.96724	6.17293	6.16438	6.18522	6.84153	6.10853	6.54096	7.14874	6.18012	6.24316	5.93715	5.87152	5.90804	6.33489	5.75046	6.23355	6.09893	5.96876	6.22362	5.86596	5.91675	6.7063	6.11858	6.02768	6.18563	6.01146	6.86973	5.85881	5.45245	6.01289	6.03089	6.38301	6.32414	6.47188	6.46229	6.01897	6.03558	6.00906	5.74058	6.02492	7.05055	6.43352	6.98822	6.07229	5.99034
Zm00001d006311	4.12386	4.04118	4.84074	3.66844	3.90958	4.06646	3.3519	3.78018	4.33459	4.50073	4.36764	3.32235	4.081	3.24131	4.30857	4.29388	4.41188	4.05633	4.48513	3.541	4.24642	4.22497	4.2696	4.23148	3.28325	4.56552	4.27375	4.42402	4.56194	4.2713	3.7206	3.94924	4.47531	4.84004	4.3053	3.79522	4.46285	4.22728	4.06469	3.82538	4.69399	4.43109	4.45372	3.8793	4.33787	3.76678	4.71623	4.39464	4.832
Zm00001d006342	5.9127	5.73157	5.25981	5.39743	6.62613	5.54556	7.54083	6.41381	5.99838	5.38711	5.34064	5.01038	5.70326	5.34023	6.66584	5.44894	5.26077	5.4799	5.79524	6.46962	5.1883	5.46795	4.68093	6.03119	5.4543	6.04465	6.17212	6.02994	5.23027	5.36538	5.24911	6.51265	5.20989	5.47464	6.27715	6.43101	5.46563	5.87798	5.88431	5.54905	5.25045	5.69373	5.93437	5.50582	5.73316	6.81095	5.98333	6.75724	5.88381
Zm00001d006374	4.19789	4.52434	3.55323	3.49564	4.39074	4.24404	2.75119	3.13297	4.35801	4.2657	3.85805	4.21357	4.0973	3.72781	3.84384	3.71386	3.48294	3.69499	3.89267	3.34903	4.39322	3.49617	4.13627	3.5962	3.78319	3.78488	4.35995	3.62098	4.10896	4.14609	4.11563	4.71324	3.49441	4.34938	2.83896	3.81499	4.24815	3.96995	3.30136	3.0379	4.43947	4.22548	4.0859	4.05412	4.51809	4.15795	3.91687	4.60072	4.17802
Zm00001d006433	3.88385	4.00404	4.18005	4.05665	5.30956	4.20471	5.29996	4.5182	3.69997	4.05303	4.05123	4.45719	3.86911	4.80275	4.50592	3.45261	4.09398	3.5734	3.79793	4.8195	4.21448	3.98964	4.83304	4.72259	4.28962	4.25547	4.91897	3.8836	3.83739	4.48674	4.52098	4.98278	4.67539	4.59016	3.74683	4.19082	4.39407	4.84469	3.22891	4.41736	3.46638	4.03037	4.01155	4.60421	4.33623	5.39704	4.24171	5.0445	3.96555
Zm00001d006439	5.83628	6.10102	5.92678	6.04808	6.26886	6.04211	6.08958	6.19332	5.81713	5.39805	5.93952	5.80563	5.5501	6.32685	6.31922	6.11612	5.96505	5.74327	5.90819	6.06119	5.96918	5.81182	5.61327	5.91186	5.58733	5.80558	6.15924	5.97644	5.88425	6.15114	6.18599	6.04098	6.34546	5.73423	6.08834	6.1112	5.83462	5.78118	5.60843	5.8703	5.50052	5.69725	5.68101	5.25563	5.808	6.45224	5.30771	6.10214	5.83025
Zm00001d006446	2.51408	1.09736	7.66095	-0.187397	-1.17692	-1.18297	NA	-0.507182	-1.21937	0.913997	-1.14083	-1.57688	-1.49349	0.199785	1.45553	0.423588	1.3527	3.75975	-1.58177	-3.30258	2.8848	-0.447051	2.83536	1.29135	3.32302	1.25992	2.31481	3.8652	0.30014	-0.410805	0.919794	0.111133	3.69058	0.998237	-0.770558	-1.92424	-2.19104	-0.888907	-0.646129	0.610826	-2.68579	-2.68754	0.0960959	0.674464	-0.468988	1.75111	7.43378	1.50423	-0.023474
Zm00001d006488	2.30241	2.39906	2.62051	2.51537	2.57662	3.37679	2.46968	1.73942	2.62009	2.65838	2.42019	1.80078	2.55025	1.46599	1.98102	2.07769	2.40246	3.09877	2.29297	1.74771	2.79209	2.60745	3.31782	3.57029	2.15582	2.31274	2.36657	2.12689	3.06427	1.97973	1.37136	3.90592	2.04582	3.79795	2.48406	1.46786	2.55564	3.54352	3.10134	2.88654	3.18505	2.06464	1.9477	2.7406	3.46949	2.30574	2.76536	2.49399	3.04215
Zm00001d006520	9.94741	9.66712	8.98681	9.68876	9.74103	9.94797	8.75608	8.93939	10.5607	10.0094	9.89088	10.1873	9.96878	9.64585	9.19799	9.50215	9.71514	9.92092	9.71287	9.77196	9.57572	10.0839	10.0249	9.4738	9.63729	9.64037	9.94284	10.0077	9.47308	9.71287	9.20819	10.1091	9.62272	9.33453	9.99819	9.861	10.6693	10.3457	10.3647	9.28364	9.88317	9.94111	9.61192	9.49816	9.68353	8.44926	9.32964	10.7107	10.0029
Zm00001d006539	3.56404	3.71702	1.27758	4.33656	5.09537	3.09935	1.04134	1.37799	3.27827	3.20472	3.90983	3.84813	2.3611	1.29306	2.448	2.87796	4.02423	6.11592	2.67387	1.64291	3.6545	5.04611	4.41584	-2.07068	4.62883	4.16565	0.964904	3.39556	3.5579	3.54999	4.32293	3.45926	3.87653	4.34763	3.78208	NA	4.27808	1.49293	2.6388	5.01717	5.75157	3.34206	2.65114	3.25691	3.39676	1.85759	4.97725	1.14532	1.76956
Zm00001d006540	9.32823	8.32903	10.6763	11.0465	10.079	9.86826	6.70023	7.34302	10.0552	11.2229	10.7445	8.81308	9.997	10.1971	10.6466	10.6712	10.8143	11.2601	10.851	9.5714	10.9366	9.84692	10.0774	10.7037	11.1158	10.2921	9.58994	10.6772	10.5548	9.8644	9.64585	8.52162	11.3086	11.5108	11.0064	8.43477	9.34407	9.67151	7.83777	11.8235	10.1873	9.19942	11.1643	10.6335	10.8496	5.4943	11.0479	8.49266	9.04945
Zm00001d006548	6.9153	7.43883	7.26388	7.55306	7.86345	7.39106	6.72919	7.48214	7.68545	7.44813	6.99693	7.07206	7.44229	7.58254	7.19755	7.66655	7.41056	7.21747	7.54029	7.58525	6.89832	6.73323	6.85956	7.02062	7.18013	6.68945	7.38669	7.55296	6.87357	7.20878	7.4915	7.09807	7.23597	7.1031	7.64351	7.85423	7.10146	7.82107	7.54078	7.41056	7.68508	7.61323	7.87365	7.42201	7.1305	7.92694	7.14517	6.6651	7.82948
Zm00001d006573	3.94146	3.84535	2.85777	3.82885	3.55258	3.60235	3.4951	3.69134	3.98751	3.53205	3.61572	3.73416	3.07402	2.84549	3.49121	4.21548	3.77308	4.00608	2.86566	3.93778	3.22469	3.37306	3.66103	4.03704	3.92854	3.34173	4.12671	2.74347	3.66678	3.34284	3.58283	3.53072	4.35715	3.53049	4.32522	3.08309	3.65784	4.55459	3.88604	2.7549	3.6844	4.13686	4.44647	3.12962	3.79741	3.86839	3.80375	3.79413	3.24032
Zm00001d006587	7.77849	8.09383	10.0592	10.3271	6.5735	9.10456	6.62902	7.54137	9.59373	9.92704	9.26533	7.73187	8.97372	10.2973	9.09552	8.58193	9.45362	9.64464	9.8188	9.59435	10.1384	8.50247	9.21752	9.25731	9.8403	10.2248	9.54548	8.82783	10.1034	9.59057	9.59749	5.97332	8.8427	10.2333	9.36582	10.7762	5.99097	9.12312	8.4675	9.9724	6.57881	8.83126	9.96817	9.83975	9.05907	5.4873	9.48311	6.9041	7.68639
Zm00001d006588	6.11277	8.87265	6.33915	7.35401	6.88857	8.41209	8.36496	8.08051	6.07296	7.04669	6.96959	6.92114	7.55931	6.0956	6.81938	6.78594	6.9819	7.48552	6.36141	7.96462	6.41482	7.75174	6.51777	7.66353	6.88706	6.50241	6.65871	7.0013	7.2591	6.37399	6.00377	7.69679	7.33903	7.48417	7.19336	7.51492	7.10882	7.46149	9.10664	6.87752	7.21352	7.91714	6.92281	7.45639	6.81813	7.8016	6.81475	6.48235	7.86627
Zm00001d006610	3.19013	3.87365	5.00408	4.77686	3.04933	3.29684	2.19245	2.9061	2.68673	4.0362	3.79846	4.13864	3.60565	3.71593	4.34859	4.24401	4.28956	4.63779	4.56025	3.25778	4.92937	3.90633	4.43046	4.12278	5.09971	4.51661	4.39333	4.37526	4.41531	4.19229	3.08061	3.07985	4.98287	4.61369	4.87806	3.58501	3.20922	3.65196	2.60615	4.53402	4.1928	3.18	5.25091	5.06677	4.2879	2.35768	5.62239	4.34719	3.15248
Zm00001d006613	5.03183	5.23423	4.38034	5.04304	5.07001	5.23515	5.52871	5.39865	4.8009	5.23596	4.99704	5.06266	5.13632	5.22062	4.9856	4.87257	4.43665	5.02032	4.96488	5.08674	4.86406	4.87539	4.97222	4.95814	4.93192	4.8495	4.92401	4.85516	5.08152	4.85505	4.80275	5.10718	4.5313	4.75416	5.19245	5.30618	5.22246	5.46411	5.30424	4.92415	5.14754	5.43628	5.07611	5.04224	4.92881	5.38379	4.80732	5.05408	5.26556
Zm00001d006624	5.7657	5.15006	5.94127	7.07832	5.08059	4.84694	5.83456	5.58538	6.09637	6.90088	6.27922	5.69716	6.03587	5.91534	6.12157	5.47694	5.50039	4.62391	6.4587	6.17174	5.01044	6.64106	5.96965	6.80448	5.8875	5.9729	5.89304	5.81574	5.83467	5.45095	5.49523	5.17225	6.45516	5.51717	5.44223	6.27404	5.90686	4.81239	5.72902	6.27273	5.22879	6.82094	6.70049	6.13161	5.93499	5.61953	5.17296	5.63302	5.54489
Zm00001d006630	-0.511302	-0.945762	-0.781581	-0.329687	1.56264	1.44098	1.68043	1.86764	2.72613	-0.520352	0.626124	2.25012	-0.0701932	2.85022	2.85217	2.31274	1.49802	1.22614	2.4892	2.28898	2.45548	2.93895	2.84954	1.90137	2.70166	3.29708	0.803877	1.26289	2.08298	0.229676	2.50005	-1.88412	-1.31007	0.657361	1.58695	2.02162	1.659	1.20587	1.94602	1.1992	1.88373	1.51712	0.840458	0.165792	1.01423	-0.412352	4.12459	3.25824	0.849135
Zm00001d006657	6.07609	5.62048	5.34787	6.28718	5.98409	5.50033	5.26808	4.92815	5.34711	6.46108	4.56555	5.99373	6.60836	5.51545	5.92692	6.41866	6.08858	6.48654	6.35926	5.65771	6.50345	5.7111	6.10037	6.0268	6.87764	6.24258	5.63067	5.61916	6.51197	6.35056	5.3319	5.35759	5.90968	5.58929	6.63848	5.30092	5.85132	6.38961	6.20878	4.75365	6.4116	6.1884	6.24564	6.24784	6.17782	4.61321	6.51891	5.91534	5.95556
Zm00001d006663	10.6389	10.1107	10.4821	11.6607	10.1608	10.9343	10.2915	11.0454	10.6726	10.7883	11.0472	10.7023	11.0057	10.6754	10.9786	10.7422	11.1179	11.12	10.8132	10.7826	11.6629	10.8552	10.8496	10.4696	10.8496	10.8904	10.7409	11.0501	11.0049	11.2573	11.0109	9.48097	10.6413	11.4594	11.6591	10.8105	10.5154	10.9985	10.0582	11.4074	10.632	10.5961	11.5511	11.2141	11.4054	9.12006	10.784	10.1971	10.3954
Zm00001d006676	3.66268	3.96867	4.41796	3.53877	4.02392	3.95396	4.46811	4.23722	3.28836	3.24067	3.30335	3.96745	3.83613	4.22963	3.5529	3.18004	3.8348	3.60183	3.024	3.86111	3.5893	3.93615	3.20314	3.528	3.87405	3.47213	4.27189	3.88146	3.66911	2.58633	2.65243	3.55953	2.73602	3.91099	3.80277	3.45812	2.84889	3.42195	4.18618	3.4798	3.29567	3.86508	2.33248	3.66858	3.23017	4.10402	2.98487	4.94947	4.01323
Zm00001d006678	3.87232	3.96237	5.90612	5.64114	4.04907	3.57638	3.44367	3.83068	4.47466	5.07563	4.35307	4.42417	3.71197	5.18248	4.91821	3.86368	5.2247	3.75267	4.51782	4.42269	3.89382	4.34665	4.29694	3.15559	4.8556	5.8465	6.03304	5.03931	5.94858	4.3628	4.45942	5.8795	3.91726	4.77704	4.48407	4.42611	5.21919	3.85219	2.85465	3.59247	4.25354	4.52636	5.39212	6.00498	4.85744	3.85175	5.79157	5.01717	4.27623
Zm00001d006683	-0.220292	3.33132	4.35116	2.62009	2.62885	2.14816	2.59077	3.15948	1.19732	0.514776	0.00571321	2.1507	2.53343	2.92582	1.85192	3.11949	3.32545	2.15536	0.787125	2.44639	2.34346	3.08481	3.1663	1.22198	2.5086	1.9876	3.15372	3.11572	2.59428	3.39791	3.31622	1.94954	-2.02875	3.13583	2.18626	0.952341	1.6946	2.03368	2.08862	2.10204	2.0032	1.58926	1.58926	3.06376	2.63698	3.50556	3.5342	1.99934	1.66305
Zm00001d006684	1.56901	4.38827	4.85822	3.90444	4.66032	4.131	3.05654	2.94751	2.92921	2.94641	1.56901	3.0169	3.93673	1.98073	2.59335	2.20764	5.04457	3.86413	1.52676	1.07025	3.89798	4.15604	3.81945	3.49244	1.46435	2.54227	3.23227	2.90263	3.59938	4.49192	3.91779	2.4332	2.59469	3.10525	2.83405	3.06531	2.72004	4.01829	3.36595	3.59495	2.77451	2.91752	3.45923	4.04947	3.91933	3.46948	3.54737	3.84405	2.87041
Zm00001d006725	5.78438	6.22805	6.01314	5.46203	6.74071	6.48331	6.50486	5.65687	6.41306	6.32848	6.59288	6.40127	6.4235	5.79286	5.94762	6.08355	5.35883	6.49341	5.94136	6.11838	6.56906	6.10979	6.49919	6.71851	6.24414	6.21918	5.46127	6.14045	6.5295	6.41058	5.87875	6.36708	5.60292	6.60759	6.91447	6.21202	6.48297	6.40027	6.53777	6.18986	6.52839	5.82708	5.50261	6.32547	6.49216	6.1894	5.93048	6.62386	6.80406
Zm00001d006756	2.17272	2.51854	2.53507	1.53524	2.8053	1.60329	2.55358	4.67574	2.58849	1.37838	2.21956	1.58002	1.3819	3.1498	3.71396	3.03459	2.45577	1.72194	2.82821	4.2347	3.11322	2.6537	2.1479	0.118825	2.17183	2.89177	1.68231	1.70416	2.05747	3.17434	3.07722	1.55794	1.97117	2.85603	0.425983	1.76972	1.15664	0.894697	2.27863	2.3192	2.29777	1.88138	2.21959	0.336893	1.85155	2.79907	2.9107	2.16982	2.36796
Zm00001d006760	9.00155	7.84329	9.08829	8.14731	9.8188	8.42339	10.1326	8.19586	9.08244	8.72152	9.28616	9.73651	9.1582	9.02009	8.88246	8.24221	9.06287	8.13272	9.8644	9.82203	8.65974	8.77634	9.07653	9.52126	8.4466	9.04668	8.9004	8.37354	8.40388	8.81759	7.90995	9.2233	8.01331	8.96828	7.9683	9.47164	8.4176	8.94045	9.41592	8.09012	8.76598	8.16669	9.40649	8.45756	8.65044	8.69573	8.61651	9.43608	9.48169
Zm00001d006833	8.21595	6.45093	6.87327	6.97557	7.97702	5.67796	5.72803	5.05689	3.54162	8.37531	6.73522	6.24414	5.86661	5.37289	6.4838	6.72422	6.63521	6.35296	6.68514	4.88556	6.29755	7.35604	6.70387	5.44676	6.63484	4.82564	4.26633	7.7606	6.84547	6.639	6.13371	5.07589	9.20877	5.83788	6.33855	5.78505	6.31717	5.3971	4.76932	6.48314	6.62778	5.00315	6.4514	6.26469	6.03587	6.12889	6.95349	4.25357	4.08726
Zm00001d006875	3.26401	3.80584	3.23105	3.87846	-1.53905	-0.743489	NA	-1.35277	2.51537	3.77381	-2.19664	-1.12885	1.52923	1.08135	1.7885	2.40313	2.47483	-0.710588	2.8792	0.329626	5.12613	-0.133537	1.69534	3.08838	3.36486	0.507983	NA	2.62456	2.46143	1.95375	3.20529	NA	3.3832	2.5977	-0.125933	1.99441	NA	2.69837	-2.56831	4.62975	1.14497	NA	0.258018	2.74943	NA	-3.80053	-0.545022	NA	0.132649
Zm00001d006886	5.07068	5.17802	5.20546	5.78506	4.77871	4.69997	4.82002	4.73251	4.95095	5.06803	5.09418	4.9238	4.89224	4.56459	4.89341	5.14793	4.96257	4.96772	5.23413	4.94078	4.76468	5.21088	5.2578	4.81689	4.8648	5.14623	4.03731	4.99372	5.3702	4.95164	4.63469	4.8017	4.51681	4.77058	4.99525	4.59599	4.96159	4.69082	4.71819	4.72255	5.12692	4.42765	5.16421	5.09198	4.82448	4.2496	4.95266	4.89287	5.04613
Zm00001d006896	4.74743	5.16765	4.32929	4.53629	5.29412	5.59124	4.90204	5.23055	4.90223	4.84899	4.9593	4.46813	4.85874	5.14481	5.02558	5.27377	4.64227	4.42973	4.87572	5.47629	4.69484	4.98195	5.11974	5.82315	4.60348	4.5182	5.38727	4.83607	4.26353	4.89955	5.29711	5.7489	5.49593	5.0741	4.01379	4.86285	4.63531	4.73132	5.58271	2.63846	4.0653	5.05698	4.61393	4.18255	4.93963	5.74992	3.99825	5.22062	4.75575
Zm00001d006899	6.35193	5.86429	5.21553	6.25825	6.57027	6.38907	6.79473	6.5203	6.13246	6.66604	6.58688	6.2631	6.59576	6.99229	6.48879	5.54678	5.89926	6.28483	6.09108	6.67384	5.60985	5.79706	6.31664	6.68006	6.33529	6.73555	6.84157	5.88101	5.80321	6.25513	6.41615	6.65099	5.88904	6.53783	6.49548	7.02629	6.44436	6.80435	6.65082	6.03934	5.98392	7.22783	6.62413	6.47921	6.17322	6.98512	5.58474	7.12637	6.9803
Zm00001d006906	3.82534	4.12657	4.02656	3.79289	3.85289	3.69556	3.99231	3.78728	4.01034	3.85606	4.07708	3.70705	4.19221	3.17838	3.57084	4.06599	3.80056	4.15604	3.94609	4.15594	3.99993	3.96237	3.95634	3.84868	3.82659	4.11711	3.29882	3.45982	4.48998	4.05959	3.2162	4.0161	3.62493	3.58004	4.24581	4.28311	4.41513	3.80111	3.93492	3.70621	4.14446	3.48691	3.91389	3.93927	4.00882	3.85877	4.11488	3.59808	3.9291
Zm00001d006923	-3.0516	-4.06516	-3.80456	-3.68475	-2.43185	-3.39643	-1.92909	0.571008	-2.90874	-1.10595	-1.09614	0.475401	-0.936796	-3.21551	-3.40289	-2.56337	-2.90774	-3.05243	-3.04872	-3.802	-1.78594	-3.30393	0.575642	0.428529	-2.97886	-3.4816	-3.39253	-0.337547	-2.42882	-3.12084	-3.93123	-2.02521	-3.21601	-1.50904	-2.83399	-1.62807	-0.324175	-3.38338	-1.14425	-0.773711	-3.04583	0.983807	-0.803088	-1.77457	-1.68086	-3.04955	-3.68624	0.266971	-0.079247
Zm00001d007012	8.53469	6.80507	9.10803	7.97973	5.99741	7.06047	9.32399	7.82695	8.33668	8.09011	6.45497	7.9365	7.3765	8.73252	8.59613	7.58327	7.75454	5.9119	8.63859	8.38884	7.09039	7.57044	6.61093	8.02093	7.70918	8.04698	8.41823	7.68487	7.47914	5.29745	7.4776	6.70845	8.13434	7.84655	6.26833	9.49616	6.42156	5.34623	7.64927	7.62831	6.29804	8.95261	8.83126	7.41179	7.26415	8.95724	6.77674	9.84801	9.12362
Zm00001d007017	-0.543367	-0.191404	-2.91275	NA	-0.606101	0.269141	-1.77792	0.445415	NA	1.39171	1.29617	0.579323	-0.0429925	-1.01799	-0.343824	-0.772923	-0.128977	1.8087	-0.57159	0.958645	8.99516e-06	-0.0253659	1.07747	-1.29733	0.336109	NA	NA	0.658232	0.337698	0.40456	NA	-2.31084	NA	-0.256324	NA	NA	0.574722	-0.364347	0.75877	-0.103387	1.51974	-0.768192	NA	0.771675	-0.667614	-0.807929	0.482452	0.287456	0.989756
Zm00001d007038	4.09537	5.28268	4.5195	3.57542	4.6683	4.18611	3.068	5.08055	4.07823	4.34633	4.56921	4.88099	3.48921	4.62423	3.31872	1.32765	1.81367	4.63956	3.71966	4.221	4.93546	3.58635	4.8098	4.96645	3.80586	4.50278	4.88603	4.56695	4.80963	5.3359	4.01295	3.53579	3.80004	3.25872	4.10839	4.24221	4.70715	4.01617	4.80134	5.09431	3.58756	4.30909	4.90702	3.45322	4.40446	4.70763	4.03341	4.70787	4.80556
Zm00001d007072	8.35695	8.05878	4.46716	6.12391	6.85086	7.2131	7.95519	7.02013	7.49874	7.47634	7.31266	7.0876	8.24798	7.29648	6.28566	7.58841	7.22302	8.57342	8.19476	8.44115	8.0223	8.60138	7.65845	5.51405	7.14682	8.4201	6.44503	7.86433	7.8872	8.54308	8.07719	5.63168	6.97224	5.42066	5.26641	6.01718	8.02196	7.58688	7.81312	6.04127	6.56907	4.39152	4.91637	7.54856	8.15885	7.28659	6.69322	6.32434	5.98425
Zm00001d007075	3.57988	4.084	2.99756	3.82405	4.17661	3.61523	3.97514	3.76896	3.28188	3.51313	3.86293	3.93272	3.88302	3.45002	2.95558	3.68419	3.97993	4.02688	3.8576	4.15413	4.30755	3.23606	4.13177	3.34206	4.41948	3.26662	3.98235	3.15124	3.65232	3.53889	4.21984	4.16697	4.17307	3.91511	4.0223	4.58123	4.39025	4.16661	4.07478	3.59741	4.09963	3.55489	3.19291	3.753	3.96937	3.75424	3.47101	3.88372	4.37116
Zm00001d007084	6.81042	7.37386	7.23242	6.51934	6.50099	7.1979	7.09933	6.84303	6.72839	6.87273	5.92712	6.50846	6.56852	6.76258	6.34694	6.73862	6.66082	7.35604	6.73748	6.60296	6.25332	6.97064	6.68062	6.74463	6.53059	6.23582	6.81261	6.67874	6.80102	5.71085	6.61604	6.17637	-1.26583	6.64508	6.81261	6.9554	6.63269	7.09476	6.80608	7.14599	6.71995	6.83996	7.05772	5.88292	6.28501	7.52987	6.27153	7.72219	7.84821
Zm00001d007092	5.79222	5.55653	6.70078	6.66474	5.17934	5.4278	6.32845	6.1894	5.44621	6.48631	6.19838	5.9973	6.12355	5.7348	5.89755	4.82406	6.24317	6.10102	6.74376	6.0247	5.95932	6.0694	6.48988	5.66083	6.43323	5.91155	5.54823	6.25217	6.49584	5.75228	5.12933	5.11857	4.31712	5.33214	6.8699	6.05562	6.29586	6.02838	5.17108	5.9881	6.08688	5.72279	6.44302	7.07358	6.78971	4.74618	6.64411	5.92337	5.89569
Zm00001d007113	6.04549	7.25802	5.20172	5.76253	4.62842	7.73381	8.55745	8.23279	6.07898	5.73174	6.53573	6.78095	5.47367	6.17482	6.63212	5.63258	5.24164	5.68205	6.01353	7.49402	3.78329	6.50673	5.83586	5.78301	5.69616	5.81332	5.8311	5.80787	5.62584	5.88151	6.37007	6.53772	5.07417	5.60809	5.66486	7.27425	6.41641	6.63581	8.05995	4.89098	6.10226	7.12256	5.90332	6.1922	6.09593	8.27613	5.8794	5.46947	6.04735
Zm00001d007179	3.88168	3.72646	3.3208	4.66177	3.47605	4.17744	4.40554	4.47294	3.67072	3.81655	4.17802	3.89008	3.93051	4.10464	4.16268	4.56919	3.95948	3.94251	3.96544	3.44998	4.43063	3.59169	4.15728	4.64542	3.97742	4.15795	4.04101	3.3758	4.37943	3.68536	4.05084	4.14834	4.02512	4.00022	4.34204	4.61108	4.23946	3.83096	4.18782	4.35927	4.38588	3.8437	4.08162	4.42765	3.97742	4.76928	4.06391	3.55439	4.06708
Zm00001d007192	5.58193	5.5901	5.18675	5.72473	6.03762	5.78704	6.23736	6.12665	5.85618	5.84848	5.90642	5.87932	5.97575	6.17934	6.02638	5.6077	5.6257	5.70921	5.53177	6.14821	5.53681	5.4782	5.64131	6.88976	5.37664	5.91368	6.12477	5.55705	5.37692	5.54718	5.84057	5.98981	6.36564	5.94735	5.8231	6.38804	5.79772	6.14943	6.35613	5.42189	5.48629	6.46931	6.07794	5.34263	5.82971	6.44397	4.95571	6.30802	6.47477
Zm00001d007215	6.50258	6.72236	6.13077	5.97049	7.38258	7.15707	7.26608	6.76383	6.63359	6.37178	6.43121	6.65281	6.34416	6.1403	6.3034	6.35378	6.41924	6.38216	6.33905	7.02938	6.4126	6.75879	6.79886	6.95019	6.67784	6.47225	6.93754	6.0539	7.49336	6.67654	6.04379	7.60229	6.63448	6.42154	6.68767	6.55639	7.42778	7.02211	7.13418	6.43414	6.559	6.72153	6.36403	6.67426	6.70103	7.16585	5.8831	6.53777	7.25713
Zm00001d007229	5.32413	4.86086	5.53522	5.70659	4.99612	5.21336	5.93989	6.00066	5.13594	5.86595	4.65723	4.3676	5.71613	5.95197	5.32709	5.58712	5.14869	5.49561	5.17442	6.79431	5.3795	4.83873	4.90185	4.30726	4.94744	4.48384	4.73113	5.44776	5.37343	4.87732	5.45907	4.31196	4.4485	5.14887	5.59232	6.64688	5.17276	4.93361	5.01043	5.39596	4.33117	5.47794	3.4202	5.34914	4.87144	5.63586	5.10485	4.81411	5.04302
Zm00001d007234	7.38153	8.19983	7.21156	7.71303	8.04589	8.19923	8.12077	-0.272705	7.44162	7.68069	3.12394	7.56224	7.77948	7.40082	7.78657	7.42502	7.86466	7.86708	7.97702	8.61449	7.97654	7.6315	7.61925	8.32122	8.28264	7.9924	8.293	7.4564	7.57966	7.66557	8.10371	7.93622	7.0669	7.97023	7.91074	8.19997	7.72805	7.92164	8.53721	7.46943	8.34869	8.26399	8.64981	7.84309	8.02145	9.41028	7.86708	7.72887	8.05767
Zm00001d007267	9.39174	9.16777	9.39585	10.3944	9.50082	9.0022	8.02349	8.95724	9.57078	10.4012	9.94741	9.17803	10.0511	9.84801	9.67506	9.18417	10.1076	10.0041	9.88704	9.41279	10.3316	9.92092	10.1045	9.44833	10.2892	10.1071	10.0785	9.24935	9.86197	9.76784	9.77537	8.57157	9.10734	10.0082	10.3912	8.76598	9.79346	10.1789	9.12645	10.0541	9.38204	9.68287	9.81663	10.3561	9.91264	7.34783	10.0839	9.14716	8.71388
Zm00001d007288	4.73024	3.55281	4.56656	4.54015	4.46147	4.4139	4.44305	3.89781	4.84199	5.19881	4.82217	5.55268	4.80475	4.45273	4.32079	4.29748	3.60491	3.23002	4.55844	4.96344	4.38741	3.49078	4.61824	4.18255	5.0494	5.00153	3.69322	5.23878	4.59817	3.53645	4.0889	5.67116	3.73002	3.38395	4.21964	4.52284	3.24903	4.3316	4.56622	3.41577	3.75712	2.97584	4.16547	5.15156	3.69449	3.98713	4.28045	4.07478	4.90525
Zm00001d007301	2.75235	2.18704	0.265525	1.74856	3.41174	2.16392	2.44307	2.29877	3.1142	2.30897	2.22664	2.04139	4.33044	0.845674	2.66521	3.85175	1.25925	2.66353	2.5377	1.24296	2.54122	2.05616	3.27224	2.99925	3.54067	2.87332	3.61021	3.84398	1.45219	1.5392	0.936669	3.42384	0.826798	4.29243	1.31564	3.13857	2.53272	2.11203	4.10063	3.8348	3.53508	2.38232	0.450738	2.92618	1.86125	3.95783	1.768	4.42109	3.90344
Zm00001d007319	5.31115	6.78659	5.68984	2.91667	4.40627	3.48565	3.37146	4.92157	5.02713	4.49901	3.28402	1.37237	5.42865	5.0706	5.50976	5.87344	6.01118	5.71473	0.208143	-2.19602	6.30465	5.49737	3.71665	2.16444	5.14897	4.55383	4.14276	3.68897	5.16506	6.44856	6.72325	3.47271	4.76699	5.37657	6.13545	3.03192	1.97218	5.51221	5.65351	5.24315	3.87649	3.49792	3.51681	3.95066	5.83954	5.41932	7.30025	2.808	4.42008
Zm00001d007366	6.21543	6.65589	6.25091	6.14115	6.59736	6.39694	4.09504	5.21552	7.8716	6.07621	6.25449	6.19474	6.32356	5.1531	6.32893	6.89602	7.93452	6.26297	6.11709	5.13175	7.78768	5.37509	6.13652	6.14468	5.4892	8.62609	6.02655	6.72778	7.45105	6.02521	7.02837	6.37496	5.86614	7.11385	5.25148	3.94588	6.41896	6.51551	6.36041	6.59352	6.82255	5.72101	6.72948	6.55282	6.9365	5.2289	6.31632	7.00286	6.65156
Zm00001d007369	3.28402	2.27998	1.57614	2.47343	2.61783	2.21143	3.28086	3.49189	2.52774	3.37087	3.30644	3.55388	3.59324	3.23819	2.84279	2.16018	3.43362	3.1829	3.12436	2.88456	2.88953	3.10241	3.67741	3.88361	2.73083	3.80752	3.11036	2.37611	3.21891	3.01281	2.08862	2.74398	2.78713	2.38881	3.19115	3.02798	2.58745	3.16666	3.25824	2.71288	2.57051	4.01989	3.47554	2.49156	2.03786	3.5515	1.99166	2.57547	3.16758
Zm00001d007383	5.08753	4.24525	4.12415	4.74053	4.83892	5.07425	3.64646	3.97057	5.55191	5.82144	5.13585	4.68516	5.49265	4.85072	5.47591	5.51102	5.3134	4.66534	5.97749	3.7643	4.84074	4.46078	3.99698	6.4871	5.80988	5.42872	5.05933	4.8597	4.33357	5.61345	4.86912	6.6214	5.67142	5.05834	5.01716	5.45674	5.45128	6.28584	5.64666	4.82491	4.39559	4.84916	5.66083	4.68634	4.58379	4.88702	4.60687	5.47953	6.08013
Zm00001d007394	6.68919	7.49562	8.34984	7.11211	7.81375	6.44197	6.78218	7.63913	6.9548	6.78193	6.85845	7.25431	6.72716	6.93371	7.55181	7.62778	7.88442	7.19448	7.38258	7.57442	7.44544	6.85941	7.31177	6.44888	7.65304	7.45917	7.545	7.58454	7.60208	7.36944	6.99229	7.35005	6.60095	7.41269	7.35544	7.37897	7.19278	6.21461	6.21753	6.81152	7.52457	7.23979	7.78514	7.75125	7.79894	5.87715	8.84054	6.48501	5.98203
Zm00001d007446	5.40871	6.86248	4.0737	6.26512	6.52183	6.2624	6.36925	6.62714	4.15646	5.48789	6.04735	4.7476	5.6345	5.44535	5.87644	5.45433	5.49851	6.32081	5.39731	6.49426	6.04294	5.69653	5.79525	4.56292	5.45789	4.83252	5.4266	5.92388	5.44615	6.32785	6.12311	6.21047	5.81179	6.02635	5.40341	6.22582	6.03022	6.25648	4.97246	5.60045	6.40127	5.16756	5.40297	5.15439	5.6944	7.11427	4.90532	4.95418	5.2508
Zm00001d007508	4.04671	4.01405	3.8544	4.05482	4.06332	3.9194	4.13356	4.19716	3.8336	4.02765	4.12781	4.35666	3.99475	4.2475	3.82983	3.84244	3.92015	4.01642	3.89042	4.10156	3.72177	4.04547	4.18533	4.41111	3.77837	3.90407	3.86789	4.10209	4.15105	4.06332	4.19124	3.75432	3.8693	3.55921	4.37858	3.98381	3.68885	3.88088	4.26839	3.65514	3.68692	4.31279	4.53354	4.15242	4.02978	4.33839	3.92097	4.15107	4.2542
Zm00001d007581	6.18808	7.74084	6.84247	6.16035	6.9556	7.23397	7.14494	6.88345	5.78506	6.05357	6.05333	6.46258	6.47446	6.8415	6.53407	7.05323	6.94307	6.66397	6.67069	7.14757	7.20416	7.7211	6.81813	4.93707	7.24408	5.71569	6.10154	6.21987	7.08462	7.45364	7.11145	6.7145	5.95871	6.67644	6.15276	4.21534	6.71963	6.22842	6.57417	7.48737	7.26208	5.76031	5.65656	6.1577	7.27975	5.9158	7.73438	5.80372	5.54142
Zm00001d007597	7.64743	8.65749	6.14581	5.84253	7.14066	7.61392	8.12851	7.78828	6.32331	7.19081	7.81703	7.99484	8.3016	7.01405	6.83818	7.17015	7.92076	7.51749	6.70819	8.27824	6.89203	8.10274	8.21128	6.27565	7.81815	6.94609	6.38154	6.9532	8.20118	7.77513	6.16586	8.00985	6.05206	7.54841	7.51267	6.70183	8.59348	7.98018	8.58806	6.95043	9.02499	7.0813	6.3898	7.70871	8.17569	7.32441	7.27397	7.03905	6.64596
Zm00001d007639	4.16273	4.8108	5.42609	4.93522	4.21676	4.27369	5.58475	4.87093	5.12318	4.5704	4.72854	4.63886	5.06259	4.72901	4.63995	4.02692	4.43339	4.49662	4.43682	5.07428	4.40084	5.00739	5.42507	4.36176	4.68564	5.73662	4.15965	4.5464	5.1804	4.9313	4.563	4.81605	3.48909	4.51086	5.23506	5.3377	4.82229	4.92238	4.6258	4.40411	4.8193	4.94345	4.85341	5.5307	5.22342	4.75439	5.0507	4.5475	4.91598
Zm00001d007687	5.44441	7.95211	4.39702	4.23346	7.53467	8.34695	5.42222	1.62126	5.10797	5.90076	5.35831	6.82915	7.61925	4.50018	4.23362	6.52297	6.20022	7.1105	5.49118	3.34254	6.72957	6.64695	7.31717	4.83203	5.5807	5.70837	5.71931	6.93251	5.7493	7.46305	5.70307	7.98748	5.82945	5.79027	6.24722	1.69852	6.84405	7.05175	6.23637	7.2787	6.57563	5.05518	3.0152	3.96782	5.97985	5.75595	4.98876	5.92762	6.66014
Zm00001d007753	3.32347	4.63956	7.10539	5.64638	3.06854	3.84121	8.0627	4.53293	-0.302248	3.51561	4.00128	3.44544	3.56973	4.97871	8.27815	2.29159	3.89309	2.97644	2.45789	7.82898	5.57181	4.42802	2.79738	2.97132	4.69267	2.00539	3.01733	4.19866	1.12585	1.61044	6.54555	4.39615	2.07905	0.263358	4.02459	5.3567	2.49641	0.422545	5.82686	3.1891	1.58002	2.28864	1.69609	2.45384	1.27646	9.47812	5.03936	-1.05599	1.9398
Zm00001d007757	4.82217	4.57349	4.69306	4.6498	5.52805	5.04692	4.83336	4.65371	5.4583	4.88618	4.6269	4.9303	4.88592	4.7478	4.656	4.87584	4.52873	4.95266	5.28274	5.12403	5.89373	4.78532	4.61486	4.42937	4.63601	5.09707	5.50922	4.94178	4.99899	5.36367	4.83731	4.96012	4.24696	4.80548	5.30882	5.50714	5.09885	5.1033	5.09404	5.35538	4.99897	4.55105	4.78163	4.83021	4.74957	5.01946	4.62552	4.83731	5.14502
Zm00001d007758	3.93926	4.31881	3.73466	4.13919	4.79167	4.44752	4.762	3.85404	4.13085	4.25676	4.2542	3.95896	4.10519	4.29186	3.71858	4.24051	4.3557	4.12459	3.92663	4.28781	4.25995	4.13247	4.83119	4.2458	3.86678	3.59037	3.91218	3.54408	4.02046	4.33036	4.01094	4.55615	4.33744	4.25803	4.66899	4.37115	4.55144	4.68914	4.76612	4.12625	4.28677	3.9954	4.17894	3.97795	4.50265	4.46742	3.77199	4.01295	4.29802
Zm00001d007823	3.70134	3.54478	2.65644	3.58601	3.51228	3.79351	3.2437	3.11591	3.85457	4.01093	3.79412	3.98162	3.64374	3.55174	3.01904	3.39956	3.3475	4.29127	3.42726	3.16815	3.33217	3.36137	3.64869	3.43746	3.54352	4.0185	4.21543	3.48162	3.58153	3.92191	3.80056	3.70947	3.34517	3.7155	3.12819	3.19467	3.88032	3.78473	3.77546	3.35366	3.7995	3.58341	3.2143	3.73923	3.54616	3.35954	3.20975	3.78932	3.9797
Zm00001d007824	5.76382	5.10935	5.089	6.19933	5.78184	5.85384	5.99076	6.17397	5.775	5.68239	5.70605	5.41067	6.03791	6.2291	5.79826	5.27209	5.34261	5.9056	5.49818	5.79157	5.3386	5.32556	5.50644	6.3161	5.63286	5.74825	6.86367	5.39929	5.04785	5.84138	6.21546	5.92439	6.66266	6.25753	5.86983	5.899	6.12003	6.25168	5.88835	5.36229	5.71002	6.30448	5.94722	6.00301	5.70515	6.47994	5.34841	6.67666	6.28594
Zm00001d007857	7.0228	9.05056	10.1982	10.2603	8.01472	9.41404	8.83476	9.84307	10.1939	9.69716	9.91954	9.02499	9.58867	10.5642	10.0642	9.36764	9.68746	10.1961	10.1321	10.7084	10.0065	9.37186	9.86294	9.68287	9.76576	10.429	10.0521	9.80375	9.54313	9.56766	9.45962	8.53406	10.435	9.41902	10.1316	8.52604	9.63791	8.63832	8.96436	9.32541	9.36217	10.0506	10.2886	10.2886	9.76576	7.99991	9.82364	9.24661	8.04181
Zm00001d007858	7.31798	7.64302	7.72333	7.07088	6.01724	6.30862	5.58813	5.86194	7.24813	6.14438	5.51814	6.60636	5.79894	5.43837	6.14075	7.10727	7.42082	6.5166	5.57708	4.75649	7.38469	7.20937	7.37252	4.44647	7.02115	7.69494	6.97593	2.27618	8.12534	7.3649	7.04291	7.15209	5.72757	6.76219	5.99682	6.53603	7.35493	5.6931	6.14676	6.09073	7.47362	7.33512	6.12095	6.57421	6.27166	5.96855	7.23039	7.55621	6.2451
Zm00001d007884	7.82948	8.38059	6.72957	7.22411	8.20419	8.80744	8.95644	8.25025	7.97973	7.01021	7.49984	8.03451	7.46646	7.65994	8.18084	7.84594	7.56211	7.13296	7.43397	7.81034	7.18807	8.20926	7.52693	8.02834	7.42724	7.46894	8.45946	7.8461	7.05328	7.94066	7.72219	8.64241	7.78715	7.84037	7.24922	8.9506	8.42788	8.09328	8.65862	7.45518	7.82872	7.68089	7.06591	7.02781	7.6925	11.0454	6.92967	8.33956	8.06618
Zm00001d007898	3.00878	2.35298	2.76319	3.42446	3.07224	3.13695	3.58321	3.53289	3.08354	3.01421	2.84333	3.17826	3.50833	3.92668	2.93909	2.65274	2.88654	2.85575	3.76021	3.4059	3.07959	3.27543	2.81637	2.63755	2.85837	3.28363	2.77565	3.34052	2.6823	2.56048	3.06267	2.9162	2.78203	2.83287	3.04992	3.39068	3.05847	3.38157	2.95904	3.18287	2.77935	3.8343	3.3572	2.28864	2.74449	3.87569	2.67353	3.32703	3.68865
Zm00001d007905	3.52386	3.12275	3.23709	3.51219	2.96147	2.90245	3.07908	3.58269	3.36629	3.69475	3.63297	3.40717	3.58289	2.56511	3.21991	3.43997	3.86303	3.3762	3.65438	4.18715	3.44256	3.43586	2.65588	4.01989	4.24886	3.78268	4.37273	2.80061	3.58643	3.51491	3.38379	2.72015	3.47497	3.10816	3.87019	3.96745	3.22638	4.24389	3.42393	3.38538	4.094	4.5411	5.31919	4.13878	3.37068	3.4587	4.60855	3.09054	3.6789
Zm00001d007907	3.90536	4.10599	4.34948	4.12703	3.70299	3.83902	3.96695	4.40482	4.24227	4.17714	4.4444	4.4931	4.23835	3.51424	4.94976	5.20715	3.90357	4.01214	4.04241	4.12076	3.5632	3.8384	3.50563	4.25739	4.33787	4.48712	3.95972	4.56525	4.06614	3.59913	3.66987	3.4113	3.82465	4.4795	3.91011	4.39368	4.05041	4.39828	4.04414	3.71798	4.22544	5.07909	4.72442	4.7069	4.17461	4.12881	4.31557	4.46853	4.59845
Zm00001d007921	5.05768	5.70732	6.77905	7.83476	5.38608	5.63451	5.0608	5.74069	5.26942	6.85426	6.57146	5.39008	6.00555	5.72135	6.28358	5.76861	6.14	6.60922	6.48145	6.12904	6.56385	5.40366	5.15069	6.01503	6.87169	5.56781	5.05259	5.93206	6.03673	5.71452	5.85986	5.09332	6.75525	6.48992	6.7021	5.59192	5.36897	5.73615	5.05584	6.48581	5.84091	5.89493	6.2689	6.81418	6.62215	4.37843	6.34625	4.93833	5.17486
Zm00001d007937	1.25637	6.26932	6.26712	6.73111	6.04737	6.51842	6.14317	6.13286	6.45892	3.98592	7.54898	6.34186	6.48241	6.15099	6.15136	5.43531	5.86642	6.40019	5.81777	6.03907	6.51138	5.99319	5.94568	5.64764	6.03388	5.85401	5.37973	5.749	6.92914	6.61563	6.07036	5.59873	4.6619	6.38859	6.88505	5.24744	6.44996	5.8589	5.83089	4.32634	5.88496	5.36238	6.57088	6.59522	6.50531	4.79822	5.59896	5.8424	1.02192
Zm00001d007940	6.53825	3.18911	4.98546	6.09187	5.15289	4.47778	3.9538	3.67702	5.41239	6.58446	5.34522	6.00325	1.31742	5.26517	4.28821	3.99381	2.9713	5.35631	6.42727	6.33555	5.9735	3.642	2.24059	6.04714	4.94912	5.4157	5.56549	5.46019	4.17954	4.65876	6.03185	5.69809	5.8912	5.9431	5.69733	5.98169	3.86378	5.35273	6.48501	6.93624	5.24071	4.53354	4.15436	6.04524	6.29794	6.24462	0.760459	5.20014	4.97239
Zm00001d008203	4.46946	3.50161	4.5438	5.08441	3.75307	3.54533	4.17196	3.57723	4.11729	4.844	3.9291	3.60537	5.02563	3.93291	4.46032	3.58768	3.97392	4.45555	3.9697	3.76156	5.02711	4.41509	4.4709	4.17709	4.8485	4.15068	4.00765	3.78438	4.45594	4.35938	4.19544	3.67722	3.6859	4.592	5.5291	4.56159	4.16237	3.90694	3.91383	4.56487	4.84104	4.09595	4.31637	7.02062	4.61006	3.61832	5.21247	3.05443	3.92215
Zm00001d008209	2.49062	0.796457	1.91759	3.0213	0.0404226	1.58005	2.15305	2.17635	1.1004	2.01147	0.349055	1.3605	2.65051	3.3242	2.73431	1.13658	2.95972	1.68638	2.1379	2.97853	-0.0566781	1.8199	-1.57968	2.59917	2.94194	3.81665	3.77953	1.97786	2.2964	0.893371	-2.07996	2.04054	2.46867	1.28918	0.71018	-1.08364	0.653125	2.413	0.699398	-1.83007	1.82221	1.56577	3.55489	3.91587	1.06181	1.58465	0.847404	3.68146	0.607647
Zm00001d008210	-1.01506	0.72184	0.0285535	-2.69279	-3.21007	1.00508	-1.35183	-1.73089	0.271312	-2.20346	-0.742694	NA	-0.503059	-2.07996	-1.41813	-1.04901	-1.83007	0.327468	-1.44685	NA	-1.18675	-1.54458	NA	NA	-1.77524	-0.671677	-0.973587	-0.36507	-2.24474	1.32921	2.92987	-3.802	-0.194409	0.103458	-1.77658	NA	0.426781	-1.71436	-4.40932	-1.97573	-1.21093	NA	-3.79832	0.1897	-2.24591	NA	-1.14254	-3.30482	-0.776861
Zm00001d008216	2.58248	2.07239	2.01525	2.10069	3.73243	2.50755	3.19012	1.28666	2.84924	3.07693	2.7909	3.10702	3.17944	3.88604	1.66184	1.96956	1.64503	2.16321	2.4248	2.77619	2.51615	2.63461	2.68098	2.47309	1.29056	2.44931	2.38695	1.61029	3.01577	3.03174	2.72225	2.30307	1.8701	2.41393	0.769009	4.04691	3.21695	2.74605	1.96367	3.22686	1.72355	1.93859	2.00118	3.58589	2.01828	3.03459	1.78876	3.19116	3.25057
Zm00001d008228	7.13632	6.78988	8.30078	8.19751	7.21307	6.80161	6.70874	7.6109	6.67632	7.56974	7.29398	7.76684	7.81815	7.63815	8.03508	7.17867	7.552	6.96709	8.04589	7.93622	7.12729	7.47217	7.39012	7.82391	8.04426	8.05495	7.59862	7.32233	7.8043	6.63371	6.83824	6.57086	6.785	7.82773	7.77465	7.43528	7.52183	6.066	6.86349	7.85271	7.69601	8.25544	8.63604	8.42687	8.32184	6.24258	8.39047	7.71037	6.80112
Zm00001d008230	9.35015	9.24523	9.35416	10.0818	8.90114	9.74614	9.79529	10.1922	9.50413	9.87303	10.0828	9.05676	9.52191	9.97719	9.44307	8.86769	9.84362	9.976	9.56766	10.135	10.0339	8.94412	9.7391	9.76507	9.79285	9.9718	9.66137	10.1394	10.2204	9.42959	9.37305	8.69835	8.44436	10.17	9.76715	9.7904	10.3907	9.55424	10.1672	9.79651	9.90985	9.83975	10.5141	10.2211	9.86294	8.99829	9.976	8.96436	9.0335
Zm00001d008244	5.10941	5.07214	4.79198	4.26125	5.13907	5.32484	4.98867	4.84273	4.86063	5.03405	5.17652	4.65504	4.84135	4.82549	5.26938	5.02638	5.03631	5.01219	4.77871	4.92173	5.01861	4.78685	5.00567	5.50083	4.69767	5.14955	4.58799	4.83264	5.62394	4.98615	5.05918	5.7694	5.34391	5.18734	4.9173	4.75429	4.97454	4.74016	5.50413	4.79274	5.16517	4.91972	4.50484	4.34769	4.75304	5.31455	4.52625	5.20561	5.03791
Zm00001d008249	1.13192	3.50977	3.11322	2.19741	2.73362	2.18002	3.09595	2.85548	0.465072	2.82652	1.87373	3.19467	3.63869	2.66738	2.77542	3.61832	2.15949	2.7697	2.6076	3.90818	3.38265	2.5486	2.95423	2.01911	0.839587	0.927265	-0.0720048	2.47309	0.999415	1.01178	1.55415	2.61421	1.35868	1.93338	-0.0447051	3.44544	2.81122	2.58873	3.28813	1.08761	2.74228	3.26047	0.492979	2.82131	3.41338	2.93888	2.99963	2.95429	3.61572
Zm00001d008268	6.80112	7.07652	6.50345	5.90508	7.03686	7.5977	8.86697	8.27613	6.76531	6.19799	6.22908	6.90465	6.36691	7.72887	7.29343	7.5187	6.54642	6.07114	6.37681	7.78406	6.50628	7.04182	7.44696	7.29768	6.17093	6.46992	7.1166	6.66434	6.70552	6.58285	6.91071	7.69137	7.09735	7.12131	5.4266	7.53047	6.84683	6.4696	6.67944	6.56637	6.57209	6.68912	6.12964	3.72185	6.97136	8.25839	5.77778	6.47973	7.04072
Zm00001d008281	5.18121	4.85342	4.9026	4.99363	4.38678	5.70485	4.67124	4.77569	5.28306	5.42215	4.4925	5.13847	4.52368	4.59374	4.31222	4.418	4.61097	5.2859	5.44301	4.8841	5.28897	5.53933	4.81616	4.11298	4.78883	5.59974	5.32151	5.13378	5.52636	5.37708	5.09927	4.5578	4.15044	4.87493	4.63267	4.06343	4.64056	5.09419	4.98372	4.70374	4.53768	4.46606	4.70193	5.17288	4.81306	4.11514	5.11409	5.03476	5.2344
Zm00001d008284	3.68379	5.32389	3.49669	3.69213	4.43027	4.82938	3.83365	3.43692	5.01565	4.3859	4.35492	4.30541	4.39475	4.93233	3.65857	4.05834	3.49137	4.54093	5.07157	5.53234	4.21091	3.78551	4.28055	4.32334	3.99047	5.12039	3.86313	4.00076	4.0547	4.97788	4.90538	4.0182	3.22227	5.22104	4.22552	3.75712	4.28181	4.83058	5.02381	4.25483	5.33928	3.60144	4.12088	4.07954	3.80586	5.44894	4.2004	4.29555	4.25803
Zm00001d008287	5.48028	3.78326	4.72195	2.78155	2.30011	3.49133	3.52462	3.15569	3.58859	3.43953	4.7818	5.24744	2.40024	3.24464	3.8252	3.86121	4.60271	4.38106	3.41458	3.11361	3.42267	4.26572	4.25095	4.90266	2.72605	4.44415	4.08398	4.70834	3.3363	3.34936	3.26493	4.85853	4.16155	4.18684	3.22008	4.5018	4.1832	2.87437	3.30731	2.16749	4.03863	5.0501	5.17288	4.8088	4.10519	3.43997	3.29947	5.90258	3.55658
Zm00001d008293	2.57271	2.50693	3.26387	3.25506	3.05317	2.77025	3.16751	2.68879	3.13127	3.09026	3.50818	3.15741	3.48632	2.64777	2.27153	2.469	2.73656	3.43054	2.99377	3.03615	3.30032	2.43757	2.67078	2.7166	2.67078	2.62192	1.90856	2.71517	2.73651	2.60205	2.60073	2.98282	2.64297	2.61351	3.49894	3.47156	2.82958	2.96195	3.20201	3.0439	2.62772	3.41394	2.58361	2.80287	2.58307	2.72282	2.21843	2.86347	3.33247
Zm00001d008314	3.75375	4.13475	2.42275	3.19115	4.36854	2.172	2.21675	1.44614	2.88062	3.776	2.77558	4.20248	3.45575	2.18569	1.46933	4.19899	3.2238	3.39057	3.44736	3.56192	2.81147	4.31006	2.90471	3.17655	2.38822	2.216	2.50165	2.50326	2.36924	2.3659	3.139	3.12453	2.20025	1.96857	2.77565	3.16128	4.23778	4.04124	2.26588	4.30057	3.52994	2.74502	2.42733	3.81555	3.02951	2.45647	2.08131	2.03615	2.65979
Zm00001d008369	3.17388	3.57084	2.58405	3.18177	3.23783	2.25404	3.12719	3.00776	3.12832	3.20797	3.25057	3.49403	3.25983	2.95429	2.08844	2.76039	3.01507	4.04991	2.86102	3.18455	2.76319	2.87356	3.49738	3.2368	3.40229	3.26962	3.43041	3.36381	3.80476	3.07606	3.13139	3.38362	2.66179	2.91086	3.35293	3.43351	3.57176	3.53292	3.48102	2.73656	3.49403	3.86971	2.99925	3.78372	3.23624	3.00371	2.85151	3.26789	3.55397
Zm00001d008377	7.29398	7.56013	5.62503	6.63619	7.28558	7.72056	5.66435	6.29851	6.86358	6.64323	6.56096	5.89327	7.56954	6.62643	6.33776	7.47334	7.32972	6.80507	5.83757	4.72386	6.66924	7.41395	7.01393	6.08431	6.60581	5.60352	6.36091	7.26067	5.60237	7.24971	7.59328	6.1998	7.68875	6.17089	6.19594	6.85397	6.46535	6.71773	7.92479	6.18581	6.58174	6.44606	6.41087	6.12095	6.61382	6.27659	6.30028	6.56288	6.57146
Zm00001d008379	7.63044	7.25412	7.25207	8.31588	8.41885	8.14887	6.87648	7.47334	8.59842	8.44754	8.61516	7.04461	8.81564	7.4776	7.65498	7.00166	7.39733	8.49155	7.69399	6.46723	7.27943	8.00397	7.21149	7.924	8.32184	7.48214	7.81328	7.57926	6.46363	8.18585	7.97545	7.2445	6.73788	8.10613	8.24055	7.07569	7.45732	7.57043	8.7626	6.24317	6.83203	8.02834	8.04371	8.02834	7.96041	7.9924	6.62021	8.79343	8.42288
Zm00001d008387	6.92176	6.29765	5.84566	7.05487	7.67701	7.28105	7.75961	7.48687	6.67052	7.05423	6.97314	6.65587	6.95075	7.51831	7.22086	6.53567	6.59625	6.76732	6.8545	7.61291	6.38686	6.64968	6.8564	7.37601	6.7642	7.14166	7.65945	6.37512	6.25455	6.96941	7.2067	7.51624	7.52986	7.05698	7.16851	7.46442	6.93702	7.62051	7.14238	6.99845	6.83833	7.8559	7.37205	7.3398	7.42724	7.77609	6.62292	7.65449	7.87264
Zm00001d008397	9.41342	-2.62467	8.70289	8.54634	10.7413	10.363	10.636	11.2165	9.88979	8.69169	8.49044	-0.834703	9.79285	-0.109897	10.3041	10.2585	10.2254	8.89	10.2573	10.477	7.54186	9.74677	8.86428	10.5961	9.07653	9.616	10.2903	9.22901	8.8802	9.63914	9.57449	10.4314	9.30985	8.22136	7.545	9.36217	7.65895	9.2062	10.6408	9.94513	9.49616	9.29896	8.52788	9.58803	7.7738	11.1175	6.5851	11.1709	8.44168
Zm00001d008422	4.07333	4.41701	4.94952	5.41792	4.54189	4.64547	5.53747	5.19824	5.51858	6.05781	5.91894	5.16179	5.36495	4.80749	5.10445	4.65552	4.79578	5.76509	5.41783	5.2596	4.95422	4.5898	4.58022	5.51574	5.44434	5.32201	4.45852	4.58339	5.53867	5.08689	4.13558	4.95483	4.53681	5.17842	6.16549	5.19635	5.19685	5.69104	5.66539	5.18734	5.06093	4.86089	5.73862	5.56907	5.49786	4.48384	5.16765	4.75788	5.33769
Zm00001d008440	2.7909	1.53203	5.04448	5.16788	3.00089	2.6081	2.29944	3.10272	4.78318	4.76917	4.2016	3.23521	3.85708	3.47549	4.08359	4.58943	4.21133	4.47888	4.54189	3.157	5.05405	3.92317	4.00097	3.45923	4.85744	4.69586	4.36165	4.81935	3.98706	4.0346	4.17571	1.93144	5.87005	4.26697	4.664	2.79982	1.57608	3.90483	2.1382	6.27507	3.08309	3.24672	4.48599	3.98638	4.18694	2.25752	5.09411	2.33707	2.27466
Zm00001d008491	3.55658	3.15112	2.74885	2.72613	3.2253	3.22139	3.1935	2.62748	3.03278	2.72807	3.46948	3.04245	2.94625	3.85563	3.62151	3.18342	3.06353	2.96044	2.8566	3.59335	3.13386	2.60193	3.50833	3.49516	3.26924	2.9555	3.26213	3.22088	3.20425	3.71039	3.27089	3.27052	3.08673	3.39503	2.81529	2.78396	2.44522	3.29805	2.9378	3.46638	3.42226	3.02243	2.90978	3.2143	2.43914	2.97647	3.50161	2.85465	4.00713
Zm00001d008497	2.9524	3.30532	4.06197	3.15383	2.89307	1.98301	3.75725	3.4587	3.04006	3.8775	3.21488	3.04576	3.33833	3.02167	3.45528	2.9181	3.44553	2.7095	3.55258	4.07766	2.56936	3.35335	3.02193	3.14043	3.23624	3.44928	3.06908	3.49824	3.57871	2.04581	1.96367	2.49121	2.5846	4.15899	3.6809	3.47451	3.60514	2.60479	3.0433	3.10537	3.33427	3.38636	4.08376	4.38402	3.50833	2.92685	3.6975	2.92582	3.3184
Zm00001d008499	6.72938	7.60369	6.74464	6.38732	6.58285	7.63097	5.50076	6.91914	6.77447	6.76023	6.67146	6.82584	7.15122	6.47445	6.33987	6.877	7.36197	7.35158	6.84206	7.07888	7.02587	7.24204	7.68143	5.5326	7.39448	7.20988	6.75701	7.28468	7.82973	8.59484	6.97523	6.98694	5.4195	6.52268	6.33185	6.10439	8.31202	7.24276	6.937	6.37054	8.22738	7.08519	6.7476	6.92965	7.1348	6.71542	7.46766	6.63925	6.34754
Zm00001d008512	3.41076	2.48371	4.2205	2.03147	2.95689	1.73446	2.37884	2.71779	2.79222	2.53791	2.43258	1.86437	3.19232	3.62807	2.84736	2.49374	3.48569	4.00019	2.8476	2.47275	2.5286	2.80921	3.25303	3.55739	1.88061	3.89563	2.43153	3.47049	3.86799	3.13068	3.34277	3.81435	1.31919	2.3483	2.35973	2.84726	3.38805	2.79464	2.51735	2.2069	3.39068	3.33572	1.83164	2.57386	3.52127	1.89685	3.63441	2.99512	2.98988
Zm00001d008517	3.44311	3.23309	2.44827	3.37226	3.49569	3.1518	2.58578	2.61163	3.12513	3.44261	3.56404	3.32495	3.24963	2.7686	2.82813	3.72818	3.4257	3.23606	3.2285	2.89893	3.40755	3.09502	3.0983	3.36539	3.18284	3.24313	3.59708	2.64581	3.42982	3.28149	2.82614	3.43209	3.35991	3.61575	3.74897	2.72339	3.22961	3.39026	3.52758	3.75845	3.43351	3.23371	2.86351	3.20698	3.12606	3.34469	3.40144	3.55694	3.42633
Zm00001d008529	10.295	10.4792	8.48194	9.10247	8.59484	10.603	11.2577	11.0798	9.84472	8.40661	8.21595	9.21495	9.01214	7.43489	10.2036	9.74231	9.86585	8.94412	8.33391	8.71318	8.32081	9.32964	9.44909	10.6684	9.25805	8.01596	8.49697	9.35549	8.34046	8.99699	10.0328	9.71739	9.48523	8.38433	8.88301	9.6809	8.52911	8.95867	10.9739	9.26243	8.41445	9.70983	7.66896	8.36166	7.1268	11.6599	7.31392	9.45962	9.20587
Zm00001d008549	4.86727	4.20795	5.34304	5.19034	4.29328	4.55996	4.66594	4.97307	5.05251	5.11128	4.94774	4.98858	4.99523	4.88358	4.83511	4.55712	5.06577	5.34499	5.21072	5.36625	5.0318	4.51033	4.74797	5.29962	5.31063	5.42515	4.97708	5.06056	4.76457	4.57278	4.6258	4.69301	5.06978	5.03548	5.26998	4.85394	4.91322	5.11442	4.6594	4.54156	4.74442	4.80549	5.05176	5.85016	5.00734	4.84466	5.28944	5.49523	5.6664
Zm00001d008573	4.56394	3.19605	3.61726	3.23504	2.57161	2.54403	7.5662	5.81897	5.25424	2.14912	2.14886	2.39691	5.31227	5.51926	3.60401	3.22143	2.65211	0.779369	1.64716	1.61808	1.62424	2.68969	3.58032	2.9506	3.49193	2.42353	3.30777	1.89681	3.08211	-0.214336	1.14532	3.6609	2.28506	4.65768	1.36818	1.34753	3.1218	3.2471	3.37808	2.49924	2.18269	3.77243	2.34078	2.79799	2.91704	4.57839	3.43882	4.40031	2.24803
Zm00001d008594	6.75039	5.87387	5.94942	6.70237	7.50138	7.21691	7.59355	7.31996	6.62602	6.5261	6.16345	6.35576	7.10836	7.62098	6.86656	6.36989	6.2771	6.37697	6.80058	6.85079	6.13715	6.59673	6.72996	7.57461	6.81471	7.12178	7.45312	6.52712	5.72579	7.0834	7.30132	7.40265	7.45493	6.86289	6.5619	6.82255	6.92737	7.30616	6.24083	6.88395	6.55639	7.58546	6.59522	7.05772	6.45965	7.62778	6.42724	7.5995	7.41281
Zm00001d008596	4.90668	4.58796	4.42892	4.74214	5.64331	5.43438	4.34812	4.1351	4.8152	4.80722	4.51671	4.7042	4.90927	4.20677	4.5742	4.8917	5.40633	4.82861	4.91491	5.16528	4.59586	4.76111	5.75888	5.77495	4.69606	4.59666	4.34382	5.49799	4.83473	5.07756	4.41202	5.60659	4.41684	5.90159	4.43425	5.46412	4.96328	5.25415	5.99607	4.90804	5.10985	4.67668	4.52254	5.51225	4.89684	4.89966	4.63779	4.63639	5.15609
Zm00001d008610	6.57489	6.23737	7.2004	6.97207	6.60986	5.80914	7.04128	7.54652	7.92839	6.49318	6.07205	7.23043	6.94336	6.96818	7.02393	4.61638	5.83385	5.70182	7.03686	7.30736	7.1124	6.92287	5.62925	7.19976	6.41586	7.5515	7.79311	6.55752	6.22243	6.04737	6.63656	5.64174	6.23687	5.50407	5.89483	7.48723	6.599	4.51203	6.51275	5.4415	6.05123	8.05979	8.06842	7.06176	5.64131	7.59409	6.17356	8.22825	8.56083
Zm00001d008612	4.76732	3.96647	6.20123	6.65372	3.26158	3.79582	5.97811	6.165	4.24961	5.69847	4.88339	4.38062	5.17372	6.4014	6.2316	5.14434	5.92665	3.39865	5.09537	6.82961	7.32128	4.0204	4.98178	4.00739	5.27017	5.80012	5.09964	5.43416	5.48071	4.40627	4.87064	3.88678	4.49951	5.68293	5.53458	4.71246	4.39974	3.46081	4.18117	5.43112	4.58493	5.29616	6.58056	6.43261	4.56389	4.54449	4.70448	4.48315	4.28535
Zm00001d008619	6.66014	7.09967	6.83932	6.99263	7.18171	7.01608	6.73804	5.59588	6.71096	6.47838	6.87067	7.21352	6.91981	6.08685	6.51639	6.76383	6.14649	7.00552	6.50099	6.52502	7.42587	6.82804	6.66628	6.72403	7.24821	6.62714	7.15246	6.75652	7.21446	7.09878	6.24964	6.9412	6.02607	7.35513	7.3183	6.60636	7.41293	7.0596	7.57152	6.70985	6.73993	6.474	6.60306	7.12998	6.66929	6.37266	6.86248	6.72579	6.99693
Zm00001d008622	4.22224	4.31006	4.29978	4.56521	5.0097	3.90689	3.41403	3.70932	4.12504	5.14179	5.30111	4.31285	4.41584	3.9612	3.649	4.28476	4.3139	5.55831	4.22485	3.18759	4.40682	4.9478	4.59852	3.82482	4.08312	3.86608	3.35293	4.32417	4.13322	5.46202	4.12923	4.37002	3.66704	4.41055	4.17533	4.05578	4.03783	4.41381	4.12347	4.59953	4.46447	4.11677	3.5192	4.58454	3.81945	3.46421	4.69748	3.99484	4.15354
Zm00001d008634	1.99315	3.31731	3.8359	3.07314	3.08622	4.39666	2.37197	2.804	4.64076	1.52466	3.60795	3.87649	2.35421	1.95486	3.54749	5.79463	4.77494	2.931	2.69993	2.05013	3.75745	4.91606	2.56821	2.09086	3.43686	3.74261	4.47135	3.39018	3.3426	4.96995	3.97757	5.2502	5.21649	3.26531	2.30078	1.50621	4.04593	2.65176	3.10751	3.77308	3.13857	2.68164	2.93823	3.39451	4.03641	2.81351	3.73204	3.61369	3.5185
Zm00001d008642	5.02382	5.3027	4.35653	4.77512	5.39339	4.96016	3.03113	4.5276	2.92075	4.62445	2.72979	4.64976	4.19828	4.76449	4.39197	4.86262	4.93809	4.49475	4.2624	4.21317	4.60743	2.81819	5.09114	4.40319	4.50265	3.1633	3.14958	4.53279	4.48659	3.43811	2.9378	3.11721	2.57491	4.28885	3.51543	5.1805	4.98782	3.59602	4.26629	4.45764	4.25546	4.93118	3.72417	3.77474	5.0413	4.42551	5.01398	4.58266	4.58941
Zm00001d008669	4.86891	5.06403	4.77753	5.25267	4.50566	4.61249	3.06073	4.34195	5.24299	4.71817	3.57194	5.44793	5.05261	4.38686	4.68563	5.90738	4.42288	4.27126	5.20555	4.31012	4.37855	4.44143	3.9713	5.21599	5.10973	4.78378	5.72461	6.13184	4.89835	5.85895	6.03589	4.83468	7.41566	2.76152	5.08455	4.11865	4.57242	5.21392	4.06887	6.5087	3.90088	4.42937	0.576562	3.70781	4.4617	3.96429	5.39112	5.0286	5.0994
Zm00001d008706	10.521	10.2626	10.5248	11.1186	11.2573	11.0476	9.38761	10.0801	11.1186	11.0134	11.1691	10.8105	11.1158	9.62206	10.7517	10.8904	11.2583	10.7454	11.4546	10.972	11.4585	11.12	11.0782	10.6335	11.1647	11.0798	10.9302	11.262	11.2558	11.0068	10.9357	10.477	10.331	11.1224	11.2153	9.65789	11.0439	10.6246	10.8942	11.0801	11.0769	10.7037	10.968	10.8117	10.812	8.36562	11.2193	10.5642	11.1691
Zm00001d008708	4.10731	4.227	4.06977	4.03129	4.32831	4.48338	4.20898	3.74748	4.17921	4.32596	4.05557	3.91749	4.2434	3.95435	3.63656	4.38025	3.66005	4.37556	4.12044	4.37569	4.29792	4.18053	4.16496	3.80426	4.06495	4.19304	4.03517	4.0929	3.99377	4.20588	4.06293	4.1386	4.42421	3.84338	4.13494	3.93691	4.08668	4.50136	4.50711	4.01154	4.16716	4.25163	3.5413	4.03285	3.66332	4.26296	3.98279	4.3722	4.5151
Zm00001d008727	5.3653	5.25841	4.05415	5.71223	4.82878	6.06689	6.2694	6.07726	6.08106	5.98697	5.51094	5.60285	5.01215	5.72683	5.00746	5.29103	5.00071	5.51771	5.03268	6.84494	5.68639	5.03936	5.45237	4.82049	5.06086	5.17923	5.34795	5.75909	4.08016	5.8339	6.45708	5.66396	5.31143	4.74903	5.72872	6.98385	5.98276	6.44908	6.55037	2.6935	4.10567	4.75545	4.21738	4.65824	4.10296	6.91604	4.06796	4.77891	4.4359
Zm00001d008730	5.46344	5.19694	4.9339	4.34186	4.64088	5.47596	5.54436	6.23089	4.31946	3.24394	2.96895	4.03251	4.81462	5.99607	5.42437	4.18598	4.1301	3.81023	4.07529	5.69075	4.97553	5.79522	5.15365	2.58857	4.76799	2.93091	3.81381	5.68754	4.73808	5.55757	6.39607	4.38843	4.95668	3.79584	4.43907	4.23334	3.56917	4.35902	5.56118	5.21799	4.51737	1.29135	2.7406	3.69506	3.86678	6.26361	5.61715	3.14615	3.05294
Zm00001d008731	2.78498	4.13247	3.03199	3.57304	4.01543	4.61092	3.96283	4.0842	3.26507	3.47444	3.44311	3.52673	3.67263	3.84657	3.77557	3.56954	3.62254	3.93	3.73715	3.86829	3.47446	3.87365	3.7621	4.43926	3.82413	3.7361	3.89524	3.31706	3.63984	3.8064	3.57473	3.71399	3.63523	4.07002	3.02457	4.35124	3.02142	3.17313	3.94125	3.51807	4.04052	3.47	4.0998	3.32932	2.84019	4.15977	2.68407	3.58026	3.57701
Zm00001d008736	3.75617	4.38631	4.04723	4.46536	4.4688	4.40645	4.50336	3.95125	3.99641	4.87826	4.36375	3.9347	4.14595	3.91779	3.94781	4.05643	4.04492	4.84612	4.00713	3.99578	4.08764	4.2986	4.45311	3.99959	4.35948	4.31626	3.41513	4.02099	4.27995	4.37397	4.35413	4.31723	4.42784	3.76046	4.58231	4.17104	4.28545	3.8145	4.53759	4.89251	4.0857	3.88594	4.15777	3.35169	3.7431	4.05834	3.95336	4.27012	4.27436
Zm00001d008739	3.81606	3.70767	3.12747	3.43817	3.50395	4.25356	4.19588	3.87797	3.9322	3.68739	3.65773	3.76203	3.35936	3.52758	3.65386	3.77365	3.17602	3.74337	3.49569	3.43209	3.64472	3.85921	3.60858	3.00729	3.32875	3.67452	3.35569	3.43271	3.22194	3.42099	3.88835	3.65113	3.81073	3.18564	3.26213	3.73644	3.85182	3.52111	3.72781	3.86549	3.47986	3.36539	3.11931	2.68719	3.87136	4.08206	3.46035	3.69378	3.6228
Zm00001d008744	4.29441	3.83596	3.75981	2.05869	3.91571	3.98789	4.31842	3.3386	4.36709	3.83287	3.2572	4.37888	3.78319	3.18809	3.02622	2.13642	2.40908	3.16644	4.09381	3.20149	2.91253	3.66863	3.20982	4.85341	2.40024	3.53289	2.90793	3.90319	3.76073	2.87453	2.7686	2.96565	1.62503	3.33995	4.39904	4.92867	3.91679	3.74699	4.18948	3.15885	4.14248	5.46443	5.04865	3.22747	3.01058	4.9436	4.50325	3.85326	4.16832
Zm00001d008757	4.71599	4.76111	3.99583	4.96577	5.11184	4.71165	5.28344	5.50947	4.744	5.00825	5.19189	4.78847	4.9035	5.17629	4.92153	4.70275	4.62111	4.80905	4.88224	5.5007	4.43556	4.52625	4.91241	5.30504	4.8098	4.85093	4.63267	4.3318	4.50042	4.80125	4.73472	5.19108	5.12194	4.79303	5.06083	5.14214	4.94056	5.26948	5.32009	4.78145	4.93779	5.14986	5.34418	4.72811	4.80176	4.96659	4.31006	4.52477	4.87848
Zm00001d008764	-0.643082	4.98541	3.95537	3.14231	5.43563	5.80731	1.41987	1.70311	0.868352	3.49125	3.36803	3.98844	4.74302	2.85465	3.16544	4.96843	5.67475	4.90826	3.40893	2.49121	3.37988	6.23737	4.88592	2.17256	3.91933	3.73117	3.42776	4.68158	4.12148	5.27227	3.92197	3.05351	4.19676	4.35276	3.48235	-0.664362	5.26925	5.77695	3.38379	4.16686	5.71374	0.733825	2.49775	5.24632	4.35771	2.00539	4.94446	4.44355	4.03237
Zm00001d008816	5.0559	5.47499	5.20357	5.28149	5.57531	5.18627	5.15349	4.8917	5.64638	5.83551	6.09094	4.92867	5.03635	4.71479	4.97112	5.84074	5.39033	6.07524	5.52074	4.8017	4.91145	5.53594	5.02383	5.66283	5.14195	4.74454	5.54974	5.12276	5.34504	5.96124	4.34897	6.11838	5.38609	5.65692	4.8033	4.58701	6.72242	5.81926	5.59144	5.4465	6.30295	4.85646	4.33294	5.76436	5.86274	5.19824	5.54793	5.33537	5.05923
Zm00001d008846	4.8441	4.95935	4.85363	4.72094	4.87245	4.49357	5.39631	4.66363	4.98707	4.90932	5.0559	5.20143	4.98353	4.41748	4.61393	4.44986	4.22286	5.06239	4.44554	4.83624	5.11222	4.85803	4.77607	4.61551	5.25016	5.09343	4.86029	4.92779	5.19789	4.47444	4.32492	4.31012	3.91329	5.05319	5.06419	5.70439	5.06673	4.35004	5.36642	4.75198	4.97697	5.48846	5.03718	5.46758	4.93192	4.95829	4.85061	5.30246	5.59562
Zm00001d008851	5.12479	4.81881	5.30895	4.46353	5.68173	5.70119	4.61387	5.28255	5.00901	5.16797	5.71525	4.96554	5.19943	5.23571	5.17561	5.71759	5.50542	4.42441	5.37362	4.8483	5.80312	4.90826	5.61647	6.47152	4.79055	4.75607	5.00399	4.53647	5.21859	4.95635	4.75616	5.3121	5.72972	5.48828	4.60547	4.19695	5.49503	5.77288	5.75607	5.79524	5.27561	5.30148	5.29962	4.84419	5.1877	5.96643	4.99034	5.3512	4.7818
Zm00001d008916	5.63898	5.75447	5.40792	5.56077	6.1021	5.99453	6.23959	5.82306	5.43406	5.4552	5.53973	4.32921	5.68344	5.9581	5.96698	5.78125	5.64857	5.1694	5.42349	6.00678	5.47594	5.79157	5.35617	6.43261	5.25959	5.67949	6.23836	5.27012	5.28565	5.98186	5.66158	6.22644	6.36091	5.20064	5.43671	5.25045	5.31679	6.08	5.79643	5.74317	5.34871	5.99171	5.72101	5.27264	5.42692	6.05243	5.20924	5.85167	5.9479
Zm00001d008984	6.49013	6.5851	5.36781	6.09414	7.29489	6.78282	6.01588	6.43352	6.54504	6.65748	6.38595	6.10439	6.47698	5.78704	6.16623	6.41162	6.14866	6.51412	5.86453	6.44079	6.40775	6.36883	6.77326	6.6657	5.84893	5.62694	6.39953	6.77685	6.33423	6.7176	5.83858	6.40377	6.9245	6.1454	6.03502	6.38551	6.48033	6.72089	7.50202	6.46814	6.49962	6.54297	5.78899	6.37167	5.814	7.44008	5.41547	6.46482	6.67744
Zm00001d008985	3.96351	2.68969	4.83744	1.73694	3.88814	4.36696	3.50338	2.12794	4.31075	3.53945	3.62521	3.65816	4.00097	2.73204	3.24794	4.44797	3.39096	3.35042	4.25096	1.6996	3.51568	3.91287	0.931465	0.141067	3.64869	2.7692	3.12122	4.09647	2.27548	3.41174	3.5306	3.64367	3.98998	3.05157	3.25855	2.51113	3.78986	3.73035	3.91981	4.45099	4.07742	3.07075	2.96725	2.55701	2.81184	4.64121	3.67091	4.00102	4.32371
Zm00001d008993	2.36796	2.87821	3.77644	3.5011	2.44379	2.38093	2.69469	2.38504	3.24141	3.01806	3.37737	3.18805	3.51635	3.1577	2.29159	3.41962	3.28626	2.94756	3.24783	2.75299	3.26686	3.09877	1.6842	3.26047	3.66332	3.48917	2.9576	3.13646	3.29113	2.58147	2.85894	2.62477	2.89487	2.60859	3.06559	2.32636	2.22522	2.67706	2.0549	5.03631	2.99	2.89095	2.94256	2.93417	3.31177	3.663	3.47388	2.6332	2.74345
Zm00001d009000	6.96959	6.0184	5.91864	6.89438	6.91821	6.89897	7.03368	7.25855	6.56239	6.81641	6.95248	6.60893	6.72996	7.47306	7.4064	6.47225	6.65241	6.36401	6.52183	6.97971	6.30904	6.26932	6.21425	7.98237	6.68062	7.42028	7.53975	6.56241	6.13108	6.27336	7.17085	7.02938	7.51445	7.35067	6.81932	7.6062	6.74269	6.95449	6.97523	6.91961	6.30507	7.25954	7.3307	6.87712	6.80816	7.13326	6.37161	7.63815	7.5971
Zm00001d009010	5.45243	5.92422	5.05581	2.71615	7.43397	7.11354	6.5503	5.89092	2.34173	3.89721	5.64429	6.35359	5.28058	4.72724	5.13031	7.20988	5.38273	5.25066	5.38608	5.46594	6.25568	6.57277	6.34416	5.38676	3.59324	3.6533	2.28667	4.55018	3.66209	6.57688	5.08427	0.724687	5.34085	4.58826	5.33511	5.68976	4.36227	4.74355	6.10874	6.36787	5.63541	7.58018	2.60449	5.23951	1.95586	7.19883	4.99366	5.91321	6.27502
Zm00001d009023	5.04613	4.58414	4.66924	4.82506	5.08852	5.15099	4.40153	5.33047	4.98364	4.77388	5.20939	4.82742	5.05936	4.96777	5.09728	5.23562	4.80852	4.85061	5.02789	5.05848	5.18986	4.85203	4.55379	5.50431	4.99523	5.53642	5.53289	4.71695	4.76138	4.99274	4.68268	5.22694	5.91994	4.84191	5.04938	4.46998	5.01479	5.33696	5.20909	5.29626	5.17897	5.42619	5.26771	4.5921	4.95543	4.97935	4.62895	5.7142	5.32058
Zm00001d009074	4.81535	4.43142	4.15562	3.75023	4.5945	4.68309	4.2799	4.97935	4.41057	4.17897	4.40519	4.5996	3.96305	4.53564	4.79283	4.21969	4.59592	4.76429	4.17843	4.6382	4.56656	4.25293	4.66376	4.97298	4.22277	5.18075	4.86319	4.40537	4.42828	4.15193	4.21386	5.33166	4.57315	4.67773	4.37273	4.62646	4.71041	4.70808	4.59202	4.88154	5.01038	4.50153	4.60906	4.51212	4.36679	5.16049	3.8959	4.69461	4.5029
Zm00001d009125	4.6269	4.45057	3.98029	4.06837	4.74599	4.3326	5.39423	4.55545	4.79932	4.59235	4.80556	4.66485	4.88441	4.24963	4.42946	4.38201	4.36842	4.92436	4.03005	4.67287	4.05994	4.23473	4.85278	4.77193	4.6466	4.62003	3.7941	4.4924	4.73061	4.41023	4.00687	5.02293	3.27036	4.60564	4.92727	4.65863	4.79618	4.61284	5.27906	4.76694	4.37691	4.26464	3.95934	4.33679	4.73828	5.23562	3.67546	4.73653	5.05414
Zm00001d009127	4.41458	4.1823	4.67973	3.51483	4.16314	4.17562	4.8382	4.35096	4.03957	4.10436	3.98857	3.69156	3.96509	4.7901	4.20134	3.93594	3.51583	3.92097	3.56807	4.5578	4.06977	3.92796	4.38343	4.49813	4.05731	4.40682	4.14673	3.96935	3.85358	3.82477	3.90736	4.78586	3.77489	4.6071	3.55827	4.48955	3.90853	4.272	4.49157	3.78928	4.12441	3.9013	4.32716	3.54408	3.77417	4.77246	3.50977	4.22963	4.55045
Zm00001d009146	5.0657	1.93836	5.0238	3.16872	3.88134	3.00021	5.4609	6.99429	3.09736	1.77171	1.58082	2.10092	1.27646	1.72017	2.9066	2.7506	1.58388	1.85247	2.61783	1.4703	2.75859	3.37917	4.39088	3.0441	0.634261	1.40566	3.06197	4.42766	2.07403	1.43413	2.7274	7.53225	4.9863	3.87412	0.355455	2.77451	1.64857	2.77405	0.66172	2.43508	4.04691	2.65644	0.1897	0.299451	2.55025	4.23896	4.227	0.0303783	0.626124
Zm00001d009163	4.71771	4.57687	4.99038	4.33829	4.48165	4.89197	4.50168	4.04328	4.71041	4.28226	4.74072	4.64591	4.25675	4.42676	4.20503	4.80758	4.48321	4.24891	4.50237	4.12444	4.82099	4.59167	4.49908	4.23892	4.11819	4.5623	4.59523	4.53458	5.0186	4.6031	4.76932	4.88085	4.76379	4.67592	4.37663	4.23714	4.50195	4.42128	4.12735	4.37583	4.23145	3.97382	4.22751	4.01352	4.37801	4.5276	4.54504	4.66892	4.44824
Zm00001d009182	5.47022	5.57082	4.78859	5.29298	5.62944	5.90919	6.15613	5.39704	4.81208	5.33719	5.61107	5.97357	5.49089	4.95418	4.99048	5.10429	5.10803	5.20391	5.46687	5.42635	5.39224	5.19521	5.33721	5.67391	5.28058	4.87743	4.7924	5.25783	5.15666	5.07602	4.9354	5.8758	4.54465	4.88608	6.11651	5.6475	5.52665	6.17792	6.79101	5.53545	5.35175	5.85016	5.02947	5.29788	5.05782	5.72467	4.87053	5.44197	6.02921
Zm00001d009189	3.99514	4.07232	4.6473	4.57077	3.76783	3.6832	3.16391	2.49984	4.49744	4.91561	4.6017	4.2389	4.63235	3.63065	4.5958	4.30125	4.95252	4.51706	4.50394	3.81435	4.77267	3.49334	4.6447	4.23337	4.97704	5.00319	4.07976	4.63699	4.9835	4.319	3.72525	3.55189	4.35348	4.87334	4.19512	3.81726	4.0252	3.75864	3.3949	4.78936	4.67883	4.27377	1.17382	5.02639	4.59136	3.54338	5.46985	3.96329	3.46422
Zm00001d009211	5.41941	5.59356	5.52629	5.46379	5.63629	5.52641	5.32482	5.30077	5.48764	5.56963	5.38982	5.45508	5.33538	5.47128	5.35135	5.69198	5.12327	5.48872	5.7199	5.28052	5.67577	5.58152	5.5501	5.76243	5.6345	5.12575	5.39255	5.29052	5.16843	5.64145	5.42057	5.77371	5.65607	5.48647	5.19762	5.64924	5.39184	5.46236	5.46276	5.22961	5.62441	5.64764	5.56165	5.13549	5.43707	5.72662	5.55285	5.41695	5.52211
Zm00001d009212	3.40254	3.54209	2.49885	2.9414	3.16074	2.86983	3.79741	3.38597	2.70181	3.13104	3.0048	3.90482	3.46142	3.0254	2.99945	1.53761	1.96049	3.13631	3.41761	3.73391	3.00923	3.30532	3.22385	2.69757	3.49738	3.41348	3.20204	3.08507	3.61722	2.86102	2.30669	2.81566	2.25796	3.36327	2.79617	4.07742	4.33166	3.13236	3.52438	3.41897	3.93691	2.86351	3.30043	4.43109	2.88564	3.67229	3.642	3.00244	2.54459
Zm00001d009271	5.30792	5.45396	4.31986	5.04932	5.80798	5.2886	5.14535	5.1725	4.89719	5.29721	5.26556	5.64924	5.83762	5.0286	4.91993	5.05004	5.43112	5.65592	4.9133	5.34306	5.42787	5.29733	5.49435	5.31525	5.35792	5.63419	5.70092	5.00245	5.59485	5.46873	5.06063	5.68377	5.1085	5.52658	5.34308	5.24569	5.66227	5.66575	5.97005	4.96573	5.70625	5.61097	5.15738	5.63388	5.35792	5.4102	5.19694	5.83303	6.05116
Zm00001d009315	4.03454	4.71971	4.34586	5.26403	5.26905	4.80808	4.76356	5.20715	4.75901	5.11817	5.24441	5.18953	4.82771	4.58088	5.06043	4.92982	4.78301	4.75089	5.132	5.2502	4.98881	4.8155	4.42702	5.59212	4.82608	4.33092	5.08773	4.62312	4.55673	4.67376	4.30698	4.27308	5.84116	4.82666	5.67216	4.27935	4.47019	5.29178	5.47787	5.16126	4.88099	5.29962	5.49194	5.26944	5.10973	5.24907	4.92102	5.23407	5.33926
Zm00001d009339	5.66462	5.40366	5.05241	5.35857	5.41048	5.25152	4.93653	5.72115	5.98293	5.7397	5.55872	5.82712	5.4156	5.02381	5.04289	4.74454	5.42772	5.43188	5.27743	5.21693	5.74024	5.1694	5.27872	5.74058	5.5417	5.58538	5.69909	5.33143	5.58962	5.40889	5.18686	5.59166	4.75034	5.34348	5.36798	5.62441	5.69675	5.35436	5.29093	4.59412	5.67556	5.7082	5.12067	5.571	5.00233	5.51634	5.69819	5.20909	5.64933
Zm00001d009373	1.30867	-1.05444	3.82877	-1.13912	-3.29989	-0.304562	-2.43245	2.61661	-1.13912	1.60762	-1.83291	1.08063	NA	-2.02816	0.891152	-0.184391	0.0649903	NA	-1.30052	-1.50086	-2.31521	-2.14046	NA	NA	-2.61895	-2.69104	-2.83399	-1.26815	-1.97122	-1.87998	-0.193407	NA	-4.87251	1.8037	-1.17616	NA	2.36724	1.77068	0.919794	0.527059	NA	-3.39123	NA	-3.39123	-0.268746	2.86442	-0.911105	1.38382	0.247917
Zm00001d009446	4.42583	4.25867	4.30568	4.49583	4.23656	4.70351	4.07474	4.58574	4.26631	4.48698	4.44265	4.13025	4.70618	4.88831	4.65783	4.86123	4.49862	4.35906	4.78358	4.24002	4.53418	4.39031	4.30846	4.45029	4.30271	4.57117	4.26126	4.69506	4.51772	4.61451	4.76449	4.35368	5.0016	4.16101	4.3747	5.06767	4.03136	4.60294	4.58828	4.89403	4.80604	4.72442	4.89143	4.07564	4.41393	4.83599	4.40573	4.40429	4.5748
Zm00001d009480	5.52211	4.78358	4.71671	6.35528	6.17271	5.43606	6.12601	6.30984	5.51129	5.61601	5.78638	5.46719	6.01376	6.27916	5.70164	4.8014	5.3295	5.83929	5.9166	6.03503	4.99709	5.05765	5.38957	5.97519	5.74682	6.30109	6.75456	5.49625	4.89368	5.55389	6.0274	5.98358	5.62433	6.26005	6.12926	6.34695	5.82242	6.51065	5.30246	5.68012	4.79345	6.35729	6.08651	6.75815	5.72164	6.31706	5.65401	6.49439	6.51314
Zm00001d009488	6.67146	6.29504	6.02267	6.00828	6.26466	6.1025	5.75965	6.27452	6.46404	5.86799	6.21543	6.08036	5.87427	6.23424	6.50916	6.0546	6.66959	5.9387	5.90604	6.00482	6.07344	5.85457	6.08934	6.21371	5.9125	6.48774	6.20861	6.05611	6.36585	6.26246	6.15956	6.86411	5.31513	6.09643	6.47067	6.15586	6.65261	5.93775	5.78704	6.12729	6.19917	5.79093	6.20917	6.03331	5.90619	6.44694	5.85873	5.74639	5.76787
Zm00001d009504	4.30385	4.09993	3.80583	3.70999	4.56687	4.12909	4.29263	3.94945	4.14499	4.317	4.28172	4.07361	3.90469	4.18948	3.40775	4.12306	3.81129	4.275	3.8367	4.1129	4.18357	4.09256	4.58379	4.27572	3.81027	3.64837	4.2215	4.01063	3.92506	4.20954	3.73073	5.04694	4.20613	4.24116	3.93342	4.19495	3.98069	4.3355	3.97341	4.33768	4.00913	4.15615	4.04076	4.11481	4.45808	4.56552	3.27193	4.25548	4.22224
Zm00001d009556	4.7025	4.98876	5.0673	4.27015	4.81561	4.89809	3.33918	3.60062	4.0503	4.45336	4.61315	4.88271	4.48537	4.03196	4.56852	4.49922	4.55811	4.99534	5.19322	4.27682	5.05915	4.93081	4.3284	4.12853	4.51987	4.15267	4.09807	4.99207	4.86007	4.93584	4.0667	4.39046	4.05654	3.7224	3.83972	3.74301	5.09544	4.35348	4.71297	4.24522	4.9395	3.88145	3.67087	4.89296	4.13411	3.55414	5.33564	4.54335	4.31133
Zm00001d009567	4.42199	3.96023	6.6951	1.71295	-0.126694	-0.612446	3.5144	4.14878	2.97923	2.85493	0.866688	-1.21093	1.62524	6.84445	4.23739	3.20041	3.27208	2.36663	3.42988	4.3608	4.31986	2.08131	3.18909	0.915334	1.90064	0.649657	1.40814	4.95426	1.27816	2.75177	6.0157	1.02273	2.35777	1.70328	1.93643	5.11663	0.448932	-2.82378	0.845674	3.27957	-0.465295	0.0713349	-0.63469	0.790114	0.492163	3.70438	5.61228	-0.0828653	-0.511302
Zm00001d009579	6.18363	5.21412	5.34949	6.22803	5.96943	5.99626	6.54302	6.84873	5.6291	6.16988	6.07609	5.68453	6.03989	6.69149	6.23429	5.31255	5.62765	5.79706	5.92474	6.39841	5.50027	5.5106	5.69782	6.6006	5.92698	6.30768	5.89483	5.68412	5.32702	5.69055	6.19614	6.131	5.85232	6.17552	6.18125	6.52336	5.9047	6.44627	5.91534	5.74516	5.75352	6.45907	6.21585	6.2689	6.00964	6.61374	5.73341	6.23154	6.40942
Zm00001d009580	4.04037	4.07019	2.84427	2.66094	3.53645	4.60444	4.23948	4.22351	3.60388	2.57654	3.96142	4.48092	2.91337	3.16155	3.28459	3.87797	3.05145	3.20975	3.03174	3.6915	2.6104	4.16348	2.87643	4.69518	3.43409	3.57723	4.87	3.8371	2.88696	3.16452	3.81826	4.89799	3.96902	3.80004	2.89375	4.01125	3.43931	3.14736	4.44729	2.277	3.97956	4.25739	3.82	3.07075	2.86748	4.16748	3.0518	4.39838	4.03662
Zm00001d009582	2.77558	1.6615	3.33536	3.7051	3.0049	2.99322	1.87785	2.81351	3.4211	3.94379	3.38303	3.09323	3.03358	2.3653	3.46092	4.60513	3.72258	3.47101	3.64702	2.06598	4.40879	3.42189	2.58307	2.7638	3.22385	3.31206	2.54912	3.81601	3.42719	3.41458	3.63065	2.78097	4.83515	1.27504	3.70101	2.64392	2.27372	3.40126	3.15395	5.06749	2.97323	2.94685	3.98882	2.33248	3.72609	2.08657	3.86649	2.45689	2.90749
Zm00001d009589	10.8925	10.7454	11.5099	11.7682	10.5984	11.0098	10.2242	11.3574	10.7821	12.2737	10.295	10.2192	11.0435	11.6624	11.053	11.7677	10.8908	11.0479	11.0446	11.8241	12.3963	11.2193	11.9814	9.73845	11.0782	12.0775	10.3578	11.9856	11.5044	11.0791	11.9847	10.6019	12.3962	12.0809	11.0443	9.83808	10.2223	11.1561	9.50807	12.5686	10.0491	8.11113	9.9964	11.6019	10.4703	10.2921	11.9042	9.50807	7.59112
Zm00001d009596	3.48913	3.58635	4.33689	3.78548	4.23999	3.55082	3.65859	4.28843	4.06067	4.06101	3.66268	3.61593	3.95872	3.67437	3.87678	2.96778	3.28963	4.98023	3.39249	3.84956	3.53714	4.25484	3.80586	3.82954	3.96937	4.27743	4.48241	4.70352	4.39798	3.71264	3.64087	3.49505	4.48048	3.48099	4.08806	4.07544	3.83549	3.08092	3.36308	3.64781	3.75469	3.80426	4.14659	4.15615	3.50563	3.23671	4.35018	3.4868	3.74453
Zm00001d009613	5.58691	5.97685	4.0058	5.3883	6.20242	6.03617	3.73662	4.418	5.62335	5.59415	5.80134	6.43358	5.80076	4.48482	4.67938	5.43041	5.77159	6.40288	5.88534	4.40591	5.79947	6.12	5.47195	4.88032	6.28501	6.10325	5.44031	5.94454	5.69494	5.96525	5.05584	5.02787	4.53876	5.39833	5.61936	5.27561	5.51369	6.3365	5.99246	5.31002	5.95725	6.51729	5.71743	5.62089	5.60001	4.38201	5.93653	6.46229	6.68318
Zm00001d009618	5.71706	4.77385	5.83229	5.74829	3.82217	5.68144	5.35909	5.94881	6.26512	5.60151	5.19359	5.25998	5.76104	5.55609	5.4897	4.86424	5.17334	4.71623	5.37036	5.15265	5.04925	5.58811	4.48367	5.02639	5.51643	5.75595	5.79464	5.41992	5.17885	4.9133	5.76869	4.58452	4.89216	4.62916	5.20099	5.43099	4.78339	4.65207	5.39455	4.89556	4.30541	5.77495	5.77911	5.0955	4.30067	5.42515	4.57349	5.4555	5.59399
Zm00001d009653	6.06833	5.64024	4.94016	5.95235	6.31599	5.91549	6.11555	6.27659	5.88452	5.62103	5.66071	5.62833	5.87979	6.34026	6.11161	5.80558	5.82165	5.47499	5.67091	6.19339	5.35098	5.59896	5.66155	6.63966	5.7294	6.37521	6.93422	5.64412	5.38032	5.94339	6.14676	6.36008	6.85072	6.30407	5.76438	6.31448	6.10519	6.31995	5.71957	5.67475	5.6049	6.56286	6.44606	5.96088	5.96545	6.54595	5.63185	6.68521	6.51558
Zm00001d009657	6.41187	6.19726	6.09024	6.03645	6.78481	6.35244	6.66859	6.72967	5.9807	6.04936	6.09751	5.97139	6.28291	6.56288	6.49331	6.30109	6.35645	5.99672	6.05119	6.41587	5.69892	6.27601	6.26726	7.31122	6.1114	6.47462	7.05941	6.09359	5.96421	6.5735	6.31957	6.63939	6.67418	7.05314	5.96071	6.84456	6.53114	6.9402	6.8848	6.62254	6.10658	5.24954	7.39831	6.31382	6.77989	7.11068	6.53182	7.57152	7.51158
Zm00001d009700	8.29733	7.70945	8.33125	6.74636	6.40013	6.99747	9.01442	8.92108	7.548	6.66907	6.41187	7.04074	7.23248	8.07719	7.56186	7.34302	7.23931	6.60666	6.33017	7.16006	6.69254	7.56508	8.08635	6.26018	6.91007	7.15794	5.87354	7.56813	7.27515	7.27366	7.13418	6.03907	6.03448	6.98164	6.21097	7.92247	6.47022	6.88699	5.58111	6.68682	7.86581	7.02781	7.21094	5.64242	7.11554	9.88814	7.00898	7.13418	7.12446
Zm00001d009740	5.06741	4.53161	5.45319	5.33431	4.81896	4.92836	6.04608	6.03474	5.5487	5.48256	5.19535	5.09465	5.37152	5.75832	5.31272	4.75439	4.69522	4.78532	5.47226	5.62398	4.99538	5.08585	4.76961	5.23275	4.86018	5.12242	5.35421	5.12764	4.29271	4.78686	5.16927	4.92672	4.81342	5.09995	5.79464	5.62265	5.54065	5.36493	5.07954	5.14524	4.43284	5.28312	5.51405	5.0327	4.98525	5.6723	4.90398	5.31606	5.55149
Zm00001d009749	4.03851	4.11085	3.68032	3.72903	4.46697	4.54785	4.56129	4.36903	4.50579	4.58301	4.46032	4.28311	4.56389	3.95224	4.14384	4.11711	3.88397	4.22896	4.09942	4.53371	4.21839	4.52245	4.20949	4.50667	4.12397	3.98272	4.07011	3.83233	4.51104	3.97357	3.66052	4.20964	4.27125	4.10795	4.79073	4.03251	4.42448	4.68414	4.95761	4.22889	4.35481	4.39543	4.42397	3.84868	4.49595	4.31453	3.91287	4.41748	4.90068
Zm00001d009761	5.52925	5.84509	5.06059	5.33095	5.62181	5.69221	6.71181	6.01643	5.57512	5.87912	5.57633	5.71548	6.16014	5.37812	5.58848	5.70837	6.00914	6.16245	5.79346	5.99339	5.36272	5.41908	5.58909	6.35729	6.09367	5.89652	6.1226	5.97457	5.95231	5.61664	5.20374	6.17864	6.17993	5.86285	5.83701	6.04354	6.10742	5.97453	6.14245	5.85696	6.43877	6.00301	5.78123	6.29471	6.401	6.34211	5.4766	5.82084	5.97978
Zm00001d009774	7.04457	6.87152	5.71722	5.9216	5.90387	4.94685	5.62252	6.6487	6.15847	6.56906	6.8137	4.57414	4.64133	5.79643	5.76271	5.36843	5.3153	4.56427	4.79635	5.43468	5.29522	4.76278	4.95237	4.90421	4.56058	6.31924	4.86848	5.09752	6.7317	5.7217	6.8472	6.03703	6.89782	5.45174	7.01498	6.67854	4.43801	5.78899	5.76448	5.38273	4.83088	5.93437	4.81218	4.80096	6.21207	5.98751	7.02017	6.12532	5.5094
Zm00001d009779	2.57769	2.29398	2.40238	2.57383	3.64702	2.89262	3.81721	3.02286	3.51219	2.51297	2.60875	3.57993	2.99171	3.5723	2.94342	1.86764	2.6881	2.08999	2.60205	3.32147	2.12016	2.35298	1.98195	3.48691	2.18762	3.57212	4.39904	2.80559	1.96598	2.43711	2.8311	3.37792	2.83042	3.29203	2.01663	3.40991	2.57773	2.86075	2.94636	1.87648	2.29061	3.36821	3.10864	4.03704	2.39445	2.5755	1.87236	3.86038	4.26182
Zm00001d009848	6.27043	5.79706	5.59794	6.66183	6.95886	6.05178	7.06466	6.40668	6.01618	5.9073	6.29905	6.23281	6.36947	6.42838	6.06073	5.52029	5.91012	6.30473	6.16378	6.4595	5.89187	5.52353	6.42575	7.48387	6.26075	6.15886	6.39155	5.91787	5.50187	6.33905	5.87685	6.25632	5.93032	6.40699	6.52127	6.99024	6.51107	7.36278	6.73734	6.21102	5.83335	6.48941	6.34125	6.73535	6.13016	6.55851	6.34367	6.55037	6.46262
Zm00001d009858	5.72419	5.97091	5.21382	4.05859	2.82821	5.64311	7.3654	5.34193	4.15471	3.14567	3.81377	4.54766	4.47986	6.56798	5.48784	5.55165	4.93516	2.37337	4.45786	6.27447	5.18675	5.2602	5.96336	4.04947	5.19775	4.55039	4.25739	5.15294	4.68704	4.8342	5.83503	6.42348	4.34654	4.47242	2.99771	5.63541	3.44859	3.95694	2.88144	3.58712	4.2958	3.18656	4.13249	3.63154	5.19083	4.44415	5.68574	4.48645	3.53016
Zm00001d009877	5.31486	5.74327	7.60063	7.92839	5.24594	5.73474	5.76377	5.78506	6.02209	7.81639	6.44425	4.95896	5.95767	7.32459	6.9818	5.69394	6.32712	7.15379	6.7176	7.66845	7.27195	6.122	6.87169	6.02881	7.28405	6.88961	5.70642	6.71659	6.83011	6.37967	6.66216	4.00376	6.5483	7.64088	6.94095	5.74437	5.83819	5.53443	4.6727	6.98565	5.53407	5.07009	7.25954	7.90893	7.34034	4.09632	7.90881	4.89438	4.54054
Zm00001d009928	1.42817	3.05984	4.14982	3.96261	2.74715	2.26071	2.96837	3.90003	2.97012	1.43251	3.33886	3.14207	3.56718	2.86802	3.56826	3.26662	3.71104	3.6975	3.36052	3.12082	3.43948	3.27936	2.99171	3.27662	3.76949	3.68166	3.50993	3.92648	3.62956	3.12064	2.69368	2.6556	4.07806	3.8809	4.4374	1.86437	3.41887	2.76497	2.86347	3.13616	3.78789	3.49244	4.54921	4.34213	3.79523	2.6437	4.084	3.2257	2.96148
Zm00001d009929	8.46473	8.36996	9.20935	9.43255	8.27507	8.58602	8.53094	9.45287	8.6977	9.35749	9.12362	8.55208	9.20001	9.50807	9.17874	9.24039	9.5258	9.43491	9.06098	9.32753	9.46111	9.05056	8.93597	8.91667	9.34339	9.10037	8.78494	8.89415	9.01089	8.72474	9.05167	8.18914	10.1379	9.1101	9.32257	8.8962	8.72335	9.22451	8.64558	9.68746	9.11365	8.2821	9.1574	9.11575	9.18082	7.1906	9.16777	8.57465	8.34637
Zm00001d009938	7.24499	6.77035	5.82622	4.13085	5.38813	6.19666	6.02379	6.55591	6.9613	4.86874	5.82817	5.08957	5.92917	6.38572	6.24084	6.62205	5.97727	5.19694	4.42307	5.2387	5.22557	6.73034	8.06037	5.55663	6.4945	7.32913	7.02582	6.46948	6.37927	5.53357	5.46594	9.03288	4.50458	7.94216	3.75361	3.89873	6.19325	5.96606	5.99789	2.96354	6.71347	5.11893	5.46594	5.10266	6.91678	6.52799	4.52987	5.88625	4.85331
Zm00001d009943	3.11665	3.26293	3.14862	3.2742	3.35242	4.06275	3.44058	3.73117	3.1576	2.50146	2.78498	3.12805	3.13222	3.55694	3.38021	3.64837	3.57949	2.38693	3.68779	2.96199	3.04947	3.85683	3.11144	3.1477	2.90916	3.18658	2.8106	3.05601	3.22486	3.61696	3.75156	3.1646	4.15775	3.15057	3.31672	2.76102	2.47844	2.55695	3.61369	3.47154	3.38791	3.78858	3.58589	3.02243	2.76326	4.07803	3.49334	3.3217	3.39968
Zm00001d009950	3.85571	4.19254	4.13828	3.77844	3.94362	4.09669	4.43292	4.38201	4.08228	4.17124	4.04896	3.85029	4.35771	4.2103	3.92365	3.85639	3.95078	4.62213	4.02606	4.76965	4.50755	4.00792	4.36114	3.78602	3.79523	4.26126	4.00374	4.29851	4.17766	3.83191	3.61117	4.37368	3.32126	4.30563	4.41637	4.48455	2.46549	3.36077	4.25931	3.8491	3.95659	4.1616	3.70537	4.00346	4.26062	4.20842	3.91075	4.14136	4.23223
Zm00001d009952	1.14903	1.92931	3.77433	2.74451	0.208143	0.587205	0.403635	0.423588	0.924769	2.74612	0.66521	-0.0665684	-0.211782	1.64968	1.52057	1.64574	2.3844	2.10607	2.57161	1.3094	0.435754	1.33537	1.87156	0.771675	2.97073	0.184663	0.490536	0.537459	0.84133	3.47871	0.699398	-0.708235	0.739116	0.364187	2.9365	1.11078	1.84094	0.271215	-0.0549693	2.69828	3.63843	-0.178378	0.408076	3.48111	0.966692	0.571008	4.10828	1.89	2.00203
Zm00001d009967	9.22393	8.1908	8.43523	6.27605	7.12818	7.65306	7.22625	7.42028	9.00025	7.43359	7.8795	9.19761	6.56334	7.15049	7.42622	8.18695	8.62674	7.63712	7.79369	6.57419	8.18416	8.65749	8.65044	6.87402	7.82442	7.78199	7.48086	8.79625	8.37251	8.17724	7.43988	7.30736	6.58107	7.19406	6.35444	6.52065	9.11719	8.06651	7.03184	7.77125	8.52604	6.6657	6.45409	6.6006	6.9952	6.42842	8.23686	8.05995	7.21635
Zm00001d009969	1.40151	NA	0.697621	0.204341	NA	0.155399	-1.17768	-2.19353	5.84253	-3.58403	NA	-1.25113	NA	1.49163	2.55095	-0.299932	NA	NA	NA	-3.57953	-1.22498	1.21037	NA	0.576562	-1.63148	4.22556	NA	-0.0583864	-3.3908	NA	6.04758	4.67287	-0.420078	1.12355	NA	NA	5.9336	NA	3.17183	NA	-1.12885	-3.2981	NA	NA	1.10729	NA	-1.35937	-0.546676	-0.675736
Zm00001d009990	5.15609	5.09769	4.50936	4.31447	4.42856	4.57245	5.90455	5.64277	4.91921	4.11146	3.92215	5.0335	4.51651	5.12933	5.55713	4.63224	4.92579	4.28597	4.48165	5.46091	4.24115	4.15938	4.1802	5.31154	4.27132	5.35466	5.39664	4.65474	4.44912	4.47961	5.3417	5.38317	5.0355	4.49174	4.06788	5.23215	4.13561	3.91356	4.96104	3.65751	3.74784	4.43444	4.09417	2.94256	3.51635	6.0244	4.4431	5.43157	5.35322
Zm00001d010000	4.8622	4.75262	5.12613	5.07071	4.93273	4.76016	4.62265	4.93889	4.92746	5.00002	5.06069	5.02205	5.16495	4.94947	4.8528	5.00818	5.0348	5.1484	5.28597	5.32828	5.35251	5.06566	4.83641	4.65645	5.07687	5.21216	5.34308	5.06727	4.9674	5.03106	4.80425	4.85257	4.60504	5.02292	4.55413	4.75089	4.85494	4.89521	4.62926	4.9321	5.07534	5.11743	5.28473	5.11893	5.24531	4.74454	5.3027	4.51584	3.98857
Zm00001d010016	5.61272	4.97725	4.80149	5.68312	5.52624	5.77501	4.69994	5.69742	4.99702	5.78962	5.231	5.50714	5.30044	5.95397	5.84413	5.39704	5.12652	4.63067	5.27071	5.40142	4.95766	4.78197	5.21844	6.4514	5.5501	5.82306	6.11039	4.8789	4.23944	4.60143	5.15164	4.80792	5.25582	5.52301	5.5077	5.97357	5.57759	5.21565	4.71112	4.57955	4.51412	5.35718	5.61263	5.71555	5.69046	5.13521	5.0379	6.32193	6.29125
Zm00001d010054	6.26183	6.34367	4.80941	5.64979	6.35056	6.63769	5.89025	6.11211	6.45398	5.83727	4.97866	6.75928	6.06003	6.50783	6.3333	6.85571	7.04621	4.53716	6.58575	6.67964	6.75567	5.92632	6.50225	5.89885	6.28732	6.71235	5.81719	4.61757	6.89568	6.4587	6.38094	7.57997	5.13843	5.96483	6.36567	6.04919	6.33805	5.00963	5.41515	6.37322	6.45236	4.96988	5.58005	1.04585	6.24199	6.63472	6.38966	5.85601	5.51281
Zm00001d010056	3.36524	3.87835	2.43488	3.41468	3.19063	4.03163	5.48841	6.08796	3.83125	3.36787	3.43697	4.26464	3.1663	5.70494	4.93267	3.17332	4.44725	2.22516	3.74377	5.68194	3.47704	3.16644	2.85837	3.94149	2.71606	4.20265	4.14866	2.38301	3.36592	2.8334	4.15305	3.56192	3.7726	2.6595	3.49343	5.51191	3.55879	3.44221	3.19878	2.44855	3.09323	4.05412	4.41111	3.83196	2.12333	5.42872	3.22092	3.70902	3.56142
Zm00001d010128	7.95124	8.84054	7.37161	7.86008	8.93803	8.29791	8.50895	9.04668	8.41019	7.98647	8.10911	8.50459	8.49586	8.27183	8.65311	8.81897	8.56971	7.90881	8.12798	8.59916	7.57823	8.28907	8.20239	9.49816	8.27347	8.80358	8.48559	8.20343	8.11792	8.29353	8.28092	9.41279	8.986	8.60652	8.27454	8.59009	8.89965	8.52926	9.03597	8.04752	8.55208	8.76793	8.56595	8.41634	8.67793	9.28301	8.14935	8.60285	9.00155
Zm00001d010172	5.49599	5.10312	6.07546	5.95434	4.70248	5.21174	4.94427	6.135	4.9903	5.4948	4.79949	5.26344	5.56977	3.53815	4.06554	5.613	4.79274	5.97495	4.65345	4.35368	4.68133	4.67413	4.21671	4.66779	6.23528	4.6359	4.17718	5.2853	5.73582	5.06336	5.16083	4.52842	5.76712	4.75078	5.67403	3.89638	4.27074	6.5847	4.64172	4.07192	4.40134	6.18623	5.49718	4.66611	4.34327	3.98475	3.93813	4.75448	5.46166
Zm00001d010190	3.49446	3.61232	4.26181	1.8751	3.54999	2.06456	3.0526	3.54338	3.76494	2.80367	2.26832	2.64392	2.87191	3.34927	3.11829	2.77865	2.24366	1.97323	1.37956	2.81104	1.78581	2.22516	3.1224	2.81691	1.97291	3.2501	3.49087	2.78485	3.773	3.50666	3.44683	4.96669	3.19409	3.44381	1.9899	1.58002	2.37402	2.90744	2.78261	3.87964	2.80482	1.76737	2.5152	3.82	2.97518	3.71623	3.42516	3.52758	2.99712
Zm00001d010204	6.88281	6.02236	7.32128	6.9548	6.82639	5.40477	5.90233	7.07663	7.3309	7.0249	6.32699	6.30295	7.4893	7.39681	7.03416	7.80808	7.20666	6.01648	7.50735	6.36965	7.67185	7.47665	6.21638	4.33109	6.457	6.50814	5.37283	5.84298	6.57027	6.55999	7.01013	5.56682	7.76999	7.03416	7.1604	6.57881	6.55901	6.19729	4.13558	6.53614	6.50846	7.02431	6.81753	6.96014	7.09331	3.39689	7.5281	5.97607	6.22908
Zm00001d010240	4.57839	5.95277	6.18913	5.8826	5.24922	4.65457	4.25419	4.69745	5.95044	5.44166	4.84027	5.71191	5.00734	5.40973	5.61428	5.96855	5.93906	5.38185	6.22965	5.21859	6.44808	6.62542	5.04463	5.109	6.04762	6.05243	5.85198	4.65836	6.18973	6.16168	5.64143	5.46443	6.08744	6.0899	4.55916	4.91873	5.25404	4.11187	5.36977	6.1746	5.46563	5.60722	5.84661	6.46931	5.32681	4.66058	6.78659	5.06236	5.04772
Zm00001d010251	6.73825	5.72966	6.1479	6.06058	7.30442	6.88331	6.78867	5.97072	5.86967	6.52879	7.03323	7.03686	6.81813	6.25219	5.80545	7.17436	6.60879	6.52146	6.60487	6.66233	6.94862	6.80211	6.98892	6.65479	6.49919	6.43352	7.15638	6.31504	6.53467	6.4841	6.24083	6.09475	7.4404	5.89536	6.40495	6.62521	6.80871	6.92707	6.35829	6.10383	6.79076	6.83058	6.44888	6.51486	6.79278	6.94254	5.68389	7.17508	6.15086
Zm00001d010274	4.81064	5.94081	4.9937	5.03024	4.78039	5.15385	5.7115	6.28336	4.79438	4.52153	4.85331	5.00064	4.65754	5.85601	5.71272	6.32653	5.50393	4.48938	5.00652	5.96484	4.90986	5.08912	4.64843	5.36238	4.55034	4.82255	5.12828	4.62128	5.15373	5.35664	5.68335	6.23091	6.24141	4.80242	4.58055	6.06193	3.72299	4.99083	5.67449	5.38864	4.443	5.5781	5.22606	5.41297	5.06925	6.32161	4.63067	5.10304	4.88488
Zm00001d010321	4.23025	4.74092	1.39616	6.82584	5.68884	4.22766	2.27197	1.88688	4.578	5.93594	6.92528	4.5124	4.74646	3.00648	3.75645	5.12737	5.74516	3.26894	5.40889	2.46643	5.60785	5.54947	6.70103	4.34581	4.95543	5.03413	5.10514	4.67668	5.92356	6.14043	5.45172	4.0351	5.30498	6.08767	6.41456	3.80166	5.07443	5.71149	3.27806	5.4915	5.36879	2.74943	6.1922	6.34617	5.48376	1.65612	6.67844	4.32867	4.17217
Zm00001d010336	5.07963	5.27738	6.10543	6.02791	5.06003	5.48617	5.76565	6.26993	5.39355	5.88277	5.74944	5.57268	5.51301	5.92337	5.88195	5.3768	5.37233	5.74524	5.60405	6.18305	5.50845	5.34995	5.8062	5.73862	5.90619	6.14806	5.9117	5.77988	5.50373	5.62944	5.77092	5.35928	5.75905	5.19045	5.59952	5.54425	5.26749	4.65903	5.36303	5.98609	5.23386	5.59041	5.87552	6.03934	5.10822	5.43214	6.04464	5.44535	4.80887
Zm00001d010413	4.01323	3.81491	3.5396	3.53129	4.52151	3.86478	4.42237	3.26031	4.46353	4.05895	4.11228	4.12838	4.23081	3.60833	3.37733	3.60062	2.94691	4.39207	3.61696	4.00182	4.01377	3.03441	4.46537	4.02428	3.48047	3.74503	4.12292	3.69397	4.14128	3.92891	3.29167	4.68285	4.10852	4.07389	4.1733	4.37499	4.50525	3.87867	4.43671	4.44532	3.57705	3.06376	2.82131	3.71719	3.94564	3.38287	3.15112	4.19329	4.35492
Zm00001d010431	4.36193	4.51547	3.18402	4.5441	4.18867	3.7838	4.44868	4.76124	4.76713	4.14491	4.10731	4.03676	4.94418	4.27368	4.2899	3.59547	4.42838	5.01861	3.57559	4.0351	4.60263	3.80807	4.3174	4.98264	3.77185	5.01128	4.42919	4.2949	4.65536	4.14024	4.62926	4.76644	4.22108	4.73441	4.38748	4.26635	4.50359	4.29972	4.38158	3.74904	4.25932	4.01155	3.95466	4.46606	3.96509	5.13192	3.76964	4.11763	4.30766
Zm00001d010451	-1.78193	0.246082	-3.30571	-1.7806	0.425184	-0.676547	0.31433	0.313645	-3.05078	-1.98414	-2.90974	-0.632397	0.407273	-0.780008	-1.55314	NA	-2.50043	-2.69511	NA	-0.0783421	-1.83717	-0.813569	-3.79869	-3.92597	-2.49671	-3.68364	-2.76546	-2.14482	-0.148171	-2.24767	-1.64343	-1.93211	-2.6261	-3.93298	-2.02108	-2.76191	0.164058	NA	-1.73705	-4.23442	-1.82295	0.806088	-1.44371	-1.63063	-0.437488	0.728485	-3.30393	-0.846809	-0.543367
Zm00001d010504	6.09977	6.30694	5.76191	5.96623	6.69144	6.63246	6.38031	6.49463	6.47613	6.36419	6.18808	6.5028	6.51538	6.20409	6.43008	6.3054	6.10829	6.34134	6.28667	6.24258	6.1349	6.42496	6.23528	6.84307	6.19704	6.27871	6.54452	6.21116	5.91753	6.40013	6.13168	6.68263	6.66875	6.16017	6.20017	6.2534	6.15875	6.56379	7.03905	6.41431	6.20284	6.80152	6.31382	6.12299	6.04382	6.72685	5.83374	6.58919	6.76346
Zm00001d010523	5.95769	6.0587	5.95729	5.70476	5.79893	4.83116	5.88209	5.61467	6.11364	5.4466	6.10621	6.22102	6.07454	5.82293	5.78898	5.88463	5.84704	6.12867	6.19227	5.72537	5.82015	4.99366	5.94154	5.97336	6.04382	5.68829	5.67762	5.83917	6.26421	6.11912	5.61355	5.95297	5.61419	5.55943	6.23149	5.81126	6.45508	5.57858	5.31434	5.86642	6.11312	5.78703	5.97117	6.23897	6.01174	5.29893	6.05021	5.35435	5.89396
Zm00001d010528	6.49242	6.08566	5.51344	6.62348	6.8642	6.3366	7.17814	7.45917	6.3899	6.19359	6.74741	6.42845	6.61382	6.91734	6.729	6.49229	6.49988	6.19726	6.25513	6.95856	6.04098	6.26297	6.44942	7.43692	6.47446	7.00166	7.3082	6.1383	6.20856	6.47368	6.34237	6.91478	6.61071	7.18967	6.88194	6.74304	6.62263	7.21394	6.87237	6.24721	6.51334	7.46092	7.05002	6.97441	6.89028	7.17436	6.22118	7.32018	7.33196
Zm00001d010535	3.69613	5.24772	6.46596	6.58572	5.11355	5.01308	4.37141	5.31088	6.43255	4.96368	6.01359	5.80742	4.86018	5.04927	5.66018	4.69586	5.25111	5.28944	6.8231	4.65953	5.3695	5.01565	4.0151	6.20917	5.73933	5.6393	4.83135	5.40626	5.5755	5.33927	4.94009	4.89986	5.28318	6.25505	6.37343	4.18577	5.16575	4.46564	5.45717	5.11619	5.07995	5.98796	6.26018	6.26018	5.2049	4.42358	5.90342	5.11767	6.05333
Zm00001d010538	4.88488	4.83873	4.96279	4.61285	5.23918	5.43798	6.31185	4.46376	4.95405	4.51631	5.78438	4.8291	5.59805	6.04939	5.1289	5.16551	5.71093	4.95571	5.46015	6.13301	5.60574	5.89686	4.80801	5.46443	5.03028	4.33277	5.34459	4.52184	4.87133	4.78995	5.1779	5.27174	4.52959	4.37261	6.0993	5.49865	5.07161	5.2072	4.84058	5.17994	5.96506	5.0327	4.83021	5.50898	5.93731	6.17397	4.39412	5.39253	6.1859
Zm00001d010590	3.30644	3.11553	3.39386	4.1153	3.8295	3.71524	3.90456	3.44928	3.21218	3.92005	4.32749	3.86204	4.17461	4.00883	3.80275	3.3386	3.64035	4.14846	3.54451	3.53579	3.43645	3.51272	3.0778	3.79579	4.2248	3.76424	3.90171	3.49017	3.37186	3.66644	3.79169	3.5245	3.78155	3.49227	4.62914	3.44236	4.00043	4.13379	3.23495	3.16637	3.78075	3.94149	3.94149	4.30136	3.53039	3.98272	3.60183	4.22364	4.24287
Zm00001d010606	2.71074	2.5378	4.00184	3.97696	2.79032	2.2032	1.51275	2.32734	2.29672	3.80325	3.87953	3.91351	2.07251	1.43844	2.98858	4.08206	2.53564	3.6266	3.1453	1.90349	4.39702	2.67866	2.74884	2.79302	4.37412	2.5804	2.69084	3.51467	2.63812	3.2015	1.61385	2.52699	3.03991	4.0544	5.23167	3.13462	3.16572	3.71079	3.83716	3.69857	3.32495	4.17115	3.97596	4.6832	4.36866	1.57294	3.54478	3.8749	3.28402
Zm00001d010614	7.41799	6.17126	5.44804	7.2721	7.41407	7.74029	7.09533	8.22285	6.41779	7.36954	7.30368	6.37798	7.55421	7.73553	6.11343	6.56335	6.52855	6.92287	7.01909	7.74527	6.20123	6.41061	6.9989	8.20179	6.56585	6.135	6.89454	6.87417	6.08153	6.70263	7.9829	7.34049	7.61058	6.34995	7.22521	8.26242	7.07459	7.15735	7.54595	7.21043	7.18207	8.15833	6.89931	6.41087	7.54399	8.21359	7.01299	6.52509	6.24965
Zm00001d010672	7.10228	6.65287	8.32081	8.26866	5.77774	6.06473	5.45166	5.17762	6.9242	7.88551	7.18133	6.95206	6.79564	6.91071	7.58846	6.94609	7.31554	7.58152	7.34671	6.15896	7.68925	6.71631	7.57516	6.63693	7.47552	7.54652	6.16777	7.40704	7.39352	7.27738	7.55093	5.37796	6.26458	7.26118	7.81328	6.26077	6.76758	6.08877	4.36683	6.61432	6.81931	5.90332	7.04624	7.41704	7.4323	4.47294	8.12461	5.94622	5.31873
Zm00001d010733	6.13356	6.40562	5.35098	5.80916	6.09553	6.36825	4.95396	6.24462	5.98924	6.04575	6.33159	6.15815	6.10246	5.74639	6.00476	6.05243	5.94321	6.62292	6.02319	6.30974	6.74464	4.98023	6.16014	6.20237	5.95767	5.93842	5.61115	6.32671	5.93814	5.74686	5.73679	6.22856	5.17703	5.88349	6.33635	6.20731	6.02019	6.56907	6.47445	6.06377	6.30951	6.15322	5.86024	5.53761	5.09276	6.51304	5.7568	6.18372	6.13799
Zm00001d010799	3.184	3.40697	4.07552	4.62659	2.76594	3.03499	3.11283	4.47825	3.44432	3.59432	3.5928	3.27465	3.80586	2.70319	3.63911	3.78018	4.05775	3.66631	3.59413	3.99145	4.12415	3.47388	3.37068	3.28043	3.79741	4.28303	3.35837	3.80473	4.19944	3.44736	2.8724	2.68056	3.51088	4.14033	4.74665	2.76544	3.16919	3.74912	3.24131	3.80056	3.52673	3.42366	4.28849	3.59122	4.0614	2.89669	4.21691	3.29495	3.41358
Zm00001d010852	4.54054	4.17296	4.88993	1.99464	1.64716	1.69785	2.28536	0.835236	5.17144	3.04661	2.31644	2.39077	4.87795	1.27928	0.708563	1.21673	4.23658	3.07078	1.82804	1.13285	2.44827	4.45721	1.06181	4.45208	4.38162	5.13351	1.85008	1.56277	4.36988	3.6495	4.42109	2.46042	3.66468	1.34284	4.65941	2.62211	2.07175	4.21512	2.8311	4.58122	1.45392	5.22262	5.00149	2.01911	4.51651	2.99279	2.04807	2.0549	2.75743
Zm00001d010855	8.09261	8.13272	7.411	7.5202	8.43815	7.70346	7.63298	7.00544	7.66249	7.5171	7.32698	7.79666	7.2983	8.00502	7.20515	7.93395	7.80865	7.67581	8.05386	7.49929	7.31117	8.15687	7.71472	7.71423	7.96041	7.26655	8.28371	7.93368	7.61819	7.45825	7.93142	8.9421	7.54645	7.96286	7.56024	6.82584	7.79257	7.60402	8.17467	7.71783	7.95109	7.86177	6.88976	7.59681	7.98998	7.5187	7.45339	7.93911	7.6747
Zm00001d010867	6.52807	6.21648	6.57557	6.10082	6.35926	6.458	6.51496	6.78272	6.35746	6.20173	6.1488	6.04739	5.97392	6.03589	6.44575	6.94986	6.06604	5.96876	6.24783	6.09911	6.06961	6.43505	5.83186	6.53005	5.83954	5.71759	5.84266	6.19005	5.67331	5.93284	6.54784	6.27447	6.57146	6.14103	5.55141	6.22102	6.29076	6.13193	6.20208	6.65241	5.54931	5.90552	5.98144	5.24451	6.43072	6.45986	6.14347	6.17704	5.80315
Zm00001d010871	9.69006	10.6036	9.57572	9.0167	9.94341	9.35082	9.11934	10.8904	9.54899	9.33592	9.41342	9.83808	9.94169	9.08683	9.78348	10.0801	9.79651	9.69136	9.3017	10.0299	9.26966	9.94854	9.40712	9.79224	9.38483	9.52516	9.15981	9.62473	9.63606	9.13898	9.02009	9.0009	9.55305	8.86098	9.15981	9.07384	9.28048	9.37275	8.94546	9.41091	9.76299	8.54058	9.27921	9.01153	9.38483	7.9781	9.39312	8.85799	9.08391
Zm00001d010924	-0.94427	-1.26352	1.73031	2.63732	-2.83447	1.21131	-0.215188	-0.355113	0.350654	1.51147	1.00594	0.535647	0.140301	0.266971	1.77848	0.835236	1.16758	0.796457	2.00673	-1.35655	3.28044	1.42654	0.118055	1.07826	1.49033	0.160593	-1.04668	1.04603	1.23764	2.96896	1.19221	-0.811153	2.98703	1.40755	1.96331	-0.376153	0.947841	-1.96161	-0.745876	1.67854	2.88826	3.22747	-1.6802	-0.295296	2.07251	-0.184391	3.46845	-3.80383	-3.80237
Zm00001d010950	4.55387	5.33746	4.28529	3.95357	4.20588	5.17566	4.76516	5.56208	4.61445	3.62923	4.34792	3.97765	4.52563	4.54939	4.66393	4.43073	4.60109	3.83596	3.62411	4.18045	4.22233	3.76964	4.40446	4.36927	3.67263	5.3203	4.26843	4.55523	5.1438	4.23656	4.46489	4.6348	4.82321	4.76415	3.73767	4.71952	4.27442	4.26468	4.423	4.22692	4.90912	3.79347	4.39543	4.32912	3.9713	4.418	4.20607	4.97398	4.99198
Zm00001d011034	7.26079	7.08841	6.56637	6.99585	7.17761	7.05649	6.95935	6.38083	6.74034	7.48516	7.39492	7.57862	7.1348	7.10434	7.12844	7.20625	7.15459	7.73438	6.92499	7.18849	7.10539	7.19448	7.49443	6.23215	6.90341	6.74481	6.58516	7.37258	6.98801	7.4192	7.22728	6.91801	6.27752	6.11572	6.89454	7.32422	7.27649	6.98651	7.01405	7.30589	7.2958	6.76956	6.40585	6.81092	6.84638	6.88961	6.91635	6.75962	6.56852
Zm00001d011036	5.11417	5.52531	4.49373	5.46687	3.38115	7.0304	5.39226	6.29578	4.03572	3.64933	3.80276	2.88826	4.60668	6.14245	5.40674	5.36676	4.43826	3.68514	3.84363	5.70723	4.94613	6.10307	3.40775	3.97382	3.78543	2.56511	3.34033	3.74232	4.70445	6.00146	6.58627	3.61144	5.12697	3.3368	4.35276	6.37251	1.24945	3.75382	4.0889	3.26909	3.6794	4.8186	4.28308	5.50431	4.2787	5.96442	4.84043	3.82997	3.62045
Zm00001d011069	5.58853	5.77986	6.29755	5.53345	5.25226	5.28199	5.40799	5.14623	5.90508	6.16119	5.97178	5.94742	5.04463	5.62004	5.10741	4.29198	5.12135	5.85047	4.80741	4.39224	6.15654	5.747	5.3632	5.43628	6.01955	6.17627	5.76035	6.04015	6.16537	5.08376	5.2892	5.34457	5.3823	5.82011	5.86586	4.95379	5.61219	4.37958	5.4133	5.15628	4.50001	4.63128	6.03119	5.30504	5.69964	4.89017	6.12	5.56118	5.40728
Zm00001d011073	1.19561	2.69953	6.8041	7.36737	5.05006	3.66684	4.25228	3.1267	5.05771	8.03242	8.03427	1.61666	1.97291	4.06887	5.44361	3.07106	3.33162	6.24842	3.96129	3.89766	4.57418	4.18401	3.09111	5.23609	5.24709	3.28021	5.98342	5.03021	5.26151	4.14992	4.83232	5.23193	9.53159	5.44011	7.35993	3.42819	3.2389	5.19992	6.03791	6.83105	3.86688	6.11479	6.68006	6.88358	5.46503	2.10272	6.94278	3.05064	5.71706
Zm00001d011079	7.04072	7.88773	5.47754	7.6465	3.64206	6.41235	2.90671	8.03158	4.92909	5.28748	8.09261	2.70411	2.27431	2.42401	8.69488	6.05682	4.6864	5.87387	3.59913	2.9491	4.67973	6.52918	4.65754	7.1079	7.27226	6.51548	8.66415	6.92262	2.62089	0.96401	9.48453	4.77281	8.73322	3.65289	4.92065	5.21708	5.70028	5.09946	7.93911	5.33966	4.01963	5.15586	3.77894	4.74557	4.21124	5.11178	4.98023	7.11145	8.5999
Zm00001d011080	11.0094	10.5631	6.30904	9.94627	10.9307	9.8231	11.045	8.13732	9.82149	10.5683	11.8243	11.354	10.74	8.48065	11.1761	8.95724	9.163	10.0316	9.84197	7.42237	9.64706	11.8248	9.63729	12.2697	10.7782	8.24221	11.7672	10.0872	8.84791	11.0446	10.5642	12.5691	12.0799	10.4001	9.74038	9.05676	10.7404	11.1091	12.7436	9.47883	8.35968	11.4534	10.6335	10.5554	9.58867	8.92108	9.62072	11.0109	11.6048
Zm00001d011081	6.38595	6.64695	6.45061	5.4308	6.46138	6.16635	6.76914	6.34459	4.79291	5.94436	6.16138	5.85853	6.28732	7.64413	6.73166	6.53328	6.84046	7.06928	5.8339	7.37652	6.07945	6.2557	7.34993	6.1169	6.32607	5.31255	5.85009	6.39315	5.71674	5.90164	6.39874	6.67099	5.22483	5.91438	5.25318	6.28506	6.52073	5.63298	5.11584	5.89926	6.38301	4.41655	5.51761	4.85201	6.48508	6.44113	6.63821	4.73472	3.53776
Zm00001d011086	5.45614	5.4799	4.90986	5.16966	5.63301	5.59292	5.1144	4.65552	5.67053	5.12979	5.52753	5.07534	5.19083	6.04182	5.3596	5.28744	5.26422	5.0592	5.33236	5.25627	5.22886	5.25841	5.05428	5.54105	4.78419	5.36676	5.02864	5.27333	5.03349	5.41228	5.09591	5.77569	5.23484	4.90493	4.88603	4.84827	5.36394	5.56768	5.10102	5.80795	4.14056	5.35376	4.45533	4.99987	5.0494	5.81716	5.1712	5.62369	5.4232
Zm00001d011099	4.67386	4.60373	4.16491	3.67299	4.61132	4.60927	4.36043	4.07803	4.54626	4.50769	3.83475	4.90912	4.11423	3.86989	3.59158	3.73381	3.82769	4.24695	4.16106	3.75205	4.20919	4.30248	5.4561	4.34392	3.95872	4.30125	4.19512	4.51656	3.89974	4.16872	4.86097	5.63834	3.70842	3.39237	3.20204	3.70961	4.29453	3.81679	3.84897	4.40011	4.40935	3.20042	2.26854	3.95934	4.96243	4.24583	4.38457	4.02967	3.95691
Zm00001d011104	6.86147	6.01282	7.59439	7.30687	5.88957	6.64354	6.97693	6.88961	6.98651	6.60377	6.42398	6.87266	6.87447	7.18321	7.04561	5.88271	6.38369	5.79345	7.04838	7.1845	6.46334	6.50935	4.94744	6.85211	6.44369	7.22677	6.82584	6.62829	6.15048	6.02918	6.75724	5.75236	6.17305	6.9602	6.67023	7.22626	6.10098	6.42042	6.50512	6.24966	6.5614	6.96014	7.17107	5.39615	6.32117	6.49688	7.1105	6.57086	6.72938
Zm00001d011130	5.97766	5.69293	4.8596	5.45098	5.45095	5.4029	6.1454	6.35812	5.95641	5.5435	4.84597	5.36011	5.84716	5.03022	5.71814	5.22389	5.42398	4.90677	5.27577	6.57086	4.90093	5.3546	5.38362	5.93437	5.06259	5.29103	5.8112	4.91629	5.30597	5.24262	5.72135	5.37463	5.53291	5.21278	5.23335	6.59361	6.38335	5.29324	5.15591	5.34568	5.03029	5.49899	5.45163	4.73738	4.91889	6.98812	4.9478	5.99789	6.00344
Zm00001d011154	8.45227	8.31834	8.0223	7.49874	8.14463	7.61941	7.53526	7.94908	8.07374	7.95701	7.72656	6.73675	7.94691	7.68293	7.6332	8.04698	8.42072	8.15687	7.55579	6.69436	8.46888	8.73111	8.05222	5.94295	7.63652	7.71156	7.83807	8.23065	8.24706	7.49604	8.27183	7.19288	8.65918	6.59504	6.74322	7.66754	7.3906	7.51197	7.26285	7.76598	7.98799	7.88776	7.74011	7.66353	7.95298	6.34004	8.25353	7.45442	6.19391
Zm00001d011162	7.85493	8.44275	7.00396	7.36299	8.65233	8.61584	7.82645	7.8016	7.83476	7.81016	7.9948	8.15675	7.65304	7.2067	7.47412	8.27613	7.78251	7.93033	7.58743	8.05713	7.65021	7.93791	7.97539	8.45756	7.55421	7.58841	8.06154	7.73773	7.62393	7.85103	7.60462	8.5603	8.0292	8.07999	7.28072	7.71866	7.95354	8.35045	9.08683	7.7888	7.98077	8.48364	7.61323	7.43692	7.88109	8.63987	7.34209	8.29963	8.53469
Zm00001d011183	11.9037	9.39312	12.1722	10.4763	10.2235	9.28679	11.1172	11.4552	12.5689	10.2678	9.55015	11.4041	10.556	10.785	10.7162	11.6035	10.932	9.30782	11.8229	10.0823	10.7116	11.6054	10.3226	10.968	9.91264	11.305	11.4543	11.3623	10.4248	10.5577	11.2608	10.3618	11.5552	10.3332	10.026	11.7207	10.3573	9.89934	11.5549	10.2591	9.21495	11.822	10.7777	10.1889	9.79285	11.7677	9.64464	12.1718	12.2717
Zm00001d011192	4.02164	3.67091	2.79209	4.68665	4.2951	4.13319	4.93976	5.02788	3.13886	4.9363	5.03629	4.23334	5.05782	4.9228	4.55826	3.97057	4.16882	4.96427	4.21129	5.31401	4.75132	4.03749	3.40229	4.16365	4.11615	3.43997	3.14219	4.5745	2.99285	3.72683	4.11375	3.18121	3.02862	3.54352	4.44625	5.45126	4.63874	3.77105	4.48807	4.82335	4.35846	3.82718	3.8178	4.53733	4.41041	4.47111	3.8312	4.22769	4.29441
Zm00001d011210	5.03344	3.35875	3.9869	4.27371	2.69016	3.35386	3.2507	3.01564	4.08848	4.9718	4.54859	3.85482	4.50966	4.00102	3.71167	3.20695	3.76086	4.71971	4.18206	4.18222	4.44585	3.18611	4.45142	3.88145	3.8524	4.21969	2.79617	4.12688	4.46675	3.47605	3.06966	3.34254	2.07015	3.86209	4.26633	4.12264	5.1641	3.76386	3.43763	4.17852	3.72597	3.17018	3.5385	4.54311	4.0402	2.41692	4.3429	2.76427	3.28065
Zm00001d011213	3.79846	4.02688	3.84528	3.71921	4.48344	3.93451	4.56454	3.72818	4.37636	4.47286	4.64817	4.28121	4.50786	3.89688	3.88797	3.98272	4.88948	4.5898	3.67333	3.96407	3.80583	3.61474	4.26062	4.30536	4.66712	4.14486	4.39137	3.73353	4.31692	3.63182	4.05908	4.46101	4.19262	4.12065	4.41093	4.60117	4.48472	4.04777	4.47413	4.18708	3.79043	3.96992	4.43757	4.12457	4.1298	4.0523	3.77429	4.04635	4.55387
Zm00001d011225	3.40796	4.40173	2.48708	3.04646	4.50756	4.97009	4.2143	3.7361	2.88522	3.70243	3.4776	4.39368	3.75477	3.14615	4.4095	5.78506	4.3026	3.03821	4.09198	4.52275	4.71139	4.89278	4.79223	4.79769	4.31906	2.45647	2.77087	3.99883	3.77066	3.24095	4.90685	4.18881	5.82561	2.82775	3.44798	3.89235	3.05432	4.45326	5.59312	5.48621	2.08449	3.51176	3.74614	2.78741	3.86444	2.37814	4.21906	3.08377	3.93926
Zm00001d011236	5.96745	5.40549	5.86883	5.06745	6.20449	6.29967	6.40616	5.6723	6.31862	6.28314	5.29421	4.78552	5.72516	6.37007	5.83067	5.86975	5.43284	5.3435	5.41419	5.85248	5.55919	6.62292	4.79055	5.48484	4.77607	5.14258	6.40495	5.60728	5.07089	6.00531	5.51926	5.51033	5.88491	5.26207	4.09434	5.53734	5.35194	5.32497	6.08246	5.54395	5.0186	6.3206	4.84419	6.16157	5.18328	6.36246	4.79164	5.2391	5.37866
Zm00001d011242	3.46422	3.77641	3.25044	1.57058	2.88365	2.98177	2.99668	1.31296	2.61479	1.17041	1.16419	3.11741	2.65588	2.7366	1.72202	1.9434	3.41577	2.57658	1.84935	2.13344	2.66616	2.2735	2.76759	2.68164	2.959	3.20041	3.59971	3.21346	2.99981	2.78444	1.76641	2.90367	3.05793	3.90455	0.981761	2.86538	3.31422	2.30085	2.72225	0.377451	3.12479	2.52759	1.87228	1.61402	2.59856	2.74175	1.29462	1.97182	1.71117
Zm00001d011256	4.90964	7.03415	6.75567	6.72306	6.915	6.9847	5.73593	6.51785	6.02412	6.9441	6.76927	6.34695	6.97836	6.33146	6.60851	7.31491	7.50302	7.13746	6.74671	7.16389	6.55907	7.43883	7.15539	6.23684	6.82805	6.83675	7.40834	6.84039	7.50417	7.29489	6.0956	6.93779	7.39298	5.59289	5.81719	5.21364	6.85701	5.39516	5.73892	6.15509	6.17311	5.58172	5.81904	6.65714	6.9574	4.44242	7.0166	5.82876	5.70236
Zm00001d011285	9.01783	7.77945	11.9851	12.7429	9.26024	9.79954	5.82826	6.66303	11.2589	12.5714	10.6025	7.37046	5.78571	11.41	10.5309	6.67764	6.23421	11.3075	7.19389	5.58291	13.0095	9.41467	12.169	11.5511	11.2145	11.5526	10.5571	10.6428	10.9284	10.079	11.41	6.51506	11.4582	12.3969	11.5056	6.23526	8.86488	11.2068	9.33104	13.0086	8.63412	7.38964	9.91194	13.008	11.3556	4.07998	11.7689	10.6048	9.94741
Zm00001d011286	3.92215	4.72878	4.12242	3.83846	4.43682	5.67618	3.92836	4.7629	4.01876	4.21922	3.93109	3.92639	3.5543	4.80425	4.86165	4.59485	4.26958	3.01552	4.05959	4.14438	4.68602	4.2606	3.8431	5.76436	3.59061	4.13905	4.95079	3.88822	4.03551	3.84861	4.19737	4.85994	5.48906	4.14815	3.60462	3.77413	3.18558	3.39845	4.01094	4.24	3.91351	4.45208	4.48759	3.6443	3.75007	4.41075	3.59169	4.05316	4.2464
Zm00001d011330	5.02032	4.49816	4.7663	4.75901	5.84886	5.32804	4.86041	5.00971	4.70715	4.751	4.76409	4.72685	4.74957	5.29711	5.36489	6.41381	5.03793	4.94602	5.43401	5.14413	5.48096	5.18855	5.42692	5.79835	5.02032	5.03105	5.37808	4.54214	4.97219	5.50671	5.22062	5.9492	6.67128	5.72628	4.50301	4.18416	4.96484	5.34314	5.01717	5.90804	5.18639	4.93573	5.31154	4.72259	5.43034	5.45061	4.40173	5.87507	5.29135
Zm00001d011336	3.5825	1.3481	3.21092	3.80375	3.57559	3.90089	4.27249	2.96778	3.98077	1.15525	3.95245	3.88546	3.81027	3.77963	-0.854844	3.54602	3.60257	3.87365	4.01543	3.7849	4.07198	3.89394	3.41624	1.73279	3.57745	4.06044	3.47926	1.0782	3.70085	2.20914	3.30136	1.19646	2.97447	3.0705	4.04975	4.05972	3.48297	3.57773	2.44978	2.58963	2.85631	3.29383	2.72665	3.55489	3.62097	3.20695	2.80921	3.51149	1.37414
Zm00001d011348	3.84178	3.91287	3.35124	3.86658	4.86411	4.212	3.79047	3.51628	4.35622	3.87527	3.84178	3.57705	3.73871	3.79169	3.72816	4.83436	3.90997	3.73456	4.57611	3.64367	3.45204	4.38827	3.42619	3.8343	4.10999	3.7231	4.48736	3.79847	3.3299	4.59986	4.13115	5.04534	5.25723	4.27977	2.65953	3.22589	3.10472	4.31318	3.50325	4.41546	4.24397	4.00739	3.83676	3.68264	4.34884	4.6723	3.55556	4.26125	4.18503
Zm00001d011349	3.22185	2.72358	3.73216	3.09736	4.50237	3.31785	3.10627	3.10882	3.17178	3.97351	4.02388	3.16859	2.84954	4.43516	3.66817	3.40786	2.68253	2.7286	3.23176	3.41708	4.29062	3.36416	4.14201	3.10864	2.59306	3.08511	3.59464	3.35008	2.4546	3.66878	4.24963	3.88908	2.47518	2.7797	3.75603	3.71653	3.03297	3.59359	4.39464	4.42838	2.68361	2.88158	2.55082	2.70735	3.29325	3.81193	2.05616	3.28496	2.93208
Zm00001d011353	5.61593	5.79522	5.00244	5.09092	6.02918	5.55765	5.2315	4.94847	5.64808	5.408	5.60737	5.6108	5.47024	5.01398	5.23305	6.10118	5.3846	5.66951	5.48768	5.18054	5.83618	5.50909	5.5452	5.45545	5.63963	5.34044	5.03634	5.27171	5.61373	5.66912	5.13396	5.84874	5.77572	5.31099	5.29351	5.09287	5.68051	5.68581	6.0157	5.61848	5.85653	5.41485	5.23447	4.97298	5.5501	5.427	5.45582	5.67449	5.54981
Zm00001d011362	6.53074	6.23288	6.33699	6.60723	5.87417	6.2891	6.3619	6.29067	6.81264	6.33951	6.42623	6.47741	6.52791	6.18599	6.14513	5.97872	6.77337	6.16046	6.43511	6.66838	6.28477	6.62794	6.09143	6.67733	6.78641	6.59293	6.45319	6.4717	6.55997	5.91026	5.9888	5.84698	6.07083	6.18002	6.69365	7.16509	5.94635	6.11501	6.94746	5.95316	5.97732	7.01702	6.88358	6.37991	5.97182	6.47225	5.99319	6.50203	7.05212
Zm00001d011363	6.15086	5.0592	4.71323	3.65169	5.18086	5.44503	5.78054	6.07932	6.44878	5.35941	4.93996	4.90766	4.56918	4.63987	4.49761	5.47366	1.98684	4.9627	4.72312	3.76682	5.1307	5.10485	5.44067	5.97918	5.29071	5.641	6.41697	4.65991	4.7252	4.80741	5.45717	5.71832	4.66825	2.82308	5.58193	5.15675	5.55251	1.42549	5.43837	4.82815	3.53259	4.66139	4.78319	3.86508	5.6019	5.19309	4.99534	4.21561	5.34064
Zm00001d011366	3.95245	4.35906	5.11575	4.00237	3.79349	3.04852	3.67053	3.97454	4.69545	4.52902	4.14378	3.84088	3.69964	3.406	3.81819	4.05002	3.8491	3.97464	3.9973	3.47271	3.5818	3.63179	4.0614	4.04502	3.91734	4.15459	3.77534	3.48451	4.21061	3.57559	3.36308	3.40023	4.11105	4.07961	4.28305	3.60537	4.48114	3.7445	3.85563	3.54281	4.21	4.46423	3.95701	4.55773	4.34151	4.32515	4.42631	3.45331	3.85111
Zm00001d011392	4.21619	1.78876	3.31513	3.89828	3.27783	3.2142	3.3423	2.77865	4.08019	4.20984	4.06928	3.42552	3.23944	2.92987	3.91733	1.36609	2.277	3.43586	1.50048	0.906713	3.37385	3.25277	2.3679	4.36747	3.53039	3.48349	4.137	3.02313	2.7687	3.12436	2.62172	3.06536	4.73577	4.02683	4.30903	3.35868	3.40175	3.4096	3.67214	3.76359	2.46865	3.70537	3.68517	4.18423	2.74004	3.44307	3.16644	3.88157	3.81128
Zm00001d011411	3.4669	4.28777	3.38847	3.1576	4.05134	3.96083	4.22216	3.7231	3.5338	4.54388	4.21259	4.07544	3.72357	3.87219	3.19877	5.28094	4.45099	4.51033	3.85289	3.80326	4.29978	4.20969	3.86911	4.68974	3.94564	3.60542	3.92251	3.94103	3.93779	4.36468	3.91383	3.92056	5.45981	4.08997	4.18084	4.24744	4.17398	4.90628	4.34897	4.32248	4.0814	4.28674	4.17523	3.37126	4.15728	5.00971	3.81716	4.34003	4.12386
Zm00001d011412	6.14662	5.72011	5.49838	6.01618	6.10639	6.34806	6.52743	6.50544	6.11783	5.91966	5.90426	5.82109	6.29006	6.46482	6.20651	6.21042	5.89159	5.89897	5.96525	6.18752	5.84369	6.30261	5.88161	6.63169	5.51468	5.96053	6.39418	6.35813	5.79028	6.33463	6.3337	6.12037	6.35229	5.60011	5.8541	6.30507	5.81657	6.21241	6.44104	6.0799	5.83532	6.51969	6.33251	5.68808	6.05795	6.95329	5.53074	6.43092	6.24082
Zm00001d011445	2.01056	1.91071	1.45043	2.73538	1.55098	2.02916	2.13716	2.3361	2.40773	2.09185	2.29535	2.23621	2.22597	1.2085	1.84228	2.72282	2.56993	2.53143	1.89837	1.95837	2.9327	1.97323	1.23603	2.77269	2.60956	2.5055	2.19384	2.02352	3.09947	1.59784	0.902133	1.79103	3.04286	2.13453	3.1783	2.06679	2.00812	2.33884	2.29974	2.51659	2.27038	2.3242	2.53414	1.84254	2.1316	2.42353	1.96499	2.09663	2.64553
Zm00001d011448	5.04772	5.16432	5.27353	5.51129	4.97932	5.00323	5.15489	5.27724	5.44114	5.43131	5.51451	5.34218	5.28893	4.89135	5.20099	5.64625	5.46563	5.68034	5.34066	5.50419	5.74951	5.27224	5.35128	5.0955	5.50806	5.47023	5.2887	5.18974	5.91333	5.18674	4.99368	4.90742	5.573	5.51914	6.06974	4.96065	5.36207	5.41039	5.39083	5.69065	5.43952	5.28154	5.71382	5.58834	5.59106	4.72145	5.46795	5.14126	5.43048
Zm00001d011454	5.55697	7.49047	8.27289	6.4059	6.27767	5.35732	8.34332	7.10727	6.22589	6.49085	6.48541	7.23846	7.24024	8.35959	6.7147	5.7288	5.01396	7.69286	5.36702	5.64009	5.62503	5.88917	7.39448	5.65106	7.09331	6.55085	4.55072	6.83411	6.59175	6.9621	4.25931	4.73504	6.83878	5.43653	6.22247	6.83203	8.06961	5.04055	4.17753	5.62015	7.06832	4.02638	4.90098	7.65795	7.60829	7.09983	6.50396	4.24963	3.87724
Zm00001d011474	5.85112	6.57622	6.26294	4.90811	5.75891	6.43173	7.64462	6.40133	6.17345	6.10197	6.34502	5.36546	6.08059	5.9441	6.14937	6.09674	5.63993	6.02444	5.35838	6.32148	5.63086	6.28483	6.23283	6.54543	5.22342	6.78923	6.53425	6.2451	6.3107	5.69791	6.09116	6.47188	6.27094	6.08553	4.86319	5.67189	5.87102	5.32321	5.94206	4.79423	6.17772	6.34852	6.04325	5.2798	5.87046	7.14547	5.0735	6.80017	6.60342
Zm00001d011487	6.78228	6.98822	5.70622	7.77754	8.05386	8.54836	8.63923	7.90546	7.92178	8.1459	8.3073	7.84152	7.56423	6.61604	7.24898	7.08854	7.05378	8.19983	8.07938	7.97255	7.54695	7.37386	6.44369	9.01153	7.33129	7.36146	7.61474	7.3123	6.85519	7.38718	7.41509	8.23518	7.01072	7.95591	8.72405	8.05805	7.74121	8.54208	9.37305	7.6954	7.23043	8.49531	7.65256	7.569	7.94691	8.4201	6.24842	7.61006	8.68462
Zm00001d011504	6.67744	6.42724	6.23033	6.47613	7.02632	6.68977	6.75024	6.1913	6.72044	6.34155	6.72938	6.47478	6.44369	6.891	6.74395	6.75072	6.12277	6.67255	6.20679	6.54551	6.33699	6.4227	6.59298	6.20674	6.29006	6.44113	6.31546	6.3726	6.3546	6.65059	6.613	6.79145	6.42421	5.99329	6.21743	7.20217	6.49499	6.91016	7.05816	6.89337	6.20496	6.38722	5.82104	5.9285	6.29281	7.20988	5.94709	6.69682	6.601
Zm00001d011513	3.88848	3.22092	5.11222	5.13782	3.54451	3.60726	3.50611	4.515	3.87115	4.1507	3.86539	3.7995	4.7291	4.67791	4.72691	4.55217	4.35927	3.81252	5.18988	4.66269	3.75273	4.79322	3.44302	3.63154	4.69454	4.95474	4.75492	4.60953	4.61978	4.09557	4.0767	3.03217	5.69303	3.59784	4.26297	4.15028	4.19153	2.15327	3.17838	4.23088	3.95896	5.22092	5.28638	5.5601	4.39276	3.9105	5.02861	4.09501	3.88385
Zm00001d011526	2.64107	2.23984	3.0828	3.14603	2.22373	3.41587	2.46366	2.1842	2.44027	2.47768	2.52625	2.27038	1.99141	1.75525	2.50405	2.25752	2.22962	2.95118	2.46427	1.82261	2.468	2.79953	2.26092	2.30278	1.99141	2.77865	2.52535	2.57325	2.33334	2.67387	2.51735	2.44639	2.00688	2.72434	2.84825	2.67307	1.95516	3.23708	3.27089	2.70811	1.64176	2.58857	3.39998	2.42102	2.97997	1.80402	2.9961	2.53644	2.72979
Zm00001d011581	9.10386	8.50247	8.22945	7.51583	7.07197	8.82308	9.02978	9.20295	8.35562	7.75061	7.75093	8.60519	8.38402	8.49266	8.93634	9.22074	8.72687	7.99577	8.23159	9.84527	7.85796	8.7003	8.33224	7.69741	8.29192	8.21359	8.97537	8.42691	8.04316	8.35274	8.65862	8.68397	8.08637	8.75098	6.78426	8.70446	8.18475	8.2183	7.96054	8.12955	8.24615	8.07713	8.44606	7.50481	8.09567	9.66311	8.68591	8.98519	8.25255
Zm00001d011596	5.5713	5.53074	6.93158	6.73715	6.09995	5.81326	6.0582	5.62317	6.10082	5.98484	5.73605	6.08688	6.24616	5.99993	6.03281	5.15558	5.54571	6.13472	6.33463	6.21488	5.69369	6.78336	5.89955	5.40651	6.16014	6.48525	5.82704	6.39058	6.25961	6.00731	6.14894	5.68721	5.59376	5.63436	6.25958	6.34186	6.23785	5.1865	5.74468	6.54407	5.82525	6.61326	6.69755	6.4963	6.42099	5.67414	6.98148	5.57934	5.53472
Zm00001d011632	3.83722	4.06391	3.63973	3.95584	3.20805	3.47153	3.43468	3.84735	3.2322	3.60973	3.83961	3.94588	4.35592	3.72525	3.73376	3.83789	3.73318	3.97067	3.0796	3.5438	3.0828	3.35608	3.74554	4.38764	3.64124	3.37719	3.86067	4.017	3.98039	3.55258	3.15395	3.51902	4.11321	4.09972	3.67158	3.18505	3.46638	3.94131	3.17495	4.14425	3.40717	4.17894	3.64181	3.82954	3.40521	3.68166	3.39057	3.87712	3.83961
Zm00001d011649	6.38347	7.11406	6.04685	5.29776	4.17064	5.75603	7.03038	7.02383	6.92065	4.94887	3.66029	6.9554	6.58114	6.48501	6.1094	6.86205	6.46044	4.60538	5.94768	6.25632	5.53358	7.21747	5.87231	4.84034	6.06003	5.78898	6.16549	5.71487	6.29661	6.40282	7.18703	5.35585	5.79889	5.18891	4.23151	4.97697	5.0776	5.50575	6.31514	4.84885	6.39591	5.98595	4.70531	5.21259	5.66899	7.54652	3.75975	5.37482	4.56394
Zm00001d011650	6.61365	6.2557	6.34607	6.1262	5.68703	6.12145	7.04513	6.75826	6.51216	5.85653	5.33926	6.1822	6.07851	6.72859	6.1196	6.14806	5.86847	5.69293	6.545	6.36708	6.56637	6.36157	6.06871	5.71924	5.99407	6.28546	6.17904	6.33357	6.29151	6.12979	6.79673	5.85466	5.95665	5.47785	5.3629	6.76507	5.72586	5.73412	6.44386	6.16334	5.81725	6.40585	6.03331	5.71382	5.89734	7.51439	5.87571	6.4041	6.38347
Zm00001d011658	4.2016	2.9433	4.17239	3.8336	3.44119	3.81548	3.80809	5.13521	3.3842	3.50205	2.73895	2.37743	4.17252	4.40031	3.82036	3.91863	3.8442	3.73204	3.77013	4.86632	4.39516	2.92695	2.77689	3.54408	3.80166	3.05589	3.53197	4.02539	3.16002	3.17123	3.69892	3.34903	2.95835	2.99267	3.42499	4.57573	3.25245	3.97995	4.00492	2.87733	2.61177	3.14396	3.44363	3.40829	2.93362	4.23529	3.33132	4.10464	3.67663
Zm00001d011699	2.28832	2.61765	2.1283	1.31028	2.77988	2.459	2.38567	2.11141	2.78651	3.21547	2.86132	2.70922	2.4661	2.25865	1.90983	2.53633	2.12724	1.92931	2.50105	2.17345	2.40897	2.51854	2.60956	2.44665	2.01828	2.66268	3.13115	2.63041	2.62634	2.16157	1.29306	3.2813	2.16107	3.20581	2.60266	2.74228	2.58254	3.07369	3.00648	2.48742	3.41559	3.08163	3.14396	2.75427	2.64186	2.14441	2.59657	2.8215	3.09262
Zm00001d011705	5.09248	4.99366	4.78232	5.10797	5.18235	5.15834	5.53581	5.98946	5.42909	4.52531	4.90819	5.16015	4.78883	4.8271	5.24651	4.78378	5.01041	4.99706	4.99274	5.36092	4.9694	5.12301	4.46904	5.58005	4.64133	4.84807	5.34614	5.04446	4.75968	4.76103	4.88506	4.84679	5.29	4.37648	5.21157	5.05788	4.91644	5.60996	5.10929	5.22119	4.33302	5.48306	5.55477	4.5866	4.83793	5.27556	4.23663	5.28408	5.51814
Zm00001d011709	5.20216	5.747	6.35061	5.61482	4.97457	4.7135	4.90042	5.47366	5.57886	4.20426	5.02862	5.17733	4.67933	5.16252	5.82669	6.15451	6.05087	5.70362	5.64331	5.59501	4.635	5.44564	5.84716	5.14822	6.21638	6.10999	5.53102	5.86223	6.60736	5.8433	5.23236	5.16701	5.93222	5.79221	6.34285	4.97848	5.84951	3.94369	4.87711	5.37586	6.00325	5.6246	6.28004	6.15322	5.69616	4.27373	6.53671	5.51025	5.32413
Zm00001d011732	6.90861	6.89947	6.75808	6.93727	7.31885	7.09151	7.23041	7.15794	6.68801	6.75289	7.1772	6.83203	6.70958	6.73734	6.73475	7.15794	6.78327	6.83722	6.55236	6.42573	6.89521	7.07652	6.65763	7.05772	6.50531	7.09983	7.25723	6.76744	6.97387	7.00433	6.92741	6.93447	7.53582	6.84958	7.14393	6.59051	6.39894	6.94371	7.00654	7.11116	6.82915	6.92281	6.78915	6.87402	6.92686	7.42502	6.7071	7.10803	7.06815
Zm00001d011741	6.23636	5.63673	5.06233	6.25094	5.70524	6.01005	6.62663	6.89286	5.52434	6.06849	5.95556	5.67915	6.3556	6.24083	5.95323	4.88064	5.82375	5.65225	5.86652	6.64239	5.24069	5.34841	5.28058	7.00939	5.98854	6.60829	6.46592	5.56381	5.65218	5.99203	6.20208	6.58339	6.58392	7.06508	5.48697	6.42128	6.05431	6.44323	5.82501	5.42007	5.07843	6.96338	6.76072	6.72664	6.26726	6.41162	5.26537	6.08685	6.34975
Zm00001d011766	7.05212	7.20588	6.44519	6.37185	7.33725	7.11744	7.16143	6.95984	7.09367	6.88813	7.15271	7.17363	6.32607	6.81267	7.02026	7.24258	6.92312	6.65836	6.62613	6.63146	6.70364	7.10328	7.19221	7.51621	5.06423	6.84303	7.18891	6.93907	6.36829	7.06823	7.01764	7.92229	7.47351	7.28518	6.49315	7.06416	6.8347	7.0441	7.05048	6.86888	7.01905	6.86214	6.49864	6.20917	6.93989	6.68039	6.45366	6.65418	6.48788
Zm00001d011816	3.95924	3.642	3.55832	4.08848	4.00713	4.1136	4.15131	4.23154	3.33684	4.13915	4.00913	3.86454	4.14201	4.87869	4.11628	3.82829	3.87245	3.92317	4.11259	4.59917	3.99796	3.88495	4.02361	4.51212	4.19642	4.35447	4.6398	3.79414	3.47874	4.28959	4.38338	3.97428	4.30243	4.1725	3.78428	4.27379	3.61804	4.17656	3.90969	3.68612	3.92393	4.86908	4.87549	4.09595	3.80166	4.93725	3.63691	4.43182	4.07708
Zm00001d011826	6.88894	7.12546	8.15125	8.23458	8.12798	6.43708	6.82365	7.62778	7.53165	7.77253	8.18969	7.32893	7.86222	7.12262	7.989	7.75401	7.76054	8.14109	8.40704	7.87212	8.33125	7.34685	7.47552	7.91714	8.36232	7.8016	7.27322	7.42692	7.99582	7.74807	7.75255	6.99307	8.3002	7.78298	8.9004	8.12429	7.70965	6.79209	7.17508	8.17879	7.77755	7.7336	8.97294	7.93055	8.76858	6.10325	8.85679	6.12311	6.8482
Zm00001d011833	9.08391	10.2291	9.12786	9.36945	9.40902	9.57264	8.16939	9.28301	10.0818	9.53541	9.30647	9.861	10.1045	9.05167	8.78527	8.97784	9.10107	9.32964	9.32328	9.12291	9.6694	10.0041	9.81718	9.07578	9.21752	9.74231	9.38622	9.51069	9.4975	9.45136	9.39449	9.24316	8.46819	9.22964	9.38622	10.1286	9.68419	9.75277	10.3975	9.01556	9.00959	10.0243	9.58803	9.34271	9.56579	8.62609	9.14568	9.94967	10.1649
Zm00001d011845	5.56553	6.28047	5.12088	3.49026	4.63731	5.61498	5.71335	5.2582	4.9143	3.96133	4.77703	4.32724	4.12593	3.90522	4.04528	5.10882	4.39444	4.78685	5.50834	4.34481	4.66122	6.06538	5.54	3.96567	3.61391	4.61321	4.85885	5.61435	4.53424	5.5018	4.96589	5.48476	5.83159	6.55293	3.50174	2.94003	5.69503	4.263	3.95435	3.20641	3.6655	3.68264	4.01793	4.31465	5.48203	6.62946	5.20576	3.44376	3.66968
Zm00001d011850	5.70236	5.83164	6.02473	5.04455	6.11709	5.74463	6.51978	6.12889	6.49377	5.04019	5.45064	6.14941	5.41741	5.26	5.69802	5.03866	5.32459	5.58811	5.91863	5.98787	5.0256	6.16463	5.75665	6.05528	5.25625	6.36496	6.02258	5.76947	6.51681	6.20923	6.32929	6.15464	5.99849	5.67768	5.86016	6.02127	5.97633	5.61649	5.75832	5.26789	5.78703	5.39785	5.28997	5.25421	6.14085	5.57492	5.29262	5.72486	5.8324
Zm00001d011854	4.24818	3.86649	3.05729	4.08019	4.45291	4.04609	4.22418	4.37843	4.13728	3.87977	3.7893	4.29026	4.13818	3.29167	3.27353	3.96009	4.57035	4.17688	3.95443	5.23022	3.93184	4.64319	3.95019	3.9013	4.19221	3.50002	3.31672	3.77321	3.99604	3.70551	4.75963	3.82337	4.62681	3.53556	4.53893	3.90692	4.00634	4.87936	4.26295	4.03278	4.08975	5.03415	4.47538	3.85076	3.76725	5.67041	3.14361	4.10063	4.1743
Zm00001d011855	3.7796	4.40969	3.47152	4.43215	3.63952	4.45454	4.39186	4.55383	3.88507	3.1981	4.34607	4.30731	4.07704	4.21561	4.38452	3.90606	4.3906	3.89394	4.32073	4.15926	3.01707	4.02256	2.96301	4.51035	4.17053	4.41075	4.13055	4.21917	4.22207	4.22886	4.38686	4.61887	3.86467	4.3616	4.57346	3.68922	4.18807	4.07833	4.19544	4.20594	4.02808	4.55442	3.99107	4.37484	4.49393	4.86424	4.33197	3.959	3.82047
Zm00001d011891	5.38796	5.04451	4.83594	5.62148	4.9999	4.28107	5.33669	4.86123	5.38626	4.85915	5.33769	5.64057	5.38761	4.423	5.25275	4.33092	5.43961	5.59356	5.57377	5.69644	5.06396	5.24107	5.1067	5.31333	5.03635	5.36339	4.08184	4.88051	5.15821	5.09879	5.39083	4.61538	4.77021	4.15572	4.97226	5.54931	4.7931	5.5289	4.83887	4.82652	4.58305	5.55663	5.1276	4.78163	5.48734	4.63224	4.82377	4.55961	4.77214
Zm00001d011900	-2.77018	2.14746	-1.88895	-1.93151	-1.92848	-1.97854	-1.40097	-3.12167	-3.21255	-1.31484	-0.358946	-2.18793	-1.92667	-2.83978	-2.70323	NA	-2.07502	-2.83882	-1.49595	0.0878344	-4.06643	-1.4539	NA	-1.44371	-0.837399	-0.607688	-2.68929	-4.23853	-0.349739	-0.871277	-3.68698	1.90349	-1.88826	-0.518708	-1.53844	-0.698018	-1.255	-0.0816994	0.459693	-1.25888	0.985854	-0.666801	-3.39123	2.22671	1.29056	-0.473601	-0.613238	0.0837093	0.224245
Zm00001d011901	1.61729	4.32233	0.825955	1.82351	2.08808	3.22734	2.07845	2.58522	1.68941	1.64475	2.00203	1.75865	3.38581	-0.161979	2.87405	4.5931	3.70872	3.64941	2.65401	3.23168	2.82974	3.79526	2.08147	0.932305	3.10812	3.40786	3.5129	2.72986	4.60799	4.17843	1.89984	3.39212	3.65267	0.694957	2.33844	1.91316	1.79711	2.12866	2.60073	1.73859	4.2921	3.345	2.80287	3.39998	4.23276	2.12794	0.586292	2.01676	2.17272
Zm00001d011958	2.55567	5.64548	4.70328	4.40065	5.99385	6.57558	4.8181	5.25048	5.65148	5.47432	5.32902	4.74442	4.98697	5.15908	5.03924	5.60559	4.96415	5.29903	5.22575	4.67106	4.69637	4.89583	4.22277	5.51048	5.08616	5.06997	5.59566	5.45833	4.73257	5.37362	5.22572	6.45687	5.62258	6.17316	4.94135	5.29564	5.31131	5.22751	6.12972	4.8879	5.12851	6.13161	5.36421	4.64381	5.32528	6.79236	4.33587	6.06207	6.33383
Zm00001d011965	7.51666	7.2903	6.91175	6.17345	6.63371	7.28538	6.87347	6.92941	7.41167	7.04289	6.2451	7.12495	6.88091	6.18816	6.95059	6.79522	6.69297	6.61187	7.06823	6.34702	7.04015	6.79899	6.88706	6.80761	6.48988	6.9325	7.55527	6.89306	6.0145	6.52447	7.06219	7.60746	7.13479	7.0418	6.142	6.16647	6.88143	5.75139	7.78663	6.7865	6.22102	7.09659	5.94295	5.86403	6.36208	8.47473	6.69864	6.37281	6.22254
Zm00001d011992	6.53573	5.84867	5.52083	6.41779	6.32534	6.36107	6.60779	6.85204	6.08981	6.74723	6.34039	6.14286	6.62724	7.05048	6.56147	5.90948	6.1106	6.08342	6.16168	6.67099	5.90174	5.84509	6.39039	7.06995	6.19922	6.67167	7.07509	6.09583	6.10785	6.28667	6.6213	6.6454	6.92097	6.8377	6.43177	7.00425	6.37287	6.68499	6.50203	6.27047	5.96923	6.67733	6.81418	6.49401	6.32859	6.72967	5.98958	6.87843	6.96227
Zm00001d011993	8.44168	7.35158	8.74909	8.94142	7.58743	7.88003	8.78633	8.12903	7.04728	8.82986	8.41146	8.66078	8.48429	8.71667	8.81697	8.85256	8.85317	8.90777	8.4601	8.7744	8.24762	9.10526	8.97372	8.84863	8.99502	8.03158	8.05331	8.62052	8.83058	7.47696	7.4099	6.92815	7.71647	7.65165	8.60961	8.48169	8.81627	7.99439	8.56295	9.20353	8.66078	9.05844	9.42721	8.815	8.9174	8.19586	9.05056	7.58254	7.50554
Zm00001d012033	3.36235	2.57658	3.60212	4.59275	3.33657	3.61026	2.57606	1.80402	3.30156	1.48622	2.91573	4.15941	2.92968	2.67239	0.448948	3.99821	3.30555	3.78799	3.19409	3.57249	4.0451	4.63435	3.533	2.43982	2.81184	3.20695	3.44488	3.82261	4.19355	4.66192	2.85465	2.88456	0.953282	3.43769	3.53197	3.37307	3.6108	3.47454	3.81604	4.4776	3.16859	3.31229	1.98272	3.68763	2.959	3.1368	4.23095	2.67739	2.2342
Zm00001d012036	8.01906	7.24601	7.78768	6.55748	6.79138	5.77915	4.0827	6.00254	7.91447	6.83566	7.25314	7.4052	7.40723	6.65943	6.05446	7.63913	8.37727	7.64302	7.40416	5.22181	7.8512	7.89488	8.03662	5.58834	7.4323	6.9566	6.96889	7.92007	7.98185	7.67701	6.95117	5.7837	5.45437	7.31294	6.94812	5.52496	8.63732	7.74298	4.95271	7.92076	7.94467	4.77684	4.96833	7.17534	7.4893	3.26031	7.98188	6.61863	6.31969
Zm00001d012052	7.20133	5.91403	6.48084	6.91092	6.73748	6.97708	7.31428	7.60537	7.82217	7.73938	7.11691	7.15721	6.66628	7.45893	7.48282	6.1894	6.64063	6.23288	7.00056	6.80659	6.34121	6.56691	5.69046	8.93524	6.84356	7.41522	8.34237	6.30139	5.5456	6.44264	7.44946	7.41224	8.27236	6.685	7.34141	8.28049	6.79028	7.19465	7.40082	6.60155	5.66819	8.17517	7.37601	6.92632	6.20289	7.7003	6.00653	8.02128	8.65637
Zm00001d012086	3.02029	3.08161	2.73095	2.29672	3.47332	2.9439	4.35154	2.73715	3.31051	2.6397	3.267	3.40162	3.49193	3.40035	2.42261	2.68879	3.40736	3.7905	3.13417	3.22232	3.21483	3.48229	3.54352	2.78222	3.46949	3.18004	3.30176	3.58315	2.57442	3.25791	2.90505	4.4433	1.64898	3.17239	3.27119	3.76475	4.12164	3.80328	3.38951	3.48294	3.31097	3.13282	3.05551	3.10565	4.05546	4.02886	2.33862	3.1253	3.27689
Zm00001d012103	5.99034	6.01648	6.01874	6.46404	5.84138	6.45307	7.01602	5.86577	5.50508	6.03392	6.0154	5.63705	6.32117	6.94039	6.18178	5.66312	5.44499	6.40562	5.65183	6.4281	5.4568	6.98148	5.76104	6.03732	5.67813	5.2893	5.89871	6.6961	5.11654	5.44767	6.11909	6.14173	5.51086	7.62369	5.11637	7.10991	5.72046	5.95825	4.54335	4.29324	5.40253	6.20443	5.2798	4.92962	6.27614	6.30984	2.01841	5.78704	6.13579
Zm00001d012141	4.94442	4.71271	5.82808	4.21753	5.47566	3.70332	5.78243	5.95662	6.03245	5.30255	5.17309	4.64418	5.34979	5.80911	5.64896	3.51628	4.92415	4.83216	5.3359	5.51033	3.9208	5.86624	5.29225	5.20759	4.96745	5.80378	5.75817	5.50812	5.09811	4.50566	4.83582	4.47016	4.60335	4.22237	3.75133	5.98818	4.72285	3.19675	4.8755	4.18214	4.85538	5.91816	6.00301	5.79647	5.21844	4.44986	5.16263	5.66715	6.0618
Zm00001d012161	6.50557	6.23531	6.16705	6.6939	7.06408	6.77617	7.39638	7.29614	6.30704	6.55151	6.9558	6.36971	7.02481	7.85009	7.14458	5.82513	6.38618	6.16694	6.60986	8.04915	5.85099	6.20118	6.90341	7.7336	6.63219	7.11813	7.34141	6.34724	6.05247	6.37681	6.96818	7.16812	6.20696	7.17788	6.68463	7.58397	7.14735	7.19027	7.29143	5.98161	6.59634	7.12634	7.3398	7.28353	7.16737	7.57223	6.68128	7.42488	7.3595
Zm00001d012173	3.29397	3.22374	3.19351	3.12832	4.24166	3.52051	3.3296	2.9555	3.37846	3.27716	3.17079	3.3961	2.6309	3.06616	3.91534	3.67702	3.35905	2.99963	3.82477	3.38078	3.14134	3.50438	3.96937	4.25546	3.47764	3.20368	4.63801	2.70577	3.14457	3.62411	3.12845	4.82434	4.87795	4.66546	2.80591	2.89284	3.26871	3.89871	3.71129	2.74556	3.49956	3.44991	3.69759	3.72947	4.01297	3.88921	3.10849	3.84897	3.77734
Zm00001d012178	3.25057	2.66861	3.91271	4.08228	2.96512	3.36751	3.38345	3.05589	2.83	3.14932	3.32621	2.27666	3.61858	3.26493	3.2676	1.72778	2.96354	2.35981	3.29151	3.50604	2.29127	3.57084	3.81258	2.94256	3.48352	3.81437	2.61844	3.04156	3.51499	2.65897	2.96303	1.87442	2.14537	3.19932	3.742	3.41877	3.14652	2.02403	1.74352	3.27566	3.60302	2.48594	3.55219	4.40319	3.16968	2.52988	4.42802	3.0976	3.39162
Zm00001d012197	4.24111	4.34665	3.79743	3.63921	4.35581	3.53725	4.2836	3.79689	4.47086	2.63434	5.26922	2.96897	3.99698	4.11969	4.66254	3.65805	4.69159	3.50977	4.50057	3.73619	3.76745	4.84612	4.81779	5.11893	4.23081	4.56919	5.01395	3.95027	4.03102	4.01124	4.56459	5.07428	4.06608	5.05982	3.10088	3.6207	3.9748	4.12952	4.23902	2.98819	4.60943	3.9487	4.07208	4.19702	5.41923	3.83789	4.10599	4.656	3.93308
Zm00001d012267	3.91595	4.67241	3.66414	4.39109	5.09348	5.08831	4.42429	4.26126	4.13302	4.32212	4.22829	3.93888	4.68093	4.10063	4.04298	4.72337	4.34133	4.07786	4.44747	4.50696	4.15887	4.46626	4.23081	3.77474	4.13627	4.27373	4.48576	4.78417	4.0782	4.59098	4.32867	4.12839	4.49091	4.14614	3.96189	4.44133	4.09099	4.23702	4.67611	3.98645	4.48092	4.5921	4.48264	3.99758	4.07704	4.92982	4.08186	4.41925	4.45677
Zm00001d012275	4.15863	4.04318	3.56613	3.47869	4.27686	4.59772	3.87391	3.41348	2.98334	3.89315	3.7181	2.97791	3.87638	3.43215	3.76117	4.16748	3.9077	2.81393	3.24427	3.89989	4.00377	3.6975	3.47764	4.92471	3.11144	3.49189	3.95286	2.91143	3.07134	3.70041	3.16529	4.66412	4.23845	4.38022	3.80476	3.64845	2.92505	3.82124	4.90685	3.57949	4.65692	3.98199	3.36539	3.53351	3.31782	4.78844	3.05984	4.41561	4.58194
Zm00001d012287	6.91196	7.79196	8.12671	5.5453	8.30332	7.95168	6.35106	7.44008	7.23245	7.89265	7.69726	6.2534	7.27226	4.87711	7.6994	8.59619	8.26762	6.75135	5.3241	4.42991	5.81823	8.47935	7.07046	6.89931	8.1511	7.4919	7.66506	6.67017	8.16615	8.56806	7.64413	6.87292	9.26894	8.16053	6.03304	5.88697	6.46277	7.70562	7.01764	8.55871	7.48244	7.45639	8.32122	7.00589	8.62276	5.96237	7.7211	5.75375	5.15016
Zm00001d012378	6.63991	6.69583	5.93092	4.2574	3.03174	5.35902	3.7318	3.41065	4.60964	5.24275	5.74014	3.63331	3.61619	4.35235	4.73783	5.04538	5.67301	4.18722	6.44856	3.97428	4.52708	5.11773	6.74515	4.36006	5.16158	5.05854	6.95837	4.95585	5.53369	5.76935	4.90406	8.5115	6.33423	8.00765	4.61196	4.48621	4.84435	4.21927	6.5529	5.63993	5.98618	4.21362	5.05518	4.30536	5.76699	6.1202	5.5376	4.66734	3.66029
Zm00001d012393	2.10759	3.91687	2.18431	2.63135	2.59134	2.77497	2.20021	1.97828	2.78155	2.88636	2.8933	3.16505	2.3747	2.59012	2.25158	2.75554	3.67874	2.78942	2.26609	3.4113	3.59955	2.93486	3.31177	2.76815	3.22101	2.7134	3.45754	2.58296	3.70344	3.67106	3.6007	3.70194	3.00186	3.20912	2.0074	3.26227	3.68652	2.99794	3.84172	2.81289	3.89444	3.0152	2.7638	3.05167	2.28095	2.5804	3.3252	3.28169	2.97783
Zm00001d012407	0.813683	-3.1246	0.809287	0.832703	0.229676	-0.877131	1.32843	2.8824	1.8457	0.302703	0.683626	1.20861	-1.5372	-0.614823	4.02034	2.10272	1.11836	-0.877862	-0.126694	0.484876	-0.111523	1.06774	0.472147	1.7562	-0.240474	1.75111	2.1465	-1.54825	2.11652	1.02734	0.60447	4.74808	2.99099	2.08489	NA	0.860997	1.10642	-1.86474	-2.43848	0.159727	2.10942	-1.63063	-4.23201	-2.49609	1.80757	1.43243	-0.0253659	1.62582	0.723738
Zm00001d012420	0.989756	3.33769	1.36997	-0.641558	1.775	3.54267	4.52455	3.29361	-0.476367	1.28762	1.33693	0.0740366	2.34737	4.7047	3.85769	1.08838	3.20641	1.77868	1.36748	4.7548	3.32901	1.75694	1.79788	2.61013	0.383552	0.853462	0.652246	1.58618	0.533875	-1.58177	-0.514595	1.25718	-1.98078	2.56757	-1.21515	3.47711	2.80157	-3.67466	2.57547	-0.9765	-1.53474	0.822416	1.91081	NA	2.21902	3.21425	2.52476	1.61385	0.957751
Zm00001d012465	4.88339	6.1413	6.04294	5.77305	5.81398	6.19446	6.05398	5.73662	5.46203	5.31441	6.03961	5.78505	5.59275	5.47627	5.41123	5.59084	5.64159	6.33928	5.22229	5.93064	5.98154	5.9856	5.72719	4.93573	5.78368	5.52765	5.94484	5.9009	5.79224	5.65547	5.32854	5.66577	5.33431	5.78833	5.2547	5.27212	5.63851	5.60584	5.68155	4.94927	5.93258	5.62089	5.66832	5.55477	5.44586	5.76441	6.16463	5.57033	5.93123
Zm00001d012513	6.87067	7.23447	5.81448	6.86683	7.88996	7.48995	6.74126	7.00166	7.10505	7.25451	6.9803	7.38817	6.9952	6.72068	6.96359	7.39253	6.73015	7.09201	6.98726	7.23701	7.25608	6.9194	7.69787	7.83654	7.29305	7.15409	7.46252	7.07988	7.31591	7.30442	6.9787	7.54343	7.15528	7.38618	6.803	7.35238	7.38153	7.16966	7.38364	7.26702	7.61714	6.98845	7.18347	7.26762	6.89667	7.01292	6.95679	7.62098	7.11306
Zm00001d012518	6.66587	5.33906	6.45821	5.52254	5.87787	3.6475	4.56295	3.89149	7.42187	6.51381	4.9802	6.96192	5.17709	5.3372	5.33215	5.3897	5.61193	5.97091	5.78768	4.20215	4.97249	4.93378	6.92336	6.1554	4.75133	6.74778	6.36808	6.04406	7.23935	6.41506	6.22701	5.64698	5.01789	5.66501	6.35225	6.28297	6.44731	5.65761	4.02769	6.02683	6.72268	4.53733	6.96014	6.35942	4.8294	5.27209	6.30914	5.39986	6.19189
Zm00001d012539	6.42869	6.19293	6.04857	6.16234	3.86728	6.32025	6.72377	5.59776	4.46719	5.23434	4.18996	5.92022	3.05109	6.70818	6.43782	5.21723	5.54743	4.46261	5.64506	5.77371	6.56145	5.39849	4.40645	3.46742	5.64998	4.72145	4.11694	5.47882	5.66009	5.58753	7.04672	4.51408	6.07684	5.33745	5.56755	5.74615	4.80724	4.86279	5.04299	6.1106	4.42611	5.78301	5.77703	5.35376	4.45987	6.77283	6.60666	3.99705	4.18343
Zm00001d012556	-1.93271	-2.02699	-3.58216	-0.105015	-3.04872	-1.45312	-1.49677	-1.40175	-2.31021	1.01301	-4.87161	-1.87514	-1.39784	2.06242	-1.46484	-1.09168	-4.06326	-0.579826	-2.43185	-1.40488	-2.50662	-2.37431	-0.468988	-1.39706	-0.568843	-0.441476	-2.49795	-1.50822	-0.321811	-1.77725	-2.69627	-1.54274	0.776721	0.148481	-3.79943	-0.765825	-3.48012	-1.76247	-1.64343	-2.30896	-2.97691	-3.92597	-1.34712	0.576562	-4.23235	-1.44842	-2.37431	-0.712157	-1.78193
Zm00001d012561	5.54142	6.5446	8.09623	5.82509	6.7749	6.13411	6.15171	6.4387	7.43156	7.30053	7.97316	7.34288	5.61158	5.78303	10.0123	9.59183	5.71459	5.747	7.73589	7.20458	6.86455	6.94278	6.97836	6.15102	5.76699	6.92941	7.85741	5.57839	6.51916	6.98726	6.2641	7.73919	6.70871	6.65397	6.09265	6.46514	7.24456	6.93345	6.57748	6.58455	6.60165	6.0268	5.51574	5.50083	7.59742	7.04183	2.96777	4.67087	5.73213
Zm00001d012599	4.47844	4.52987	3.59694	3.93413	4.41375	5.055	4.72956	4.51661	2.59355	3.46896	4.73609	3.82168	3.94085	4.73653	4.14001	4.99109	2.57494	4.07979	3.81778	4.17285	4.64019	4.93227	4.7632	4.1304	3.37068	4.1351	2.66958	4.15057	4.05654	3.9116	4.7901	4.45078	4.72825	3.78613	4.45187	4.69208	3.15437	4.02678	4.94167	4.30651	3.98162	3.56771	4.84607	4.04502	4.71299	4.23722	4.32807	4.34344	4.54668
Zm00001d012607	6.95248	5.56155	5.78638	4.79129	7.09482	5.67257	5.18904	5.37519	5.38243	5.27221	5.03183	6.59634	4.70299	6.96435	5.96293	5.9008	5.79892	5.14136	5.47566	5.09332	5.33511	5.64024	6.56852	4.63671	5.19426	5.73874	6.13984	6.41358	5.37862	6.31821	5.21075	6.33555	4.77985	6.00467	4.50827	6.14513	6.0833	6.37674	5.3075	4.16514	6.15815	5.4713	5.80562	5.60513	6.39565	7.06936	6.05677	6.50512	6.24316
Zm00001d012667	3.57701	3.97464	3.61261	2.77202	3.18757	3.38555	3.47	3.50556	3.71223	3.01024	3.16399	3.06162	3.36767	2.79341	2.0467	3.64092	2.61601	3.96023	2.81474	3.13431	3.79292	3.04128	3.90469	4.056	2.92561	3.92293	4.34936	3.46531	2.7986	2.87016	2.79832	3.35758	3.4669	3.03016	3.17173	2.69923	3.41568	4.27761	3.27397	3.77731	3.39881	3.67544	3.70283	2.58857	2.99874	3.50002	3.16277	3.6532	3.79412
Zm00001d012672	7.23347	5.1901	5.9124	7.15147	6.30225	1.09812	5.9679	4.91823	7.42654	6.5389	6.31748	6.04553	6.26726	6.7523	6.08316	5.72467	5.87407	4.52434	7.06408	5.81584	4.01608	6.34625	4.84993	6.38226	5.89955	6.70363	6.05058	6.29373	5.97653	5.17612	4.8803	5.01641	5.74897	6.04829	6.98987	1.16073	5.26384	6.43028	7.51831	4.15747	5.3991	7.41704	6.33918	6.34358	6.19071	2.71779	3.88495	7.08159	7.31266
Zm00001d012673	3.22788	3.52263	4.13193	3.5811	1.2739	4.01702	2.86041	1.92535	3.89407	4.06455	2.39441	4.56323	4.08527	3.25824	3.9009	3.93182	4.3538	4.03925	4.31208	3.77591	4.2163	4.03925	4.37412	3.62383	4.87795	3.69654	3.78925	3.80276	4.61137	3.98851	3.04037	3.41413	3.39437	4.57384	3.84427	2.98237	3.97688	4.31503	3.24464	4.35748	4.52476	3.2536	3.92683	4.59024	3.66806	2.3199	4.12853	3.3242	2.86132
Zm00001d012675	9.71815	9.57326	8.61918	7.43156	8.53033	8.71458	8.0387	8.16147	8.9803	8.41834	8.38939	8.09325	8.28264	8.29963	8.49928	8.56911	8.75739	8.7003	8.14463	8.75935	8.84341	7.98188	8.76858	8.738	8.26451	8.88512	9.18216	9.19277	8.22859	8.40704	9.33104	10.2608	8.45544	9.21108	7.8822	10.0226	9.09756	8.69463	8.51392	8.07256	8.78109	8.40451	8.26399	7.3307	9.13673	9.74231	7.60902	8.39156	8.26087
Zm00001d012677	3.86539	3.40968	5.1176	2.40773	3.43254	3.16338	4.84167	4.20842	4.45474	2.47106	3.90536	4.70573	2.81637	2.2523	4.88093	5.17762	3.41294	3.8688	2.20914	2.42087	3.75506	3.96867	4.50786	3.62899	3.1052	2.65274	2.91995	4.45853	4.63025	2.15375	4.31064	4.33018	0.844809	2.57765	3.13115	3.85247	4.50016	3.36642	4.40229	4.49167	2.87897	2.60449	2.47309	2.71224	2.70166	3.84022	4.22497	4.19544	3.38026
Zm00001d012689	7.59112	7.69286	7.67185	7.95038	7.60442	7.44305	5.83639	6.60106	7.6465	7.87164	7.65258	7.22193	7.90305	6.87843	7.38049	8.11399	7.91323	7.95211	7.96182	7.34049	8.38273	7.61993	7.87417	7.75708	7.98998	8.10669	7.2894	7.70116	7.84257	8.13624	7.73553	7.79711	7.76467	7.8025	7.47199	6.76797	7.63703	7.54462	8.4022	7.54191	7.76684	8.42687	8.70641	7.80481	8.21984	6.58984	8.11007	7.2589	7.26891
Zm00001d012748	5.57838	3.71468	3.96624	5.15771	5.35327	4.49875	3.23727	2.93888	4.96763	4.61905	5.45435	4.9737	6.40879	4.5455	4.00214	4.3726	4.86344	5.57436	4.86112	4.66749	6.60145	5.86828	5.49089	4.8088	6.35991	4.74924	6.64722	4.45516	6.68853	5.45829	5.10778	4.88257	4.62352	5.06472	5.63915	5.10834	5.44956	6.03299	4.45942	5.46563	6.67263	4.72073	5.29452	5.66283	5.14558	3.09912	4.78532	4.84441	5.60136
Zm00001d012770	7.98799	7.04941	6.72166	7.21972	7.36944	7.31853	6.53012	6.87392	8.11541	7.45778	7.36842	8.01925	7.28832	7.29143	6.31252	7.32441	7.23143	6.75394	7.48587	7.09807	7.68393	7.58152	7.51663	7.37205	7.1193	7.68938	7.76418	7.4936	7.44586	7.51787	7.52349	7.37652	7.1999	7.14889	7.21633	7.50293	6.90722	7.64392	6.17482	7.34355	7.35238	7.17534	6.52231	6.83058	6.98597	7.31491	7.04182	7.64927	4.74892
Zm00001d012787	4.41109	4.60042	4.93094	4.5077	4.08121	4.0294	4.30195	4.69048	4.73584	-0.339902	4.16473	4.61267	4.40845	3.96532	4.68901	4.58574	4.53402	4.215	4.32831	4.59376	4.23032	4.63246	4.69606	4.46055	4.36481	4.95829	4.77296	4.25485	4.87945	4.34875	4.05316	4.05428	4.85574	4.12627	4.12104	-1.82295	4.45075	3.65676	4.63639	4.48136	2.82782	4.30136	5.13927	4.36927	4.35592	4.24226	4.51547	4.50895	4.46764
Zm00001d012820	6.12748	5.87756	7.0002	6.46668	6.44856	5.91126	5.99617	6.39599	6.47134	6.39762	6.38114	6.26077	6.02952	5.97805	6.13017	6.26776	6.24966	6.50396	6.84498	6.21921	6.48851	6.60197	5.90619	5.58172	6.51294	6.26361	6.524	5.76715	6.4483	6.30659	6.46229	5.86248	6.14088	6.48517	6.28184	5.83894	5.46413	5.77487	5.9441	6.49512	6.71044	6.7121	6.8275	7.06591	6.68361	5.58212	6.8868	5.82501	5.70978
Zm00001d012824	3.24359	-0.744285	1.41001	-0.509655	1.10468	0.939174	0.928105	4.70089	1.4841	2.97068	0.247917	3.27868	3.65837	3.44069	2.68038	3.70438	2.93424	0.884584	1.97973	2.74827	-0.281399	-1.22218	3.60331	-0.803088	3.55165	2.17635	1.7419	0.774075	2.5577	2.05425	2.64348	1.40235	3.88101	2.45325	-1.68218	0.168359	-0.212633	-1.23948	0.739986	0.706509	0.755497	1.33235	0.317779	1.03031	-0.768981	1.92535	-2.56721	2.3653	1.58082
Zm00001d012837	-2.25177	-0.160255	-1.54703	-0.775286	-2.62038	2.10683	-1.21656	-0.940535	-1.63832	-0.588053	-0.023474	0.192083	NA	-2.14191	-1.02677	0.766376	0.293863	-0.25049	-0.353578	0.15713	-2.62657	1.24056	-1.72745	0.384484	-2.90472	NA	1.33	-0.0310393	NA	0.0927895	-0.745876	0.0622729	2.12087	-2.03111	1.17115	-1.25113	-2.90523	-0.922548	-1.93513	-1.13741	-2.55842	-2.49609	NA	-2.83254	-0.535083	0.891528	-1.78327	-2.19912	-1.22077
Zm00001d012844	5.03478	5.20391	4.36917	4.84394	6.41058	5.0516	5.22649	5.11032	5.72473	5.47592	5.96544	5.97539	5.74682	4.65411	5.41681	5.70281	5.77775	6.0921	5.42147	5.80072	5.07491	4.90241	4.9156	6.48941	5.08306	5.49605	5.58693	5.6967	5.78052	5.79158	5.43473	5.49885	4.70716	5.79766	6.54196	5.23894	5.13917	5.67493	6.59779	5.86257	5.18198	5.10749	4.91315	5.68638	5.18615	5.43041	4.89583	5.63977	5.54313
Zm00001d012846	2.70563	3.07078	2.73543	3.0582	3.47051	3.39374	3.2219	3.9105	3.43817	3.39398	3.55658	3.22589	3.37701	3.53567	3.22557	3.04445	3.02991	3.08481	3.37524	3.37792	2.31944	1.60249	2.92968	3.90524	2.65051	3.97454	4.30334	3.18613	3.18395	3.10673	3.77317	3.6559	4.21504	3.44074	1.81699	3.51597	3.45515	3.4391	3.28496	1.00934	2.7377	3.89055	3.93726	3.46198	3.43992	3.7361	2.66353	3.64583	3.86539
Zm00001d012868	4.75406	5.35298	4.12811	4.56361	4.96655	4.18287	3.92131	4.18092	5.61318	4.62272	4.29441	5.18489	4.85744	3.94359	4.24753	5.03556	4.61255	5.38006	4.5688	4.06771	6.00896	5.35298	5.32	2.84543	5.12164	6.24021	5.07831	4.71868	6.65413	5.8994	5.36303	4.93902	4.44657	5.38944	4.42919	3.04956	4.74409	2.96958	4.83416	4.61255	4.72123	4.25931	4.94649	5.53432	5.14195	3.63837	5.27224	3.67683	4.55716
Zm00001d012878	6.27922	5.609	5.40125	6.46917	6.77824	6.478	7.08012	7.35249	5.9785	6.55908	6.50258	6.23734	6.56585	6.81935	6.68003	5.90522	6.02885	6.02059	6.23897	6.86411	5.87244	5.84311	6.33304	7.41704	6.50225	6.79236	6.69365	5.74533	5.57733	5.86652	6.51755	6.84202	6.78183	6.64778	6.42676	7.26621	6.33357	6.53587	6.47207	6.106	5.93069	6.93599	6.79229	6.61326	6.3878	7.03794	5.73744	6.85373	6.87635
Zm00001d012881	6.17233	6.03674	6.83619	3.51711	5.71085	6.86197	6.5224	7.6451	7.07088	6.26348	6.28173	7.12095	7.15934	7.02837	7.00194	7.16192	6.96033	6.23031	7.62669	6.37245	6.64339	6.85624	6.25097	6.55535	6.74515	5.82513	5.64611	7.09899	5.01716	6.20449	5.62369	3.91649	7.16307	5.96274	6.76809	6.58461	6.58753	7.0402	6.2641	6.77337	5.79648	3.73923	6.73225	2.65644	6.47698	7.45467	6.10522	2.26588	6.07609
Zm00001d012966	8.6695	7.85604	7.77561	8.06503	8.62477	9.03412	9.07949	8.42989	8.14731	8.1869	8.25255	8.34869	8.69251	8.58806	7.90917	8.44926	8.09012	8.64432	8.50841	8.16356	8.15125	8.71527	8.42738	8.05979	8.62276	8.25025	8.60961	8.68977	7.88003	8.31313	7.57715	8.87053	7.64468	8.64873	8.15205	8.97059	8.38455	8.81892	8.84198	8.58261	8.50459	8.67724	7.94647	8.47059	8.42738	8.88512	7.72771	9.06789	9.18749
Zm00001d012978	1.46947	3.70524	3.41032	4.12504	4.33036	4.69824	1.90711	3.04142	4.29011	4.80895	2.75235	4.13232	3.81497	3.00244	3.75877	0.944244	4.41913	2.81819	4.34142	5.03553	3.94717	0.482452	1.22111	3.12656	4.16094	5.55345	5.81526	2.69623	3.98951	4.23085	5.08274	4.94679	1.85028	4.76579	4.40301	4.5996	3.98502	3.97184	4.45765	3.61053	4.38244	5.16586	5.4937	4.15953	3.68205	5.73874	3.15895	5.63466	5.2462
Zm00001d012992	5.68084	4.80262	4.63129	5.85618	5.81192	5.56259	5.64205	6.41866	5.46872	6.07029	5.70789	5.33591	5.90619	5.68684	5.60719	5.72662	5.68894	5.609	5.61016	5.81958	5.43612	5.0592	5.12164	6.97082	5.66353	6.25394	6.60207	5.17258	5.18478	5.42902	5.60421	5.81771	5.4925	5.61159	5.89105	5.93681	5.78833	5.90198	5.85167	6.13562	5.99561	6.33251	6.55282	6.04714	6.14954	6.29851	5.8624	5.75002	5.90642
Zm00001d012998	7.1061	6.50396	7.43599	7.73864	6.11295	6.18421	7.63858	7.82065	6.70237	7.02128	6.80406	7.03321	7.24408	7.42488	7.41666	6.37521	7.58895	6.78988	7.65448	8.02604	6.52603	7.76331	7.64239	6.84878	7.68698	7.52987	6.96161	7.01613	7.02379	6.43996	6.87843	6.22184	6.83252	6.80264	7.02222	7.14874	6.82529	5.12671	6.95117	7.05766	6.94476	7.26762	7.779	7.53227	7.52128	6.61684	7.94614	7.2186	6.75307
Zm00001d013006	2.06527	2.54346	3.45523	2.24932	3.58881	1.97395	2.23108	2.6063	3.76959	2.11662	1.71117	3.67721	2.00051	2.12158	2.92715	1.45997	1.62047	2.76536	1.85905	2.57825	-0.647651	1.05141	1.62524	3.74614	1.36958	2.78328	4.09614	1.75187	0.806825	1.55098	2.24545	2.66527	3.44622	2.24226	1.12211	3.77628	2.25361	2.93229	3.58283	-0.508007	2.42923	3.82954	4.59744	3.42929	2.43276	2.96405	1.51929	3.24818	4.29988
Zm00001d013013	4.9176	4.67583	5.75532	5.94864	4.52336	3.95625	5.11108	5.64965	4.92257	5.56586	5.61272	5.34067	5.39692	5.61355	5.43138	4.98786	5.60429	5.03477	5.39339	5.42977	5.07654	5.91614	5.51301	6.00906	5.87979	5.19481	4.63458	4.73326	5.00897	5.11878	5.01219	4.53942	4.96356	5.41885	6.42931	5.14916	5.62042	3.22768	4.9228	4.74854	5.10682	6.12964	6.47152	6.07189	5.78571	4.45332	6.48886	4.86239	4.8441
Zm00001d013015	3.74216	3.94492	4.09955	4.17145	5.46015	3.39649	4.23217	5.14955	4.43549	3.03302	2.84795	4.91873	3.43992	4.06293	4.3774	5.89652	4.00347	3.36416	4.9313	4.60075	4.53605	4.91937	4.16664	4.52444	2.89511	3.85639	4.53143	4.72041	4.22026	5.24766	4.98198	4.71139	5.99653	3.89424	2.54396	3.22012	4.04158	4.59426	3.99268	6.14	2.39691	3.5962	3.72185	3.81079	3.5241	5.36676	3.7458	4.70303	4.11414
Zm00001d013019	4.24287	4.96427	4.056	4.96926	4.80268	4.68789	4.98012	4.98098	5.09254	4.75271	4.56233	4.89206	4.8294	4.44355	4.68727	4.70927	4.5021	4.55585	4.86252	4.77609	5.04297	4.59879	4.85416	5.05518	4.39851	4.81265	4.81476	4.78877	4.87785	4.8058	4.8271	5.2985	4.7104	4.58088	4.89693	4.83271	4.55642	4.72585	5.03181	4.64756	4.49836	4.92135	5.14986	4.78003	5.01215	5.25048	4.2841	4.66561	5.00404
Zm00001d013027	4.55549	4.89736	4.79353	5.15943	4.53072	4.57417	4.71166	4.50278	5.00238	4.82844	4.85471	4.6618	5.26304	4.39838	4.64881	4.98446	4.70532	5.20202	4.79325	4.21686	4.64912	4.95571	4.36866	4.55442	4.66072	5.14082	4.96078	4.76649	5.21185	4.99442	4.80587	4.59737	4.9017	4.3198	4.80191	4.60456	4.92801	4.85527	5.19846	5.05774	4.5531	4.08999	5.15156	4.87549	4.80475	4.55383	4.76751	4.82876	4.951
Zm00001d013039	7.48452	7.07289	9.50938	9.91817	8.03819	6.88633	6.4619	7.24258	8.82103	9.80554	9.39174	8.33001	6.58695	7.88882	8.77033	7.83326	8.32555	9.22521	9.38691	8.58466	9.48594	7.83676	7.90948	8.41634	6.18453	9.30307	8.43767	8.86038	8.93452	8.83403	9.10664	6.00678	8.5253	10.2667	9.81826	9.23409	7.76909	10.0944	6.46482	10.2927	7.64598	8.88091	8.36166	9.52126	9.71059	4.55882	9.22521	7.51387	8.12359
Zm00001d013041	5.00404	5.11084	5.64457	5.00901	6.31122	5.98705	4.41865	5.85832	3.97269	4.82218	5.14502	4.81432	5.71077	5.59312	5.4743	5.44072	5.07361	4.84043	4.89621	4.9046	4.41073	4.6959	4.79376	5.27264	4.78587	5.27377	5.35935	5.2405	4.74779	4.99107	5.13566	5.4051	5.40412	5.98129	4.02665	4.00913	4.62305	4.85243	5.55959	5.46413	5.46412	5.64938	5.54626	4.95814	5.03028	4.64645	5.2602	4.78699	5.66819
Zm00001d013076	3.81829	3.03441	2.8068	4.22158	3.4846	3.37049	3.63895	3.85175	3.66611	3.85146	3.65056	3.36697	3.79741	4.13115	3.58626	3.2501	3.29645	3.40144	3.52228	3.56469	3.33536	3.40697	3.52729	3.93107	3.63359	3.98046	4.18754	3.51201	3.25083	3.59413	4.03627	3.84477	4.26405	3.94761	3.61992	3.88314	3.64566	3.63425	3.62807	2.89116	3.07634	4.19702	4.06361	3.84623	3.25983	3.99172	2.69953	4.12535	4.101
Zm00001d013086	5.66271	5.30087	5.36085	6.4402	6.36867	6.26662	6.15394	6.7418	5.96218	6.41064	6.19608	5.71374	5.98434	6.44684	6.28806	5.82699	6.06995	6.01461	6.20923	6.53282	5.31584	5.41363	5.84144	6.64571	6.02155	6.55591	6.90447	5.75688	5.44764	5.79893	6.23154	6.36965	6.04435	6.49452	6.02466	6.56907	6.13483	6.41302	5.93354	5.72177	6.33317	6.60537	6.56535	6.27111	6.51294	6.65175	5.93431	6.79673	6.55853
Zm00001d013092	5.32058	5.49217	5.98601	5.27106	5.52445	4.5924	4.29077	6.42374	5.03184	5.20596	4.9176	5.24569	4.3284	5.35435	5.5225	5.85401	5.97354	5.41547	5.1173	4.19053	5.69171	5.44713	5.51468	6.83996	5.11456	4.67916	5.98968	5.14459	5.09458	5.09348	5.89616	5.93253	6.46797	4.8354	5.32826	5.05941	6.09429	5.29812	5.18536	5.10503	5.34067	5.5993	5.10266	5.00149	5.0431	5.83517	4.62391	4.4759	5.36168
Zm00001d013111	5.23777	5.1011	6.18049	5.59272	6.03151	5.90708	3.98106	4.10013	1.26965	5.64755	5.48547	5.70073	5.79347	4.69277	5.35619	5.50947	5.72353	6.81155	5.7314	5.04378	5.28715	5.16597	5.40191	5.9591	6.21425	5.31455	5.45202	5.45283	4.07259	1.21848	0.152804	3.87305	4.56557	5.74029	4.66259	4.78379	6.25395	5.06373	5.56467	4.4248	5.93681	4.96645	5.75356	5.13217	5.27177	4.18092	5.29114	4.73815	5.63052
Zm00001d013135	5.80673	5.44412	5.5538	5.84816	5.96525	4.43199	4.59207	4.48554	5.16453	6.42721	6.56336	5.75809	5.76499	4.80923	5.62631	5.67414	6.54407	6.37981	5.80439	5.06658	6.59615	5.92008	5.71983	0.616408	6.60836	5.97072	5.43002	5.90954	5.58605	5.80798	5.10304	4.97314	5.78769	5.99153	5.99888	3.83618	5.66602	7.32533	5.64838	5.77568	6.22797	5.86211	5.70448	2.54566	6.68062	4.91338	6.33489	5.1779	5.67909
Zm00001d013139	4.39733	3.52898	4.07939	4.29194	4.14215	5.01789	3.38923	3.14056	4.3126	4.81866	3.54037	3.64845	4.35948	4.26839	3.30685	4.24747	3.16974	4.72878	4.70739	3.06883	4.63311	4.49662	4.78731	4.02638	3.85474	3.67923	4.06788	4.65144	3.65709	4.77383	4.60889	3.68184	4.35009	4.01404	4.01185	4.30915	3.80531	4.41941	3.45002	4.47594	3.67245	3.69239	3.25691	4.09417	3.0375	3.95322	3.86165	4.32492	4.55549
Zm00001d013156	5.77436	5.99874	5.66102	5.43756	5.88534	6.20253	6.60301	6.13085	5.63101	5.28582	5.95154	5.88303	5.84144	5.91321	6.45104	6.29851	6.03732	5.85873	5.59295	6.10345	5.6342	6.00863	5.9125	6.35942	5.63116	5.91785	6.21973	5.30708	6.06954	5.91235	5.78898	6.50187	6.43408	5.92662	5.34795	5.90124	5.33793	5.81741	6.04577	5.29462	5.18349	5.55477	5.62852	5.49899	5.34823	6.66303	5.72966	6.06436	5.62856
Zm00001d013159	7.3595	7.73438	7.46964	7.8473	7.05997	7.66939	7.46844	6.80765	7.51042	7.5914	8.14838	7.13234	7.83704	8.1338	7.53638	7.14547	6.64927	7.36052	7.46305	7.4421	7.59439	7.54995	8.02145	7.40668	7.8955	8.37668	8.33336	6.26818	7.09604	7.69399	7.71595	8.17206	7.67129	8.41709	8.06154	7.65111	7.61977	7.89972	8.63187	7.13826	8.43477	8.02093	8.35043	8.56595	8.00511	7.96275	7.36949	8.61785	7.39912
Zm00001d013184	6.56096	6.97758	6.61957	6.50975	6.8231	6.42674	7.50799	7.17015	6.6939	6.60858	5.78056	6.89469	7.21539	6.80017	6.49098	6.36729	6.80503	6.84348	6.74975	7.09417	6.45821	7.02386	6.75856	6.6216	6.6402	7.06524	6.50367	6.14908	7.14577	6.58869	6.57748	6.76872	5.35342	6.36546	6.40744	6.91469	6.77065	6.47964	6.92396	6.29914	6.92812	7.06591	6.63966	6.4082	6.71264	6.94986	6.19726	6.92041	7.064
Zm00001d013185	2.11621	2.93895	0.970184	0.589945	1.21848	1.83277	0.508794	-0.412352	2.54054	-0.0609477	0.989756	0.0190354	-0.240474	2.69843	0.530437	2.35768	-0.35588	-1.09793	0.380513	-0.776074	1.27758	0.289057	1.54158	0.358088	1.91003	1.39136	2.34602	-0.113149	0.0171312	0.689196	2.54234	2.18141	1.47842	1.57379	-0.938292	-0.531765	0.732072	0.330835	1.8412	-1.88205	-0.0665684	0.232783	0.512886	-0.322599	0.512061	1.13658	0.796457	1.54262	0.905796
Zm00001d013223	2.36118	1.38538	2.3355	2.73089	1.98913	1.9924	3.27014	2.90161	2.74885	2.56634	2.36796	3.01294	2.86289	3.28496	2.63084	0.669575	1.93358	2.0007	2.75177	2.43959	2.09526	1.93836	1.63826	3.35448	2.28095	3.44307	3.75603	1.96922	1.6018	1.10468	3.0939	2.63065	2.657	2.53297	2.86626	3.34065	2.97452	2.638	1.64968	1.3527	2.64392	3.61668	3.81555	3.22435	1.75535	2.61661	2.10607	3.66052	3.22185
Zm00001d013228	NA	-2.77135	0.678905	1.9676	0.296269	1.53285	0.89245	-3.21106	0.111901	-2.31832	-0.387398	1.44009	-3.29855	-4.87233	-0.492947	-4.06294	0.00951777	0.439265	-2.90623	-0.843452	1.7059	0.522142	0.449835	-2.30458	0.752094	1.48644	1.44873	-3.30661	0.258806	0.162325	-1.50495	0.940845	1.34584	-2.44149	NA	NA	-1.44528	NA	-2.98563	-0.245485	-2.01752	-0.267954	-3.92597	-2.30458	-3.20858	-0.671677	-1.50332	0.152804	-0.909678
Zm00001d013240	5.0994	5.00075	5.24238	5.15471	4.62668	4.72593	5.1435	5.27556	5.58906	5.35599	5.44441	5.41251	5.25959	5.03788	5.53826	5.15708	5.48987	5.06738	5.27936	5.88512	4.90693	5.14491	5.2769	5.32948	5.53654	6.0244	5.93641	5.22707	5.94655	5.22229	4.87225	5.15394	4.76861	5.30947	5.55689	5.25204	5.09192	4.75698	5.26	4.94432	5.26519	5.43456	5.64433	6.0268	5.22007	4.98786	5.14674	5.33354	5.71892
Zm00001d013245	5.71892	5.77163	5.0907	4.81845	5.27577	5.22846	5.64041	3.95322	4.52729	4.51126	4.21619	4.39746	4.6002	7.26285	4.66557	4.88538	4.57574	5.13405	5.18235	5.91629	4.73835	4.73632	5.47858	4.21959	4.89529	4.60827	5.46473	4.26953	3.03477	4.24166	5.26704	5.72741	4.11701	5.49694	3.31367	5.32407	4.86919	4.84655	5.22739	5.34261	4.6719	4.68634	3.71485	3.82718	4.79223	7.46894	4.41877	5.56659	4.04453
Zm00001d013252	3.34199	3.65907	3.59202	3.78324	3.78604	4.43036	4.16811	5.17923	3.75023	4.00688	4.04037	3.38791	5.47535	3.51149	3.26466	3.79227	3.26611	3.59422	3.95048	3.98926	3.35942	3.26293	3.15498	4.88671	3.17598	4.23722	3.66229	3.73803	4.35899	4.04463	4.09122	4.60411	4.62854	4.58265	4.12292	3.99505	4.05492	3.34297	4.39265	3.85814	3.83139	4.56802	3.76545	3.90524	4.35948	4.16184	4.16143	6.39874	5.96544
Zm00001d013277	-0.909678	-0.417762	1.69405	2.34173	-0.38178	1.06857	-0.243815	2.27138	-0.156805	0.965745	2.06527	-1.17161	0.532104	-0.306875	0.817533	1.18451	1.69089	-0.911105	1.75281	1.02273	-1.69141	1.6615	0.0152273	2.39507	0.0952691	0.294665	0.819869	1.0928	0.950541	-0.637744	-1.18524	-0.219442	3.1981	1.95136	2.05493	-0.0665684	0.231229	-0.452301	0.562617	2.00472	0.431184	1.7562	3.9013	2.64675	1.81865	-1.17843	3.51527	0.66172	-2.07749
Zm00001d013295	4.49427	4.73795	5.79947	5.36888	4.91491	5.35232	5.29819	6.3494	4.98017	4.88784	4.87043	4.58123	5.02715	5.0256	5.6695	5.19993	5.05774	4.59879	5.52624	5.31579	4.30568	5.51771	4.81966	4.85059	4.97529	5.35302	5.26284	5.60314	5.40584	5.14092	4.91453	4.06994	5.07576	4.51431	4.70643	4.98172	5.3958	4.15553	4.90979	5.15781	5.51545	5.66283	6.39238	5.77703	5.45059	5.13698	6.25334	5.68335	5.72818
Zm00001d013296	6.08013	6.20753	6.49305	5.49293	4.63192	4.97632	5.20085	5.63258	5.60992	5.53167	7.14809	4.77734	3.57745	4.49852	6.12823	5.92389	6.23635	5.29562	6.01146	4.59737	5.03341	6.45093	4.28611	5.99913	4.85416	7.08448	8.47266	5.3759	5.84026	5.9348	5.55959	5.87203	6.90788	6.39642	4.93797	4.40134	6.49722	5.93147	5.18998	6.52855	5.61419	4.82682	5.80381	5.19178	4.62377	3.98046	4.86382	8.84198	5.92506
Zm00001d013329	3.94865	3.27936	3.79951	4.17352	4.06945	3.88788	4.36965	4.27743	4.00432	4.19873	4.20536	4.08764	4.03435	4.27182	4.12231	3.6533	3.73992	3.67546	4.06517	4.16892	4.19985	3.7458	3.56718	3.95466	3.90281	4.08827	3.63753	3.5573	3.59675	3.3661	3.97148	4.05611	4.22298	3.87873	4.49439	4.3676	4.01034	4.21333	4.20477	3.90157	3.50784	4.12457	4.14262	4.062	3.71665	3.97057	3.35608	4.27563	4.54859
Zm00001d013348	5.67377	5.52887	6.00687	6.09846	5.47226	5.40783	4.98531	5.92175	5.8001	5.03856	4.6635	6.07029	6.12149	6.62386	4.3029	4.57649	5.08601	6.27384	5.83948	5.86437	7.46964	6.08129	6.29006	5.19866	6.15381	6.09452	5.68112	6.15331	6.33868	5.98632	5.63466	5.42635	4.43613	5.93263	5.41528	6.1173	5.92555	5.41217	5.57033	5.50859	6.38804	5.48484	6.1019	5.68464	5.74306	5.45612	5.95685	6.31284	6.54359
Zm00001d013367	5.09087	4.71623	5.01861	4.0144	4.42684	2.66922	3.64149	2.19951	4.09651	4.08869	5.00404	3.21227	2.0982	6.20032	3.57572	3.88235	3.4886	4.13475	3.87685	3.19811	4.94792	3.50707	3.64622	3.46198	2.84482	4.21748	3.40409	3.63092	3.80277	4.6197	6.04939	4.27682	3.14188	3.26827	1.97152	4.49134	3.70663	4.08032	2.4759	3.42247	0.535647	4.23892	3.44991	3.09888	2.16372	3.62305	3.09877	3.52152	2.47877
Zm00001d013390	2.21956	3.65191	2.1765	1.25792	1.89837	3.18345	4.36597	3.90606	1.44355	0.875621	1.66305	1.16073	2.17183	1.85101	2.16128	2.36457	1.21585	1.39972	0.893371	2.96954	1.39616	2.78942	0.857647	-0.123648	1.65972	1.43243	0.0133238	1.77404	0.753795	1.85905	3.62306	1.67572	1.61296	0.754548	1.30206	2.73302	2.31551	-1.16021	2.98759	0.548008	1.39942	2.56324	1.73279	1.18964	1.90064	6.04834	2.23984	0.954175	0.398087
Zm00001d013392	3.84664	3.83355	3.37988	3.32192	4.15389	4.01269	3.5701	3.77133	3.88066	4.05515	3.71345	3.66786	4.067	4.46671	4.12596	4.72516	3.44863	3.25951	4.17263	3.80972	3.17725	4.53161	3.77417	3.25691	3.76481	4.28476	5.37637	3.54949	3.46529	4.09198	4.88665	3.78021	4.28946	5.19214	3.07664	3.67016	2.39383	3.58822	3.22	3.21755	3.0169	3.95701	3.66624	4.23148	3.51396	3.4669	3.40697	4.69277	4.72117
Zm00001d013410	-3.57991	-0.677358	-0.54833	-1.83149	-0.871277	-3.21403	-3.92773	-1.88136	-3.39513	-1.51067	-3.48345	NA	-1.17464	-0.947254	-1.69797	-3.21106	1.45909	-0.360478	-2.98031	-1.97741	-2.02934	-3.21453	1.73195	-4.4052	-1.4445	-3.39383	-0.181385	-0.309956	-1.82438	-1.21586	-1.45546	-3.68512	-2.37614	0.516412	-0.410031	-2.3027	-0.903249	-0.253143	0.622948	-2.83593	-3.11789	0.63512	-0.901818	-1.39706	-2.56062	NA	1.42654	-4.23717	-3.0516
Zm00001d013424	5.231	5.07662	4.84799	5.14155	4.94497	4.47611	5.19748	5.14434	4.99363	4.94546	5.41204	4.88423	5.08946	5.06734	5.49651	5.25999	5.04776	4.98541	4.8255	5.15845	5.30401	4.67764	5.18467	4.67142	4.62708	4.86262	4.67277	4.73696	5.28243	5.05692	5.06898	5.37961	3.45268	5.0631	5.40982	5.44644	5.25245	4.73334	4.76296	4.64397	5.09983	4.94831	5.06677	4.79294	5.04783	4.8014	4.78991	5.24754	4.9802
Zm00001d013425	2.26832	1.8087	4.55488	4.61773	2.49507	2.15605	2.27825	4.29198	4.20665	4.2606	3.56936	4.21	3.94318	3.75156	4.33769	3.7361	3.37346	4.24525	5.56823	3.84727	4.37274	3.78799	3.34148	4.66442	4.74957	3.66772	3.99349	4.66149	3.93359	3.78604	3.62548	3.08306	5.18604	3.9768	3.61021	3.12479	3.69386	3.53029	4.05316	5.08292	3.14207	3.91389	4.57542	4.16365	3.60565	1.97828	4.24346	3.38951	3.69613
Zm00001d013426	2.19601	2.34616	1.3579	1.98531	3.34591	1.67383	2.68947	2.40981	1.78162	1.93196	2.18071	2.07555	2.59306	3.06966	1.32447	2.09478	1.95164	2.28701	1.40731	2.79156	2.72092	2.02839	2.07251	3.37758	1.64928	1.9434	2.23236	1.30287	2.0104	2.1379	2.09663	2.9451	1.57692	2.6453	2.2099	2.65813	1.22023	2.25927	2.5115	2.51067	2.31897	2.00118	1.90137	1.81949	2.13997	2.74609	1.64066	2.5057	2.76213
Zm00001d013428	7.05991	6.90966	7.16773	7.34951	7.26957	7.06458	6.6482	6.33344	7.1351	7.23087	7.26891	7.62283	6.86897	7.09302	6.56386	6.46759	7.00947	7.66453	7.25372	7.05935	7.15972	6.72487	7.88109	6.35292	7.32194	6.94254	6.19175	7.3944	7.25529	7.15688	6.8158	7.26032	5.51614	6.98541	7.51746	8.15675	7.79951	7.17826	6.89733	7.09642	7.47823	6.0111	6.15963	7.20704	7.47109	6.53328	7.28589	6.94746	6.98414
Zm00001d013441	2.50816	2.71403	2.0783	2.75861	3.25462	2.80014	2.86957	2.63903	2.74451	3.18127	3.03557	2.72845	2.82535	2.90948	2.29871	2.42968	2.52917	3.06721	2.72415	2.9162	3.04243	2.55431	3.04068	2.5208	2.75363	2.58522	2.94071	2.34896	2.69331	2.59134	2.56511	2.98653	2.26527	2.77489	2.4586	3.27135	3.21292	3.01773	3.0976	3.00718	2.70411	2.85018	2.54566	2.9923	2.76759	3.04445	2.47071	3.06616	3.39424
Zm00001d013455	6.83935	6.98148	8.41522	7.78354	6.05557	6.44782	6.55799	8.55812	7.50427	6.94063	6.27043	7.46923	6.30723	7.67081	7.38957	7.08448	7.54702	5.24601	7.9045	6.22184	7.51502	6.63297	5.46503	6.13591	7.12309	6.67461	7.02936	7.51049	7.61273	7.44861	7.47306	6.86097	7.86851	6.72552	7.58694	6.9247	6.86315	6.40576	7.05427	7.15847	7.08353	6.59522	8.0361	7.70313	7.23248	6.98132	7.82419	6.83199	6.78228
Zm00001d013505	4.65015	4.60855	4.64912	5.02562	6.01534	5.44653	4.87816	4.82406	4.35086	5.45321	5.15931	5.54425	4.65567	4.59734	4.953	5.56394	5.00737	5.1712	4.69564	4.94514	4.88841	5.28944	4.45808	5.0501	4.93791	4.72516	4.74326	4.94461	4.88913	5.56823	4.67791	5.56486	5.13649	4.6187	4.90194	5.37374	4.57033	5.40879	5.63466	5.29009	4.93329	4.8594	4.86746	4.78791	5.15508	5.16723	4.93378	4.65255	4.78973
Zm00001d013507	3.51096	3.29282	5.33511	4.78318	2.23868	3.12334	5.19231	4.91338	2.5788	4.46919	3.82534	4.31643	2.30212	4.00294	4.80358	3.23364	4.20594	4.29498	4.46331	4.74808	3.56613	3.66166	3.8787	4.19089	4.00686	4.66363	1.23443	4.56366	0.933146	0.296269	0.641975	1.0541	0.48003	1.32992	4.33479	5.02716	3.24549	3.79461	4.08687	1.94268	3.12105	3.93512	4.34945	2.38232	3.61858	4.34028	3.98481	3.4114	3.91794
Zm00001d013522	1.06941	2.84211	2.34346	2.21371	2.07921	3.23979	1.83849	2.49374	1.38867	1.32836	1.95767	0.824964	2.5733	2.88144	1.56832	2.15235	1.43157	1.28097	0.946042	2.26893	2.9904	2.75118	1.96467	1.81949	1.45046	1.32765	1.55173	1.59777	1.87297	1.93572	1.78728	1.32452	1.49086	3.68609	2.16229	1.6285	1.58772	0.24937	3.35508	1.44528	1.84474	2.85895	2.39507	0.915334	3.0067	3.78728	1.72194	1.34659	2.20394
Zm00001d013526	4.40916	4.39977	4.29792	4.9066	4.16675	4.26125	4.73868	3.59302	4.29563	4.64007	4.76732	4.79994	4.55541	3.37186	4.16627	3.29361	4.33027	4.77552	4.39835	4.47391	4.48846	3.14013	4.17252	4.37873	4.49393	4.98272	4.61674	4.30628	4.35173	4.26774	4.33252	4.11871	3.76305	3.98059	4.73997	4.76601	4.30967	4.67246	4.41372	4.51435	4.31285	4.53174	5.38286	4.719	4.40045	5.66113	4.41701	3.9158	3.9778
Zm00001d013528	3.87953	3.25606	3.25378	4.29384	3.80426	3.96707	4.10692	3.95783	4.35436	4.00493	3.78666	3.76944	3.9857	4.31435	3.72312	3.59799	3.7684	3.93813	4.28787	4.05189	3.84996	3.75739	3.37994	4.31966	3.89222	4.10862	3.73307	3.50914	3.86323	3.80111	4.04005	3.92275	4.07611	3.6252	3.95505	4.04473	3.64318	4.23128	4.11563	4.28784	3.54575	4.21005	4.30339	2.24123	3.80376	4.34926	3.27543	4.22165	4.51671
Zm00001d013534	5.51451	5.93237	6.51138	5.73269	4.88381	5.3811	5.704	6.36496	4.85917	5.15632	6.21328	4.99017	5.75043	5.83089	6.08753	5.7625	6.01698	5.54793	5.9796	6.09038	6.12017	6.01648	5.91878	5.40945	5.61158	5.23902	5.72872	6.23638	5.61691	5.25062	5.61025	4.38471	5.41215	5.8529	5.97895	5.00396	4.83573	4.95948	5.25374	5.58111	5.28752	5.82521	6.55797	6.65996	5.81593	5.23396	6.51177	5.87875	4.79306
Zm00001d013568	10.8158	10.1961	9.77673	10.8917	11.3043	11.457	12.7424	12.3944	10.9329	10.9388	11.6048	11.0769	11.7218	11.8252	12.3981	11.0798	11.0801	10.3965	11.0791	11.5536	9.82577	11.2601	9.88539	12.076	10.7042	11.0454	11.9015	10.2661	9.56453	10.106	10.7107	11.8241	11.5096	11.9061	10.5571	12.2691	10.8501	11.8182	11.6624	10.8908	10.4673	12.3933	11.3552	10.7777	10.3567	12.3944	9.59624	12.5701	12.7431
Zm00001d013573	0.702953	2.67866	2.37746	2.34884	1.18622	2.28066	1.20108	2.84637	1.18194	2.96671	2.02008	2.28366	2.43914	3.12157	2.97184	2.08657	1.7831	1.46773	2.27255	3.02441	2.8203	1.0203	-0.240474	0.532989	0.575642	0.766376	2.24623	1.10787	1.95728	3.02041	3.51424	0.504741	3.73279	-0.0592403	1.63643	2.85212	0.356256	1.83545	0.680478	1.11836	1.59156	0.358088	0.998554	1.27731	0.770786	2.5529	2.35298	3.22	1.88298
Zm00001d013598	NA	NA	-1.18675	0.56821	-0.298387	NA	0.353854	-0.383386	-1.45077	-2.03229	-1.26197	NA	-0.351275	-0.334405	-0.458179	0.114208	-0.155079	0.564481	-0.606101	-0.610861	-1.14596	-1.09793	-0.936796	-0.768192	-0.12441	-1.17843	-1.29972	-0.84949	-0.935299	-1.92848	-3.21551	-1.45155	-2.19974	1.15687	-1.25578	-0.434296	-2.30583	NA	-1.01799	0.570075	-1.57688	-1.21304	-0.123648	-1.13142	0.654003	1.15337	-1.26352	0.00191005	-0.387398
Zm00001d013607	4.56064	4.2841	3.8406	4.31779	4.98946	4.66137	4.85016	4.82564	4.87353	4.79792	4.89421	4.52854	4.80026	4.41021	4.57955	4.62532	4.51088	4.80262	4.20779	4.6436	4.42721	4.46992	4.63235	5.26771	4.68254	4.58765	5.07682	4.22903	4.54	4.37027	4.3612	4.97796	5.58494	4.7593	5.01861	4.78056	4.86243	4.96287	4.89135	4.55319	4.90611	4.92962	4.79443	5.10596	4.75988	4.70089	4.50485	4.77092	4.94937
Zm00001d013612	1.45559	2.9961	1.1096	1.02354	2.06185	2.85631	2.73307	3.93378	2.41479	1.36651	0.762149	1.39942	2.80712	3.77546	2.05487	1.60865	0.909462	3.51272	0.613212	1.37487	2.22235	2.41188	2.40649	1.91081	1.4098	3.52398	3.46032	3.24574	1.84328	2.99377	2.90047	1.29695	3.44008	2.32465	1.7419	2.69451	2.48469	3.05864	2.99858	2.25061	1.06518	2.23429	3.63926	2.25478	0.821567	2.75554	2.60745	1.98073	2.87943
Zm00001d013641	-0.811959	-3.68624	-0.392208	-1.21937	-2.36879	-1.14169	-4.40658	-2.0744	1.72528	-1.27046	-0.079247	-5.28325	-1.63148	-1.40878	0.671048	-0.0747215	-1.40253	-0.980865	-2.56227	-2.69337	0.499073	-5.28616	-3.04748	-0.936048	-0.768981	0.785551	NA	-1.18826	-4.40492	NA	1.95486	0.850001	0.540095	-0.74985	-0.242145	-1.00479	2.38092	NA	2.22367	-0.474523	0.618807	0.915334	0.384484	-0.567927	-1.72745	-0.539226	-0.813569	-0.0272574	0.975516
Zm00001d013644	4.37885	4.1304	3.24023	1.19732	4.31024	2.57215	4.11573	4.58022	3.63665	2.60729	2.44567	2.77935	4.01734	5.18394	4.03329	3.46143	3.46897	2.87821	3.62661	5.37273	2.91631	4.21143	4.58945	3.35985	2.0982	4.12687	3.18507	3.03481	1.93021	3.27783	3.63832	6.18087	2.54178	4.35992	0.315702	3.64349	3.92997	3.00176	4.03627	2.19109	3.79285	3.53096	2.30278	1.29135	4.51987	4.27187	4.06228	4.20477	2.67992
Zm00001d013651	4.58763	5.32204	5.18237	3.20203	5.06499	7.78509	5.68421	4.70927	4.69873	4.89546	4.83019	6.132	5.58232	2.31368	4.31587	3.94722	4.38134	4.87213	4.58341	4.54933	5.23894	5.62416	4.69767	4.94202	5.48734	4.57313	4.7239	4.6159	4.85267	4.5551	4.34529	4.87607	4.86177	3.67645	4.60867	2.70411	3.32818	3.79896	6.61604	3.40477	3.77834	6.56045	2.75923	3.27276	3.55932	5.81332	4.95935	4.95575	5.01042
Zm00001d013656	5.72818	5.68915	5.6496	5.27614	5.80259	5.62536	5.84013	6.14595	5.83099	4.96523	5.13094	5.77079	5.7971	5.41515	5.84956	5.4978	5.76316	5.5831	5.52979	5.84516	5.2753	6.1542	5.82582	5.83888	5.68873	6.02629	6.5595	5.49105	5.87497	5.80259	5.61838	5.68194	5.67869	5.56636	5.2905	4.92043	5.40917	5.25084	6.23424	5.21457	5.91831	6.27565	6.24365	5.44182	5.69248	5.78302	5.85047	6.28587	6.04913
Zm00001d013706	5.2344	5.00573	5.74951	5.66326	4.93584	5.27842	5.33484	5.4943	5.96036	6.15928	5.69702	5.46563	6.04382	5.77916	5.94947	5.52223	5.56113	5.02381	5.78184	5.63496	5.55028	5.19346	4.28246	5.67569	5.37152	5.75363	5.5077	5.93833	5.18187	4.89008	5.25658	5.29217	6.10483	2.80496	5.07521	5.92868	5.05515	5.2428	5.74639	4.9592	4.5724	6.17722	6.25282	5.46443	4.70113	5.80919	5.21585	6.04577	5.15761
Zm00001d013708	-0.709019	-0.360478	-1.50659	0.157995	3.9032	-0.945016	0.980399	4.24747	0.421195	4.7095	4.2635	3.69432	4.0151	-1.30928	2.98118	4.07245	0.205862	4.22104	-0.93904	-0.477289	3.45523	3.90431	-1.04513	-0.602925	3.61139	-0.940535	0.163192	4.27123	3.81836	4.10759	4.02131	-0.64232	3.86699	3.76312	4.91568	-1.67822	0.0422502	0.7496	0.199785	4.59242	-0.376153	0.336893	0.771675	2.93025	4.27132	1.16847	-0.305333	4.11375	4.03454
Zm00001d013737	5.00902	4.73632	4.87722	4.84583	5.66728	5.8927	5.86921	5.6077	5.74631	4.87182	4.88009	5.69363	4.4177	5.06562	4.92806	5.01946	4.84183	5.37158	5.09879	5.15689	5.18089	5.61552	4.41219	4.92637	5.30575	5.16723	5.78703	5.11214	5.29386	5.44618	5.55789	4.97466	5.32928	4.86514	4.2757	5.48629	4.80254	6.16425	5.70676	5.81962	5.26887	4.84772	4.92135	5.07611	4.89224	5.50799	4.2986	5.2892	5.87076
Zm00001d013750	3.53526	3.42516	4.03304	3.07693	2.91929	4.24054	3.7995	4.8465	3.8479	3.36222	3.67419	3.35324	2.48531	3.78218	4.03737	2.99972	3.2562	2.92695	2.89307	2.95762	2.70701	3.1829	2.90916	3.74368	2.81637	3.80326	4.04975	4.06845	3.27735	3.19811	3.959	4.10156	4.67716	3.96037	2.22448	3.97346	2.62436	3.61909	3.7065	3.11165	3.63587	3.96782	4.06987	3.35448	2.53343	4.17542	2.22516	3.74918	4.24464
Zm00001d013755	6.04352	6.93934	4.85505	5.55913	6.34342	6.05616	6.33291	6.5749	5.91141	4.56003	6.36057	6.11312	5.98854	5.64328	6.18625	6.32903	6.50603	6.37161	5.45276	6.39048	6.19733	6.01461	6.71907	6.21585	6.03791	5.48916	5.21487	6.1112	6.2772	5.75434	5.56659	4.89188	5.89316	5.44688	5.98774	6.43358	6.60629	6.53085	6.51516	6.05937	6.13853	6.35292	4.86233	3.49516	6.32607	6.6487	4.7772	3.95224	4.31669
Zm00001d013758	5.90642	5.65786	4.46534	5.90933	5.54883	5.72129	5.79405	6.59293	5.84816	4.85182	4.5748	5.81725	5.38002	6.0119	6.00097	5.48373	6.07387	5.37003	6.06186	6.3879	4.88515	5.5633	6.11328	6.11479	5.83396	6.04663	6.66149	5.52589	5.47062	6.03762	5.57399	5.95911	6.14731	5.52836	5.84465	5.84091	5.43786	7.18606	6.02958	5.23975	5.64418	6.22963	6.4642	5.85846	6.3556	6.32401	4.97547	5.73099	5.52571
Zm00001d013777	6.2063	6.16913	5.00078	5.30316	5.55208	6.45039	7.11764	5.9748	6.1262	6.00987	5.89569	6.31209	6.00964	6.03185	5.97716	5.86009	5.51361	5.67328	5.62181	6.03091	5.33167	6.0732	5.70326	6.28449	5.5452	6.36729	6.43714	5.67523	5.73993	5.51333	5.96181	6.32148	5.75684	6.37579	5.42073	5.66639	5.60258	5.84874	6.18599	5.23634	6.01528	5.97519	4.89448	5.69725	5.53827	7.21401	5.10935	6.31514	6.4338
Zm00001d013781	8.74528	7.29523	7.37999	7.60694	6.02319	7.25363	8.90188	9.64037	10.1086	7.60818	7.74577	8.67513	7.96041	8.53721	8.6653	8.30447	8.12955	7.20588	9.36643	8.53406	7.88275	8.03533	5.84893	7.74613	7.61925	8.93939	7.75247	8.33236	7.71374	6.60729	8.30951	6.00889	7.71085	7.91305	7.42832	8.34869	6.42873	7.85944	6.88776	7.75454	6.88207	8.19254	8.738	5.7365	7.09714	10.5179	6.85941	9.26822	9.57202
Zm00001d013799	4.90525	5.68389	5.65885	4.8087	5.36702	5.31188	4.06661	4.59134	5.31685	4.90198	4.63214	5.40612	4.64313	4.92443	4.41302	4.77088	5.46413	4.89125	5.4006	4.93599	5.34003	5.60474	4.84135	3.9718	5.01039	5.02788	5.20651	5.57475	5.42725	5.80986	5.22228	4.72567	4.82637	4.64864	4.9305	4.78552	5.4968	5.10502	4.85353	4.74193	5.68976	5.13061	5.33457	5.28809	4.92058	4.80282	5.35973	4.50197	5.231
Zm00001d013842	4.4239	4.48077	4.06546	4.21196	4.24887	4.75501	4.70349	4.46559	4.50252	3.8864	4.431	4.33869	4.10999	4.55961	3.67269	4.07998	4.18214	4.52245	4.18867	4.51237	3.8521	4.20795	3.90676	4.38229	4.0151	4.57479	3.7608	4.341	4.24813	4.11632	4.49852	4.25867	3.95168	3.99828	4.24399	5.02866	4.54149	4.23508	4.7095	3.74444	3.82898	4.63671	4.26634	3.98199	4.08726	4.90124	3.81936	4.76612	4.90668
Zm00001d013873	-0.079247	1.41331	1.79606	-1.05134	-0.471756	1.11393	0.630893	-0.0187428	1.08607	1.02835	1.13192	2.4752	-0.768981	4.10932	1.24345	1.90639	2.11065	0.289057	1.20202	2.32443	1.5026	1.56745	-0.17938	0.211188	2.0562	1.62126	1.34299	-0.0864819	0.119595	0.254343	1.00251	0.906713	0.458797	2.40696	1.289	0.361178	1.04404	2.84256	0.827641	2.45577	-0.0952351	-0.239638	1.15827	2.84543	-0.734727	0.687566	1.92059	2.27863	2.08281
Zm00001d013885	4.78515	5.90774	5.70995	2.18211	4.80916	4.49721	4.90505	4.71624	4.53828	4.46738	4.49937	4.24579	4.8617	5.67983	4.92651	5.70651	5.69065	5.50596	4.97618	5.56134	5.7576	4.70927	5.07086	4.90551	4.65047	6.33344	5.21	4.93688	4.94271	4.48838	4.44009	4.26956	4.94094	3.30761	4.65599	2.81431	5.60459	4.17464	4.65784	5.48802	4.85113	4.34945	4.90421	6.1085	2.23365	3.30021	4.85645	5.03022	4.02602
Zm00001d013911	2.96148	4.40772	3.69004	3.31051	3.3661	3.05237	3.34526	3.3887	2.66589	3.27317	3.22788	3.58256	3.28986	3.43763	3.45823	2.45647	2.83136	3.68262	2.23868	3.52162	3.52041	2.50125	4.24886	3.40285	3.70481	3.12317	3.58678	3.32495	4.16429	2.79554	3.88604	3.92752	3.18124	3.96658	3.91825	3.80377	3.11815	2.49726	3.28169	3.14348	3.38204	3.15559	2.58857	2.88158	3.50008	3.53289	2.9182	3.01036	3.37106
Zm00001d013914	6.96227	6.53437	6.78884	6.4109	6.56744	6.84868	6.95278	7.09215	7.11211	6.40026	6.48012	6.70739	6.72198	7.09681	6.78148	7.04568	6.6556	6.35942	6.84777	6.81317	6.80718	6.84629	6.55588	6.6948	6.57817	6.68339	6.48859	7.05644	6.53972	6.79138	7.08548	7.06342	6.52556	6.48766	6.32726	7.33363	-1.77591	6.62806	6.48235	7.2552	5.87	6.6831	6.18623	5.91399	6.4235	7.20625	6.1759	6.84445	6.81042
Zm00001d013918	3.36803	3.36699	6.87948	7.47037	3.16452	3.8435	6.0497	6.15674	5.60183	6.51858	6.14015	3.89873	5.6019	6.03391	6.87218	4.6359	5.02562	5.02712	6.1021	6.40106	4.5252	4.5696	3.88766	6.1726	5.03348	6.34211	4.65083	5.19986	5.21349	4.50938	4.80923	3.86111	6.90108	5.23451	5.98968	5.67915	4.30201	3.42526	4.1622	6.33621	3.98381	5.65462	7.22357	6.40585	6.20736	4.10013	6.12639	4.64699	4.64108
Zm00001d013937	8.23575	7.23039	8.21111	9.14271	6.75249	7.55464	8.35332	7.9781	9.41217	8.49653	7.91571	7.69601	8.72266	8.7626	8.31609	7.86426	8.20599	7.23039	8.70899	8.18914	8.82648	8.5867	8.3737	7.33512	8.50678	8.65354	8.99633	8.32204	8.81436	8.34284	8.87407	6.30974	7.79359	7.86473	8.26555	7.45492	8.07826	7.74868	7.18703	8.46199	7.46923	7.6865	8.76793	8.6074	8.78366	6.10118	8.13272	7.27855	7.01914
Zm00001d013999	6.73213	6.97064	6.5185	7.0323	6.984	6.98779	7.37428	7.68403	6.63619	6.66031	6.90185	6.68141	6.98597	7.22302	6.90011	6.61684	6.6839	6.18906	6.64499	7.07138	6.49537	6.93934	6.52288	7.93055	7.09714	6.90934	7.35993	6.79298	6.48128	6.75249	6.55542	7.20789	6.94804	6.78724	6.79661	7.47823	6.76469	7.37197	6.91071	6.63258	7.01545	7.31122	7.7203	6.6427	7.11182	7.50862	6.591	7.04291	7.21262
Zm00001d014058	3.63297	4.13873	3.55593	3.70254	3.42099	3.34778	3.45325	3.74044	3.5811	4.41273	3.75149	3.83139	3.54616	3.13506	3.83223	4.18092	3.87964	4.26572	3.58132	3.38664	3.92538	3.79951	3.77185	4.19503	3.75007	3.30021	4.10179	3.71834	4.16789	3.56554	3.33333	3.42042	3.80863	3.3194	3.95286	3.70705	3.81195	3.95057	3.63065	4.14228	3.88546	3.61912	3.64926	3.4202	3.56445	4.05643	3.40433	3.22891	3.73565
Zm00001d014090	3.84412	3.60657	3.8687	3.36917	3.94848	3.80221	4.13577	4.38934	4.34739	3.57594	3.6789	3.74999	4.26775	4.25548	3.58379	3.00371	3.86549	3.78088	3.63444	3.72104	3.19351	3.29621	3.17276	4.26297	3.56445	4.03096	4.0018	3.73585	3.39779	3.15304	3.78932	4.11064	3.36543	3.64551	3.60228	4.45051	4.00235	3.62634	4.00687	2.76865	2.76102	4.65292	4.39351	3.66158	3.46142	4.06238	3.26293	4.28295	4.09362
Zm00001d014093	5.6585	5.67328	4.65281	4.78954	5.57199	5.71583	5.55824	3.66536	4.71747	5.57864	5.25249	4.95227	4.79863	5.40334	4.52912	5.33047	5.07972	4.50155	5.38411	5.87767	4.92615	5.1011	5.5807	6.38722	4.69945	5.24907	5.7482	4.80013	4.70763	4.94661	5.49878	5.85054	4.229	6.18873	4.12867	5.50873	5.51915	5.47265	6.32929	4.58303	4.73035	4.88202	4.94831	5.57294	4.36292	6.02233	4.73448	5.01219	5.47364
Zm00001d014094	3.04536	3.39324	3.43112	3.35539	3.55531	3.83659	4.15688	4.29748	3.35807	3.142	3.30947	3.26227	3.95019	3.64336	1.86152	3.15168	2.87733	2.59657	3.14899	3.69424	2.99414	3.56577	3.10812	3.4057	3.33192	3.59302	3.39299	3.31987	3.09217	2.94444	3.05443	3.46476	2.8209	2.18983	3.19467	3.8126	3.30226	3.70079	3.44069	2.85052	3.42819	2.65114	3.8343	3.01115	2.85409	3.93378	2.92695	2.46935	2.61887
Zm00001d014124	5.34064	5.60088	5.08423	5.20425	5.68542	5.47257	5.6473	5.1187	5.77087	5.43617	5.67909	5.45674	5.83396	5.24582	4.6509	4.99801	5.02863	5.60088	5.36005	5.42049	5.71539	5.14674	5.58232	5.63049	5.09635	5.19658	5.38523	5.18373	5.52993	5.36177	5.25051	6.35579	5.37199	5.50555	5.24512	5.4378	5.47924	5.19654	5.21233	5.59316	5.17397	4.6695	4.78658	5.26225	5.37311	5.77498	5.00903	5.59144	5.68786
Zm00001d014150	1.78015	2.31506	1.64827	1.63096	2.19314	1.64149	2.25187	1.57294	0.609236	1.8239	1.44183	1.92277	1.70749	0.954175	0.801973	2.23036	0.377451	2.69487	0.0927895	1.5698	2.05354	2.25346	2.0982	1.15827	2.22597	1.53761	0.425983	1.4625	2.42171	1.79559	-1.14425	1.91305	0.583553	1.91526	2.34602	1.08063	1.99066	1.2643	2.07087	1.83685	2.40254	1.37027	1.06265	0.512886	2.46001	1.95235	3.15518	1.03351	-0.478211
Zm00001d014157	3.24709	3.14361	2.7675	3.24141	3.68033	3.85743	4.15329	3.80752	3.37226	2.86829	3.52107	3.483	3.02571	3.64087	3.8791	3.62071	4.11044	3.15895	3.33657	3.75675	3.66186	3.69232	3.10202	3.87474	3.06663	2.648	2.81529	4.08444	2.60515	3.33018	4.19329	5.0917	4.15243	3.27448	3.06197	3.83139	2.41274	3.14007	3.63578	3.88861	2.54736	3.81555	2.91752	2.61013	2.94194	4.33092	2.7286	3.60548	3.75852
Zm00001d014192	8.82239	9.50676	7.14727	7.87844	9.3017	9.22457	10.1065	9.0304	8.54634	7.03524	7.46667	9.40458	8.17569	7.17508	7.94639	8.06329	8.71107	7.68186	8.47335	8.72899	6.75054	9.08537	8.11161	10.3561	8.72266	7.81469	8.59416	8.09743	8.75226	8.88372	8.26295	9.30579	7.80679	8.03896	8.30275	8.05002	8.08698	8.10237	9.77537	7.23931	8.26242	9.79224	7.99641	8.15833	7.71472	9.84307	7.76331	9.89306	10.432
Zm00001d014204	-3.12377	-3.30393	-0.816789	NA	NA	-1.40644	-1.7302	NA	-2.62277	-4.06801	NA	NA	-0.635453	NA	-3.05816	-2.83544	NA	-1.50332	NA	NA	-3.48566	NA	-1.97235	NA	NA	NA	-4.40602	-1.22638	NA	NA	-2.37553	NA	-0.280609	-1.26892	NA	-1.87514	NA	NA	NA	-1.09257	-3.68028	-3.20809	NA	-2.68754	-4.06134	NA	-2.83882	-2.31396	-2.62372
Zm00001d014258	1.08449	1.30722	-1.31087	0.00761531	0.872899	1.72278	6.18687	6.06545	-1.3556	3.16101	4.43746	2.42304	2.74884	3.31029	3.53931	-2.37002	-1.35372	4.72334	0.671296	4.22493	0.757081	2.23984	1.35738	2.03874	-0.437488	1.44614	-0.242145	0.638565	0.734702	-0.439881	-0.546676	3.56736	-0.983045	1.99562	0.381533	3.37922	2.02753	1.66312	2.9707	0.909462	2.07555	1.78826	3.29383	0.428529	0.839587	6.02629	-0.447051	2.19322	2.55567
Zm00001d014280	3.08592	4.17094	3.63467	2.62543	4.45786	4.1932	3.92354	4.32894	4.33269	3.90549	4.21081	4.42225	3.55688	3.4114	3.01527	3.62305	3.65514	4.13683	3.06854	3.42384	3.70287	3.14734	4.44218	4.15615	3.77417	3.2243	3.07664	3.45702	4.34649	4.25867	3.38679	4.11666	2.93324	3.24513	3.6451	4.41674	4.57761	4.35172	3.81826	3.93127	3.9993	3.62149	3.2368	4.32716	3.62576	3.2726	3.96237	3.35777	4.06151
Zm00001d014284	6.6057	6.34625	6.97988	7.0181	6.16611	6.24141	5.59012	5.93211	6.74938	6.62227	7.26079	6.52574	7.1268	5.67808	6.52887	6.00645	6.43919	7.26596	6.58285	5.86633	7.92577	6.43225	7.15122	7.44181	6.77011	6.54595	5.90537	7.10986	7.42617	6.67069	6.57417	4.6382	6.31789	7.25353	7.08288	5.87932	6.30549	6.02456	4.58655	6.62995	6.18003	6.438	6.438	7.24769	6.69808	4.40283	6.77035	5.13944	5.35166
Zm00001d014291	3.96555	3.56042	6.03504	4.06623	4.76746	4.81151	6.02182	5.28414	5.6115	5.05979	5.03478	4.47373	4.66871	4.62247	4.88891	4.09632	3.94653	4.49116	5.91026	5.33166	3.43373	4.44872	4.11239	5.58672	4.45142	4.68075	4.57158	3.91764	4.36624	4.02392	3.8749	5.32507	3.67386	3.81072	4.68756	5.99011	4.50897	4.51378	5.18394	5.0057	4.38415	4.79294	4.74201	5.0823	4.48537	6.23353	4.175	4.7855	5.69148
Zm00001d014294	2.76645	3.20638	4.93238	2.42156	2.87016	2.93956	3.84304	1.83767	2.39564	3.00637	2.55567	2.72339	2.3679	2.8311	2.57378	3.32903	1.97756	3.29947	2.21731	3.31593	3.5396	3.17285	3.43686	2.24123	3.40521	3.35417	3.78208	3.27915	3.05616	4.15902	3.35777	3.44998	2.86741	2.99954	3.28858	3.48868	2.98714	2.18538	2.77316	3.70117	3.31982	3.16687	1.72097	3.17655	3.01846	5.09707	3.99386	2.86802	3.02029
Zm00001d014337	4.16065	4.42973	4.47083	4.03572	5.06169	4.85549	4.53183	4.80596	4.85321	4.42382	4.7143	4.91545	4.45142	4.37799	4.43758	4.17727	4.68326	4.49816	4.40826	4.92507	4.16296	3.61232	4.72365	5.20209	3.93051	4.57649	4.60049	4.62641	5.05264	4.45291	4.11969	4.92173	4.02069	4.62415	5.30205	4.60614	4.6076	5.19475	5.13944	4.6679	4.88271	4.27748	4.18423	4.94202	4.61486	4.93889	4.36428	4.17571	4.61474
Zm00001d014341	5.651	3.61474	7.33051	6.1758	-0.24298	4.40447	3.36003	1.82623	4.97081	5.79886	4.9575	0.410484	3.57231	3.66987	6.27027	7.03415	4.30458	5.1294	3.81997	0.399011	6.97988	4.04118	3.89432	5.0164	3.88995	2.89669	0.0936159	6.22487	4.42468	3.75544	6.3496	2.88931	5.24977	6.08118	5.71019	2.1507	-0.535912	4.92407	5.43157	5.28823	2.83299	2.36857	5.639	3.57808	3.07402	1.47362	2.33015	4.68108	2.43258
Zm00001d014349	8.39966	8.7003	8.57588	8.92328	9.52386	8.85619	7.24608	7.56163	7.80314	9.05551	8.92475	9.25511	8.66303	7.86799	8.19849	8.10669	9.01556	9.26678	9.07875	7.68592	8.55173	9.35149	8.40515	7.692	9.36461	8.12903	8.51783	9.02234	9.05786	9.36643	8.44382	8.90557	8.77826	8.81255	9.06034	6.50846	9.05971	8.78668	8.7016	8.92181	9.31829	7.99641	8.95261	9.27921	9.07653	6.64611	9.86874	7.2145	7.89379
Zm00001d014428	6.0074	3.90032	4.45987	5.52063	6.09108	5.7248	5.6156	4.3456	5.86773	5.50983	6.03153	5.72448	5.45059	5.57736	5.81096	5.69742	5.87212	5.80978	5.61176	5.69809	3.64965	5.71839	5.81781	6.57421	5.58909	4.71797	6.32966	5.73554	5.40222	5.43925	5.40973	6.34195	4.43281	6.40444	5.08142	5.42379	5.84202	6.18467	6.29623	4.48652	5.88303	5.68986	5.13549	5.45163	5.74508	4.99276	5.25841	6.35397	6.18143
Zm00001d014436	4.13993	4.48607	3.37697	4.02913	4.53432	4.3948	5.02714	4.25931	4.51473	4.50406	4.18165	4.50347	4.0954	4.16013	4.01003	4.41075	4.58698	4.33587	4.12239	4.3376	4.41613	4.63956	4.82144	4.61393	4.51144	4.20458	4.46216	4.24697	4.47765	4.578	4.53379	4.94514	5.75452	4.05622	4.35644	4.31804	4.49517	4.76862	4.46853	4.80681	4.30345	4.62606	4.60727	4.28674	4.18372	4.5931	4.03749	4.23537	4.56729
Zm00001d014467	-1.14083	0.482452	1.66977	-1.3045	0.315016	1.45473	2.65338	1.10293	NA	-2.147	NA	NA	NA	3.13139	3.05511	-1.40175	-1.30291	-2.37431	-0.0168496	2.5682	1.30432	-0.512949	-1.21375	-0.178378	-1.00773	NA	NA	0.0541267	-5.28362	-2.02167	3.66523	-2.76959	1.69479	-1.64769	-3.12042	0.970271	NA	-3.47267	-1.05599	NA	-0.531765	NA	-0.042136	-1.17389	NA	0.0658964	1.61562	NA	-2.31146
Zm00001d014488	7.2375	6.63558	7.44544	7.7254	6.4299	6.79243	7.68888	7.74889	7.07832	6.96456	6.74446	7.2058	7.74662	7.9672	7.83747	6.51785	7.48737	6.3573	7.39157	8.10863	6.23738	7.5922	7.72747	7.12634	7.84942	8.16147	7.84457	7.3857	7.62979	6.93472	6.9005	6.54781	6.80663	7.37302	7.6203	7.5892	6.87492	5.33329	7.28689	7.23143	7.54196	7.779	8.11113	8.13407	7.88831	6.68339	7.84911	7.18703	7.13182
Zm00001d014519	8.71388	9.01896	8.28199	8.30618	9.54607	8.76065	9.04612	9.10037	8.46334	8.52896	8.36877	8.86188	8.86428	8.79343	9.13486	9.16221	8.99895	8.79202	8.42889	8.5115	8.41522	8.64432	8.39401	8.89827	8.83194	8.72616	9.13823	8.66085	8.41571	8.66471	8.23797	8.58466	8.3921	8.67579	8.8333	9.11365	8.67863	8.92204	9.80135	8.51977	9.13379	9.54372	8.93524	8.48364	8.72266	10.2248	8.51296	9.19014	9.7455
Zm00001d014524	1.85393	1.05141	1.42328	1.61888	2.14579	1.56823	1.88766	0.927265	0.941681	2.39375	2.20394	1.93164	1.74356	-0.448643	0.688745	0.99339	-0.328113	1.89154	1.34224	1.78089	1.89833	1.14718	1.34451	1.69609	1.54158	1.70311	1.31564	0.677332	1.74522	1.04224	0.00191005	1.71206	-0.135815	1.01463	1.85978	2.21449	2.21845	1.56803	1.97182	1.71473	1.66268	1.46523	1.34526	1.46523	1.54158	1.2722	0.663465	1.96367	2.02993
Zm00001d014564	7.22937	6.86878	9.69394	9.45513	6.67935	7.04888	7.69977	7.72365	8.44061	9.29302	8.51198	7.01545	7.9245	8.96436	8.42144	7.5515	8.36627	9.00285	8.78561	8.62867	8.74909	7.40409	8.41697	8.10378	9.01214	8.86769	7.96135	8.63443	8.31036	7.94821	8.35959	6.88539	8.11149	8.89484	8.51783	7.69051	7.91011	7.77079	6.73129	8.99895	7.6731	7.65795	9.07578	9.32043	8.80022	5.79092	9.12503	6.4362	6.44138
Zm00001d014569	3.80475	4.70596	4.23602	3.97089	3.95048	3.92155	3.55724	3.20695	4.06623	4.79318	4.31669	4.62313	4.45987	2.69368	4.67601	3.8053	3.82273	4.43788	4.28243	3.7591	4.056	3.55281	3.86678	3.63926	3.20314	4.72705	3.52589	3.72291	3.93162	4.12044	3.30731	3.98243	3.05005	3.88302	3.73546	3.50784	4.42638	3.92178	3.68146	3.7662	4.29026	3.91991	3.85535	3.45634	3.70481	4.17727	4.16348	3.7685	3.83475
Zm00001d014614	-1.83291	-2.50414	2.66616	5.79287	-0.271122	4.65646	5.32128	4.61	0.485684	5.21429	7.01182	0.235471	-2.24591	3.98584	4.62765	3.98046	-2.13609	-0.305333	4.27686	-2.83737	-3.05407	1.77868	-2.68812	6.14676	3.52127	3.32596	2.16229	6.74865	2.79369	3.42988	3.37503	2.14165	4.18568	-1.59293	-1.92788	3.72122	3.50232	6.52553	2.67239	1.02512	5.32051	NA	4.11883	4.74041	6.36947	2.99617	5.60272	-1.5458	3.9698
Zm00001d014615	1.68793	2.46461	-1.01946	2.11764	6.71425	3.58691	3.6012	-4.23407	2.20542	2.43803	4.50444	2.19033	1.80757	2.52328	0.19069	2.7888	0.834392	7.03091	-4.64784	3.54642	5.32158	3.9024	1.46435	-2.1898	-5.96092	0.944244	-5.96092	3.35578	-4.86946	-5.28453	-5.96092	-0.358179	-5.96092	6.59218	4.38561	0.618807	-4.2327	5.03882	0.86336	6.96033	1.94982	1.09296	1.30425	2.36857	6.13868	2.216	1.21037	5.70863	-4.40822
Zm00001d014659	3.38303	2.52476	5.57887	4.39871	3.38701	2.97253	3.29419	4.39316	4.28473	5.50677	3.08932	3.52081	3.24266	5.11919	4.17417	3.06011	5.13604	3.83355	6.61563	4.39428	2.7401	3.47101	2.82535	6.1085	5.82971	4.37455	3.65981	2.85244	3.16383	2.51261	3.70409	2.88003	4.98113	4.70764	2.95299	4.07185	2.67019	1.97768	2.59532	2.98062	2.59029	4.20253	4.94486	4.92471	3.43409	3.08186	4.79471	3.96957	3.72513
Zm00001d014673	6.54359	6.33928	5.87808	6.88791	7.5607	6.94579	6.86155	6.21484	6.56	7.19506	7.27307	6.61452	7.08966	6.8472	6.68579	6.71235	6.09731	6.9501	7.00791	7.00387	6.47819	6.43989	6.63484	7.2756	7.13907	6.83057	6.67597	6.01416	6.5769	6.87302	6.65943	7.45184	6.91781	7.09952	7.10195	6.97628	6.79327	7.27104	7.22728	7.10773	6.73675	6.96728	6.61887	7.0813	6.88706	6.72422	6.37413	7.0894	7.43778
Zm00001d014716	4.48895	7.32816	5.41105	5.8387	7.31364	6.87109	5.6141	5.7288	4.26841	6.45083	7.39058	6.48016	6.83417	5.25211	5.04915	6.07329	6.56637	7.26182	5.86074	6.05054	6.09679	7.08054	7.14682	5.75161	6.66929	4.82726	6.06974	6.02388	7.0273	7.00056	4.97246	6.75755	6.02213	6.92993	7.62614	5.09125	7.4526	7.08324	7.15049	6.17001	7.56738	5.98144	4.5738	6.91934	7.07787	4.5043	6.85255	5.31434	5.34864
Zm00001d014718	5.36359	-0.0810564	7.47396	7.38961	0.946042	2.05679	1.43328	6.80157	6.80304	7.78401	6.88281	5.43952	6.83728	7.07764	7.51507	6.88026	7.27109	7.14139	7.00433	6.56288	6.93158	6.24842	6.66048	6.4642	6.55331	7.34302	6.74322	6.6386	6.61841	6.77824	5.2705	0.86752	8.21896	6.96729	6.7594	6.44121	6.04043	5.78702	0.00191005	7.50302	6.12132	2.15651	7.56373	7.03851	7.03906	4.6871	7.36496	5.77916	5.46834
Zm00001d014732	6.71845	6.67553	6.03307	6.33055	7.16471	7.02685	6.75785	6.66912	6.59731	6.38719	6.7724	7.06004	6.75105	6.78444	6.54169	6.45986	6.41431	6.48387	6.76568	6.92815	6.54876	6.53933	6.72198	7.55369	6.65531	6.14158	6.70481	6.51236	5.9444	6.72075	6.54311	7.86587	6.76885	7.11773	6.30172	7.50918	6.56382	6.86876	7.34796	6.53381	6.31894	6.55026	6.08431	5.98144	6.5435	7.33379	5.80071	6.67363	6.90185
Zm00001d014734	3.90144	3.63441	4.38385	2.4543	3.15304	3.64004	2.71834	2.65784	3.18177	2.69445	2.30241	3.51824	1.36958	3.39764	3.30984	4.10013	3.35366	2.21843	2.64898	2.69663	4.03054	3.83596	3.80166	1.35816	3.0375	2.71779	3.28858	3.54132	3.60434	3.90958	4.1025	2.83444	1.01787	2.35509	0.995971	1.74692	2.9041	2.32231	2.94208	2.357	2.84726	3.11573	1.29135	2.98825	2.09017	3.13297	3.72646	2.85022	2.30241
Zm00001d014772	6.95905	6.69322	6.68049	6.2828	7.49604	6.80456	6.83938	6.98132	6.45128	6.43983	6.70602	6.33543	6.41355	6.6029	7.01312	7.45917	7.07719	6.57934	6.42012	6.48484	6.77252	6.85255	7.00998	7.0134	6.79278	6.50544	6.58811	7.14436	6.67087	6.81315	7.12262	7.32639	7.30613	6.71392	6.38642	6.66707	6.42399	6.53844	7.00286	6.5756	7.02629	6.77271	6.45907	6.09087	6.55849	7.48214	6.69583	6.62883	6.5898
Zm00001d014781	5.4598	6.39487	6.89832	6.57348	5.64843	6.74498	5.76781	5.59974	4.94768	5.51335	5.60321	6.59361	6.85956	5.81324	6.04658	6.19771	6.3082	5.92422	6.22748	5.28376	6.23033	6.39755	5.84536	4.57723	5.85903	5.46834	5.27848	6.44922	6.80706	6.93806	6.72859	5.55442	6.32013	5.19729	5.76035	5.56884	5.898	5.55505	6.47695	6.10829	5.19635	5.571	6.64834	5.8074	6.34173	5.3598	6.97064	5.14481	5.69532
Zm00001d014816	6.12294	6.0694	6.62236	7.63506	7.48587	6.57207	5.51396	6.52297	7.15558	7.49008	7.60276	7.06416	7.16323	6.86973	7.28448	6.40668	6.85632	6.86878	7.81375	6.93134	7.21156	6.91301	6.62215	7.34448	6.86897	7.14547	7.26091	6.7736	6.86483	7.19783	6.44954	7.53808	7.77513	6.27317	7.42352	7.178	7.59802	7.60945	6.91405	7.33888	6.77107	7.47064	7.9382	7.53812	7.381	5.22213	5.69293	6.93371	7.62464
Zm00001d014848	6.22481	6.73034	5.97721	6.27389	6.18847	7.8175	7.91198	7.1906	6.47383	6.64018	6.42869	6.59906	6.50531	6.50512	6.37219	6.38814	6.02108	6.24413	6.3044	6.55033	6.08367	6.30028	4.31906	6.33701	6.72996	6.43097	5.90094	6.35162	5.81466	5.8471	5.92553	6.26126	5.684	6.19902	6.9009	6.67263	6.39358	6.3177	6.86674	6.57208	6.10439	6.1577	5.47632	5.38286	5.92065	7.41522	5.05411	6.77458	6.80714
Zm00001d014858	8.62931	9.22521	8.7639	8.48932	9.84197	9.18815	9.84252	8.81897	9.18617	8.91433	9.04945	9.04148	8.70705	8.80936	8.74088	9.01499	8.6405	8.60138	9.04556	8.85498	8.64684	9.71964	8.83194	10.0768	8.48429	7.94908	8.86554	8.67509	8.69122	9.02916	9.06789	9.39106	9.28929	8.73602	9.25951	9.73651	8.99567	9.4605	10.4807	8.8684	8.67513	9.25731	8.33169	8.83126	8.7387	9.30307	7.89488	9.02009	10.2614
Zm00001d014862	3.45265	3.32009	3.27666	3.23828	3.98608	2.56696	3.70987	1.6337	3.51711	3.31843	4.01542	3.47711	3.85022	1.55415	3.30096	3.60826	1.47279	3.46035	2.5246	3.49236	3.80375	1.29462	3.54067	3.30326	1.85155	2.63347	0.334667	2.32536	2.35556	2.85242	2.71734	3.63094	2.77255	3.58263	3.36663	3.98844	4.02722	3.78714	3.50597	3.94653	3.70466	3.287	2.86809	3.50066	3.74554	1.2462	3.21351	3.83956	3.46948
Zm00001d014876	2.30938	2.93486	2.59953	2.58355	2.39259	2.8607	2.60695	2.51719	4.00045	2.80844	2.90306	2.14275	2.67564	2.27863	3.27058	2.67273	2.46245	2.93895	1.80544	2.51472	3.90019	2.74663	2.20317	3.30939	2.5202	3.61596	2.32205	1.68076	3.24734	2.5434	4.13755	4.18222	2.91308	2.36867	3.48806	2.48189	5.40089	3.23095	3.01434	3.151	2.95687	2.80773	2.02908	3.65655	2.89033	2.66773	1.97323	2.07981	2.90306
Zm00001d014883	6.97658	6.49341	6.3614	6.47383	6.66494	6.93882	6.39272	6.93573	6.66781	5.97822	6.17694	6.33317	6.18887	6.62883	6.61106	6.83992	6.19831	6.22118	6.62857	6.29058	6.53625	6.39487	6.4876	6.45643	6.33304	6.06947	6.32474	6.84625	6.20614	6.78163	6.74653	6.70552	6.21387	6.2232	6.22905	6.9728	6.9894	6.99269	6.64223	6.5875	6.63808	6.6688	6.34617	5.61436	6.41137	7.25069	6.17126	6.58049	6.15304
Zm00001d014887	3.1602	2.16321	2.77195	1.16581	3.68283	3.32303	4.68456	4.29933	3.44124	0.556097	3.23718	3.80587	3.30276	4.18618	3.87458	2.25125	2.8217	3.21351	3.67564	3.84016	2.49885	3.79742	2.34737	4.00943	3.02193	3.45577	3.87522	2.94812	1.85302	2.50674	2.99158	2.22739	3.22519	0.389772	2.72972	4.29026	3.89795	3.18331	0.244247	1.25925	2.62211	3.87197	3.38327	3.76545	2.83536	3.88021	1.8199	4.27368	2.14886
Zm00001d014898	5.77846	4.09803	5.27031	5.4274	6.07618	5.50692	5.81836	5.30604	5.74074	5.7356	3.93512	5.50873	5.37835	6.31737	4.09568	5.50482	5.16799	4.01848	5.79893	4.43807	5.4914	5.68732	5.7294	5.37764	5.52594	5.16551	6.05276	5.5223	4.88432	5.58412	5.83303	5.80981	5.80789	5.7844	5.10347	5.82907	5.63343	5.56558	6.04182	5.59146	5.39008	5.82104	5.109	5.31525	5.36659	6.34717	4.85342	6.32685	6.37853
Zm00001d014919	7.09102	7.11793	7.15972	7.52575	7.81963	1.80953	5.8105	5.97872	6.55487	7.53342	8.14001	7.77209	7.20406	6.49665	6.67734	7.02732	7.12232	6.90632	7.72248	6.08165	6.02473	7.74084	4.08932	6.70603	7.94691	6.98132	5.18456	7.33596	7.17477	7.25372	5.33883	4.92507	4.61987	8.25697	6.99628	6.72522	7.47154	7.55495	6.05361	7.08118	8.0105	6.60306	7.00589	7.46596	7.69787	5.65687	7.5068	1.01868	6.94172
Zm00001d014926	4.55716	4.70277	4.33124	4.79438	5.0667	5.11159	5.18154	5.30934	4.65505	4.78039	4.54668	4.41129	4.58576	5.07658	5.01861	5.07897	4.78773	4.63246	4.75252	4.87607	4.59947	5.02381	4.73828	5.53593	4.17461	4.76765	5.53787	4.76808	4.62345	4.92975	4.96431	5.0082	5.71303	4.77534	4.75836	4.88423	4.5665	4.9306	4.92766	5.09259	4.50697	5.26058	5.33117	4.61551	4.95074	5.30261	4.48441	5.17461	5.14684
Zm00001d014946	1.80048	1.00422	0.324594	2.37609	2.9972	3.11966	3.30668	2.00539	3.18808	3.34485	3.16758	3.26834	2.52684	1.47925	2.86527	2.19951	1.24539	3.16979	2.55427	1.32452	2.01525	2.99963	1.64928	3.345	1.947	2.43576	2.97857	1.99636	1.37097	2.49507	1.87088	2.37541	3.83896	2.09321	3.58941	2.9238	2.20243	3.0369	3.47549	2.07693	2.12617	3.46742	3.12962	3.70283	1.23603	3.38597	1.39972	2.85894	3.33567
Zm00001d014957	7.63609	7.20937	6.52871	5.26225	9.06098	6.11745	7.47289	6.28546	7.60182	7.80352	7.56409	6.13405	7.7738	7.14238	7.20146	8.38669	7.353	6.9914	7.31885	7.11259	7.36255	7.88056	7.96041	9.364	7.45686	6.99429	7.99816	6.22262	7.18681	8.01472	7.49669	8.35629	9.17014	5.89174	7.4385	7.42516	7.31237	6.77236	6.46742	8.66668	7.54709	6.44888	5.82521	7.26363	7.45208	7.27058	6.43764	8.28092	8.18085
Zm00001d014969	6.1488	5.597	5.34003	6.11783	6.60254	6.09808	6.4918	6.67167	5.77914	6.29811	6.20872	6.16647	6.06671	6.93065	6.65162	5.9158	5.85888	6.06538	6.31599	6.33991	5.58391	5.71473	5.98854	7.13854	6.09803	6.46498	6.98344	5.74709	5.35471	6.24141	6.34739	6.46962	6.75276	6.61014	6.16777	5.92223	5.85566	6.27243	5.87685	5.9059	5.69163	6.65714	6.46685	6.26673	6.33968	6.50241	5.86429	7.33395	6.73825
Zm00001d014991	5.1231	5.80978	5.55747	5.21276	4.84939	5.02787	5.68062	5.79833	5.40072	5.16128	4.91279	5.39358	5.21334	5.13078	5.07469	5.06666	5.40101	5.39112	5.20007	5.64174	4.70972	5.46625	5.30575	5.09198	5.2578	5.3598	5.63404	5.31562	5.7656	4.92652	4.73965	4.86961	4.95348	5.06639	5.48881	5.4934	5.54918	5.02953	5.57736	4.7622	5.47601	5.23447	5.64242	5.92634	5.51643	4.98446	5.50279	5.14831	5.56039
Zm00001d015004	5.96963	6.99438	6.63756	5.98728	4.81089	5.49669	6.1757	6.24668	6.57348	6.39231	6.35413	5.73644	6.43323	6.28587	5.70898	6.33569	6.88693	6.71631	6.35056	6.20571	6.83619	6.55194	6.43323	5.51225	6.96393	6.859	6.40221	6.22912	7.2273	6.63107	6.04182	6.29058	5.59538	6.45486	6.71372	6.36007	6.88458	6.043	4.9293	6.38369	6.77424	5.78505	6.32547	5.99705	6.48988	5.31624	6.8657	5.51195	5.40871
Zm00001d015008	-3.80237	-1.58806	-0.308416	-5.28543	-1.35089	-2.83834	NA	-3.39383	NA	NA	0.831015	-1.53474	-1.08721	-2.56831	-0.655253	-0.975772	-4.40713	-0.27824	NA	NA	-2.37675	-5.96092	-1.68086	NA	-0.869079	-5.28489	-1.44607	-0.549983	-0.970671	-1.40019	-2.62562	-0.131258	-2.91225	-3.30705	NA	-0.834703	-1.92727	NA	-0.712157	-4.8709	-1.62807	-0.407709	-0.267954	NA	NA	-2.02285	-4.23648	-1.18524	-0.577997
Zm00001d015037	2.08281	2.12299	2.87568	2.4918	1.62286	2.43197	2.41055	1.66704	3.42446	1.99413	1.8217	2.42923	2.16372	1.19221	1.97211	1.70311	3.45198	1.69701	2.14579	1.52183	0.58264	2.45128	2.17183	2.18059	0.9145	2.85117	1.73028	2.20618	2.93471	1.89837	0.954175	1.52183	1.67056	1.96016	1.90856	2.29777	2.64995	2.22385	2.10454	1.7831	2.21449	2.70227	2.36857	1.86201	1.47778	2.54741	3.48229	2.48246	2.53284
Zm00001d015061	3.18709	2.82269	2.50447	3.13491	3.51719	3.32055	3.80585	3.87318	3.19879	3.33244	3.45265	3.49956	3.36199	3.73794	3.28769	3.07857	3.58712	2.75616	3.01281	3.77137	3.23105	3.01149	3.52127	3.5413	3.34788	3.75198	3.84191	3.25935	3.53657	3.35788	3.55694	3.47815	3.43703	3.42955	3.67384	3.58756	3.09399	3.36934	3.80919	3.19605	3.46085	3.89917	3.57527	3.47554	3.32302	3.6533	2.75118	3.92425	4.16634
Zm00001d015085	5.45792	5.71473	6.12217	6.70505	5.43246	5.60017	5.95597	6.1502	5.69209	6.22195	5.77015	5.24396	6.35779	6.39082	6.39009	6.51304	5.61032	5.97685	5.61506	6.49193	5.69719	5.97309	6.57817	5.56907	6.32859	5.82096	6.15276	6.0688	6.57998	6.15783	5.74265	5.53906	7.10849	5.64112	5.16147	4.90166	5.19164	4.9093	5.17283	7.07719	6.20972	5.74241	5.98366	5.82315	6.52288	4.93434	6.58804	6.02958	5.49255
Zm00001d015088	6.08442	6.1759	5.91662	6.08757	5.70335	5.9005	6.87973	6.50814	5.86001	6.21062	6.1859	6.05976	5.64828	6.71754	6.16845	5.52765	5.99551	5.60474	5.98632	6.62653	6.1161	6.0987	5.99589	5.9285	5.65345	6.05025	5.69733	5.98719	5.751	5.54196	5.90905	6.07353	4.61309	6.05451	5.44557	6.24199	5.94216	5.31757	5.70863	5.20793	5.80563	5.49025	5.56727	5.89885	6.02347	6.20804	5.4716	5.9888	5.80673
Zm00001d015095	7.03686	6.37413	6.82043	7.18027	7.56571	6.73268	6.78537	7.36589	7.39397	6.70898	7.25713	6.54398	7.34502	6.9717	7.09936	6.34459	6.43683	6.62021	7.28997	7.13985	6.37392	7.09571	5.69616	6.63433	7.46646	6.65518	7.88941	7.54287	7.21039	7.36044	6.94746	6.27866	7.88937	6.31778	6.19378	6.47243	6.4776	6.36125	7.03524	6.70411	6.89469	7.45157	7.30238	7.03135	6.72449	6.36989	6.78988	6.9005	6.92866
Zm00001d015101	-0.276659	-1.83433	0.918137	0.225796	-1.13484	0.202062	-0.183389	0.611621	4.51304	0.410843	0.0340293	-0.208374	0.673672	1.00251	2.915	0.184663	0.27276	0.268417	-0.505534	-1.05212	3.51789	0.0322036	-1.29813	0.790114	-0.408483	3.59547	-0.324963	0.497455	-0.238803	-0.703523	4.74283	4.00973	1.30504	0.496646	-0.536741	0.824964	4.07278	-0.0253325	3.82044	0.507173	0.143495	1.23684	1.51712	-0.733929	0.140301	0.747823	-1.18373	0.480837	0.886577
Zm00001d015120	3.13372	3.3252	3.06858	3.45391	2.932	3.13312	3.8289	4.21548	3.29188	3.50747	3.23405	2.82782	3.24611	3.55937	3.38874	2.80877	3.3703	3.64447	3.2253	3.42683	3.13046	3.24245	3.19605	4.28849	3.22692	3.72092	3.43305	3.33419	3.87271	3.13417	3.08728	3.50332	3.15327	3.07805	3.84679	3.65098	3.34392	3.9196	3.48399	3.01507	3.35028	3.72671	3.92209	3.52182	3.55688	3.54602	2.88744	3.1577	3.48346
Zm00001d015134	6.64854	6.70434	6.32803	6.64483	6.77173	6.70656	6.77228	6.44694	6.62848	6.44833	6.81042	6.32369	6.23025	6.51516	6.92693	7.37899	6.62254	6.27601	6.40796	6.77835	6.91827	6.28274	6.55849	6.93937	6.46477	6.66303	6.90775	6.24963	6.57351	6.75743	6.937	7.16389	7.56655	6.74619	6.43947	6.49253	6.6958	6.74104	7.1666	7.04621	6.64401	6.37991	6.3089	6.47152	6.61932	6.88646	6.0732	7.06219	6.77893
Zm00001d015138	3.75852	6.62292	1.78581	-0.130498	6.84777	5.42408	4.16452	4.15977	3.20858	4.439	4.57314	6.27829	5.5417	2.57547	3.35448	5.32877	4.91104	5.16094	4.00126	4.96851	4.839	5.23084	6.48508	4.22343	4.87144	3.89364	3.94429	4.78092	6.1184	5.30956	3.1577	5.76113	3.40552	5.02635	4.13892	4.09222	7.16372	5.70209	5.87507	4.39444	6.91794	4.74713	2.62028	5.87923	5.77982	4.93279	5.73543	3.87943	3.61806
Zm00001d015168	5.08283	4.61026	4.29433	4.94591	5.28764	5.11013	5.34591	4.64459	5.02382	5.34022	5.13964	5.07695	5.00898	5.21569	4.88727	4.68884	4.82652	5.1764	5.1588	5.32662	4.83066	5.12628	5.15508	5.34109	4.6002	5.29723	5.17698	4.67324	4.79676	5.13709	4.89592	5.38711	4.66662	5.4795	5.31575	5.35024	5.2092	5.51045	5.41135	4.90213	5.24744	5.29452	4.52063	4.85341	5.29862	5.2893	4.53161	5.43837	5.47692
Zm00001d015180	5.84579	5.92207	5.30568	5.85182	6.2756	6.40747	6.34399	6.2218	5.55913	5.91145	5.62856	5.96703	5.86274	6.15762	5.84609	5.98317	5.6766	5.86624	6.07022	6.13517	5.663	6.34367	5.7631	5.79464	5.89373	5.76861	6.19825	5.95644	5.89051	6.23685	5.78704	6.16957	5.68743	5.62717	5.73258	5.95725	5.89428	6.23576	6.38094	5.88141	5.99192	6.23684	5.79288	5.70634	5.98854	6.55085	5.65225	6.09335	6.31748
Zm00001d015198	1.29617	-0.25049	3.51026	-0.357413	-0.93904	-2.37369	0.549768	2.216	3.04302	-0.552462	-0.445459	2.35006	1.06181	0.437509	0.729552	-0.154216	1.27135	-2.02699	1.12117	0.0349423	3.67808	0.396238	-0.869079	-1.21304	-0.323387	-0.24465	2.02675	0.950602	1.79936	2.16965	2.29974	2.34817	2.9833	-0.365835	2.86164	-0.0952351	-0.125172	-0.422447	2.12158	-0.328113	0.515362	1.47861	2.03874	1.76737	0.407273	0.228123	3.22679	0.75877	1.54575
Zm00001d015204	8.12359	8.06735	8.38273	8.55977	8.39563	8.50192	8.48688	9.22074	8.30618	8.63633	8.47804	8.52604	8.63668	8.41397	8.75537	8.15347	8.43039	8.27985	8.85134	8.6558	8.2555	9.06664	8.02888	8.86368	8.60814	8.51927	8.44766	8.48324	8.25495	8.26607	8.25452	8.19806	8.58873	8.09803	8.54246	8.24615	8.11208	8.15715	8.98519	8.26762	8.44445	9.09614	8.50623	7.98237	8.57886	8.16992	8.41271	8.35959	8.9063
Zm00001d015208	2.62416	2.76536	2.31944	3.24831	3.13068	2.93154	3.00833	3.39149	2.9457	3.57102	3.30053	3.22012	3.04722	2.61644	2.711	3.48628	2.91406	3.1294	3.13808	2.75802	2.97382	2.90181	2.66066	3.37447	2.28798	3.00371	3.18807	2.7959	2.96041	2.79032	2.8215	3.14176	3.97098	2.36193	3.88874	2.97791	3.01002	3.40418	3.39764	3.28963	2.95233	3.32932	3.62632	3.0152	3.15088	3.16694	1.86216	3.28813	3.41076
Zm00001d015239	4.30766	4.7963	3.46638	5.46872	5.13045	5.49325	7.71674	4.08629	4.0144	5.08018	4.57839	3.73156	3.48352	6.17704	5.47253	4.31785	3.62493	3.95799	3.46529	6.48967	4.67639	3.50977	3.90281	5.01126	2.97997	1.02586	2.30078	4.28591	3.48464	2.97321	4.18295	2.09204	4.28594	3.66953	6.14422	8.53869	3.92792	2.67203	3.0254	6.17914	4.49499	4.15953	5.70082	3.5962	3.85949	6.57815	4.25293	4.98198	3.56936
Zm00001d015248	2.02008	4.0861	2.03461	3.13127	2.92798	3.76792	2.35152	3.35954	1.8751	4.99817	3.09262	3.78316	4.57478	2.00755	2.72992	1.43243	2.67715	4.68397	2.63488	4.32815	3.90849	2.30107	3.89626	3.02243	2.26092	3.94722	3.66698	4.19683	1.94841	1.775	3.45641	4.21901	3.13837	1.97714	4.7698	4.16538	2.60326	3.22452	1.79757	4.71378	4.06343	2.43982	2.65644	2.26854	4.1518	2.49374	3.66631	1.00251	2.57271
Zm00001d015300	6.55593	5.87194	5.3695	6.55239	7.83225	7.06872	7.21746	6.56852	6.38237	6.17894	6.82694	6.3648	7.00639	6.22258	6.93983	5.68301	6.41669	6.45856	6.32048	6.27655	5.92472	6.29504	6.38052	8.09507	6.53561	6.32161	6.80926	5.94869	5.93377	6.64196	6.45972	7.47521	6.59562	6.50525	6.524	7.18576	6.65574	7.62641	7.71037	6.59895	6.45489	7.82391	6.99166	6.60537	6.54591	7.12178	6.27384	7.32459	7.12054
Zm00001d015356	4.74235	6.09003	5.37785	3.94273	4.17263	5.95027	8.20479	7.27456	4.84394	3.98376	3.52386	5.34376	4.51489	5.05068	5.85956	4.5182	5.01217	4.66373	5.52445	6.59227	3.61261	5.62803	4.94129	5.69174	4.19031	4.63224	5.23335	5.61584	4.28366	4.54007	3.78669	5.41505	4.36615	4.3254	3.54239	6.01347	5.74934	3.50258	5.23407	4.3538	5.60919	5.00816	5.44989	5.3033	5.25959	7.44468	6.32319	4.79487	5.216
Zm00001d015366	5.60952	4.46078	5.65302	6.36174	5.0422	5.0774	5.95394	5.68487	5.40751	5.6339	5.39525	5.03638	5.60001	5.68861	6.1386	4.87901	4.70018	4.97868	5.4841	6.23583	5.2339	5.40549	5.16158	5.23106	5.28893	5.71937	5.89105	5.71126	5.05089	4.87082	5.40154	4.99617	4.9048	5.11984	5.78124	6.16413	5.39922	4.57411	5.29711	5.35061	5.19971	5.91399	5.9935	6.38722	5.34173	5.33377	6.22591	5.48296	6.12091
Zm00001d015375	4.78338	3.62411	4.48354	5.06574	4.24342	5.22514	5.18305	4.89781	4.55848	4.91084	4.78021	3.60053	4.75471	5.28736	5.46243	5.16215	3.99544	3.71012	4.38148	4.3206	4.99204	4.97547	5.53654	4.58454	5.20666	4.98786	5.20276	5.00905	5.255	5.27936	5.60039	5.15689	5.86421	5.23279	5.2887	4.50347	3.52071	4.29601	5.11767	4.48321	4.30915	5.00482	4.97926	4.48759	4.86665	5.3203	5.1694	5.79091	5.83445
Zm00001d015376	8.54769	8.3386	8.18416	8.00166	8.11304	8.0348	9.20236	8.85256	7.84121	8.33402	7.89379	8.41445	8.13461	8.74782	8.62582	8.25025	8.00828	8.36996	8.18585	8.74464	7.9981	8.23686	8.14302	7.70871	7.59138	7.9781	8.23099	8.10564	8.07657	8.14463	8.08574	8.10863	6.91457	8.07148	7.73532	8.82922	8.85006	8.12449	7.98997	7.63402	8.23722	7.924	7.91714	7.61323	8.3737	8.83548	8.05878	8.03637	7.90126
Zm00001d015378	2.09933	0.663465	0.435754	-2.1954	0.689196	0.606853	2.1849	2.04405	-0.509655	0.930828	0.0613673	-0.376153	-0.535083	3.8749	1.8194	0.378471	-0.841436	0.396238	0.469557	2.63672	0.198267	1.38538	0.317074	1.23684	-1.8258	1.41905	1.98045	1.01544	0.0722417	0.52952	-0.161979	0.203582	-0.162841	3.18862	0.652246	0.0468213	0.614809	-0.587942	0.345859	-0.608482	1.321	0.876913	0.822416	0.597767	0.317074	2.24429	1.14718	1.87088	1.44183
Zm00001d015383	4.85331	2.47734	3.98457	3.31938	4.00519	5.31954	4.52832	5.52029	5.0363	1.80229	4.07333	4.76601	3.30579	5.71782	5.17037	4.99276	5.02204	3.48798	3.71498	5.06159	4.15378	4.49116	4.58766	4.29943	3.63869	3.94004	4.75661	5.20878	4.59453	4.07347	5.20014	4.21686	4.23476	4.03918	3.6573	3.94832	5.14976	3.08769	3.67683	4.20394	4.08354	3.66386	3.69239	2.5208	3.57476	5.16551	4.48938	4.91137	4.43746
Zm00001d015385	11.7246	11.7689	11.7263	12.5689	11.3567	11.5084	11.3046	11.5065	11.6043	11.7705	11.5081	11.5037	11.7668	11.7258	11.7713	10.9704	11.6602	11.9842	11.5521	11.3589	11.7696	11.6618	11.7218	11.0779	11.6021	11.258	11.7224	11.826	11.8218	11.4546	11.9048	10.972	10.5241	11.7701	11.7224	11.2129	11.6588	11.5465	11.2201	11.3578	11.354	11.6019	11.7667	11.9007	11.9814	10.8139	12.0792	11.2608	11.4567
Zm00001d015426	5.98646	5.7219	5.80491	5.66513	6.40557	5.79644	6.00997	4.61816	6.44292	6.50028	6.49242	6.17772	6.39298	5.74468	5.78509	6.22854	5.43792	6.45596	5.68542	5.53042	5.84566	5.61715	6.3723	5.20401	5.66715	5.56056	5.17005	5.79344	5.96835	5.94954	5.81324	6.00101	4.66031	5.92238	5.67938	6.39063	6.42626	5.34807	5.84057	6.35645	5.72094	4.58268	3.91176	5.22262	5.50644	5.64277	5.63345	5.51926	5.53119
Zm00001d015431	7.86097	7.93791	7.49775	7.47928	8.2411	8.11683	8.44873	8.61179	7.67359	7.72623	7.66351	7.65645	7.59138	8.4675	7.93059	7.8016	7.6954	7.83049	7.66557	7.75612	7.62791	8.29848	7.86222	8.30102	7.49974	7.73036	7.21259	7.88386	7.7026	8.04589	8.05995	8.18034	8.1427	7.89156	7.92547	8.42536	7.98339	7.87787	7.99694	8.0005	8.11697	7.84309	7.63032	7.12256	8.07769	8.49863	7.5397	7.41509	7.81703
Zm00001d015450	3.39424	2.44425	3.03945	3.93831	3.76551	3.7464	3.0003	2.03379	3.34001	3.52936	3.50275	3.78789	3.35111	2.71298	1.80831	4.00607	3.44246	3.91687	3.20478	1.85466	3.85674	3.10554	3.61619	4.12457	2.86289	2.85548	2.33844	2.26993	2.84141	3.86498	3.3042	3.89766	2.27796	2.90643	3.58185	2.90715	3.62279	4.09491	3.69892	3.61311	3.91133	2.50346	3.13282	3.16322	3.83613	3.86368	2.78376	2.34482	3.40796
Zm00001d015459	4.3389	4.14846	2.95765	2.94961	3.12064	3.66448	2.78386	3.54052	3.15383	3.06593	2.85271	3.07986	3.35397	4.45596	4.37354	4.1351	2.58467	3.38198	3.45695	4.1323	3.97044	3.95799	4.21124	2.26854	2.9839	3.09187	3.54239	3.31403	2.95111	3.56021	4.20857	6.09911	3.59504	5.31633	2.38695	2.87426	3.67211	2.71751	3.53318	3.50769	4.41674	2.31689	1.99216	2.47988	4.77928	5.0148	3.64447	3.12845	2.21956
Zm00001d015484	4.78021	4.74259	5.96918	6.13684	4.67201	4.55324	4.67649	4.7477	4.85039	5.7039	5.3914	5.0643	4.65383	4.95271	5.06217	4.63937	4.94291	4.99034	4.95322	4.7081	5.64457	4.961	4.37039	4.71193	5.60591	5.57657	5.19762	4.99919	5.27709	5.06837	5.4068	3.92964	5.30144	5.19895	6.34785	4.65504	4.36411	4.40023	4.37609	5.19046	4.95064	4.75892	5.16756	6.07396	4.73978	4.28113	6.36883	5.15742	5.23777
Zm00001d015505	5.17652	5.20749	5.77642	5.87894	4.74433	5.18479	5.81263	6.09226	5.51324	5.6645	5.2555	5.22879	5.62531	5.88053	5.76061	5.06496	5.47598	5.46795	5.71819	5.95706	5.37451	5.40015	5.59444	5.25421	5.49786	5.92815	5.57471	5.65253	5.87301	5.46687	5.3075	4.96178	4.60816	5.09143	5.73868	5.75582	5.30307	5.33865	5.54582	5.43284	5.3567	5.60305	6.22963	5.81904	5.72719	5.46344	5.83164	5.42242	5.55328
Zm00001d015509	5.10118	5.34191	4.69484	4.1911	5.69259	5.07584	4.37527	4.29388	5.11943	4.98468	5.01565	4.44133	4.58766	5.16586	4.61076	4.751	5.16126	4.84919	4.57278	4.40393	4.7791	5.1431	5.64998	5.15304	5.13292	5.0148	5.43176	4.92944	4.94124	5.50367	5.00242	5.99533	5.11147	5.91849	4.137	4.51412	5.40623	5.3156	4.88199	4.85774	4.87618	4.87061	4.58089	5.02294	5.54693	4.82255	4.88821	5.21739	4.91438
Zm00001d015549	4.80887	4.94003	5.07804	5.05417	6.01926	5.10218	5.30533	5.46503	5.4447	5.46718	5.84579	5.23723	5.07086	5.00904	5.08087	5.30077	5.47758	5.21754	5.62364	5.31781	5.28067	5.55999	5.07525	5.82104	5.34637	5.15281	4.73312	5.26479	4.97526	5.18382	4.88199	6.24667	5.38813	5.0326	5.46796	5.10985	5.67145	5.63464	5.48296	5.55782	5.55451	5.73068	5.7365	5.30148	5.7234	4.73055	5.13405	5.62004	5.92287
Zm00001d015569	8.47804	7.6315	8.20223	8.88722	7.19783	7.24963	7.20933	6.76086	7.94371	8.07265	8.01038	8.91448	8.25594	7.8252	8.06688	8.51927	7.42552	8.11007	7.75915	7.31202	8.48194	7.41907	8.88161	6.49864	7.6925	7.6109	6.91112	8.08824	8.62143	8.42889	7.74774	7.10557	7.43544	8.43667	8.56754	7.70731	8.57948	7.96441	7.51387	7.98595	8.62008	6.87127	7.48387	8.69186	8.39401	6.75072	8.90777	7.44946	7.38619
Zm00001d015605	2.96512	2.20246	2.56387	3.66611	2.25885	2.09866	3.60896	2.99617	3.20203	3.70986	2.57271	2.94851	2.43276	2.4759	3.2161	3.48044	2.54685	2.5605	3.48171	4.49685	2.08713	2.2671	2.70672	3.22747	2.47241	3.61365	2.56117	2.5149	2.2623	1.52676	1.73197	2.49732	1.55341	2.7384	4.49259	2.5053	4.05872	3.989	3.60315	2.44165	3.52081	4.72628	4.64924	4.48264	4.05934	3.84735	4.32233	3.29167	3.70393
Zm00001d015613	6.49475	6.68128	6.99316	6.98302	5.57377	6.75597	6.14967	6.54091	6.55239	6.52109	6.76631	6.91469	7.36342	6.86038	6.78788	6.40133	6.68095	6.72757	6.50428	6.26126	6.792	6.89321	6.78317	6.76956	6.81813	7.40088	6.69086	6.75149	6.84258	6.70529	6.78444	5.88321	6.41212	6.33852	6.58811	6.12563	6.31936	6.40298	6.24316	6.49988	6.46001	6.90283	6.71514	6.8242	6.51538	5.84822	6.73628	6.88168	6.83622
Zm00001d015618	5.87076	4.56267	4.2429	5.2863	5.98832	4.56845	4.7371	4.73953	3.74572	5.45139	4.74235	4.6633	5.43369	6.29116	5.84778	5.46344	5.60231	5.71645	5.53521	5.83936	5.79027	5.68574	6.17782	5.12067	4.96912	4.53861	3.9914	5.25174	4.82925	5.80618	5.14664	7.36348	5.107	5.98778	5.15647	4.2775	5.78437	4.26641	3.96744	5.72353	6.1822	4.87549	5.38881	4.64739	6.55588	4.36903	6.21648	2.99858	2.19601
Zm00001d015628	1.73529	5.07958	5.51506	5.52794	4.2002	4.66775	4.44675	5.28094	3.06588	4.81538	4.55549	5.7624	5.33353	5.65006	4.70451	5.5553	5.88943	5.84867	NA	-1.63917	4.65442	5.46129	5.03028	4.35115	5.73519	4.78844	3.48235	4.42594	4.48143	4.43191	3.59312	5.13175	4.19475	4.08591	5.12976	5.00064	4.12923	5.06033	4.48129	6.23836	5.90347	4.64739	5.32948	6.0509	4.57839	4.18927	5.54273	4.57204	3.62521
Zm00001d015651	4.05123	3.91886	5.41662	4.86714	3.79793	4.08668	3.31258	3.75198	3.99415	4.37897	4.01761	3.6082	4.13411	4.01295	3.96051	4.39316	4.43175	4.23287	4.80416	3.40023	4.30374	4.74913	4.78587	3.26977	4.0954	4.60174	4.0861	4.48721	4.91714	4.96164	4.0988	3.77591	4.33188	3.60292	3.81381	3.57705	4.58304	3.82366	3.60548	3.61778	4.84297	4.07208	4.35286	4.34581	4.58022	3.43415	5.23084	3.63325	3.65056
Zm00001d015705	5.77015	5.51771	6.16257	6.4563	5.76935	5.76633	5.98889	5.96855	6.36654	6.48101	6.06833	5.97732	6.14527	5.63802	5.99896	5.87534	6.11261	5.76321	6.37143	6.00101	6.10543	6.12639	5.66715	6.08001	6.20977	6.29337	5.75591	5.8043	6.04269	5.73938	5.85601	5.57056	6.09398	5.82618	6.3223	6.08247	5.86139	5.8798	6.23838	6.06809	6.03149	6.31382	6.27565	6.39774	6.41355	5.45979	6.29765	6.01387	6.23153
Zm00001d015788	4.80105	4.56588	4.72018	4.9399	5.27227	4.87618	4.78128	5.07897	4.73395	4.68274	4.69219	4.84971	4.78092	5.15591	4.9938	4.77402	4.69677	4.74092	4.97788	4.94679	5.10772	4.94942	5.07985	5.50261	4.87639	5.22389	5.06083	4.57801	4.9205	4.88224	4.71647	5.23697	5.06647	4.37455	5.18917	5.42926	4.7689	5.18058	4.88665	4.98869	4.84492	4.79443	4.86908	4.99608	5.17372	5.35302	4.76429	5.00904	4.79455
Zm00001d015837	4.34967	4.24171	4.46169	4.8009	3.82714	4.23348	4.31332	4.19304	4.81049	4.19278	4.43913	4.58701	4.51809	3.9815	4.26624	4.03755	4.30834	4.14452	4.64611	3.92964	4.36917	4.37941	4.18694	4.60906	4.49595	4.21548	4.36734	4.21701	4.64282	4.12609	4.1433	4.18554	4.12294	3.91908	4.83653	4.27574	3.8758	4.05654	4.09501	4.24889	4.38985	4.3253	4.75545	4.43444	4.47273	4.22953	4.61843	4.2792	4.30184
Zm00001d015856	6.11478	6.14347	6.18489	5.48584	5.57909	5.98045	6.39015	5.87904	6.08757	5.47255	6.42155	6.10658	5.77982	6.0176	5.97129	6.49463	6.15509	5.94081	5.70155	5.8795	5.92896	5.78769	6.1823	6.3898	5.97985	6.28336	6.24511	5.80609	6.48394	5.98832	5.91534	6.90128	6.30415	6.43645	5.76859	6.10226	6.22852	6.17567	5.90905	5.69271	6.08247	5.71555	5.72648	5.52525	6.13215	6.64005	5.52531	5.98467	6.01154
Zm00001d015917	6.35845	7.92381	6.88573	4.88634	6.45104	7.39954	6.08734	6.65518	7.71892	6.16775	6.49475	5.90124	7.02833	6.44954	4.75572	5.48916	6.84352	6.16463	6.75981	5.64534	6.92152	7.04565	7.1348	6.09304	5.78768	7.16585	6.99298	6.8215	7.51036	7.62669	7.12999	7.10911	6.8579	6.12845	4.59346	5.96703	6.63795	6.82091	7.27486	6.74831	6.99024	5.86596	6.17722	5.66652	6.11537	6.46759	6.64695	7.4099	7.07944
Zm00001d015921	-4.40822	-2.43728	-3.2165	NA	-0.537569	-0.107457	-3.57765	-3.4816	-0.247154	-0.751439	NA	-2.97691	-0.837399	-2.19912	-0.26215	-0.272705	-1.88205	-2.50414	-1.13484	-3.05119	1.0008	-0.25049	-1.63148	-0.868346	-3.68178	-3.21106	-1.17616	-1.93754	0.675256	1.50048	0.459693	-2.56557	1.70677	-2.91424	-0.973587	-2.1288	-1.63234	0.0328855	-2.19912	0.352254	NA	-2.56007	-1.17389	-3.6814	NA	-1.13655	-2.25294	-2.91175	0.269864
Zm00001d015929	6.41642	7.04182	7.15577	6.19719	6.45608	6.07262	6.51255	6.44397	6.50975	6.6716	6.87337	7.18576	6.59298	6.46229	6.86956	6.906	7.24306	7.07652	6.38699	6.26989	6.6863	6.52648	7.24821	6.14896	7.03906	7.1292	6.55188	6.82803	7.43639	6.88244	6.17022	6.87583	6.20258	6.71093	7.06765	6.5614	7.70418	6.65627	6.3337	6.50313	7.38364	6.46685	6.33701	7.05382	7.57516	5.47366	7.14139	6.76832	5.70419
Zm00001d015956	6.2472	5.09598	4.98375	6.38482	5.74686	5.98493	5.54783	5.98317	6.16902	5.12165	5.37183	6.1112	4.86665	6.00377	5.084	5.97669	5.94937	4.97725	5.58252	6.05272	5.92254	5.62048	4.75471	6.07002	6.05795	5.61132	5.54301	5.13217	5.90263	4.67726	5.76635	5.25627	5.72372	5.54219	6.04688	6.22797	6.19537	6.07182	5.34815	5.09952	6.38072	4.9927	4.51877	6.05741	6.00555	6.52542	5.4782	6.77788	4.8881
Zm00001d015975	2.67992	3.30838	4.88041	2.52774	0.911998	NA	0.945143	3.06011	2.71615	-2.989	NA	-1.9701	2.15582	3.05443	3.4637	4.21191	2.62679	0.973738	1.68137	2.2552	4.0201	2.23292	3.94318	2.99574	NA	3.99821	3.87975	3.11927	3.62691	2.62314	3.04681	2.36862	3.5431	3.19536	3.71554	2.41637	0.316388	1.99644	2.48246	2.94262	3.68186	3.30326	3.89685	NA	2.30911	2.27759	3.32009	2.87695	1.89305
Zm00001d015992	4.05557	4.88975	4.06755	3.8874	4.72491	5.12015	5.28505	4.37078	4.77348	-0.140367	4.59663	5.23894	4.47471	3.80692	4.47833	3.9298	4.07746	3.9872	4.62842	4.51408	4.09763	4.3064	4.03211	4.84916	4.30662	4.27568	4.79073	4.11336	4.15495	3.9329	3.76372	5.44	4.73746	5.23786	4.16172	4.94118	4.54961	4.7168	5.90036	4.4704	4.34955	4.73375	3.90972	-0.407709	4.21303	5.54156	3.98052	5.39821	5.27242
Zm00001d016036	4.06708	4.11684	4.77591	4.48361	3.74148	3.28	4.493	4.96168	4.52162	3.63687	3.91998	4.20439	4.16302	4.18782	4.47506	3.39149	4.30651	3.62176	4.13832	4.47912	3.69004	4.36244	4.28421	4.08999	3.97321	4.66695	4.40099	4.15784	4.30407	3.53391	3.93492	3.95108	3.87425	3.5059	4.26126	4.45391	3.89575	3.32705	4.22364	4.00739	4.4931	4.67322	5.22092	4.35286	4.25675	4.21191	4.51381	4.45765	4.09172
Zm00001d016072	6.93831	6.96324	7.39345	7.86547	6.83573	6.74795	7.08802	7.1949	7.1964	7.27028	7.61889	7.58397	7.16737	7.243	7.90287	7.96275	7.44516	7.18229	7.26143	7.45184	7.67801	7.31908	7.41758	7.8559	7.81221	7.41001	7.13155	7.31766	7.40178	7.12075	7.19128	6.7658	8.06053	7.16508	7.78044	7.41534	7.02531	7.07935	7.27094	7.51497	7.23454	7.15881	7.75125	7.49919	7.84361	6.36496	7.66987	7.46383	7.10228
Zm00001d016100	5.99396	4.94602	7.14337	7.28811	4.43526	4.76823	4.53547	3.94231	5.84644	6.93725	5.89	5.79648	6.62956	5.43157	6.50654	5.89856	5.99716	6.47571	6.65658	5.35255	6.73846	5.17961	6.3878	6.96728	6.4876	6.46243	5.64447	6.16159	6.52679	5.14803	6.51996	3.46742	6.60337	7.1694	7.29426	4.85717	5.3424	4.80252	4.68741	7.01346	5.15526	4.90421	6.21371	7.36731	6.52791	3.10882	7.07289	4.38884	4.2707
Zm00001d016134	11.6048	11.9042	11.1718	10.7821	11.6029	11.2598	10.599	11.4071	11.0807	10.5278	10.8542	12.1682	10.8883	10.8942	10.8992	11.258	11.5068	10.9732	11.2573	11.009	10.6059	11.7252	11.8222	10.8117	11.3556	11.4071	11.4061	11.0838	11.3548	11.8229	10.785	11.5536	11.3612	10.7486	10.9302	11.3017	11.3559	10.9608	11.4579	10.707	11.5037	11.3028	11.6583	11.0779	11.6585	10.9316	11.4094	11.5549	11.3593
Zm00001d016144	3.09619	4.17871	3.82397	4.50951	5.93096	2.96097	3.62123	3.55916	3.65406	4.89699	3.88848	3.29567	4.70949	3.50047	4.36433	2.89669	4.81827	2.95553	4.57447	4.85994	4.44779	4.54899	4.25675	4.37287	4.02778	5.0953	3.82773	3.74717	4.55345	3.57849	4.06887	4.15756	4.4769	2.43938	4.74506	4.89206	4.53036	2.80928	4.6744	2.22182	4.77244	4.80708	4.82049	4.76386	3.58534	2.9061	3.81491	4.44729	3.19742
Zm00001d016198	3.96142	3.9872	4.19802	4.07823	3.17434	4.45293	4.90796	4.83069	4.49898	4.1753	4.00713	4.32342	3.41952	4.20857	4.39023	3.32078	4.17852	3.88955	4.49565	4.84305	3.47975	3.71236	4.2624	4.94988	3.46142	4.62699	3.68341	3.70664	4.05847	3.59651	4.30508	4.40191	3.71768	4.18848	3.93553	4.83925	4.31151	3.45504	4.02967	3.43362	3.37307	3.68517	4.78003	3.64926	3.90074	4.98272	3.70014	3.88835	3.99935
Zm00001d016200	3.69096	4.45555	2.8019	4.21376	4.7707	5.23853	5.07976	4.04126	4.50951	4.20811	4.13609	4.65331	3.8524	4.12168	4.59762	4.71797	4.65141	5.3094	4.74243	4.69301	4.78713	4.86382	4.69267	5.27108	4.6447	3.51105	5.19412	3.43008	4.65889	4.86593	4.62752	5.12023	3.84344	5.27409	5.0104	5.4845	4.63345	5.24119	3.63325	5.23301	4.70903	5.40945	5.11199	4.46239	5.15811	5.21723	4.13247	3.90969	4.373
Zm00001d016248	6.29905	6.87739	5.74402	5.69751	6.50428	7.38668	8.00723	7.04944	6.52193	5.78573	6.61674	6.94476	6.4064	6.28168	6.47858	6.28336	6.07587	6.34858	6.27336	6.83253	6.33915	6.41507	6.15599	6.59522	5.9821	6.20154	6.14636	6.27695	6.29933	6.16378	6.08905	6.69706	5.37043	5.97328	6.00474	6.87555	6.28552	6.32235	7.45442	5.83942	6.1888	6.69755	5.54798	5.47296	6.0622	7.85215	5.89133	6.74653	7.24499
Zm00001d016276	5.41579	4.62895	4.25231	5.4393	5.30101	5.16181	5.87654	6.19771	4.86357	5.24431	5.23777	5.11663	5.08616	5.89259	5.5206	4.91996	5.19565	4.93534	5.11039	5.75898	4.49373	4.90398	5.03635	6.00696	5.17548	5.68487	5.52736	5.02031	5.04132	4.85962	5.55069	5.35255	5.14208	5.71004	5.39664	5.68453	5.03717	5.41961	5.19506	5.06249	5.01214	5.96683	6.01891	5.47961	5.423	5.67949	4.88188	5.81707	5.59229
Zm00001d016294	2.14096	1.99166	3.45204	2.48021	2.24558	2.49599	-0.538398	0.0104691	1.97611	1.72617	1.89305	1.73528	0.931465	-0.514595	0.211862	2.06058	2.79355	2.56634	3.28149	1.14996	2.59407	2.28701	2.46001	1.87228	2.86748	1.76255	1.9899	2.19816	2.59977	3.12769	1.54262	2.40075	1.99859	2.86499	3.36101	-1.04202	2.11438	3.83825	1.85101	3.86057	2.59554	2.55701	2.01911	3.00322	2.30212	-0.154216	3.36992	2.31368	3.29397
Zm00001d016311	4.48728	5.13242	4.94316	5.06246	5.07901	5.37601	5.52514	5.11525	5.26769	5.52072	6.0074	5.48811	4.59852	4.77891	4.91022	4.7477	5.20621	5.40185	4.79167	4.9794	4.25032	4.92272	5.06588	5.99171	5.87427	5.46503	4.98355	4.85374	5.28732	4.88381	4.84058	5.02943	5.21814	5.21118	5.05779	5.41251	5.06006	5.15242	5.63136	5.13604	5.55817	6.3898	4.84224	5.17467	5.20839	5.83696	5.48333	5.01398	4.97392
Zm00001d016326	1.84423	3.48229	1.0008	1.52265	1.76415	0.328187	4.01905	3.51105	2.67588	2.90067	2.94017	2.49348	1.81865	2.9378	1.38726	2.93091	3.29303	2.0379	0.709224	2.40075	3.02067	2.83245	2.28798	1.72097	3.31782	2.41692	3.22008	2.44005	2.34871	1.74108	1.38382	2.05806	2.8998	1.94243	3.14958	2.37057	3.22335	2.50884	1.89	2.5948	2.70922	2.35488	2.00964	1.57766	1.70749	2.29159	2.23292	1.80723	2.70563
Zm00001d016349	4.12212	4.84612	4.14208	4.02072	4.41204	4.51277	4.00461	4.62188	4.4727	4.17329	4.2707	4.12264	4.78419	4.30312	4.14958	4.47653	4.23468	4.44872	4.55001	4.17861	4.58302	3.70014	4.21303	4.43265	4.07704	4.41425	4.68432	4.13901	4.31527	4.35759	4.18948	4.30829	4.14269	4.54558	4.54696	3.6307	4.52864	4.94442	4.24056	4.07548	4.73788	4.36552	4.08999	4.17523	3.95403	4.21372	4.09803	4.48807	4.65015
Zm00001d016358	5.10639	5.04611	4.38211	5.01217	5.3687	5.26284	5.05931	5.2617	4.4798	5.23769	5.28129	5.31103	5.48555	5.06399	4.48713	4.49612	4.8531	5.23926	4.99799	5.2648	5.04448	4.78824	5.25016	5.47632	5.26663	4.88702	4.95392	4.35165	5.12524	5.30625	5.14831	5.35416	5.11001	4.85171	4.81476	5.80563	4.91807	5.28654	4.51584	4.50371	5.23553	4.63311	5.64071	4.97143	5.16158	5.1073	4.67413	5.16421	4.80248
Zm00001d016365	3.68865	4.31557	3.64965	3.49835	3.72961	4.00265	4.10942	3.43415	3.80375	4.02567	4.48401	4.02808	4.04879	3.93492	4.04968	4.19304	3.6301	4.34472	3.69258	3.67722	3.9512	3.71012	4.35771	4.18423	3.85708	4.11514	3.4418	3.53358	4.43502	4.01324	3.75624	4.30254	3.82937	4.21096	4.21186	4.02396	3.8685	3.9636	4.10932	4.03696	3.56682	3.67791	2.61013	3.8392	4.25095	3.9298	3.7929	3.51659	3.75617
Zm00001d016373	5.86698	5.7568	5.25357	6.17803	5.01946	5.69937	6.45428	6.0407	6.06723	6.12949	7.01914	6.53107	6.01955	5.92973	5.68198	5.37331	5.7737	6.25092	5.54718	6.35363	6.2582	5.67328	5.56597	5.55841	6.67187	5.67774	5.58193	5.59743	5.56842	5.19838	5.47953	5.88512	5.28478	5.06971	5.40528	6.46001	5.79953	6.79498	5.74265	6.06995	6.35576	5.43822	6.18172	5.89315	5.50489	6.03674	4.74092	5.63136	5.40216
Zm00001d016378	4.06503	4.01848	3.53215	4.27925	4.4437	3.99673	4.42964	3.80111	4.30709	4.34092	4.33704	3.9195	4.12224	4.14728	4.07754	4.46376	3.9161	4.13873	4.16872	4.02226	4.54171	4.28597	4.30469	4.62606	4.13177	4.06404	4.49949	3.93275	4.3904	4.25675	4.24405	4.24524	5.00974	4.10572	4.34759	3.97956	3.90419	4.52636	4.42109	4.71552	4.28311	4.57542	4.19288	3.50889	4.23081	4.56727	3.77847	4.18618	4.3657
Zm00001d016410	5.2226	5.42848	4.68602	5.38064	5.61831	5.26115	5.55459	5.79463	5.4477	5.37631	5.39877	5.36375	5.19426	5.06063	5.2606	5.93842	5.69635	5.51585	5.45644	5.34953	5.39793	5.38957	4.93791	6.22305	4.97376	5.1187	5.44557	5.2237	5.42339	5.32054	5.39821	5.61537	5.35678	4.87014	5.65478	5.63032	4.9944	6.14284	5.74838	5.45131	4.95379	5.97918	5.54276	5.42031	5.03635	5.53484	4.55258	5.45907	5.6323
Zm00001d016411	6.39106	7.41907	6.24841	6.56485	6.5169	6.3996	7.34248	6.71235	6.86981	6.89766	6.97658	6.91133	6.73281	6.36265	6.47351	6.25159	6.26829	6.5851	6.73447	6.54781	6.45061	6.65589	5.51643	6.38471	6.39039	6.57815	6.54196	6.5074	6.28867	6.20242	6.04577	6.60526	5.54818	6.09852	7.66506	7.18992	6.83778	7.14098	6.49439	6.49279	6.0577	6.95359	6.46171	6.76956	6.25576	7.28229	5.81768	6.92396	7.00442
Zm00001d016439	5.32902	5.60682	5.01044	5.52434	6.19651	5.74635	5.62818	5.4102	5.56981	5.54179	5.76382	5.74237	5.43208	5.36303	5.67494	5.6393	5.26789	5.5651	5.62944	5.45354	6.17823	5.71295	5.49265	6.06611	5.41182	5.2617	5.57837	5.35227	5.59319	5.66728	5.37976	5.86059	5.55311	5.41704	5.45578	5.58815	5.58793	5.70958	6.01387	5.9308	5.58815	5.46594	5.25701	5.0065	5.47195	5.91368	5.03627	5.57736	5.74392
Zm00001d016446	12.3953	12.0792	10.818	10.2938	11.4546	11.904	12.5682	11.7232	11.9833	10.7495	10.9338	11.8999	11.5514	11.3082	11.4139	11.9826	10.9708	10.4332	11.2157	11.7244	10.4821	11.5544	10.8883	12.1688	10.3902	11.3574	11.6591	11.5559	10.1578	10.4278	11.5093	12.743	11.6061	10.7874	10.0785	12.1682	11.2149	10.6952	12.1718	10.4748	11.0042	12.1688	10.0768	9.56516	9.96878	12.7425	8.98357	12.0797	12.0787
Zm00001d016458	5.37027	5.35631	4.86109	4.62328	5.55574	5.25321	5.34437	5.641	4.72094	5.52969	5.40728	5.3917	5.22682	5.31074	5.31638	5.3598	5.52653	5.66014	5.06499	5.60876	5.13226	5.35631	5.30228	5.87171	5.48033	5.2582	5.06585	5.37757	4.9886	5.25533	5.06562	5.42049	5.41039	5.17998	5.56033	5.0724	5.44496	6.00447	5.26704	4.79745	5.53231	5.83116	5.19698	5.36421	5.41375	5.65897	5.19346	4.85214	5.45792
Zm00001d016475	1.41495	2.21067	1.88845	1.92331	2.20914	1.87304	2.72349	3.26361	1.93216	2.44471	2.51974	2.46865	2.29502	1.68451	2.11308	2.11977	2.71288	2.77918	1.70486	2.47949	2.03461	2.06385	2.19525	2.3242	2.25419	2.19177	2.46488	2.26324	2.47377	1.62286	0.500692	2.24867	1.75441	2.57269	2.99426	2.19033	2.41965	2.62613	2.53001	2.66712	2.64822	2.72665	3.0746	2.76815	2.29502	2.09478	2.58142	2.20915	2.59781
Zm00001d016542	9.18749	8.79202	9.33244	8.39839	5.9145	7.30845	9.06161	9.24039	7.55306	7.51221	7.53285	6.48796	6.75368	8.4022	9.23404	7.74329	8.11446	7.48099	6.50704	8.96042	8.06111	8.14935	7.83704	6.15963	7.17161	7.62778	7.91074	8.75035	6.88612	7.15308	9.41592	5.62784	7.70553	5.78246	6.43714	7.38817	7.41812	6.67915	7.72887	7.6845	6.35359	5.84472	6.01324	6.84878	6.1756	8.48753	6.78336	7.243	6.41895
Zm00001d016543	4.89898	4.7772	4.62453	4.38364	5.20007	4.00074	4.90644	4.69586	4.5441	4.55492	4.59131	5.02032	4.79055	4.78699	4.62437	5.46834	4.57955	5.10312	4.7755	5.2985	5.10297	5.55285	4.49393	4.37102	4.26408	5.29253	4.98528	4.57281	4.80161	5.05006	4.96104	4.47573	5.18021	4.79942	4.12671	4.34591	4.66469	4.31834	4.67791	5.49675	4.76924	4.23717	3.88827	4.1407	4.08527	5.27052	4.8802	4.80587	4.74424
Zm00001d016549	6.32699	5.55999	5.61628	6.24843	6.81987	6.36343	6.45665	7.03794	6.22114	6.30296	6.34253	6.07828	6.60111	7.11145	6.77166	5.96442	5.76704	6.32817	6.09767	6.71152	5.99703	5.93048	6.50531	7.3584	6.18679	6.31706	6.87543	6.09137	5.61201	6.35926	6.67081	6.78173	6.45007	6.50795	6.07363	6.89782	6.31492	7.00351	6.60044	6.03121	6.53368	7.34939	6.63433	6.43544	6.50225	6.9979	5.96661	6.96099	6.68596
Zm00001d016550	4.41276	4.65051	4.11445	4.283	4.24521	4.61729	4.41494	4.28303	3.4326	5.09298	4.64631	4.26635	4.34327	3.78932	4.26293	4.17912	4.08571	4.51209	3.94127	4.56297	4.13193	4.36818	2.30212	4.26464	4.58766	5.04034	5.97895	4.23293	4.53245	4.52336	4.60072	4.13669	4.46967	4.86696	2.37334	4.10792	4.31338	3.84529	3.9815	3.75141	4.13672	4.65126	4.62448	5.58172	3.98813	5.13037	2.83245	4.78215	4.50113
Zm00001d016551	-0.675736	-1.64173	-1.64514	-0.90825	0.0927895	-0.249657	1.15419	NA	0.0886599	1.18626	0.373369	-1.00479	0.789366	-0.193407	-1.37256	0.571008	NA	3.20311	-0.871277	-1.58596	-0.253825	-3.39686	1.45046	0.0440783	-0.503059	-1.0114	1.30206	1.40837	1.62684	0.946042	-1.40878	1.88376	2.17722	1.89606	0.530341	-0.866145	0.0142755	0.965852	1.33381	-0.442273	0.301517	1.26392	1.66044	1.06265	0.383552	0.136473	-1.01653	1.86066	0.683626
Zm00001d016552	5.05249	3.24938	3.04947	4.7283	3.39791	5.69592	6.1048	5.88083	4.7607	3.40222	3.49728	5.82525	5.71983	5.3417	4.62264	3.42626	5.15341	5.57594	5.39155	5.90789	5.51344	5.53074	5.78368	6.04524	3.20982	5.50799	3.02092	5.35386	3.47052	2.92391	2.95429	4.6763	3.50542	5.8743	5.73656	5.81725	3.32257	5.84311	6.15099	5.56113	5.68267	5.52525	5.19349	5.63556	5.72516	5.59084	5.13954	5.59652	6.12748
Zm00001d016559	3.93726	4.15031	3.4487	3.76735	4.58341	4.06091	4.27073	3.63328	4.39682	4.58121	4.17023	4.57573	4.10739	3.6508	3.67956	3.79689	3.96794	4.11488	3.69777	4.04733	3.88257	4.38106	3.68459	4.72442	3.60087	3.81193	3.58941	3.82757	4.25997	4.21129	3.9815	4.3812	4.13055	3.6228	4.2215	4.59783	3.7208	3.84779	4.99707	3.74691	3.89873	4.24958	3.80003	3.79793	3.93673	4.1212	3.12275	4.03196	4.42583
Zm00001d016572	4.77214	3.45457	5.6342	4.92746	3.96339	3.87163	4.23018	4.09825	5.46533	4.8338	4.98539	4.73788	3.70721	5.39821	4.60589	4.4601	4.61574	4.44143	4.40028	4.4246	4.52892	4.66373	4.33044	4.20445	4.90185	4.741	5.12154	5.25341	4.50552	4.78358	5.23407	3.80529	5.48194	4.63457	4.07227	4.37888	4.89457	4.36431	3.139	4.55992	3.60537	4.42591	4.72259	5.15586	4.18197	3.91664	4.87858	5.06734	4.15156
Zm00001d016619	5.29755	5.72365	5.34148	5.43569	5.55035	5.82088	5.85329	5.32386	5.22453	5.25843	6.00155	5.71917	5.77155	5.53221	5.56771	6.04465	4.96922	5.8524	5.2073	5.27686	5.71366	5.68205	5.19608	5.18108	5.31422	5.33377	5.48697	5.53137	5.38983	5.84886	5.66355	5.79707	5.42715	5.22274	5.57126	5.45309	5.68592	5.31187	5.80372	5.65979	5.68091	5.39615	5.10749	4.99438	5.19775	5.80736	5.23587	5.39661	5.32729
Zm00001d016640	4.29255	4.59698	3.65214	3.99415	4.84451	3.96925	4.55611	4.20265	4.11344	3.72137	3.12733	4.09222	4.53284	4.56136	3.93432	4.23896	4.6848	3.62924	3.86498	3.78989	4.30173	4.51871	4.60178	4.69347	4.2624	3.90835	4.61196	3.75631	3.75125	3.29151	3.19116	4.93292	3.88543	4.13441	4.05201	4.96736	4.68026	4.59793	4.31435	3.6908	4.05764	4.79769	4.8851	4.77346	3.78792	4.78215	3.80584	4.02571	4.8252
Zm00001d016659	5.26556	4.68552	4.82099	5.02032	4.91988	4.61567	4.50498	3.82597	5.38428	5.18722	5.31655	4.79345	4.7632	4.4759	4.56496	5.48551	4.9208	4.86382	4.77383	4.23091	4.52142	4.65568	4.6466	4.05412	4.32263	4.49234	4.47517	4.88851	4.38463	4.62504	4.47755	4.77609	4.58939	4.74602	5.21829	4.26464	4.81234	4.34644	4.64877	5.58959	4.44133	3.30635	4.86566	3.61912	4.0151	4.14486	4.16708	4.81564	4.50444
Zm00001d016660	3.23405	3.66631	4.64376	2.96251	2.41829	4.4232	2.20838	2.78328	3.86658	2.9751	3.91186	4.14248	2.63698	5.05918	4.03523	3.99609	3.41011	3.50438	2.96512	1.8344	2.81603	3.7674	2.89511	1.57766	2.35421	5.27724	3.64757	4.07444	3.1562	3.75074	4.40826	3.11003	1.82931	5.77022	1.77578	3.02054	3.47709	3.64943	2.46935	3.18609	2.86538	3.67315	3.08163	1.83164	2.26793	3.29361	2.90627	5.49178	5.17972
Zm00001d016665	5.27413	5.21088	5.52983	5.46533	5.38411	5.06485	5.21472	5.50637	5.41429	4.88316	5.35017	5.34691	5.0676	4.98372	5.4931	5.39509	5.45131	5.09598	5.48234	5.75676	5.4932	5.48163	5.11645	5.571	5.47696	5.31624	5.60959	5.36242	5.56457	5.62181	5.34477	5.3646	5.57614	5.09304	5.33862	5.06932	5.12591	5.05727	5.70128	5.30674	5.212	5.68638	5.74985	5.60722	5.2648	4.97621	5.64382	5.81324	5.86902
Zm00001d016691	11.4087	11.17	10.3316	10.1939	9.18283	11.1196	8.54371	7.60041	10.6013	9.89686	10.3954	10.0226	10.5967	9.30918	10.4894	9.64037	11.0457	10.5223	9.11862	6.72099	9.24798	9.24523	9.02728	10.7395	8.89896	10.6365	10.3238	10.526	9.91125	9.38691	10.1117	8.7744	9.97779	10.0607	10.0521	11.2551	10.9297	8.47163	10.4344	9.08097	10.2532	10.7777	8.86368	8.67724	10.1306	11.2165	10.1961	10.0053	11.0472
Zm00001d016697	3.63038	-1.09793	2.82491	2.54572	1.93572	2.27408	3.55968	1.48644	0.888569	1.94996	1.3496	1.65213	0.27711	2.41042	0.926661	2.8824	2.64319	1.59076	1.0899	2.04054	4.3387	2.76096	1.75535	1.37027	0.615608	0.747823	-0.410031	3.01595	0.451641	0.425184	2.4759	4.31563	2.34415	1.69184	1.40814	0.339309	3.00205	2.62066	2.19322	3.39361	1.26593	-0.0692872	1.14217	1.55398	0.931465	3.71156	1.49318	1.51755	-0.276659
Zm00001d016704	5.20408	5.85873	5.59437	4.80541	5.61345	4.95184	4.6563	5.19481	5.41058	5.15958	5.69532	5.30092	5.01395	5.31434	5.29752	5.63753	5.40278	5.70732	5.10737	5.11857	5.63753	5.09934	5.60999	6.19644	5.25166	5.48373	5.61603	5.16902	5.69667	5.57531	5.497	5.8257	5.0584	5.27589	5.43494	5.31476	5.71503	5.96199	5.01219	5.11102	5.31643	5.889	5.35217	5.55116	5.63116	5.33564	4.7461	5.50413	5.38396
Zm00001d016707	5.55328	5.36138	5.9735	5.04774	3.60649	5.203	4.34437	5.11178	6.58572	5.68067	6.67744	5.64583	5.35128	4.74113	4.96804	5.81332	6.13138	4.91768	4.87405	4.29502	6.58165	4.66534	5.0676	5.76624	6.41837	6.13085	6.00881	5.86605	6.35893	5.32727	5.09404	5.2152	6.38629	5.45	4.73113	6.32369	5.59504	4.19239	4.84248	5.35213	5.0023	5.20586	5.49541	4.34044	5.68162	5.34501	4.58055	5.55789	5.22437
Zm00001d016708	5.08917	3.01149	5.5624	2.56325	4.74902	3.40746	3.88753	-0.840764	4.38918	5.28102	2.40639	4.26127	5.09805	5.7771	5.36316	6.12889	4.48489	4.62552	5.64843	3.6747	4.36351	4.3119	6.21207	2.71224	6.14732	6.08141	5.23167	4.04817	3.92961	4.51957	3.08377	6.40106	4.73901	5.90811	0.819869	4.66485	5.35691	6.96107	4.95939	6.78	5.63373	3.72185	5.60305	5.76624	6.6897	4.40682	5.88917	4.7478	4.30579
Zm00001d016736	6.74741	6.80211	7.9981	7.95739	5.73322	6.68656	6.81039	6.96689	7.03578	7.3049	6.60822	7.06832	7.09331	7.10803	7.35865	6.43626	7.01707	6.67553	7.18535	7.45663	6.72676	6.80824	6.88408	6.41531	7.21149	7.3705	7.16421	7.17299	7.11833	6.8231	7.01405	5.73537	6.16006	6.90664	7.02936	7.23454	6.9719	5.82734	4.79337	6.55382	6.27404	7.67478	7.68089	8.25544	6.95075	6.39332	7.99577	6.52259	6.56096
Zm00001d016802	5.85937	6.50935	7.66652	7.96415	5.26728	6.11535	6.06895	5.76038	6.85381	7.76198	6.85138	6.14513	7.02115	7.17934	6.35991	5.47533	6.5487	6.70157	7.03322	7.27634	7.21973	5.82752	6.86264	6.54774	6.71576	7.07298	6.72541	6.016	7.20662	6.51925	6.62643	4.71504	5.77779	7.23393	7.59862	6.69339	6.74567	6.76919	5.55609	6.9032	6.50577	6.21371	7.07731	7.25176	7.55421	5.64794	7.21357	5.69602	5.73605
Zm00001d016826	8.36877	8.51296	8.58941	8.08219	7.40002	8.51247	7.7704	8.99829	8.39839	8.03999	7.38619	8.28976	8.52849	8.39156	7.95225	8.08051	8.61247	8.08449	8.43815	8.52162	8.21956	8.14109	8.45819	7.21094	8.34141	8.53155	8.36364	8.93057	8.44553	8.25741	8.4249	7.44673	7.94752	7.99984	7.7157	8.31936	7.77996	7.68863	8.33956	7.93452	8.29929	7.52634	8.42687	7.22357	7.51663	9.08023	7.989	8.16623	7.98799
Zm00001d016854	5.78244	5.95891	6.00491	5.67053	5.68001	5.55044	5.4848	5.67774	6.26936	6.08026	5.98646	6.1407	6.0537	5.63302	5.78704	5.84822	6.53381	6.00863	5.99022	5.82161	6.15868	5.69293	6.04944	5.65281	6.07851	6.18744	5.86792	6.1131	6.41027	5.68355	5.12097	5.93064	5.06814	6.05673	6.16322	5.84279	6.21691	6.42303	5.79091	5.84704	5.70439	5.92207	6.25515	6.01503	5.98434	5.47694	5.93237	6.06856	6.31294
Zm00001d016860	5.38396	6.07716	4.7711	5.1161	6.05337	6.1068	5.27141	2.48218	5.0961	5.33883	5.96963	5.84667	5.50334	4.83232	5.11185	5.45612	5.36582	5.36505	5.24098	5.24875	5.2305	5.29903	5.20292	5.49899	5.21844	5.62891	5.78899	5.61099	5.63659	5.41419	5.31074	5.69471	4.84545	5.66678	5.50294	5.30453	5.32078	6.07791	6.18152	5.74691	5.36375	5.61752	5.02639	5.07909	5.30407	5.52765	4.50854	6.11496	6.20872
Zm00001d016893	5.99214	6.35513	6.4533	6.35959	6.17512	5.87325	5.49535	6.19975	6.31642	6.27851	5.59748	6.1888	6.19071	5.72902	6.01078	6.20347	6.56143	6.07921	6.60254	6.13741	6.68951	6.63821	6.30942	5.85419	6.17782	5.87904	5.65478	6.4257	6.47865	6.33017	6.05145	5.82956	4.4186	5.84912	6.27278	5.39358	6.27664	5.80753	6.29381	6.42423	6.73371	6.19644	6.27772	5.889	6.60581	4.86783	6.27601	6.21546	6.25953
Zm00001d016926	7.14414	7.14517	7.47856	7.44618	7.25767	6.82749	7.55101	7.03415	7.15953	7.64747	7.30791	7.30516	7.64785	6.88776	6.70317	6.65518	7.08903	8.10274	6.89815	7.24063	7.706	6.81475	8.16723	7.15881	7.43745	6.79522	6.60443	7.21265	7.77295	7.24557	6.67666	6.55288	4.79419	7.49413	8.2122	6.66116	7.65352	7.41729	7.36595	7.63969	7.09896	7.00212	5.82315	8.21081	8.06037	5.5589	7.71498	5.96181	6.4472
Zm00001d016935	5.05073	4.175	4.1764	4.40862	5.03557	4.7499	5.41114	5.27209	5.26059	5.19369	5.15016	4.6719	5.10822	5.42057	5.44171	4.43566	4.75703	4.67413	4.5945	5.5357	4.17449	4.52987	4.88922	6.02492	4.93043	5.50327	5.8056	4.80303	4.25026	4.44747	5.29244	5.27337	5.59721	5.44837	4.49084	5.76433	4.68498	4.91246	5.1278	4.07365	4.33687	5.50742	5.73253	5.38107	4.79055	5.50482	4.54289	5.92553	6.14453
Zm00001d016943	4.80391	4.64665	7.15172	6.71396	5.72346	4.9075	4.49487	4.75607	5.18282	6.11686	6.2175	5.63032	5.57682	4.19918	6.19635	6.50814	6.21102	6.02236	7.0155	4.54744	5.3251	5.81389	4.71113	5.39785	7.01754	5.25208	5.61769	6.5298	6.04665	5.87787	5.21739	5.10026	6.09829	6.43885	6.78753	4.40736	4.42982	2.68249	4.26125	6.56143	6.61996	5.78123	7.10417	6.62911	6.19273	3.45577	7.44837	5.34632	5.45435
Zm00001d016982	6.38114	5.7671	5.75121	4.87516	7.38718	6.56906	5.56324	3.5801	5.80733	5.50191	5.50476	5.26707	5.34637	5.17461	4.61706	4.50799	4.48815	5.15006	5.22406	3.94924	4.5399	6.35296	6.33968	3.98638	5.57358	3.2182	4.2793	5.29668	5.74372	6.12539	4.67948	4.88888	5.11311	4.11055	4.36165	4.15605	5.73196	4.51545	5.60039	4.74375	6.74602	4.38229	5.04544	5.57611	5.11974	6.58398	6.35076	4.05908	4.2263
Zm00001d016991	7.87264	8.18196	9.87065	9.1646	9.09896	9.0184	7.2345	9.56891	8.95962	9.31388	8.85558	8.53869	9.40712	9.16935	9.33938	9.45287	9.36824	9.06664	9.63914	9.52774	9.62339	8.96279	9.56579	8.95261	9.2369	9.22074	8.69379	9.48735	9.36339	8.9762	8.84198	8.31647	10.5648	9.29178	8.25692	7.30077	8.7394	7.84026	7.79994	10.0283	9.56327	8.6221	9.65964	9.4738	9.34339	6.22422	9.77401	8.21836	8.45227
Zm00001d017036	-0.776861	-1.54458	-0.913956	-1.68614	-0.15249	0.0861839	0.0395089	-0.539226	-0.385793	-0.396211	0.132649	-0.698018	-0.568843	0.584466	-0.55659	-2.30834	-1.77926	0.154534	-1.77725	-0.247988	0.861697	-0.613238	-0.701165	-0.322599	0.948741	-0.216039	-0.605307	-0.485582	-0.901102	-1.35089	-1.7846	0.608442	0.3068	-0.716075	0.18718	0.475401	0.838716	-0.958245	0.0303783	-0.540055	0.38728	-0.322599	-0.836725	0.554352	0.634261	0.927265	0.308852	0.459693	0.566345
Zm00001d017047	5.97978	5.11773	5.1307	6.14761	5.80075	5.79091	6.18021	6.32653	5.70476	6.05986	5.85112	5.52855	5.81195	6.19196	5.97526	5.3203	5.27633	5.63345	5.47061	5.67315	5.42206	5.16263	5.47696	6.26673	5.84716	6.03879	6.6332	5.48059	5.68743	5.78572	6.277	5.84127	6.35878	6.15606	5.91384	5.85653	5.87292	6.1601	5.77092	5.75672	5.63032	6.4302	6.19424	5.73068	5.78768	6.26129	5.34995	6.45211	6.34039
Zm00001d017091	4.39924	4.68715	4.6228	4.59096	4.20387	4.3579	4.19372	4.26842	4.52347	4.39927	4.16273	4.05972	4.38162	3.48965	4.47306	5.03413	4.98361	4.85482	4.4688	4.20964	4.7663	4.61843	4.55034	4.40518	4.83489	4.71457	4.51358	4.56035	4.91071	4.9684	4.40429	4.81451	4.91059	4.57001	4.27017	3.91749	4.50712	4.78661	3.7228	3.45517	4.92867	4.40718	3.9954	3.67791	4.75471	3.86121	3.57866	4.70118	2.81042
Zm00001d017092	7.55411	8.89	8.81064	8.18859	7.9045	7.88718	7.47744	7.85875	7.93565	7.93537	8.13165	8.46851	8.33224	8.22825	8.13192	8.49863	9.03102	8.51296	8.15252	7.88608	7.78144	8.43331	8.52849	7.22783	8.56648	8.34379	8.3749	8.47026	9.02611	8.69443	7.87474	8.21543	8.53783	7.89888	7.94778	7.62872	8.91813	7.85295	7.65449	7.83376	8.7974	7.64738	8.24752	8.52788	8.52849	6.93573	8.89	7.90344	7.35056
Zm00001d017111	4.09727	3.24245	3.30032	2.48621	3.83424	4.20101	4.0317	4.06599	3.82158	3.6444	2.43892	3.39336	2.92127	3.92197	2.83819	3.76896	2.82636	2.90627	3.09293	3.58803	3.20419	4.17296	3.4642	3.29733	3.06321	2.73715	4.24581	3.59086	2.92675	3.4846	2.69843	3.02441	3.60264	4.20177	2.54912	3.61362	2.9583	3.87397	3.24818	2.8364	2.8834	3.35448	2.73592	2.52759	2.84482	5.02945	2.0379	4.28658	4.38059
Zm00001d017118	7.62464	7.26993	7.57823	7.4884	7.04073	6.95299	7.1536	8.32493	7.26796	7.76736	7.69187	7.48723	7.54905	7.06632	7.8811	7.6109	7.76598	7.27767	7.32795	7.87897	7.11617	7.62573	7.63086	7.78514	7.83074	7.87002	7.86304	7.42224	7.58496	7.20543	7.03524	7.00747	7.81942	7.59619	7.654	7.29078	7.21586	6.89022	7.33395	7.60088	7.11735	7.06176	7.47504	7.81768	7.47552	6.40668	7.55516	7.54078	7.44258
Zm00001d017119	6.66895	5.72749	4.86764	5.27261	5.4841	6.16858	6.21859	5.9587	5.84996	5.40136	5.94974	5.90782	5.48033	4.9755	5.44663	5.70467	5.62381	5.75902	5.41228	5.37118	5.3942	5.51585	5.89734	6.05943	5.86462	5.52404	6.06785	5.36424	5.46014	5.35838	5.20734	5.79891	5.30822	5.87608	5.51075	6.01138	5.67514	6.00855	5.87125	5.68712	5.53734	5.49541	5.38107	5.28154	5.61814	6.19975	5.11592	6.14676	6.35413
Zm00001d017139	7.56409	7.46766	7.50933	6.32092	6.7881	6.88013	7.12521	7.12567	8.29621	7.16226	7.73974	7.90749	7.60302	7.03184	6.99456	6.9566	7.51912	7.51273	7.15308	7.1808	7.01867	7.42388	8.09567	6.75573	6.89028	7.5187	7.64351	7.67296	7.68603	7.32795	7.28261	7.43211	6.28645	7.45686	7.24506	6.91133	7.93943	6.96449	7.40505	5.99362	6.8882	7.26363	7.02431	7.86177	6.70958	7.29111	7.1616	7.63256	7.77849
Zm00001d017150	4.2464	3.82881	3.67335	4.29743	3.77013	3.79109	3.46199	4.29015	4.09843	3.75929	4.10989	4.04052	3.70222	3.74009	3.3359	3.50825	4.00943	4.09256	3.60411	3.43757	3.88942	3.25606	3.86194	3.287	4.13411	4.44986	4.405	3.42463	3.87532	3.74623	3.56719	4.08998	3.39713	4.02252	4.03064	4.00124	3.89377	4.47841	3.31029	3.28305	3.89638	4.45533	4.07564	4.50484	4.20773	3.97663	3.87105	3.98826	4.28355
Zm00001d017179	7.16438	6.9742	7.12729	7.66249	7.0834	7.39539	6.82694	6.78594	7.47037	6.97187	7.5213	7.38364	7.74066	6.89423	7.03094	7.2547	7.83376	7.44353	7.59922	6.56048	7.50933	8.21715	7.23655	6.7793	6.9921	7.20625	7.57062	7.60156	7.3847	7.75915	7.3925	6.92474	7.28313	7.25748	6.62562	7.37046	7.11607	7.5059	6.98619	7.43047	7.44488	7.48878	7.62449	7.44641	8.03662	6.00645	7.7738	7.40082	7.75665
Zm00001d017187	3.48624	4.23843	4.37274	4.43054	3.8967	4.20852	4.80059	4.90445	4.07264	3.95239	4.11414	4.3215	4.27508	4.43018	4.15541	3.39411	4.55992	3.55281	3.66406	4.53555	4.04282	4.41158	4.36679	3.9954	3.71665	4.76928	4.31273	3.91155	4.81447	4.27312	4.04414	4.17679	3.90674	4.31484	4.48241	4.3637	4.11167	4.08667	4.55784	4.24167	5.34218	4.29022	4.93707	4.84034	4.46354	4.67754	4.82067	4.66397	4.78515
Zm00001d017199	6.54598	8.6709	8.36091	5.32081	8.24934	8.77569	9.61532	9.16221	7.65696	7.06624	6.64596	5.87746	7.381	7.20322	6.84143	6.54824	7.31038	7.0166	7.64924	8.24441	7.39345	8.27077	5.4892	8.27294	7.1348	5.45612	7.90401	8.28306	6.85152	7.39591	7.54078	6.74991	8.63251	7.49939	4.25931	7.3969	5.82453	6.31313	8.37116	4.7356	6.75443	8.34094	7.08519	7.18734	5.79894	7.69494	6.55953	7.70503	7.73974
Zm00001d017239	3.10644	3.28607	3.18711	3.27827	3.8367	3.07882	3.67282	3.52715	2.95364	3.39137	3.67196	3.53508	3.33192	3.49776	3.5628	3.2182	3.19987	3.61698	3.46254	3.7427	3.74121	3.39596	3.35397	3.23072	3.05109	2.79421	3.50174	3.66308	3.54725	3.44428	3.1046	3.36288	2.94146	3.39776	4.85289	3.43624	3.40726	3.76107	3.4114	3.47448	3.55652	3.31533	3.64678	2.9597	3.20643	3.6867	2.89198	3.38094	3.22474
Zm00001d017240	2.74768	6.79899	6.29246	3.93017	5.132	4.65979	7.61575	7.1864	6.93727	6.0359	4.48569	6.42376	6.18453	6.3337	6.25683	5.46165	5.95113	5.77571	4.91988	5.90134	5.54541	6.51177	6.27824	5.21099	6.33968	5.39509	7.42352	6.20213	2.98132	6.36867	6.09772	7.26453	6.22971	5.75125	1.87923	4.01765	5.1543	3.79218	5.89439	3.56899	5.6989	5.87364	6.79516	5.15304	4.9457	7.82065	5.75447	6.2291	6.14662
Zm00001d017258	4.88177	4.46261	4.32733	4.578	4.07529	4.39094	4.71529	4.73055	4.51129	4.11537	4.46764	4.50697	4.49595	4.60407	4.82006	4.79822	4.60448	4.12092	4.31576	4.83101	4.22638	4.41877	4.52933	4.73567	4.22088	4.34028	4.76496	3.86749	4.54613	4.46147	4.75788	4.87922	4.93922	5.01946	4.49949	4.6633	4.6316	4.65368	4.73472	4.52873	4.35666	4.46973	4.43444	3.48978	4.54654	5.11032	3.96867	4.71647	4.23597
Zm00001d017271	5.48369	4.45232	4.6894	3.36342	4.67891	5.22006	5.38302	4.66218	5.01042	4.35327	4.138	4.63541	4.50265	5.81886	5.48253	3.28021	3.39636	4.0861	4.64996	5.2936	4.41973	4.47713	4.93043	5.24632	4.86989	5.59252	5.06756	4.46943	3.2703	3.90509	4.92109	6.79722	4.88118	5.48127	3.01341	5.32725	4.76083	4.25932	3.54904	4.60933	5.03189	4.34213	4.40518	2.96725	5.02205	5.4524	4.36628	4.93678	5.33404
Zm00001d017274	5.70605	4.34472	6.64339	3.55243	3.86498	2.91526	4.79562	5.24576	3.51483	3.42277	2.32371	2.83299	3.13989	5.45357	4.73037	4.50278	3.66482	3.00765	3.56554	4.91514	4.05785	3.52263	3.4461	2.48594	3.42619	2.40313	1.79635	4.03392	2.75983	3.88814	6.51036	4.19663	4.91538	4.77854	3.18174	4.04052	2.28027	1.79159	1.51755	4.3157	3.36132	2.59366	2.80773	1.17382	4.09924	6.51066	5.34191	2.54234	2.0739
Zm00001d017275	5.48197	5.75057	6.62481	3.00991	3.96757	4.76984	5.44375	4.41247	4.68836	4.7916	4.67899	3.16128	4.02778	6.55803	5.19079	3.81665	3.95482	3.55027	4.23085	4.98451	4.79353	5.07662	5.2285	4.09417	4.63235	3.39956	5.24855	4.24007	3.50945	4.44554	6.19398	7.34516	5.38413	4.95679	3.36377	5.12851	-0.269538	2.57391	5.51025	3.32545	3.04576	4.0924	3.24672	4.98264	3.45258	6.33569	5.48688	5.05763	3.76092
Zm00001d017288	2.0739	4.92436	1.49009	3.44432	2.67387	4.74676	1.85832	3.62809	-0.275078	0.805628	3.13758	-0.565179	1.4098	2.54747	2.46767	3.31206	-0.808735	2.50693	4.04681	5.02293	0.367248	3.77199	2.49097	-0.0130622	0.407273	0.136473	-0.838746	1.15768	2.22016	3.73491	-1.01799	0.703842	0.862528	2.55571	2.73417	3.59538	4.76569	-0.109163	2.29262	-1.9303	4.70738	-0.602925	-0.149035	1.98272	2.92127	3.6459	0.829328	-0.109897	0.419601
Zm00001d017330	8.05767	8.29848	9.06914	7.60182	7.67086	8.15635	8.39617	8.09868	8.37844	7.37389	7.07944	7.95833	8.10426	7.66554	7.40204	6.99429	7.60589	7.41395	8.3237	7.39869	7.46489	7.69818	7.27604	7.27931	8.17569	8.03922	7.60396	7.91243	7.55838	7.72248	7.44448	7.61291	6.79729	7.60715	7.25723	7.77209	7.61424	7.5393	8.21019	7.08903	7.87207	9.01153	7.84309	7.636	7.44696	9.68681	7.47217	7.81312	8.29733
Zm00001d017336	-0.445459	0.00381145	-0.516241	-0.156805	0.489727	1.19476	-1.82865	-1.2581	1.42987	0.171256	1.14903	0.637698	-0.323387	0.540974	-0.428558	0.527879	NA	1.03499	0.138003	0.374389	0.219597	-1.05444	-2.13172	0.822416	-1.08721	-0.906108	0.769009	-0.165426	-0.602131	0.208143	-0.362009	0.958645	-1.54642	0.32244	-0.380976	-1.49021	-0.438286	0.467018	1.16093	-0.705879	-1.00479	-0.803088	-1.53659	-0.9714	0.257099	-0.705094	-1.09793	0.369288	1.2682
Zm00001d017345	4.94937	5.24425	5.09232	4.73395	5.32054	2.92346	4.50682	4.22758	5.02204	5.57496	5.6664	5.27919	4.40045	4.51249	4.39772	3.92772	3.95717	5.50755	4.89161	5.33331	4.88993	3.68013	3.79286	5.32617	4.60517	4.99276	5.24194	5.03473	5.37529	4.86929	4.4759	3.64614	4.77668	5.08339	4.57686	4.38062	4.8424	4.87119	5.56659	5.3977	4.9303	4.89755	4.68161	6.02104	3.25303	5.15281	5.06566	5.60843	5.44441
Zm00001d017364	5.38035	7.22624	6.97277	6.59998	6.68827	7.076	5.84765	6.859	6.23029	6.42268	6.20204	6.73073	6.92336	6.70263	6.70574	7.02013	6.89337	7.06516	6.99682	6.92121	6.69785	6.74848	6.74215	5.73253	6.9067	6.25634	5.5693	6.88052	6.8766	7.23798	6.39341	5.97911	6.16868	5.69183	6.13984	6.08036	6.54638	6.42762	5.55243	6.97794	6.72522	6.49401	6.37167	6.70049	6.67483	5.51291	7.17828	5.69233	5.87635
Zm00001d017379	6.72655	6.50673	6.36862	8.65524	7.80695	8.4529	7.25421	7.69494	7.04347	6.78836	7.2083	6.29537	6.44942	6.9991	8.30646	7.62188	5.84324	6.53437	6.55999	7.1723	8.21111	5.92207	7.50544	7.65256	7.47109	7.83326	7.08689	6.11926	7.16623	6.99682	6.22484	7.22885	7.19598	7.20187	7.64877	7.02985	8.28318	9.35222	8.73252	6.88693	7.28196	7.93055	8.09507	7.9382	8.21128	4.76765	7.06103	8.08574	8.21595
Zm00001d017395	6.23423	4.98023	6.11818	5.89079	5.39731	6.38165	5.41495	5.93021	4.91591	6.19158	5.72607	6.62778	6.58401	5.81108	5.89978	6.21484	6.6636	6.36635	6.35494	5.86059	6.65534	6.32319	5.92065	6.1252	6.31437	6.75826	4.5751	6.64149	6.41257	4.75935	5.1968	5.50884	5.57455	5.39998	6.34065	5.88496	5.88818	6.34564	6.99542	5.98383	6.12563	5.8074	6.16599	5.98595	5.76104	5.69742	5.82366	6.96818	6.69757
Zm00001d017449	8.22585	8.63059	7.85796	8.72828	8.51831	7.74626	8.69508	8.12124	8.25986	8.99085	7.93678	8.21742	8.11161	8.31958	8.2354	7.23092	7.82115	8.25353	8.69443	9.03288	8.40346	8.63059	7.96708	8.34094	8.93597	8.92108	8.70835	7.94155	8.76728	8.63859	8.4022	7.88608	8.03689	8.66141	9.07801	8.23722	8.40578	8.27246	8.77762	8.35447	8.45565	9.13597	8.91667	9.05844	8.93597	7.85875	8.74655	8.6872	8.8391
Zm00001d017456	5.52393	5.7055	5.2	5.05771	6.14043	5.58751	5.65246	5.46165	5.80556	5.58876	5.70978	5.4378	5.28545	5.53028	5.63022	6.31249	5.78963	5.44412	5.35492	5.58453	5.25193	5.81954	5.77773	6.03331	5.77982	5.53484	5.56755	5.47058	5.54897	5.54368	5.5685	6.32639	6.77197	5.84362	5.03796	5.60919	5.34087	5.64679	5.85601	6.04522	5.89131	5.16421	5.07303	5.42213	5.34331	6.20154	5.45944	5.52491	5.63389
Zm00001d017467	6.43651	5.2523	6.27149	6.52454	6.08235	6.42927	6.68287	7.00891	5.65914	5.80066	6.01932	6.55639	6.53561	6.9005	6.21763	5.66113	6.48581	6.41752	6.28235	6.32639	5.51685	5.89133	5.85271	6.5376	6.20104	6.73862	6.21319	6.64452	6.0903	5.65359	6.02355	5.92864	7.13052	5.90381	5.69186	6.13636	5.61875	6.24672	6.51036	5.82165	5.7791	6.08872	6.63169	6.18623	6.14301	6.50814	5.91403	6.24964	5.90203
Zm00001d017475	0.202822	0.624536	1.17484	1.1004	1.61044	0.246999	0.295467	0.910331	1.00765	1.44614	1.6422	0.260263	1.20484	-0.252158	0.0468932	-0.216039	0.668702	0.701175	-0.771347	-0.444663	1.03204	-0.27824	0.983125	1.67183	0.357059	0.445415	0.551534	0.323158	0.968481	0.0123721	-0.646129	0.831859	-0.815984	1.107	0.787872	0.917837	0.209665	1.4531	1.08135	1.23121	0.657519	0.998554	1.80828	0.616408	1.42315	1.20014	-0.778435	1.11133	1.3496
Zm00001d017501	4.15354	4.75427	4.39891	4.14499	4.79804	5.95416	4.29449	4.54661	4.64786	4.90499	4.79146	4.46998	4.59488	4.48645	4.81652	4.93434	4.87827	4.75766	4.75587	4.96669	4.52327	5.00573	5.00398	4.62779	4.72	4.06599	4.69794	4.59621	4.88749	5.1173	4.23729	5.07286	4.81182	4.84744	4.87481	4.57761	4.51424	4.79781	4.91137	4.43009	5.0643	4.90702	4.52636	4.54527	4.49754	4.69432	4.46992	4.86097	4.82051
Zm00001d017510	-1.40566	-1.22218	-0.0291485	-1.45077	-2.76605	-3.68587	-0.670865	0.467762	1.57058	-0.454208	-3.12377	-1.92424	-1.25423	-1.98022	-4.06959	-3.92808	-3.68401	NA	-1.08989	-4.06421	-2.25527	-1.01653	-4.64694	1.12491	NA	NA	-2.56172	0.104225	-0.0968666	-2.19229	-1.36126	-0.610861	-3.30527	-1.74048	-2.90573	-1.7247	NA	-0.193724	-1.5458	0.135708	-1.87514	1.43754	NA	-2.07068	-3.92632	0.766376	-0.332833	-0.448643	-1.30609
Zm00001d017522	5.51094	5.66951	5.56808	5.28466	5.93925	5.66526	5.7169	5.2138	6.16035	5.94232	6.38347	5.40758	5.2049	4.84441	4.82476	5.27912	5.20441	5.15453	5.18831	4.62761	6.06333	5.50596	5.25959	5.94915	6.23283	4.73251	5.40528	4.96113	5.6153	5.26188	5.07808	6.10561	6.10939	6.27972	6.01479	5.94313	5.74377	6.24464	6.19845	5.68553	5.28421	6.27341	5.69174	5.86024	5.64314	5.62498	5.11927	5.50877	6.20204
Zm00001d017526	3.09262	5.29262	2.75362	3.69482	4.54007	5.49491	6.84825	5.63419	3.64917	4.93033	4.67386	5.86411	4.21124	5.27551	5.04598	4.94218	3.63269	4.88348	4.70903	6.15244	2.36397	5.30771	5.04623	4.71554	4.35056	3.74044	4.16932	4.89001	3.79163	4.33222	3.49232	4.36256	4.42955	4.24468	3.49628	5.92022	5.2343	3.98211	5.46594	4.97386	5.51728	2.1883	3.54408	4.81378	2.86289	5.9748	2.47734	5.60039	4.84764
Zm00001d017555	4.08528	5.28108	3.99993	4.69701	4.25096	5.0851	5.14714	5.42872	3.63414	3.83521	4.22224	4.27379	4.23276	5.2705	5.31474	4.5043	4.67153	4.16708	4.12609	5.99533	4.75637	5.01717	3.96509	4.99608	4.71482	3.96856	4.65784	4.71349	3.97444	4.32831	4.95761	3.62575	4.6851	4.40465	3.92032	5.03189	4.02075	4.4964	4.29004	3.66249	4.7789	5.02294	4.40718	4.22946	3.99047	5.90948	3.49617	4.56136	4.16065
Zm00001d017601	3.56936	2.69487	3.5632	2.80206	3.63182	4.35611	3.30356	3.06746	3.38716	2.99851	2.77081	3.70961	2.60386	3.99484	2.80544	4.44072	3.65276	3.42789	3.74148	3.7827	3.76969	3.67546	3.5879	3.86738	3.86194	3.32324	3.50452	4.1371	3.76831	4.00319	3.82761	3.38078	3.73957	3.12906	2.94505	2.49963	3.3252	3.18956	2.69368	4.02197	3.6082	3.3572	2.82597	2.58361	3.04722	3.60542	3.19986	3.86989	3.58493
Zm00001d017608	5.95154	5.9056	5.77439	5.3049	5.69973	4.71697	5.75296	5.99663	5.78703	5.25234	5.31286	5.79093	5.02205	5.59144	5.32395	5.83517	6.18134	5.23587	5.16734	5.55442	5.76191	5.88502	5.71811	5.5307	5.15508	5.73462	6.57279	6.13387	5.63835	5.51138	5.65006	5.31401	5.3619	6.35431	5.21319	4.68361	5.85783	5.47443	5.69425	5.39033	5.76621	5.66473	5.59731	5.48484	5.13134	5.87344	5.9012	5.86754	5.651
Zm00001d017617	3.97367	3.74112	3.70539	4.41599	4.19039	4.08869	4.44138	4.94667	3.97887	4.22509	4.45514	3.69948	3.91734	4.645	4.84713	4.14486	3.93127	3.85449	4.07917	4.35193	3.70539	4.01405	3.9857	4.81218	4.14398	4.55882	4.86677	3.98344	4.36423	4.25483	4.53759	4.59917	4.88587	5.0131	4.03517	4.46813	4.11757	4.36999	4.40826	4.17481	4.11282	4.7751	5.11051	4.4428	4.06495	4.85235	3.67317	4.92443	4.60995
Zm00001d017621	4.49937	5.48688	6.66321	6.65042	5.61998	5.69415	5.50253	6.49229	5.07819	5.89294	6.08013	5.5759	5.83186	6.53288	5.80188	6.0407	6.07784	6.39755	6.15974	6.77185	6.11401	5.67684	5.97575	5.61919	6.35122	5.88463	5.75164	6.10896	6.81036	6.34599	5.74084	6.24462	6.49255	6.43374	6.64137	5.74237	6.05655	6.17098	5.49355	6.68095	6.20731	5.32276	6.3551	6.6216	6.81149	5.32877	6.7564	5.22739	4.73217
Zm00001d017676	5.48911	5.21247	5.45871	4.93215	5.48234	5.23177	5.28671	3.83789	5.99109	5.76329	5.70056	5.25819	5.81781	4.90085	5.49824	6.01056	5.55234	5.68732	5.27227	4.89986	5.30895	4.98369	4.99901	5.29306	5.39113	5.59084	5.94072	5.38461	5.11127	5.07296	5.67808	5.47293	6.54602	5.74778	5.15498	5.41806	5.02294	5.53774	5.34477	4.97861	4.95533	5.45349	5.67751	5.40297	5.38002	5.58712	4.9627	6.30147	6.2063
Zm00001d017704	5.80495	6.10307	5.52809	5.31899	6.53222	6.66065	6.00793	5.87344	5.74255	5.8138	6.2063	5.90347	5.7372	5.41876	5.67325	6.09452	5.7837	6.03879	5.44767	5.68905	6.00296	6.32566	5.98655	6.2689	5.44736	5.41193	5.73074	5.93398	5.8653	5.89172	5.47787	6.81317	6.2478	5.92455	5.63243	5.65641	5.79223	5.88758	6.8472	6.0031	5.54773	6.23474	5.82902	5.86801	5.57511	6.20566	5.06738	5.79461	6.0356
Zm00001d017711	9.89088	10.0316	9.92365	9.82149	9.99879	9.43432	8.22225	8.08949	9.68876	9.85182	10.432	10.8477	9.38483	8.4249	9.65307	10.0277	10.1928	10.1365	9.97059	8.45163	9.80255	10.1365	9.1582	9.83975	10.3226	9.59183	9.61396	9.77809	10.3215	9.91472	9.19014	9.79833	9.39517	10.0355	10.4718	8.56436	9.71135	10.1211	9.26822	9.88869	10.7762	9.56516	10.0243	10.3221	10.0774	7.10727	10.5223	9.57449	9.86778
Zm00001d017719	5.00074	3.99177	4.59407	4.58903	4.37596	4.73133	4.1625	4.95169	4.38187	4.57955	4.08528	4.73623	4.49908	5.08906	4.75405	4.4583	4.51757	3.22092	4.27506	4.58267	4.42892	4.227	4.14799	4.68634	4.49041	4.418	4.82462	4.2912	3.68322	4.47783	5.3059	4.25293	4.81649	4.24643	4.19892	4.48783	4.13951	4.71856	3.6508	5.19734	3.87882	4.67493	4.66779	4.75034	3.41055	4.66856	3.87606	4.13947	4.07513
Zm00001d017769	3.45872	1.29462	3.9915	4.6835	3.16808	3.72453	4.26183	4.48384	3.79951	3.617	1.28267	3.91133	3.81945	4.0889	3.68929	3.67229	4.39631	4.12853	3.93491	4.0161	3.65214	3.52898	3.5355	4.21539	3.68459	4.11329	3.97826	3.83464	3.5287	3.024	3.7015	3.6915	3.38899	3.89215	3.92727	4.25932	3.29936	4.00174	3.85795	3.89946	3.20205	3.77474	4.44456	3.99959	3.77837	4.30328	3.3762	4.20108	4.18828
Zm00001d017770	7.53285	6.81475	8.19301	7.66798	7.62669	5.76867	6.03417	6.09674	6.93396	7.58601	6.79781	7.35688	6.40371	6.6824	7.11364	7.9924	7.39301	7.41907	7.30874	5.61537	6.91175	6.77674	6.56585	7.02781	7.52128	6.61086	6.23149	7.62314	7.46546	7.48129	6.51275	6.38538	7.64974	7.36404	7.71011	6.07627	7.44752	6.30381	6.16356	6.79285	7.90078	6.54774	8.02834	7.31654	7.63086	4.53473	8.43331	6.82913	6.72147
Zm00001d017802	5.12947	4.71086	5.2339	4.61127	4.99274	4.73528	4.79092	4.95641	5.36199	4.9765	4.86891	5.02564	4.40645	4.68741	5.0855	5.07752	4.91422	4.62721	5.03557	4.30254	4.59407	4.61026	4.53103	5.04224	4.80316	4.83599	4.9919	5.20341	5.10979	4.83892	4.70303	4.87763	4.84353	5.13293	5.03945	4.68043	5.14643	5.12153	4.89287	4.43826	4.65168	5.01126	5.26058	4.39351	4.95905	4.92492	5.28108	5.24408	5.17309
Zm00001d017809	4.42928	4.39599	5.04297	3.75732	4.78533	5.04532	4.71698	4.8495	4.71576	3.68241	3.74911	4.7789	4.04216	4.85659	4.17013	4.31266	5.12494	4.50325	4.18701	4.52466	3.64718	4.17871	5.68162	5.33457	4.95723	4.46376	4.48033	4.25676	4.60314	4.27868	3.94604	5.01129	4.97639	5.50231	4.27375	4.22142	4.7088	4.81554	4.79647	4.29135	4.6602	4.84419	4.63311	3.91787	5.06423	5.28414	3.81252	4.47931	4.88009
Zm00001d017823	3.54037	3.4419	3.20093	3.77638	4.20204	4.02543	3.4112	3.53788	4.1153	3.70498	3.62778	3.6844	3.58534	0.562617	2.61445	1.58465	3.42832	3.71702	3.88582	3.82825	1.86932	3.75975	3.19988	3.95251	3.30276	4.00208	4.67448	3.68416	3.44423	4.08953	3.98584	4.16892	4.25099	1.81408	3.66461	3.86204	3.51815	4.29784	3.65794	3.57408	3.84088	4.18423	3.73923	3.55984	3.70974	4.11711	3.23002	3.95666	3.98394
Zm00001d017848	2.12441	2.61257	1.81655	1.83522	2.54855	1.96565	2.23804	1.8145	2.87606	2.99505	2.67992	2.31897	3.05912	1.14532	0.978921	1.85759	1.70223	2.91474	1.93572	1.86451	1.97052	2.39317	2.4267	2.24817	1.92004	1.96119	1.48877	1.55117	2.57938	2.09616	0.0303783	2.53986	0.603677	2.01298	3.18807	2.62772	3.1146	2.50306	2.66738	2.17563	2.65813	2.99925	2.09888	1.90137	2.04807	2.53633	1.59076	1.93692	2.77081
Zm00001d017857	6.87635	7.17828	7.0223	7.04347	7.2299	7.55966	8.33447	7.05323	7.08619	6.74429	7.04457	6.83833	6.81471	7.76422	7.54688	7.00544	6.7512	6.86248	7.08746	7.19288	6.62236	6.84916	6.91678	7.01702	6.8405	7.29614	6.59952	7.04509	7.17907	6.92839	7.40505	7.59058	6.65139	7.65696	7.05163	7.6731	6.99945	6.97192	6.86038	6.89963	6.91133	7.3307	7.02062	6.98174	7.27604	7.83964	6.83104	7.51831	7.61889
Zm00001d017869	3.20421	-0.10827	2.40897	3.01388	1.01178	2.39379	2.16087	2.72792	3.05028	2.84123	1.79028	0.618807	0.770786	3.45927	1.29707	5.00485	1.23121	0.522142	1.32921	2.34817	3.99583	1.30722	2.09017	1.33235	0.164925	1.05759	0.787872	1.83795	0.429414	2.8189	4.44186	-2.62324	0.698509	2.67952	0.690091	3.54846	-1.349	0.507683	1.77714	3.80694	-0.499758	1.04585	3.01902	1.07826	-1.04513	2.76486	3.63947	2.73204	2.38162
Zm00001d017883	3.50818	3.51997	3.05329	3.68742	3.93089	3.82706	3.70238	2.39136	3.69482	3.12487	2.96512	3.2229	3.6657	3.10134	0.961308	2.78328	3.77075	3.94023	2.85242	2.69171	3.7003	3.06721	3.17598	3.4111	3.09111	2.83705	3.08332	3.49278	3.48174	3.77478	3.59808	3.21557	3.30365	2.72926	4.07585	3.74784	3.55111	4.07636	3.32703	3.99962	3.16128	3.75776	2.64238	3.43746	2.92968	3.42883	3.07461	2.67239	3.26401
Zm00001d017958	7.82318	7.19448	7.39775	7.24019	7.58224	7.14863	7.35198	7.2027	8.16304	7.52187	7.65795	8.04209	7.60829	7.5995	6.80318	7.41522	7.50925	7.58672	7.77513	6.41139	7.61108	7.51273	7.59138	7.25579	7.39874	6.80765	6.5669	7.66197	6.73482	7.64924	7.53523	7.90069	6.64581	7.36848	7.01857	7.64598	7.3862	7.40687	7.32018	7.2871	6.98385	6.70603	6.4004	7.32569	7.24408	6.74778	7.26993	7.20322	7.56409
Zm00001d017966	4.9593	6.59673	4.22836	5.53164	5.63978	7.35107	6.15836	5.74452	4.96577	5.42794	4.92753	5.22547	5.4071	4.56622	5.45142	4.56552	4.09574	4.45057	5.87598	6.73158	4.51776	5.45031	4.83793	7.03468	4.85278	5.41932	5.63737	4.58899	5.03484	5.17773	4.72537	7.14365	4.99811	6.05235	5.494	4.76284	5.78053	5.59602	7.60462	4.57574	5.46239	7.2436	5.43628	5.45545	5.12517	6.84873	3.88727	5.57228	6.32205
Zm00001d017985	6.12956	5.86051	5.73617	6.02412	5.91026	5.47435	4.97858	4.77402	6.15407	5.82353	5.68259	5.94109	6.02734	4.92109	5.55529	6.64313	6.27273	5.87194	6.0742	4.60235	6.54649	6.09437	5.36124	5.74241	5.75043	5.76441	5.86983	6.17255	6.03879	6.218	6.15762	6.16087	6.82311	5.62155	6.49768	4.87122	5.76374	6.06144	5.98244	6.25956	5.25655	5.3083	4.78791	5.04544	6.02155	5.23902	5.48163	6.34026	5.86311
Zm00001d018025	3.06485	3.39596	3.26984	2.40131	4.08953	3.16701	1.97021	1.2722	3.01388	4.04625	3.83242	3.40991	3.26924	1.56589	2.15353	3.44928	1.94268	4.33197	2.6845	1.165	3.34167	2.48944	4.00686	3.0746	3.13989	2.99279	2.39912	2.81025	3.41751	2.93592	1.33381	3.45328	0.881596	3.35796	3.52016	2.99	3.96248	3.15119	4.13755	3.66718	3.61107	2.75427	2.17256	3.23072	3.47214	2.22239	3.08481	3.16155	3.60286
Zm00001d018030	9.20587	10.3635	10.0339	9.39037	9.6855	9.24454	10.3249	10.9316	9.91817	9.65007	9.69006	9.70755	9.7391	9.45962	9.53858	9.20295	10.4296	9.12503	9.50082	9.39106	9.22775	10.3965	9.42781	9.65964	9.47453	9.54724	9.02853	9.69523	9.83919	9.88704	9.74804	9.77196	9.87017	9.37604	9.4506	10.5944	9.88594	8.68011	9.06789	9.34745	9.815	9.40649	9.70983	9.18015	9.66022	8.71037	9.84692	9.86969	9.61937
Zm00001d018033	-0.15853	1.70939	-0.680601	1.29769	0.671296	-0.359712	1.26059	1.21673	1.29769	0.578077	0.607647	-2.36448	1.55323	-2.50538	-0.824827	-0.906108	1.71473	1.55564	1.62286	1.48333	1.66977	1.48091	0.596968	0.512886	0.553413	1.77345	-0.213485	0.558891	1.59002	1.51363	0.326031	0.814417	1.4241	0.557959	1.89913	-0.731536	2.26731	1.46711	0.719942	1.92467	0.792358	0.674464	1.50375	0.840458	1.45046	1.49884	2.35981	2.57048	2.56758
Zm00001d018034	8.85558	8.3084	9.0372	9.00025	8.34284	8.44222	7.41974	8.35389	9.36945	9.46481	9.22393	8.64791	9.42781	9.41592	9.36079	9.47812	9.14122	9.08537	9.45136	8.17206	9.33244	9.20703	9.05907	8.37311	9.29964	9.41028	8.50787	9.08974	9.13522	9.01385	8.7626	8.28745	9.33174	8.76584	9.18216	8.3395	9.07727	8.65218	7.89601	9.45362	8.82922	8.39346	9.25731	8.91667	9.25805	6.49463	9.08537	8.04395	8.76
Zm00001d018036	5.4908	6.0921	5.43125	4.9903	5.71452	5.21504	5.69125	5.45061	5.37724	5.51142	5.32729	5.85213	5.65726	5.01566	5.14415	5.42114	5.61681	5.7671	5.29745	5.20511	5.30568	5.65592	5.38183	5.47961	5.76104	5.81117	5.61281	5.55879	6.00441	5.39339	5.05408	5.79345	5.88111	5.37993	5.06756	4.96396	5.54758	5.41778	6.18372	5.39934	5.83711	4.74041	5.45712	5.82104	5.49089	4.52573	5.11236	5.23067	5.60952
Zm00001d018077	7.1974	7.12894	8.34051	8.51101	7.34195	7.20181	6.48202	6.64313	7.36737	8.22256	7.77849	7.96498	7.63086	6.77143	7.99572	7.30104	7.99288	7.60369	8.29353	6.81637	7.80735	7.30025	7.11554	7.14629	8.66303	7.47792	7.51746	7.75464	7.93006	7.88276	7.92479	6.53525	7.73609	8.40535	8.293	7.04074	7.60882	7.81503	6.75724	8.25888	7.43528	8.12587	8.18364	8.12587	8.28264	6.37521	8.60138	7.54595	7.58049
Zm00001d018080	-0.416217	0.347457	-0.335976	2.95832	3.652	2.24738	-1.88067	-1.58317	0.0358554	-1.22848	0.484068	-0.348202	1.51625	-0.912531	0.631751	1.15337	-0.773711	1.57927	1.31475	-0.908964	1.15931	1.94744	0.383552	-0.534253	-0.936796	1.6337	-1.68218	0.842215	0.408878	1.2739	-0.912531	-0.843452	2.6055	-0.618781	0.0686151	0.453449	1.55248	1.3839	2.8724	0.870018	1.56813	1.72097	1.89154	-4.4052	1.58849	4.85093	-0.27824	-3.12544	-1.50168
Zm00001d018090	2.73421	4.06228	1.03204	3.83601	5.07296	4.67991	6.82041	4.35447	3.61913	4.23671	4.079	1.64176	4.23462	4.86751	4.52728	3.81437	2.67216	4.06031	4.51462	6.00889	0.678905	4.175	2.94194	3.83676	3.51868	2.70365	4.26297	1.39438	2.12475	4.03669	4.71112	5.49017	4.65185	3.72478	3.38463	5.52677	3.33774	3.4518	4.27737	5.04776	4.20439	2.69757	2.78222	3.60927	3.98356	8.35389	3.84291	3.92894	2.99371
Zm00001d018134	7.92936	7.38717	6.82693	6.62848	7.64406	7.6085	7.97756	7.3054	7.13932	7.19897	7.44728	7.47362	7.07787	7.44448	7.49786	7.53586	7.16642	7.12546	7.51787	7.32639	7.0979	7.49047	6.97492	8.07713	7.01393	7.25069	7.83175	7.18145	6.62867	7.05997	7.12637	7.42237	7.3531	7.13718	7.4135	7.595	7.33179	7.565	7.4099	7.33428	7.25028	7.57461	7.12998	6.31134	6.67784	9.06224	6.60432	7.43489	6.99351
Zm00001d018135	5.6323	5.64188	5.38898	6.14979	7.51787	6.13641	5.11958	5.78703	6.31173	6.05577	6.13356	7.24216	5.67635	5.73892	6.40059	6.83362	6.06153	5.86828	6.0684	5.60066	5.68105	5.82366	6.11537	7.05382	6.75856	5.92175	6.15061	6.67587	5.43744	6.21375	5.96583	6.21272	7.14288	7.0692	6.05058	5.88113	5.29938	7.77611	5.66898	7.30158	5.47927	6.16157	5.74619	5.87171	7.07046	6.88026	6.38459	6.72325	6.49242
Zm00001d018145	7.18133	7.36949	6.62741	6.45398	7.02276	6.95629	7.33329	6.59571	7.02173	7.24246	7.31798	7.63444	7.69787	6.21983	6.61937	6.60829	6.99175	7.08054	6.75743	7.04016	7.27574	6.76732	7.55931	6.32799	7.11554	7.39685	6.18572	6.85616	7.52575	6.7749	6.21111	7.32214	5.55679	6.97772	7.57626	7.13695	7.50029	7.48015	7.93142	6.56906	7.16945	6.86848	6.69224	7.29768	7.05437	7.13774	6.82149	7.40505	7.76239
Zm00001d018146	3.62521	4.53716	4.64203	4.6014	4.3833	4.37053	3.65623	4.48005	4.49032	4.79467	4.04453	4.83615	4.31214	4.20282	4.2936	4.10862	4.65993	5.44564	5.13709	4.45414	5.15154	4.76913	4.97529	5.09035	4.38343	4.92815	4.64343	4.8144	5.25185	4.69564	4.042	4.66749	4.28407	5.33049	4.77456	4.62994	4.33349	4.5047	4.34529	4.45433	5.57268	4.23337	4.74863	5.01788	4.7564	3.40241	5.41001	4.94167	4.92265
Zm00001d018147	4.64817	4.63435	4.0245	4.37636	4.82711	4.73703	4.81016	5.04034	4.43705	4.74106	4.70067	4.69018	4.62377	4.88665	4.47662	4.21015	4.53588	4.62895	4.40227	4.79219	4.34948	4.2004	4.5655	4.81378	4.13818	5.29553	4.93198	4.30237	4.68229	4.41753	4.3908	4.95015	4.6115	4.96869	4.7014	4.68851	4.92478	4.87287	4.89919	4.29869	4.62313	5.03559	5.03559	5.19866	4.61824	4.97154	4.52434	4.98544	5.02032
Zm00001d018157	7.45236	7.68734	8.65974	7.79654	7.40416	6.17533	7.26195	7.11068	7.01064	8.16997	7.75665	7.51492	6.63484	6.83824	7.60528	7.36146	7.54191	7.69818	7.67086	6.80063	7.25207	7.91694	6.81471	6.97441	7.84361	6.83362	6.99628	7.30762	7.64692	7.34195	7.33395	6.44932	7.37518	7.70739	8.55611	6.77424	7.32244	6.82751	5.80008	8.20599	7.91528	6.97441	7.70313	7.99641	8.1931	6.09016	8.44275	5.68861	6.11892
Zm00001d018161	0.797944	1.36101	0.457901	3.56789	2.17779	3.109	2.25816	1.07351	2.95832	4.08252	3.01664	1.67441	0.615608	1.61385	1.69718	0.548888	1.63279	3.23309	2.64017	-2.02521	3.48288	2.65867	0.532104	1.63917	1.56499	0.206622	1.58695	2.10181	1.88216	2.35219	-0.135056	-3.12335	1.25233	2.07603	2.70548	NA	1.61223	-0.686091	5.06734	3.85579	0.774342	0.408076	1.86201	1.72097	1.20484	2.99972	1.22614	0.437509	1.59232
Zm00001d018187	3.13033	2.11479	4.2798	4.07628	4.21308	4.21025	2.03456	4.20088	3.86175	3.87266	4.0052	3.65579	3.72133	4.3908	4.36632	5.01789	4.53785	3.58386	4.13427	3.91649	4.0922	2.21067	2.5086	4.11481	3.75477	4.45493	4.48903	3.85318	4.13938	3.93089	4.41372	4.22493	5.61899	4.66876	4.45513	3.80587	3.58734	4.03929	4.0767	4.31202	4.12639	2.79799	3.87474	2.98067	4.19433	4.97307	3.51272	4.61375	4.22042
Zm00001d018192	2.56758	2.92695	4.01377	5.0394	4.21486	4.24962	3.19743	3.50825	3.50388	3.67994	3.39968	3.95215	3.5879	3.8653	3.95591	3.53538	3.64286	3.75499	3.58622	2.64164	2.94516	4.26405	3.68939	3.60382	3.68939	4.13284	4.94575	3.62575	3.55548	3.7886	3.6508	3.78989	4.90611	3.9427	3.30176	3.40717	4.38282	4.30169	3.78669	3.80276	4.63712	4.05173	4.45208	4.918	4.65754	4.07036	3.52263	3.27089	3.21096
Zm00001d018197	8.94277	8.49155	9.41716	8.77376	8.56806	8.94345	7.91974	7.81469	8.45099	9.17485	8.96121	9.09398	8.67793	8.52469	8.86514	8.71037	9.18484	9.18882	9.21945	8.9421	8.98681	9.03474	9.25805	8.59213	9.02728	9.43078	9.34475	8.84484	9.09544	8.75542	8.51392	8.75935	9.03658	9.09047	9.21881	8.27134	9.4284	8.83559	8.55039	8.85317	9.40458	8.43622	8.84863	9.38413	9.02728	7.76008	9.41467	9.10664	8.96121
Zm00001d018220	-0.0515501	3.7674	2.8203	3.48457	7.04838	3.43106	1.37878	1.34073	1.45734	2.64428	1.32363	2.66808	2.28095	3.68146	1.83145	2.01435	4.43509	4.89909	4.6197	3.462	4.27068	2.18704	5.29523	2.74502	5.18176	4.79184	0.912832	5.29502	4.15825	5.38048	4.85072	7.90738	4.73387	6.51047	NA	3.55126	6.18736	2.91576	2.69843	1.99614	5.2738	5.15904	1.10816	4.69153	5.05428	3.07489	5.88502	3.60315	2.63602
Zm00001d018238	6.70051	4.48441	8.07832	5.49637	4.13195	3.46089	5.65815	6.07533	7.99384	6.4687	5.91485	6.77424	4.73828	6.06436	6.6486	7.43508	7.72423	4.69436	7.62082	5.68565	6.81699	5.72966	3.75007	5.83527	4.70618	6.48258	5.17359	6.62582	5.21693	4.06517	5.94622	3.08982	6.22051	5.2429	5.32505	6.73675	5.46912	4.62154	5.36479	5.63818	4.03676	5.60121	6.87712	4.77032	4.69945	4.95641	5.5831	6.19614	6.42398
Zm00001d018274	4.28535	4.35358	5.08737	4.38918	3.38404	3.83414	4.63831	4.5043	4.33656	4.42575	3.9797	4.04249	4.58022	4.01929	4.13174	3.75903	4.21896	4.17296	3.71264	4.05428	3.88044	3.96647	4.80316	3.58589	4.17834	4.64645	3.5762	3.91964	4.86979	3.83914	3.36595	3.84956	3.6403	3.97256	4.40099	4.28121	4.46469	3.29448	4.43347	3.9181	4.54955	4.26634	4.48431	4.40117	4.50593	3.81437	4.64847	4.06114	4.16473
Zm00001d018282	5.21102	5.23253	5.4932	4.52542	4.43191	5.32131	4.32388	4.31266	4.82203	4.16933	4.44824	5.11472	4.77768	4.77571	4.1815	4.68075	4.34685	4.68083	4.91174	3.64861	4.85363	4.79965	4.79693	3.58846	4.39475	5.08372	4.20836	5.21537	4.49351	4.71601	5.05068	4.8195	3.96273	4.63798	3.84916	4.71064	5.26038	3.95929	5.03788	4.77666	4.74607	4.90098	3.96361	4.96324	4.45311	4.34372	5.0592	4.90834	4.67899
Zm00001d018309	4.79949	5.38006	5.23724	4.56199	5.98632	5.50852	5.4763	5.33907	5.8826	5.81173	5.42123	5.54931	5.1523	4.63469	5.63865	5.77085	4.73731	4.75596	4.71773	5.14238	4.75469	5.78963	5.11281	5.72101	4.92557	4.64121	4.78267	4.82269	5.73191	6.19027	5.20187	5.5357	4.97476	5.04204	4.95728	5.56318	5.60072	5.79094	5.1531	4.93516	5.27054	4.52444	4.719	5.29962	5.97392	5.66312	5.05765	5.03342	5.20216
Zm00001d018333	4.8252	4.89429	4.21268	4.66481	5.12428	4.66943	4.75857	4.34926	4.68033	4.78197	4.68373	5.22035	4.88121	4.13337	4.32462	4.53293	5.09097	5.156	4.3628	4.48107	4.93094	4.94306	4.82294	4.40917	4.41041	4.32129	4.38561	5.13548	4.94738	4.79167	4.16423	5.30561	4.58376	4.6825	4.77141	4.52854	4.6496	5.05888	5.0074	4.70691	5.19803	4.60243	4.22146	4.53538	4.54039	5.17762	4.8155	5.36642	5.35658
Zm00001d018348	5.19707	5.49046	5.80669	5.35512	4.88224	5.37093	3.43203	3.88235	4.8621	4.98638	4.34417	4.87122	5.35617	4.69951	4.79751	5.12894	5.83576	5.52887	5.80259	3.72573	6.176	6.47352	5.16667	4.22548	6.42099	5.23732	4.44625	5.7038	4.95232	5.39155	4.84787	4.15594	3.49989	4.93322	4.79546	4.55804	4.25419	4.7622	4.30312	4.77985	5.5971	4.89296	5.23951	6.38226	4.77768	3.91465	6.44558	4.99536	4.84027
Zm00001d018358	6.62442	7.12155	6.33476	6.49377	6.88552	7.42816	7.88331	7.44468	6.94067	6.03988	6.14453	6.30951	7.58069	6.4898	5.87275	6.1673	6.86579	6.63558	7.15688	6.96532	6.34843	7.39586	5.92917	6.28674	6.44942	5.64625	5.99151	7.4749	6.11422	6.45379	6.63397	7.20083	5.62065	6.00871	5.52375	7.11344	6.08117	6.71132	7.33849	6.03732	6.80923	7.394	6.29995	6.1252	6.47207	8.2946	6.11194	6.75482	7.55411
Zm00001d018362	4.51343	5.06566	5.72621	6.0521	4.78358	4.05504	4.95085	4.55882	4.83847	5.24777	5.54981	4.46262	5.35792	4.98879	5.27101	4.69243	4.81505	5.8295	5.12901	5.54421	5.23724	4.48768	4.66072	3.57286	5.36995	5.04382	3.94678	4.8242	6.02814	5.23072	4.29186	3.93778	5.04208	5.57206	6.02655	4.82579	4.93579	3.26419	3.64087	6.04324	4.23521	3.98412	5.34571	6.15102	6.34904	2.62748	6.0987	4.03423	4.6269
Zm00001d018363	8.56083	8.56189	8.6737	7.11585	8.3237	8.65693	9.22009	8.86769	8.88722	7.90002	7.48452	8.22738	8.55477	8.51392	8.80184	9.10037	8.97866	8.12461	8.61034	8.31647	8.05295	8.85679	8.55477	7.32569	7.76864	8.33502	8.02996	9.12927	8.7373	8.80229	8.52469	9.06476	8.60359	8.31226	7.31301	7.67927	8.16777	7.71673	8.41397	8.162	8.60519	8.09507	7.54856	7.00212	7.83704	9.24039	7.66453	8.65862	8.82239
Zm00001d018366	6.09751	6.41752	6.58165	6.04635	5.81965	6.21807	6.43821	6.92607	6.79383	6.35096	6.52039	5.81126	6.96393	6.20635	6.6573	6.56586	7.00596	6.22591	6.53712	6.6454	5.79582	6.42986	6.70958	6.17035	5.5333	6.87118	6.13123	6.46196	7.13357	6.39747	6.12972	6.20159	6.11553	6.10723	6.95837	5.22547	7.03962	6.64729	7.0894	6.21539	6.90465	6.74463	7.26363	6.90619	7.1193	6.29337	6.83722	6.937	7.18133
Zm00001d018370	7.26502	8.47935	6.55648	6.29512	6.37967	8.21655	8.80294	8.62609	6.80605	6.25387	6.10404	6.96924	7.17591	7.5877	6.94681	6.47994	6.26612	6.70434	6.79425	8.32735	6.29246	6.76445	7.15934	6.54029	6.37479	6.03474	7.17268	7.27663	6.93548	6.8035	6.87237	6.74688	5.60109	5.72264	6.85755	6.25098	7.12363	6.66459	7.28261	4.9336	6.42602	7.95994	6.60537	6.5376	6.8405	8.68137	6.65836	6.85013	6.77559
Zm00001d018386	7.75093	8.22705	8.11197	7.94371	6.96571	7.85549	7.68355	7.58327	7.21541	8.10709	8.11636	8.07543	8.59281	8.77762	7.81872	7.72365	8.23339	8.41271	7.74807	8.50083	8.04503	8.04286	8.49586	7.1796	8.39401	8.66597	7.68792	8.03844	8.09446	7.5607	7.27486	7.48402	5.97286	8.24072	8.03766	8.45565	8.76922	7.68326	7.5877	7.43564	8.64791	7.05772	7.34939	8.57825	8.31147	7.25855	8.57342	7.90995	7.83576
Zm00001d018389	4.77532	4.36428	4.8821	4.30323	4.48513	4.33449	4.58453	3.84022	4.12703	4.47484	4.29988	4.53768	4.25291	5.10778	4.01213	4.09048	3.92465	4.35358	4.08745	4.34675	4.26698	4.11888	4.51489	3.86258	4.43046	3.70932	3.69064	4.30038	3.72476	4.15573	4.57383	4.74968	3.97894	4.1819	3.94678	5.05266	4.34093	4.32006	4.05084	4.16118	4.177	4.17709	3.30635	4.15436	4.14799	4.55039	4.18561	4.30508	4.36022
Zm00001d018401	7.14037	6.72757	6.51372	7.10505	6.41282	6.96276	7.14117	6.33792	7.44618	7.38259	7.12054	7.36583	7.41236	7.02124	7.11014	7.21401	7.4013	7.24601	7.28558	7.24863	7.24014	6.82475	7.20027	7.38522	7.04677	7.87684	7.11277	7.08368	7.55316	6.95886	6.6029	7.07138	6.62927	7.28086	7.86845	8.03451	7.00323	7.52753	7.62683	6.97457	6.75689	7.47504	7.59084	6.89302	6.93016	6.96689	6.39755	7.32934	7.64743
Zm00001d018409	6.03362	6.16046	5.65677	5.39905	5.86266	5.99088	5.77636	4.91499	5.48231	5.87357	5.84753	5.41989	5.7234	4.95761	5.11531	5.66677	5.74691	5.64548	5.59126	5.42811	5.5538	5.82565	5.4002	6.04891	5.28224	5.11178	5.1907	5.76514	5.94234	5.81965	5.75607	6.19339	4.80842	5.28123	5.6426	5.72094	5.98502	5.7303	6.03391	5.73944	5.52677	4.918	5.14822	4.91972	5.52234	5.8519	5.31629	5.61025	5.79769
Zm00001d018410	5.94575	5.40844	5.43804	6.20513	6.61563	6.3431	6.40073	6.72422	6.21216	6.04378	5.77234	5.71002	5.8875	6.64792	6.41095	6.03058	5.57224	5.75057	5.89537	6.38291	5.21553	5.9056	6.19071	7.19164	6.06671	6.14377	6.803	5.82743	5.74746	6.53712	6.63135	6.81637	6.99596	6.64208	6.02848	5.80202	6.57879	6.95781	6.07036	5.50699	6.32369	7.11134	7.0424	6.63169	5.91041	7.01655	6.45093	7.05048	6.31035
Zm00001d018412	6.55089	6.35076	7.16356	7.46063	7.11713	6.7126	6.83308	6.48525	6.89116	7.3193	6.62704	6.75443	6.70387	6.79389	7.065	6.49688	6.18581	6.90966	7.33725	6.90128	6.86139	7.14517	7.21971	7.20358	7.25225	7.86426	6.70766	7.09503	7.12945	6.55236	6.63925	6.49193	5.43227	7.39488	7.2335	6.95868	7.39917	6.10203	7.31009	6.9571	6.85762	6.98553	7.07358	7.39831	7.1047	5.78125	7.56013	7.09681	7.53285
Zm00001d018413	6.7034	6.6842	6.71537	6.15627	6.22965	7.36447	7.44421	7.31491	6.76821	6.00196	6.64854	6.77755	7.07408	6.17244	7.28015	7.42994	6.82804	7.24204	6.89183	7.17663	6.71537	7.00898	6.32356	7.89495	7.26415	6.40133	6.44205	6.97722	7.09229	6.64771	6.19196	6.7289	6.3501	5.93076	7.3775	6.51581	6.70156	6.91692	7.15866	6.33842	6.42845	6.17035	6.67733	7.07731	7.20406	6.63207	6.88065	6.24083	6.27922
Zm00001d018415	4.05742	4.65384	3.04571	4.25547	4.9215	4.91847	4.13773	3.1633	3.8874	4.34443	4.18663	4.6956	4.31403	3.30731	3.88335	4.15267	3.74208	4.32233	3.9908	3.68438	3.72658	4.65753	4.43543	4.52999	3.9857	3.81887	4.45187	4.31706	3.58904	4.425	3.24464	4.43807	4.30042	4.25231	4.16377	4.43947	4.62811	4.32383	4.83582	4.93983	4.55804	4.98942	3.96152	3.08838	4.05342	4.45166	3.4419	4.49698	4.63214
Zm00001d018418	4.54668	4.62552	4.10134	4.34019	4.76272	4.81968	4.61895	4.30715	4.34916	4.25101	4.29069	4.70738	4.3799	4.24056	4.22784	4.07803	4.57762	4.91287	4.14411	4.30645	4.32929	5.5671	4.99021	4.58089	4.99021	4.52379	4.75836	5.01861	4.75283	4.58159	4.31933	4.09785	4.46055	4.18364	4.3457	4.443	5.08533	4.55973	5.13566	4.03485	4.67367	4.74385	4.98088	4.5411	4.23835	4.58765	4.43301	4.79816	4.94597
Zm00001d018432	5.04931	5.1431	5.78833	5.32598	4.58732	4.38172	4.92572	5.02118	5.14694	5.5384	5.47692	5.05612	5.41923	5.70676	5.36651	4.27373	4.90374	5.08278	5.20905	5.26133	5.20893	4.48441	5.26663	5.16421	4.65225	4.99801	4.76657	4.67494	4.99019	4.69404	5.0858	4.63288	4.52215	4.4123	5.70642	5.16179	5.48991	4.86632	5.2857	5.13267	5.3917	5.30504	5.96901	5.02947	5.01039	4.94667	5.62416	4.66096	4.8386
Zm00001d018454	7.12796	7.18229	6.20997	5.39169	6.16168	7.10663	7.40045	7.55684	6.4402	5.67535	6.77559	7.16509	6.0458	6.57086	6.76566	6.05025	6.0718	6.1804	6.00531	7.53225	5.64789	5.96071	6.84638	6.46685	5.64656	6.33792	6.73092	6.15111	6.30181	5.73525	6.02958	7.47971	5.68217	7.69074	5.74447	7.1534	7.34558	6.29387	6.96099	5.44343	6.56382	6.08431	6.06816	5.95093	6.55082	7.70619	5.79522	6.79101	6.83935
Zm00001d018461	5.17309	6.21866	5.17449	4.048	4.89773	4.67832	4.65113	3.32596	5.90065	4.60258	4.46581	4.37115	5.03946	5.02204	4.33399	4.51157	4.35748	4.46078	5.01306	3.9845	4.43711	4.65914	4.88441	5.0065	4.95905	3.69134	5.15801	4.931	4.46124	4.56197	4.66892	5.97705	5.36017	5.27753	3.37267	3.94107	5.27599	3.99336	4.11969	3.79166	4.71246	4.97298	3.48111	3.55219	5.11814	4.80433	4.47552	4.02769	3.51096
Zm00001d018467	5.30111	4.76278	5.84369	5.02382	6.59464	4.82608	2.66326	5.68657	5.76041	5.46564	5.69873	5.7791	6.74215	5.38156	5.07634	6.70929	6.20399	6.53182	5.1336	4.67808	6.4533	6.69583	6.60353	2.54045	6.18012	5.28094	5.70457	7.14831	7.12588	7.02632	6.50783	5.39809	6.81989	5.20238	5.21993	4.20248	6.58458	5.03278	5.14831	6.30164	6.59051	4.41278	5.04224	4.93573	5.23183	3.64092	7.09967	5.42643	4.02799
Zm00001d018468	6.63717	6.30914	6.76061	6.91754	6.79715	6.55905	6.54778	6.79236	6.70792	6.8325	6.82365	6.85762	6.83106	6.67363	6.67139	6.23089	6.62995	7.19013	6.44264	6.53525	6.39461	6.67553	6.79564	6.7476	6.3878	6.44694	6.01862	6.73053	6.91887	6.49365	6.88776	6.4621	5.41406	6.55804	6.75456	6.77755	7.01806	6.34809	6.52509	6.46044	6.39323	6.4963	6.4302	6.67134	6.57148	6.28123	6.88381	6.39082	6.44986
Zm00001d018470	0.566345	3.36137	0.479223	1.00765	3.62661	1.8435	1.82713	1.65612	-1.09436	2.22657	2.30938	1.51974	1.39584	-0.223692	-0.316111	0.785551	1.41823	3.80584	-0.214336	1.88376	1.9355	2.66861	3.23323	-0.666801	3.21361	-0.705094	-0.0159029	1.27589	2.65701	2.64473	-1.30928	2.47949	-0.582569	2.12618	2.47771	-0.121362	4.11964	1.90508	1.46599	0.784667	3.82168	-0.350507	1.68514	3.528	3.75719	0.99339	4.74761	-0.306875	0.31022
Zm00001d018478	4.50444	3.89813	4.20743	4.1003	4.30062	3.7129	4.65441	5.38779	4.21376	3.55306	4.4519	4.89511	3.98356	4.8305	4.97417	4.35812	4.4776	4.19854	3.23783	4.6348	4.29433	4.29316	4.58576	5.42619	3.89626	4.96336	5.2561	3.97924	4.00606	4.28418	4.3722	4.48298	5.00658	4.8766	3.9419	4.94408	4.17775	4.44053	4.92443	3.20979	3.85958	5.22606	5.07009	4.56616	3.64374	5.56056	3.81023	4.9293	4.79146
Zm00001d018479	5.94365	5.09934	6.02089	5.53667	5.1606	5.56098	5.58649	5.59252	5.85824	5.30597	6.08223	5.3883	5.52948	5.58956	5.59553	5.70101	5.92882	5.56155	5.44618	5.40321	5.2823	5.09769	5.0494	4.91315	5.09451	5.46344	5.21663	5.72559	5.98933	5.82765	5.92973	5.80614	4.34835	5.79581	5.50113	5.90992	5.65057	5.16692	5.46947	5.2129	5.26344	5.26944	5.21768	5.19525	5.39493	5.70651	5.49919	5.47292	5.4322
Zm00001d018485	1.86372	2.06385	0.560754	2.30374	-1.68284	1.52016	0.650511	3.6992	0.7829	1.30069	1.22789	-0.434296	0.634261	4.23902	0.853391	0.136473	-0.0196892	2.5486	-0.325751	1.0541	2.4161	0.178793	0.789366	-0.239638	1.62524	1.23202	0.855972	1.51408	2.17329	0.709224	2.98382	1.22876	0.220371	1.22005	1.84012	2.68925	0.335388	0.132708	1.1282	1.32686	1.20861	2.03874	-0.378566	-0.0130622	1.65972	1.91617	2.99273	1.77714	1.74687
Zm00001d018487	6.62704	6.73323	6.00896	6.20113	6.96941	7.581	7.1944	6.18296	6.90428	6.46616	7.23347	6.62521	6.4945	6.00572	5.93925	6.27452	5.98383	6.85255	5.87222	5.8893	6.22594	6.18906	6.30286	6.57753	6.30723	6.03276	6.21535	6.23426	6.74411	6.80058	6.22258	7.81657	5.50933	6.41408	6.60207	6.60893	6.73956	6.48498	7.85707	6.50603	7.21744	6.07189	5.4747	5.22935	6.11328	7.39253	6.49341	6.05582	6.85845
Zm00001d018488	5.19874	6.00653	6.78237	4.76241	4.48838	5.27317	4.39391	4.53473	5.68134	4.59053	4.42199	5.08157	4.93791	4.01094	4.84536	5.87904	6.04888	5.00075	4.55349	4.36256	4.85822	5.47328	5.83762	3.93512	4.77768	5.40386	5.28037	5.36755	6.26619	5.4255	4.58655	5.34953	4.84865	4.5991	4.00374	4.4663	5.28293	4.11385	4.97398	4.57762	5.32222	5.0955	4.51711	5.43822	4.69767	3.93182	4.80119	4.90538	4.699
Zm00001d018522	4.73774	4.70448	4.42721	5.03345	5.78369	4.93153	4.98184	4.81575	5.10947	5.21601	5.36359	5.10985	5.44434	5.03934	4.34132	4.79184	4.74548	5.46129	4.71064	5.17901	5.13738	4.64665	5.10973	5.30996	4.67421	4.94218	4.69296	4.71526	4.85549	4.94355	4.36868	5.06826	4.00635	5.031	5.9769	4.90007	5.26206	5.86453	5.44383	5.23813	5.05788	5.05862	4.71724	5.29452	5.12164	4.65211	4.89278	5.02204	5.52393
Zm00001d018529	5.29135	6.83413	6.34843	5.5574	5.65962	6.55144	6.90881	6.54595	5.94662	5.17505	6.46008	5.62636	5.89373	5.80194	6.0854	6.79834	6.38134	-0.512949	5.047	4.98952	6.48614	6.38216	6.38527	5.63556	6.40371	5.9748	6.04688	6.45673	6.52174	6.60986	6.4014	6.32388	6.14527	5.93897	5.29502	5.59908	6.04637	6.75284	6.06656	5.83576	6.84734	5.53593	5.3589	5.66473	6.15381	6.55333	6.29254	6.17022	5.76382
Zm00001d018535	6.25449	6.44558	5.9532	6.08542	6.2528	5.50387	5.72593	5.40031	5.79645	6.04756	6.94524	5.86032	6.19273	6.05361	6.08106	6.95329	6.74532	6.61772	5.43073	5.33861	6.68049	6.51891	5.93499	5.98796	6.60353	5.86387	5.74063	5.69838	6.56744	6.40796	5.91321	6.43843	6.25275	6.49676	6.87257	5.89504	6.10978	6.69404	6.72579	6.59625	6.16647	6.02492	6.07189	5.70263	6.1823	5.98317	6.13261	6.10424	5.95967
Zm00001d018544	5.60737	5.88702	5.55564	5.9585	5.65011	5.78507	5.50425	6.15886	5.71036	5.88878	5.6862	5.62265	5.73519	5.56118	5.54997	4.97935	5.72177	5.54103	5.96943	5.80435	5.54879	6.03277	4.8617	5.32276	6.08711	6.15451	5.60746	5.72203	5.70019	5.70155	5.59312	5.30393	5.09315	5.30097	5.94702	5.54601	5.58627	5.59991	6.06436	5.13792	6.17082	6.16599	6.09972	6.19424	5.66155	5.49967	6.19502	5.79643	5.75971
Zm00001d018575	6.44986	7.87368	6.1161	6.56744	6.48145	6.31799	6.25574	5.89652	6.57994	6.18776	6.36285	6.9655	6.60353	5.67271	6.02451	6.78923	6.429	6.83104	6.87033	5.71832	6.92504	6.96002	6.89028	6.10401	6.98231	6.89286	5.65879	6.57989	7.14194	6.52958	5.61513	6.0882	5.17367	6.63386	7.04017	5.02384	6.68412	6.07592	6.39874	5.84132	7.14094	6.38471	6.35729	6.06611	6.38279	5.50637	7.09571	6.00572	6.07205
Zm00001d018623	7.48014	7.5281	8.60433	8.12265	6.24141	5.92144	6.27819	7.0571	7.34951	7.25836	7.41799	7.45941	6.52288	7.379	7.42161	6.98812	8.0005	6.8868	8.39563	6.6214	7.28365	7.00175	6.20502	5.79093	8.25594	7.00891	6.22476	7.85885	7.01285	6.59736	7.94708	4.34481	5.71118	6.67924	8.04535	7.12495	6.64674	6.6042	5.12464	7.2471	7.23846	7.95243	8.21924	8.00458	6.10916	6.57147	8.6709	6.28375	6.45247
Zm00001d018629	5.79769	5.08585	3.95774	4.70399	4.26061	3.45817	2.12049	4.10402	5.30316	5.93191	3.99733	5.07093	5.19775	5.29386	4.19943	7.18264	-1.97573	4.68715	-2.36879	-2.76959	6.21652	5.64188	6.3308	4.98942	4.49908	4.05002	2.57218	5.50958	5.41039	7.1484	5.72902	1.50839	8.37175	1.04514	4.07399	4.63356	2.66009	3.30706	4.10464	5.52474	3.11019	3.39728	2.7166	2.09086	4.12028	1.64574	7.309	4.99036	2.39441
Zm00001d018631	3.66502	2.82736	3.20745	1.364	2.90288	2.28767	1.84862	3.28363	3.16146	1.27335	0.645388	1.91316	2.18762	4.88506	3.97483	2.92273	1.18365	0.178793	1.98913	2.282	1.09432	2.96044	4.30271	2.72665	1.15745	1.82623	0.275659	1.66818	1.78902	2.66896	4.59374	5.95493	3.44936	5.32707	1.69386	1.00114	2.69647	1.57999	1.41166	2.82636	2.05873	1.81949	2.24123	-0.666801	4.12397	2.69883	4.33379	2.70319	1.75854
Zm00001d018633	7.8109	7.13296	7.68925	7.1634	7.68839	6.34086	6.75543	6.43097	7.48352	6.37427	6.73213	7.16125	7.59742	7.11889	6.74094	7.23886	7.38417	7.39154	7.76997	5.84127	7.53044	7.5983	7.54905	5.9899	7.74662	7.67191	5.36468	7.63464	7.96591	8.12029	7.14238	7.97255	6.85434	7.35958	7.22084	5.64583	7.58645	7.69428	6.96818	7.53046	8.19087	7.19164	6.6427	8.09507	7.56954	6.00066	8.08449	7.22302	6.55336
Zm00001d018639	6.56586	7.21747	6.65534	7.76146	7.69399	6.7157	6.38257	6.04268	6.33277	6.90442	7.05595	7.50918	7.11182	5.60628	6.15358	7.09587	6.8082	7.25412	6.662	6.65687	6.9965	6.95679	6.74814	6.73225	7.16737	5.74069	6.38642	6.66739	7.08077	7.24162	6.32685	7.04402	6.48291	6.22973	7.38669	6.40399	7.46695	7.15351	6.67363	6.64063	7.27425	7.03135	7.02781	7.4267	7.49443	6.30331	6.66397	6.01966	6.2522
Zm00001d018641	-1.30609	-0.813569	2.1526	-2.02462	0.162325	1.6518	-0.572506	-2.76723	0.37541	-1.15023	-1.18222	-0.265577	0.983125	0.777604	2.31967	1.51188	1.08761	-3.48419	0.98108	2.95302	1.73031	-2.62467	-1.39784	-2.13099	-0.351275	-1.30211	-1.72883	-0.985223	0.772564	0.354654	-0.419307	-0.0783421	-0.880054	-0.0319846	-1.34995	-0.320233	-1.97291	-2.0086	0.794972	-2.02344	NA	-0.502234	1.77812	-0.868346	0.615608	NA	0.108829	-1.45546	-1.93271
Zm00001d018694	4.06928	3.04794	3.93379	4.06067	3.81778	3.96295	4.19776	3.52117	3.81254	4.56658	3.57441	4.13672	4.1589	4.91137	4.18809	3.81887	3.36733	3.49617	3.55531	4.01378	3.69515	3.63691	4.07328	4.28674	4.14799	4.59848	4.83505	3.56492	3.6068	4.01763	4.27182	4.45414	3.18457	4.06378	3.71786	4.7042	4.06439	3.77569	4.19124	3.17602	3.71415	3.93726	3.95066	3.58093	3.59061	4.02043	3.48798	4.65086	4.49074
Zm00001d018724	3.89933	3.94742	3.36769	3.99204	4.37206	4.09309	3.87627	3.75903	4.02913	3.67776	3.74001	3.95659	3.89432	3.56448	3.23478	3.84963	3.84184	3.80375	4.01124	4.0182	4.13638	3.99825	3.92619	4.09595	3.56973	3.63582	3.55586	3.94336	3.75833	3.87685	3.71593	4.60895	3.48343	4.21452	4.27189	3.7995	4.02918	4.68571	4.60407	3.93946	4.21357	4.01578	3.26375	4.36358	4.43699	3.91261	3.9556	3.48965	3.70636
Zm00001d018758	6.49699	7.5068	5.70254	5.08923	5.77983	7.75134	7.77561	7.97013	5.92797	5.97623	6.35845	6.64401	6.13652	5.79091	6.10273	5.73462	6.01509	5.64711	5.76107	6.75994	5.98993	5.84121	6.16426	6.37706	6.37773	5.87534	6.38392	5.85225	6.12459	6.31599	5.70863	6.78819	5.72018	6.0791	5.72108	6.55377	7.19683	6.07391	6.77143	5.11259	6.71671	7.53812	6.03934	6.63966	6.07247	8.16147	6.02819	6.44386	7.0755
Zm00001d018779	9.91954	9.28742	9.97838	9.9736	9.45136	10.3288	8.01534	10.5589	10.7079	10.4858	10.0029	9.76299	10.1306	10.2303	10.0915	9.9718	10.0006	10.6744	10.6703	10.1091	10.4356	9.77401	10.1306	9.9964	10.3567	10.5996	9.76715	10.3996	9.88428	9.94341	9.97719	9.20528	10.3981	9.92569	9.79408	9.88317	10.105	10.0413	10.3305	10.7427	10.0751	10.6684	10.7037	10.0768	10.2217	8.80358	10.2626	10.085	9.69006
Zm00001d018781	8.50138	7.989	7.38469	8.01782	8.21266	8.18141	7.46359	7.33833	7.73864	8.11434	7.95849	8.06664	8.51686	7.44946	7.46007	8.46136	7.7954	8.35827	8.02298	8.01844	8.43523	8.51296	8.38402	6.68912	8.07769	7.42994	7.0074	8.35099	7.98901	8.50841	8.1503	8.12312	7.8822	7.72507	7.95409	8.22738	7.83125	8.42735	8.33014	7.89161	8.73589	7.74011	7.50481	7.76819	8.43671	7.71156	8.1908	7.64413	7.9808
Zm00001d018794	2.97783	3.90866	4.43063	2.70687	3.65676	4.56654	4.17972	3.96636	3.61448	4.09307	3.9698	2.53622	4.02138	3.46476	3.15001	2.5804	2.94262	4.00404	4.23656	4.14637	3.00529	4.27126	3.43992	3.11573	2.43276	3.15569	4.03908	4.26571	2.13309	3.62926	3.35508	4.26061	2.55226	3.28854	2.51326	3.51824	3.19173	4.45828	4.40429	2.05995	3.245	5.15439	3.84868	2.5152	2.4267	4.34749	2.51854	4.43347	4.29069
Zm00001d018797	11.4567	11.8248	11.9053	11.9032	12.394	12.2719	9.36703	11.1175	11.4081	11.46	11.1193	11.6574	12.0763	11.0826	11.4615	11.9024	11.7679	11.5087	11.6594	11.4084	12.1722	12.1714	12.0763	10.8878	11.6585	11.4552	11.6027	12.0807	12.0758	12.077	12.1718	11.9034	12.7438	12.571	11.6027	9.2773	11.8224	11.597	11.8252	11.9828	12.1682	11.6583	11.2561	12.2697	12.7419	7.6335	12.2721	11.3608	11.5081
Zm00001d018809	-1.68746	0.938339	-2.62657	1.47113	0.0123721	2.0098	-1.6835	-2.30834	1.76014	2.36058	1.38693	-0.121362	-0.0140092	-1.09971	-2.15062	-2.19353	0.331785	-0.778435	NA	NA	1.31831	2.30803	NA	1.14217	-0.667614	2.07769	1.97152	0.984332	-2.01871	-2.62038	-1.73705	-1.18146	-2.69685	-0.338332	-3.04831	-2.18793	NA	-1.28295	NA	-3.92843	-1.92424	-0.567927	0.554352	NA	-2.83302	-3.12167	NA	-3.05325	-4.87161
Zm00001d018810	7.97316	7.95958	7.93255	8.28692	8.72474	8.10959	7.6497	7.92694	8.78918	7.84745	8.65637	8.44445	8.47128	7.71595	8.17263	7.69494	8.02452	7.94614	7.85785	7.63558	7.82621	7.81203	7.26415	8.49531	8.69251	7.91261	8.56754	7.69572	8.26346	8.49752	7.62098	7.63558	7.85064	8.49543	8.1853	8.4026	8.11935	8.74138	8.04395	7.56211	8.49363	8.738	8.29138	8.86368	8.56648	7.94188	8.38059	8.07719	8.8068
Zm00001d018821	0.905796	1.77868	2.4289	2.74885	1.0899	0.565413	2.74662	3.32324	2.05869	2.86375	2.33186	2.21449	2.60956	2.32845	1.99954	1.96119	2.89116	2.02839	2.37265	2.85326	1.52875	2.19461	1.20484	1.38269	1.95586	2.79907	2.04669	2.30402	2.00186	1.36748	1.80723	0.923939	1.93621	2.16625	2.50736	2.01193	1.76576	2.00506	1.87088	2.35018	2.06679	1.9477	2.07327	1.89154	1.77734	0.0385954	2.5378	2.32845	2.26832
Zm00001d018826	7.28488	6.55194	5.03787	6.30704	7.26143	7.31329	5.72053	6.63207	6.48689	5.42428	6.30811	7.27023	6.8998	5.53396	6.1639	7.24659	6.37877	6.14776	6.14911	5.90357	6.29496	6.66115	6.09803	6.8558	5.87798	6.19771	6.29652	7.47055	5.89439	6.22965	6.23424	6.75263	5.98309	5.55226	6.64442	6.98715	5.89247	7.31073	7.21047	6.86256	6.39063	7.48387	4.00943	4.60727	5.99972	7.79483	5.52887	7.01764	7.2083
Zm00001d018838	5.16776	5.2859	5.861	6.30482	5.29745	5.78898	5.59902	6.27871	5.67244	5.8449	5.25688	5.99561	5.9497	5.37482	6.27897	5.8519	6.04522	4.06391	5.81192	6.63939	4.96279	6.1413	5.2301	6.1108	6.15599	5.63084	6.25223	5.86036	5.40734	5.14633	5.56118	5.17578	5.33096	5.69902	4.64874	6.15815	5.18843	4.78002	7.16258	6.20199	5.77298	6.15963	6.36888	6.45907	6.07649	5.5734	5.97309	6.1403	6.02135
Zm00001d018867	3.50549	2.98487	4.08358	3.74328	3.87919	3.46896	3.83607	4.00017	3.1214	3.9486	4.0992	3.45512	4.26408	4.15305	4.14578	4.46925	4.77178	4.11305	2.47699	2.62477	2.94085	4.68397	4.77768	4.3547	3.11517	3.30611	3.41229	4.00662	3.40341	3.95443	3.46742	3.77788	4.2606	3.74181	4.69099	3.77181	3.6304	4.98237	4.15305	3.09853	4.53571	3.64181	3.79579	4.85804	3.1626	3.7256	4.36244	4.52667	4.77055
Zm00001d018870	5.67552	4.84776	5.50528	5.28988	5.83757	4.95488	6.26304	6.10325	5.5453	5.3832	5.20591	6.15586	5.67989	5.38932	5.0654	4.55383	5.09616	5.93431	5.59463	5.56304	4.87075	6.34858	5.16832	5.25879	5.7372	5.9008	5.21319	4.98883	5.69101	5.14965	4.78377	5.10567	4.208	5.39269	5.50609	5.11296	5.24117	4.95108	5.28408	4.7207	5.48995	5.20035	5.75586	6.28674	5.11456	4.83252	5.63001	5.4133	5.43719
Zm00001d018873	4.21259	3.80166	3.49932	4.45808	3.88582	4.30114	4.56618	4.27016	3.92816	4.54798	4.26898	3.74079	4.35402	4.53024	4.08147	4.03932	3.9181	3.87835	3.96757	4.12839	3.91672	3.71934	4.23462	4.34213	4.02579	4.85972	4.18921	4.17114	4.32026	3.4903	4.13947	4.56297	5.40736	4.13842	4.33849	4.51906	3.9062	4.28502	4.23164	4.04492	4.19695	4.35115	4.48929	4.34392	4.51144	4.28843	3.94742	4.39265	4.61156
Zm00001d018891	3.64559	4.14651	4.89296	4.01034	3.56257	3.00822	4.01269	4.15459	3.9667	3.73164	4.14181	3.41559	4.73087	3.63578	4.23177	3.08511	3.5846	3.19986	3.98851	4.29865	3.1066	3.77429	3.85949	3.89685	4.28246	4.38733	4.119	3.63604	4.08226	3.31618	3.11072	3.88224	3.23764	3.58759	3.47926	4.57031	4.56326	2.5339	4.02571	3.23615	3.80377	4.69844	4.90996	5.24137	4.28055	3.82106	4.39031	4.18295	4.05358
Zm00001d018901	8.11636	9.62072	7.91906	7.41691	8.3643	8.98275	7.44916	8.34379	8.12265	7.3238	8.07492	8.39183	7.91769	7.23547	6.82911	7.73699	8.65411	8.46612	7.85103	8.25206	8.34984	8.89	8.95328	6.47636	8.16723	8.55812	7.81912	8.49488	9.11503	8.78561	8.02128	8.72899	6.44163	8.12828	7.72194	7.31973	9.38552	8.43674	8.22825	7.17493	9.5193	7.61872	7.10047	7.89495	8.40515	7.80808	8.31834	7.85707	7.51666
Zm00001d018902	3.33567	3.71012	3.43373	3.85225	3.96129	3.5663	3.42375	3.77785	3.58353	3.9331	4.05358	4.05578	3.39944	2.65755	3.50474	4.85688	3.91412	3.69232	3.91374	3.08306	4.06546	3.83355	3.20643	4.15436	3.51396	3.40241	4.3013	3.60871	3.64486	3.73932	3.43763	3.81662	5.48722	3.35253	4.36734	3.67245	3.8425	4.14962	4.16781	4.44002	4.12264	4.28308	4.11677	3.5988	3.61391	3.73117	3.20311	3.99268	4.18165
Zm00001d018903	6.30156	5.46795	4.76468	6.49143	6.68231	6.31578	6.56047	6.88646	5.72298	6.0296	5.58691	5.45309	6.36208	6.40671	5.47093	5.67774	5.70164	5.7524	6.21155	5.48132	5.68984	5.98765	6.12149	6.93599	6.26726	6.41162	6.0776	5.94044	5.47403	5.72346	6.20409	6.46723	6.36804	5.28768	6.05494	5.41989	5.55619	6.30161	5.11077	5.77775	5.52129	6.72403	5.99913	5.96274	6.33304	6.25394	6.01648	6.20878	5.48369
Zm00001d018936	7.65795	7.28589	8.50465	7.99384	7.20878	7.03369	6.26072	6.61924	6.83827	8.064	7.76239	7.81627	6.38279	6.94385	7.97444	8.03158	7.98595	7.79882	7.56571	6.77502	7.64516	7.23447	6.47207	7.08916	7.66404	7.50247	7.0635	7.66747	7.94589	6.01926	7.79302	6.74394	7.83199	7.7128	8.32308	5.97942	7.21204	7.57611	6.28832	8.06387	7.55745	6.72664	7.09659	7.7203	7.8955	6.56852	8.46612	6.42597	7.01182
Zm00001d018957	5.16442	4.82696	4.43394	5.55019	5.14965	5.37768	6.06031	5.93404	5.06409	5.16631	5.53304	5.12851	5.37504	5.84057	5.18035	4.63046	5.11619	5.02861	5.23578	5.58984	4.79833	5.08747	5.0846	5.42963	5.41011	5.44739	5.15979	4.95949	4.83628	4.77871	5.63136	5.27014	5.47021	5.47625	5.64952	5.84841	5.14812	6.13399	5.24582	4.96922	4.91062	5.90768	5.39785	5.43456	5.41011	5.94259	4.99913	5.41876	5.56191
Zm00001d018959	4.91598	4.6623	4.54597	5.06073	4.78686	4.74009	4.12937	3.14409	4.36321	5.19033	5.46503	5.26519	5.02383	4.51584	4.42606	4.4088	4.94927	5.69653	4.71949	4.1613	4.76951	4.81396	5.12676	4.26844	5.29691	4.89474	4.43425	4.58157	5.64702	4.90115	4.20108	4.98791	4.44466	4.60883	5.48169	4.41852	4.89	4.86141	4.49332	5.0348	5.9973	3.86738	4.11481	5.06008	5.06259	3.02669	5.67498	4.29919	4.4925
Zm00001d018966	4.15156	4.49978	4.82256	4.71922	3.03575	6.67794	6.58926	6.69783	1.95024	2.20397	2.66469	2.63926	0.805351	4.7095	5.98984	2.54227	1.72695	1.00422	2.89805	5.61382	0.175441	2.76536	2.52684	5.81529	4.25482	0.910331	3.79845	3.17612	-2.07006	0.0404226	0.987043	2.55636	1.1444	4.08167	3.49087	3.82898	4.13339	0.856065	4.51741	1.28588	3.40454	0.0161792	2.44665	1.9295	2.50286	8.59619	3.75739	2.00755	2.7909
Zm00001d018969	5.6664	5.80254	5.62698	6.00042	5.44301	5.72676	4.58831	4.85833	6.19933	5.13284	5.96745	6.04354	5.48376	5.13234	5.61091	5.89293	5.58111	5.86051	5.93096	5.24538	5.94127	5.77163	5.68531	5.70448	5.83762	5.68657	6.08176	5.53319	6.01637	5.34687	5.40334	6.30759	5.58831	6.22756	6.01082	5.47601	5.91738	5.65374	5.9581	5.79346	5.55268	5.70082	5.44182	5.78899	6.22799	4.82564	6.14992	5.45717	5.38214
Zm00001d018981	6.03762	5.92632	6.95875	6.86358	7.42402	6.12812	6.94928	6.40405	5.4393	5.54526	4.63037	6.28506	5.06588	6.15956	5.03176	5.79287	6.16562	4.77232	5.88342	5.74696	5.88551	6.59941	4.8731	5.28997	5.13458	4.29388	6.10579	6.28823	4.25227	6.05766	5.39253	4.95179	5.09496	7.2415	6.65327	6.65587	5.62233	7.43211	5.25822	6.31535	7.07206	6.3161	6.6948	6.48451	5.21503	4.73251	5.70362	6.00775	6.85503
Zm00001d019034	7.75665	9.37186	7.97654	7.8161	8.66471	9.50611	9.1835	9.06224	9.06413	8.05567	9.20587	7.33363	9.34339	9.80135	9.27681	9.99998	7.58377	8.50247	8.81759	9.6187	8.27289	7.94614	9.54431	9.94111	6.8527	8.78704	8.19421	8.25648	8.57763	7.71058	8.48065	9.34947	8.18361	7.82145	7.09065	8.41445	7.69833	7.07538	8.6872	7.71205	7.36583	7.71423	9.13597	8.23889	8.51686	11.3574	7.51273	10.6408	10.3624
Zm00001d019040	4.32178	3.8959	1.94459	3.84071	3.99509	4.16001	2.8377	3.17659	3.41468	4.18422	3.93308	3.22913	4.45472	3.04681	4.2238	4.81914	2.90549	3.40968	5.29271	4.00766	5.02031	3.34385	2.43914	4.60421	4.0402	3.11224	3.8841	2.59832	3.38962	4.94212	3.50325	3.9421	4.69385	3.94977	4.21743	2.27038	3.43094	4.136	4.72358	3.76086	3.881	3.79793	3.46742	5.52346	4.10999	1.96119	3.64941	4.89744	4.12781
Zm00001d019041	4.32	4.22896	3.94717	4.34916	4.21891	4.21979	4.91737	4.31953	3.94043	4.39552	4.09727	3.88779	4.15377	4.54132	4.18487	3.80973	4.37966	4.30823	4.0196	4.71504	3.95315	4.19854	4.06495	4.53733	3.79045	4.00607	4.28846	4.39943	3.90805	4.00713	3.68146	4.58088	4.29855	3.81767	3.99349	4.71433	4.6061	4.73531	4.04856	4.11649	4.16354	4.10361	4.68474	3.91176	4.57312	4.82097	4.11305	3.70409	3.72047
Zm00001d019045	6.31969	4.95266	6.55907	5.13974	5.09023	5.12213	4.45554	4.50098	5.63769	4.41647	4.32563	5.19635	5.91675	1.58923	5.55886	6.07122	4.76856	5.33564	6.30225	5.23531	5.17938	5.54273	5.24709	5.18257	4.0973	4.48554	7.17705	5.84854	4.55176	4.29139	5.99993	4.18715	6.26237	5.46093	5.16656	4.72123	5.20195	5.09248	5.08274	5.16464	5.10834	5.37242	5.3659	5.79288	4.24164	5.31841	4.64665	5.83089	6.68016
Zm00001d019052	6.76631	4.52625	6.84815	6.64757	5.22229	4.8682	3.22795	3.96429	7.33995	7.00662	6.54598	6.13853	7.40272	5.94206	7.13234	7.85215	6.83725	6.88381	8.03819	5.38317	5.0238	6.17126	6.5435	6.92281	6.68361	7.58327	6.35005	6.65872	7.34395	7.14066	6.10641	5.91419	7.50256	6.52005	7.80005	4.98692	5.90248	7.58163	6.85013	7.70083	6.05341	5.21599	7.46092	6.44028	6.38052	3.65805	6.48123	6.56049	7.02989
Zm00001d019054	5.75523	7.06103	4.71139	5.93196	6.03559	6.55384	6.21429	5.72292	6.22368	6.22651	6.63196	6.41613	5.96965	5.05763	5.6659	5.82096	5.48621	5.82366	6.00939	5.26662	5.59437	6.0407	5.6019	6.67426	5.59614	5.54504	6.31769	5.75456	5.64176	5.20367	5.2391	6.30532	5.70741	5.53879	5.87162	5.69363	5.87488	6.36367	7.42014	5.80437	5.89504	6.28004	5.48484	6.06159	5.36124	6.06754	5.17961	6.49904	7.01556
Zm00001d019059	4.60995	5.97889	5.57181	6.29775	5.19838	5.3054	6.08518	4.83436	5.23285	4.97957	5.22603	4.50511	5.14734	5.13944	5.02856	4.64645	6.09289	4.72511	5.4255	4.57382	5.45871	6.07524	5.74682	5.63229	6.36947	5.51291	4.90935	6.03217	5.30758	6.54249	5.00076	4.8031	5.01131	5.10186	5.21	5.4044	0.996832	5.14567	5.31606	6.3082	5.74982	5.40297	5.71555	5.43137	6.14732	5.38779	6.60197	5.46276	4.82363
Zm00001d019062	5.67909	5.26188	5.93474	5.41611	4.79971	3.73511	5.99255	3.42626	4.80234	4.57248	5.1432	5.38625	3.88995	4.07478	3.83453	3.76149	4.5091	4.51381	5.73726	4.03311	5.03475	4.92923	6.05152	4.77346	4.63771	4.95326	3.64262	4.51154	5.71864	4.91988	3.64336	6.56048	3.83176	4.54343	5.32998	4.82268	5.70209	4.42322	3.49776	5.71629	4.70246	3.9074	4.28674	4.19089	5.48033	5.22049	5.99672	3.16878	4.38582
Zm00001d019100	2.8933	2.2671	2.55776	3.57047	0.52952	3.28344	3.39464	5.83517	2.19741	1.57223	1.54575	0.361178	0.857647	3.53318	4.79585	3.67923	3.14001	1.24056	2.51261	3.62575	2.88026	3.9556	3.0146	1.97363	2.80712	2.34401	2.35973	2.22122	3.44114	2.9401	3.77737	0.22502	4.95854	1.64616	3.07283	1.48111	1.99984	1.91486	2.52328	2.93424	1.94076	1.20578	1.96532	3.17018	1.36958	3.67702	3.41844	3.06267	2.81512
Zm00001d019106	4.23951	4.31378	3.42587	3.76959	4.40028	4.27923	4.53934	3.89563	4.30519	4.30806	4.4032	4.25162	3.97933	4.19737	3.78675	3.78728	3.67401	4.31557	4.06945	4.59205	4.29612	3.58893	4.20582	4.8371	4.04434	4.02692	4.02665	3.98795	4.23587	3.94362	3.79413	4.72198	4.32226	4.06018	4.6398	4.87446	4.36977	4.34094	4.68576	4.12428	4.22142	4.02834	4.02428	4.18584	4.22684	4.69243	3.62176	4.29004	4.46215
Zm00001d019123	4.43433	4.69436	4.92773	3.90883	4.57988	4.79541	3.99445	4.74924	4.36512	1.4059	4.79781	3.8126	3.80376	3.64829	4.5148	4.92332	4.33971	3.82881	3.5314	4.06007	4.58488	3.53916	4.38162	4.39543	3.66103	3.62071	5.07521	5.51835	4.58733	3.0423	4.15666	3.25117	4.97324	5.10988	3.65492	3.6844	3.932	4.32576	4.87385	5.22292	4.85996	4.86233	4.40917	4.17709	4.29878	4.9166	5.13242	3.85103	4.15541
Zm00001d019124	6.26413	6.92636	6.6863	6.16682	5.95747	5.89628	6.07271	6.52799	6.34642	6.54163	6.34975	6.74904	6.86589	6.10214	6.10702	6.81755	6.93297	6.74252	5.09348	5.41685	6.44222	6.99438	7.05828	5.43989	6.82148	6.69507	5.83701	5.79704	6.98497	6.8642	5.90258	5.81958	5.51442	6.13237	5.5835	6.19917	6.50296	6.64447	6.70263	6.658	6.13001	6.85908	6.00114	5.71743	5.9497	5.83319	6.16694	5.99067	6.17694
Zm00001d019130	2.87943	4.64474	3.6925	3.4326	4.31576	3.36186	3.98331	3.2182	3.72634	3.46639	3.51621	3.96327	4.17053	3.47813	3.39687	3.30916	3.23935	3.90431	2.96147	3.8801	4.0058	4.24891	4.17053	3.29383	3.72357	4.19899	2.92448	3.22673	4.48822	3.70797	2.44283	3.86599	2.92089	4.42524	3.63241	3.72344	4.11556	3.31908	3.44376	3.41294	4.08764	4.31637	3.4111	4.69347	4.50966	4.16942	4.08806	3.58527	4.0992
Zm00001d019147	5.44593	5.00903	5.07057	6.0181	6.03361	5.73093	6.30278	6.37813	5.4274	5.84104	5.86311	5.38426	5.63116	5.97221	5.86512	5.04382	5.40775	5.6659	5.9145	6.29328	5.2969	5.52168	5.46343	6.1884	5.79894	5.8519	6.30829	5.47397	5.24726	5.60023	6.15534	6.0634	6.48558	6.10504	5.77912	5.96506	5.805	6.20533	5.71053	5.94749	5.57432	6.22305	6.04714	6.17035	5.82173	6.51785	5.30447	6.21983	6.2198
Zm00001d019172	4.29802	5.01861	4.30937	4.72649	4.63379	4.6192	4.37327	4.33469	4.52542	5.04989	4.87364	4.69894	4.41948	4.11563	4.23547	4.52193	4.81033	5.03627	4.39647	4.8213	5.21382	4.72141	4.82608	4.20647	4.63056	4.67754	4.29752	4.50607	5.36155	5.3241	4.6594	5.42811	4.56396	4.80099	5.21663	4.3878	4.38623	4.88577	5.11919	4.44916	5.18953	4.33294	4.29757	4.85646	4.54847	4.27568	4.6607	4.51073	4.47132
Zm00001d019177	3.72047	4.561	6.41982	5.10645	4.09381	4.71527	3.31865	2.76039	2.49799	5.15785	3.76845	4.5724	2.8207	2.7274	4.25549	4.97621	5.73531	3.75739	4.92975	2.72015	5.74402	5.73157	4.38693	4.46973	5.81969	3.70677	3.18174	4.60624	4.03761	5.71272	5.32685	2.42087	4.96025	5.52114	5.31975	2.42923	2.79169	4.49444	2.34482	5.94937	3.57443	3.30939	3.86258	4.04274	4.8829	2.35085	6.14567	1.04962	1.19561
Zm00001d019186	5.85756	5.84693	5.91032	5.84452	6.19227	6.23477	6.19079	6.0244	6.00042	5.54866	5.98203	5.80383	6.0827	5.94622	6.11551	6.39599	6.1167	5.90342	6.08025	5.67116	6.03504	6.37413	5.7543	5.88685	5.92065	5.89472	6.27511	6.10662	6.2197	6.38956	6.07631	6.07956	6.65483	5.78639	6.17674	5.91626	5.88608	5.98929	6.27916	6.44757	6.132	6.14896	5.9899	6.11895	6.10037	6.02054	6.26716	6.08037	6.0154
Zm00001d019262	4.6635	4.92923	4.0285	4.88957	5.3359	4.47062	4.4523	4.62873	4.6517	4.71478	4.71947	5.18198	4.65915	5.14126	4.71453	4.92492	4.34865	4.74446	4.36468	4.80792	4.74307	4.90532	4.74957	5.04865	4.38893	4.53112	4.79546	4.44105	4.41343	4.34695	4.63278	5.35102	4.54251	4.92047	4.6186	5.30949	4.95819	4.63921	4.33439	4.74704	4.83615	4.91158	4.55105	4.27932	4.56725	4.85516	4.59517	4.04005	4.56064
Zm00001d019283	7.43778	6.76732	7.94033	6.97912	7.55579	6.94225	7.27782	6.37521	7.78986	6.73809	6.66587	7.92247	6.79886	7.74774	6.6743	6.43352	7.1148	6.41061	6.26015	5.98586	6.49305	6.19502	7.68698	7.23605	6.93016	6.6373	6.48089	6.66148	5.39529	6.42271	6.85013	7.83526	5.95456	7.73828	5.73456	7.80327	7.1396	6.30824	6.891	6.52589	6.96192	7.03468	6.54029	6.22963	7.28832	8.12124	6.26509	7.07029	7.31798
Zm00001d019287	5.02561	5.52168	4.60263	5.35685	5.12744	5.21679	4.79257	4.78378	4.95257	5.59246	4.89269	5.65267	4.82294	5.48473	4.77203	5.65493	4.82815	5.82752	5.28114	5.24041	5.87987	5.20924	4.9035	5.19698	5.01395	4.5931	5.43858	5.28695	4.72061	5.17263	5.70128	5.80256	6.71814	5.12523	4.6762	5.32051	4.85352	5.17578	5.28249	5.21129	4.78702	5.04544	4.81058	4.55607	4.66539	5.36513	4.71271	5.34477	5.30293
Zm00001d019312	6.07205	7.76867	7.91119	8.05659	4.12239	4.2938	10.8135	10.0536	4.4387	8.24182	5.9479	6.03761	5.01563	7.00654	8.89964	4.80934	6.3198	5.64188	7.58224	8.48988	6.70078	6.46367	5.80988	7.74011	6.05592	3.91664	5.17536	5.74151	3.73536	6.31122	9.22648	3.29456	6.50274	6.66199	5.10514	9.19761	5.96199	5.13459	7.88882	5.4294	5.83121	6.2689	7.72689	5.60121	3.59324	10.5996	3.94492	7.44448	6.53074
Zm00001d019358	6.48541	6.73628	6.07138	5.37208	6.14483	6.65221	6.45928	5.52937	7.45133	5.27568	4.17217	6.49253	5.98655	6.11294	6.46889	7.37472	6.12074	6.52918	5.95532	4.98104	5.00244	6.28711	6.47446	7.46092	6.13215	6.1502	6.79661	6.60709	5.55225	6.82639	5.82293	7.62409	7.07079	6.8467	5.77705	5.85428	6.43657	5.77068	5.81886	5.80073	7.662	6.6216	6.3742	5.75161	6.34678	7.42994	5.40549	6.76258	5.97388
Zm00001d019397	5.20939	5.22244	4.91621	4.50405	5.18382	5.04376	4.74527	5.21723	3.77425	3.99912	5.59947	4.41852	5.33189	3.83469	4.95141	5.12575	5.11951	4.70764	4.80268	4.50004	5.28388	4.89736	5.22007	5.03559	5.02715	5.31088	5.38153	5.42379	5.98528	5.1353	4.02353	4.70644	3.53004	5.64803	5.04128	4.15767	5.6419	5.30532	5.24408	5.22804	5.5798	4.16547	5.48663	5.59731	5.61158	4.91182	5.71645	5.58111	5.0859
Zm00001d019439	5.48547	5.29114	4.41073	5.4583	5.89172	5.44347	5.43315	6.21694	5.91565	5.71859	5.29583	5.95509	5.68162	4.47931	5.56201	5.8465	5.14165	5.64382	4.84451	5.08514	5.77848	5.23926	4.67933	5.66473	5.00067	5.45061	5.92406	5.89305	5.20129	5.76107	5.47466	5.99691	4.9912	5.44202	5.02383	6.1822	5.92765	5.55139	5.89616	5.41273	5.44644	5.39408	4.90851	5.46274	5.08147	5.78703	4.8656	5.85986	5.82439
Zm00001d019454	10.1355	9.18882	9.19145	9.57078	9.36643	9.26606	8.58132	9.59183	10.1637	10.0366	10.0305	9.7904	10.2892	9.53095	10.1432	10.3928	9.74295	9.80014	9.66195	9.86729	9.92365	9.62072	9.79285	10.1039	9.6126	9.88814	9.56704	9.53351	9.70907	9.32328	9.16935	9.59435	9.95024	9.87208	10.1602	10.632	9.56641	9.93064	10.5235	9.64098	9.70755	9.49816	9.88483	9.25731	9.63729	8.90262	9.03474	9.92228	10.1096
Zm00001d019467	5.08436	5.39112	5.31407	5.20955	4.70422	5.42198	5.43634	5.4873	5.13259	5.0179	5.11417	5.61245	5.67274	5.50413	5.59057	5.27052	5.34415	5.27068	5.1606	5.01641	5.20357	5.11592	5.43034	5.16586	5.1052	5.23055	5.0104	5.18818	5.23369	5.22905	5.38333	4.69633	4.85753	4.59371	5.06256	5.4359	5.47437	4.82241	5.00406	4.98015	5.27212	5.19866	5.12443	4.92637	5.25485	5.7625	5.43868	4.86573	4.99032
Zm00001d019472	4.9802	5.90342	4.79029	4.59628	5.93712	5.64129	5.28016	5.38018	5.30815	4.78822	5.07068	5.58475	5.11456	4.68576	5.12242	5.71397	5.20246	5.14491	4.84256	5.2202	5.24238	5.30611	5.23522	5.51961	5.2487	4.91338	5.38932	5.00079	5.19957	5.09713	4.74113	5.26304	4.72458	5.17517	5.9117	5.2738	5.37061	6.24018	6.10214	5.46718	5.39358	5.56524	4.75715	5.84472	5.21014	5.9729	5.08747	5.61513	5.72607
Zm00001d019479	7.34572	7.04565	6.36617	4.64258	6.21155	5.17392	5.1096	5.08372	4.04357	6.92425	6.33829	6.54634	4.97067	5.63466	5.67679	6.61924	6.28849	6.46123	5.54196	5.61049	6.78884	6.56435	7.65304	4.03285	6.52288	5.18976	3.87747	5.32135	7.16224	6.68514	5.64666	4.16523	3.32646	5.46594	6.76519	3.31698	6.76178	5.67858	5.1048	6.6437	6.9554	3.83676	4.056	5.62852	5.88161	2.8223	7.39586	4.00687	3.95245
Zm00001d019515	4.55886	4.8656	3.71481	4.4869	4.23837	4.35077	3.95609	3.26662	4.30323	4.70788	4.15354	5.12183	4.58945	3.56719	4.18975	3.84735	4.89556	4.48607	4.90285	3.56736	4.26349	4.31557	4.52368	4.14659	4.08527	4.31785	3.80695	4.37912	4.48327	4.40826	4.63098	4.9928	3.6178	3.93221	4.34382	4.62128	4.34265	4.427	4.5142	4.33395	4.29948	4.20075	3.9487	4.93261	3.79045	4.22556	3.74337	3.90332	4.33324
Zm00001d019518	10.5619	9.45813	11.2614	11.3061	10.6355	10.745	9.56829	10.3928	11.2177	11.3634	11.3068	10.632	10.8496	10.7107	11.3125	11.4552	11.0079	11.0819	11.5059	10.6731	11.0832	10.9348	10.556	11.6583	11.0057	10.9704	10.8128	11.122	10.739	10.5167	10.9739	9.89034	11.8254	11.0505	11.257	10.667	10.19	10.9205	10.2973	11.7679	10.3204	10.8878	11.6019	11.0431	11.2564	7.65546	10.8934	10.5235	10.9724
Zm00001d019568	1.93073	2.73778	2.06944	1.5939	1.80544	2.3087	2.58093	1.76255	2.15026	2.90522	2.2614	2.87426	2.74449	1.87088	2.30563	1.78384	2.05995	2.88263	2.37953	2.6556	2.06944	1.79906	3.01058	2.57386	2.69212	2.49984	1.61134	1.79454	2.40783	1.47528	1.1282	2.57825	0.106526	2.93109	2.77087	2.87897	2.73948	1.64203	2.43623	1.75026	2.43529	2.09888	1.47861	1.95657	2.33163	2.37129	2.2735	2.68276	2.79603
Zm00001d019627	3.4342	3.72394	4.59056	2.99106	3.51491	2.82798	3.1484	3.71852	3.5576	3.29412	3.68865	3.82418	3.50563	2.5057	2.98478	3.80111	4.10333	4.15231	3.0896	3.53827	4.10552	3.07461	3.65122	3.321	4.04216	4.39698	2.96565	3.3788	4.54394	3.49569	2.43012	3.39477	2.81209	4.44945	4.38037	3.08652	3.77128	3.80981	3.46476	4.08974	4.36016	3.47554	3.9074	4.26297	3.91533	3.2501	3.65907	3.5905	3.53278
Zm00001d019648	7.5971	7.14925	7.78144	8.27771	6.89183	7.18546	6.80401	7.22248	7.75011	7.69173	7.82318	7.65111	7.76864	7.50807	7.8497	7.97013	7.85919	7.74084	7.80695	7.29337	7.84519	7.5068	7.29305	7.569	7.76325	7.82065	7.85047	7.78247	7.74563	7.65448	7.68828	7.11638	8.673	7.46639	8.08761	7.71276	7.31775	7.29185	7.8252	7.64557	7.3477	7.59681	8.31092	7.8559	7.39448	6.77941	7.77945	7.75255	7.79091
Zm00001d019895	7.64191	6.75879	5.98375	6.42299	7.85103	7.92984	7.86385	9.18417	7.63506	6.30071	7.35056	7.82872	6.82805	8.17467	7.91737	7.90546	7.37948	6.78336	7.22139	7.62409	7.34422	8.34753	7.60302	8.76793	6.80201	7.72365	8.95485	8.12013	7.29192	7.43903	7.37474	7.16006	7.41045	6.66491	8.22105	7.82239	7.78617	8.3007	6.93371	8.08107	8.42536	7.60777	7.11501	6.35729	6.58114	7.41001	6.40562	8.48065	8.10911
Zm00001d019898	6.27705	6.06538	6.70927	7.25216	5.3377	5.51516	6.75293	7.13326	6.42522	6.56146	6.37563	6.10014	6.66048	6.77458	7.10293	6.25394	6.76139	6.0407	6.71126	7.28437	5.87617	6.26509	6.26307	6.34358	7.32618	7.04568	6.62813	6.38801	6.49808	5.88342	6.0783	5.65577	6.87016	6.74324	6.82584	6.92114	6.32915	5.5447	5.99067	6.63521	6.66993	7.11881	8.51637	7.87365	6.73281	6.14158	6.93934	6.73434	6.89848
Zm00001d019899	6.23837	5.9387	6.39728	7.21541	5.54196	5.42601	5.26979	6.45224	6.88181	6.94771	6.32941	6.20972	6.38527	6.20208	6.59335	6.42374	6.78	6.43764	6.83573	6.72605	7.26782	6.33489	6.34904	6.30448	6.68648	6.8142	6.59109	6.75407	6.7918	5.79709	6.38572	5.55084	6.89472	6.56289	6.48354	6.24414	6.27221	6.20315	6.34739	7.00947	6.08469	6.56798	6.97779	6.91626	6.22362	5.25657	6.64968	6.33815	6.33829
Zm00001d019926	2.64553	1.45387	2.25735	2.22069	2.37265	2.08206	2.61217	3.37087	-1.68614	2.00288	2.10759	2.65813	2.53976	4.11763	3.41937	1.20014	1.76175	2.06385	2.05425	3.50053	-1.31087	1.37275	2.38822	3.55219	2.08147	3.32903	4.12473	2.23602	1.39763	1.84935	2.28571	2.89397	4.09273	2.94336	1.52759	3.48576	3.01789	2.56322	2.11337	-2.62181	2.75119	3.60617	3.94633	3.78602	1.93786	2.91055	3.25951	4.02353	3.59775
Zm00001d019956	4.04453	4.89278	5.21219	5.6197	4.20954	4.45787	4.76676	5.04382	4.87998	5.20415	4.75067	5.02384	5.54862	5.22572	5.39817	4.53861	4.8022	5.43868	5.12048	5.54077	4.9026	5.49046	5.43889	5.10449	5.29225	5.40031	5.2967	5.08732	5.24225	4.83053	5.04299	4.68596	5.65803	4.77217	5.70272	5.3917	5.27245	4.46933	5.75375	4.862	5.21708	5.91186	5.94915	6.16599	5.4156	4.48878	5.82565	4.55784	4.81064
Zm00001d019976	6.05333	6.1241	6.57874	6.31642	6.72332	5.94017	5.85774	6.36989	6.34147	5.72384	6.13799	6.38804	5.87231	5.45717	6.21344	6.51548	6.8716	6.1241	6.70263	5.1151	7.14337	6.09003	5.19426	5.3033	6.22584	5.86782	5.74246	6.37803	6.65672	6.12775	5.86549	4.72928	6.15819	6.13039	6.5003	5.32222	6.54867	6.32975	5.66158	6.12496	6.2874	5.77703	6.6006	6.41531	6.49919	5.21058	6.61772	6.36041	6.93497
Zm00001d020003	7.38619	7.5397	6.87623	6.79383	7.86897	7.45755	6.69201	6.83362	7.1634	7.01769	7.29917	7.20929	6.91343	6.57417	7.04934	7.60041	7.00221	7.11406	7.10629	6.86732	7.14727	7.35158	7.22412	7.76279	7.1047	7.03794	7.39959	7.16078	7.03414	7.29997	6.98619	7.71947	7.72944	7.52634	7.12026	7.23846	7.25677	7.30183	7.69385	7.01707	7.27023	7.86702	7.25579	7.14629	7.2983	7.23886	6.87152	7.52349	7.5592
Zm00001d020004	4.01542	4.30248	4.73675	4.57448	3.79106	4.24229	4.33543	4.4583	4.54819	4.58694	4.2962	4.2064	4.63601	4.42847	4.26834	4.58378	3.78431	3.86165	4.05371	4.39615	3.95537	4.1906	4.09924	4.4428	4.73087	4.26462	4.82785	4.68627	2.91039	4.69023	4.82083	5.21031	5.48025	4.34388	3.93761	4.74912	4.36802	4.80727	3.95224	3.33801	3.58501	4.93707	4.69153	5.18257	4.47636	4.50098	4.05821	4.29186	4.74072
Zm00001d020057	5.62096	4.90826	6.48347	4.76555	4.77229	6.5962	4.32192	5.47194	6.0385	4.1214	5.07815	5.038	5.54342	5.57934	4.71966	6.05876	4.27865	3.08161	5.53854	4.92346	5.46718	4.8108	4.69945	4.25354	5.38557	4.26296	4.86493	5.66245	5.80502	5.95948	5.41515	5.77161	4.9091	4.45126	5.02032	4.62313	5.50866	5.08272	4.51249	5.27995	4.0301	3.21043	3.86508	4.49813	5.62347	5.82699	5.31094	5.47128	5.61926
Zm00001d020086	3.44618	2.5716	2.92874	3.22898	3.75544	3.92379	1.86843	0.707399	2.68122	2.41248	3.19742	3.14947	2.68098	1.60092	1.53316	1.69163	2.25061	2.72358	3.0423	2.38232	2.85354	2.57658	2.51455	2.25478	2.90006	3.11591	1.80615	2.22879	3.61253	2.65401	1.77714	2.77619	-0.0837697	3.25207	2.69084	2.36383	2.76704	3.46363	3.05064	2.90094	3.82418	2.24123	1.67183	2.19595	1.97291	3.3386	3.38496	2.30669	2.45971
Zm00001d020087	0.484068	0.760459	0.0559362	0.799431	1.5392	1.29539	0.253425	0.332506	0.56821	0.321005	0.92311	1.06518	0.298675	-0.362009	-0.172313	0.728485	0.746952	0.955963	0.73032	0.850001	1.01706	0.461485	0.654003	1.06265	1.04495	1.34073	1.10555	0.601296	1.50457	0.572873	-0.81518	1.08528	-0.615615	1.26222	1.13938	0.515362	0.769898	1.78132	1.47925	0.765531	1.80078	1.35816	1.09296	0.258018	0.69188	1.54949	1.03499	0.987043	1.00594
Zm00001d020108	7.79091	7.84911	8.92912	8.11541	6.90148	6.47052	6.3049	7.21802	8.17153	7.61359	8.15584	8.35968	6.57817	6.44386	7.46512	8.19586	8.39725	7.43883	7.36944	5.79707	8.22945	7.66453	7.79894	7.53227	7.59742	7.99991	6.40999	8.76519	8.17465	7.10974	7.69385	6.57419	7.17138	8.29281	8.11982	7.13234	8.25643	7.38968	6.38325	8.44979	7.43011	5.89676	5.88103	7.11501	7.70918	5.69394	7.38258	7.2314	6.61916
Zm00001d020139	4.97085	4.84043	5.03021	4.77036	4.96995	5.35391	5.42804	4.96003	5.34887	5.66805	5.1231	4.91226	5.06423	5.46594	4.82179	4.56061	4.60606	5.12628	5.63802	5.1554	4.95276	4.84232	4.87795	5.04039	5.22007	4.96168	4.54078	5.02711	4.71799	5.27743	5.15742	5.36625	5.1055	5.16138	5.23669	5.50227	5.00483	5.02478	4.90538	4.71722	4.71064	4.796	4.62779	4.90098	5.29368	5.03267	4.45232	4.91294	5.30792
Zm00001d020201	6.08661	5.50445	5.0811	5.81713	6.33688	6.10917	6.13668	6.38561	5.67606	5.95032	5.80853	5.56699	5.93943	6.24719	6.12361	5.52404	5.83175	5.8831	5.69791	6.27212	5.5188	5.64382	6.07049	6.79516	5.76499	6.29067	6.9551	5.52941	5.22182	5.83757	6.10214	6.58923	6.52048	6.79053	5.77301	6.5028	5.93795	6.40814	6.29895	5.78572	6.04553	6.77594	6.67134	6.18394	6.23735	6.80157	5.747	6.80309	6.48275
Zm00001d020219	5.01717	4.99913	5.39627	5.34238	5.35492	5.2664	5.09265	4.8839	5.39905	5.47752	5.57473	5.22375	5.12517	5.07954	5.48428	5.05854	4.86869	5.20749	5.45472	4.76326	5.50381	4.70277	5.08779	5.68638	4.73486	5.33047	4.94422	5.03179	5.22698	4.90718	5.29542	5.10414	4.86671	5.54391	5.58693	5.25368	5.32251	5.35785	5.14996	5.40775	4.98172	4.89448	5.12599	4.77834	5.07687	5.43713	5.15006	5.21569	4.9693
Zm00001d020236	6.66283	6.67844	6.17368	5.10326	6.25513	5.93371	6.4433	6.42842	6.29263	5.04368	6.39634	6.55134	5.39493	5.47292	6.18398	6.52799	6.92992	5.8794	5.47402	5.52503	6.35714	6.61187	6.95409	6.44028	5.46835	6.02054	6.49768	6.61235	6.30839	5.81398	5.6763	5.72183	5.17188	6.23224	5.65671	6.05976	6.90033	6.2816	6.34485	6.00914	6.52574	5.14112	5.45545	5.4079	6.06871	6.37813	6.18704	6.49665	6.11478
Zm00001d020306	5.4103	3.94251	-0.713724	5.31685	4.68051	3.0042	3.81495	-1.21726	3.36917	4.60917	3.38884	0.557171	4.04434	2.90047	2.51571	4.61816	3.26909	2.45128	0.274934	-0.358179	5.53522	3.18911	2.53976	1.76737	4.41219	-2.0744	3.27848	0.619774	2.42797	6.08235	4.80134	1.86451	6.80359	3.61344	4.47135	4.13025	1.90929	1.675	1.72017	5.15955	0.736455	0.0960959	3.81079	2.30978	1.34451	0.0104691	5.43352	1.08135	2.16463
Zm00001d020381	4.14779	5.41727	5.48096	4.8719	4.578	4.5213	4.84362	5.12894	4.30892	4.91887	4.63925	4.45897	4.08312	4.29004	4.83145	5.4231	5.3977	4.58055	4.20204	4.5106	5.11912	4.67241	4.45472	5.15586	4.77437	4.78215	4.28116	4.71165	5.33377	4.97932	4.90834	3.83063	5.64039	4.85904	5.36633	4.39559	4.59415	4.47305	4.52286	5.32105	4.79017	4.80382	4.56292	4.8186	4.78249	4.41978	5.35631	4.23902	4.72675
Zm00001d020426	3.22474	3.39057	3.57373	3.06937	3.78375	2.79018	2.34468	2.43576	3.78324	4.00295	4.38975	4.00913	3.97742	3.30136	3.55039	3.50002	3.97002	4.14064	3.25791	2.94078	3.25044	3.02271	2.98769	3.77894	3.04068	4.02488	4.23894	3.82992	3.02684	3.94609	3.54085	5.03104	3.7911	3.36058	3.82277	3.17168	4.45412	4.09101	3.50047	2.95063	3.91548	3.47819	3.5467	3.40285	2.51455	3.14781	2.87356	3.69112	4.60508
Zm00001d020437	3.32102	3.08833	4.2835	4.10214	4.28959	2.69037	3.4058	3.98475	3.11777	4.26952	3.7158	3.47156	3.37068	3.16529	3.73604	3.29708	3.81831	3.52263	3.68283	4.16523	3.71025	3.85003	3.42876	3.70283	4.09173	3.9105	3.81834	4.16167	3.89115	3.63952	2.70319	2.76268	3.17443	3.80637	3.89524	3.36132	3.88704	2.97868	4.04005	3.32846	4.0977	4.64924	4.31797	4.84772	3.65361	3.23065	4.15766	4.25167	3.75149
Zm00001d020511	7.69187	8.64432	7.12368	7.38522	8.38562	8.31772	7.43453	7.32913	8.32678	7.53912	8.19862	8.10231	8.45819	7.36154	8.14856	8.65354	8.47542	8.23686	7.80057	7.92888	7.74294	8.40093	8.56648	8.78302	7.91769	8.74209	8.03766	8.11292	8.21863	8.39563	7.6991	8.46404	8.21065	8.17725	7.21259	7.90078	8.15938	7.72312	8.74782	7.65596	8.97059	7.75708	7.51094	6.78584	8.01285	8.50949	7.49047	8.92767	8.37952
Zm00001d020537	3.92688	4.27126	4.75809	4.93366	4.44554	4.11746	3.857	4.03755	4.05859	4.88942	5.00902	4.2775	4.69945	4.79181	4.34305	3.97663	4.46856	5.25673	4.34318	4.27863	4.13828	4.03089	4.7564	4.03886	4.75988	4.60513	4.17533	4.55855	4.91881	4.55677	3.95044	4.39224	3.27333	3.95814	4.67277	4.43462	4.74578	4.85988	4.33809	4.38134	5.02716	4.07954	4.80096	4.96833	4.9156	4.14289	4.66373	3.44683	4.23409
Zm00001d020602	2.00203	2.23292	2.27734	0.76384	1.94485	1.8532	2.98181	3.65805	2.69718	1.81243	2.24111	2.08449	2.1316	1.01868	1.67326	2.3361	2.03302	2.4583	1.42069	1.35036	1.61207	2.34616	2.55632	1.96532	3.19232	2.51132	1.36818	1.88689	2.41493	1.46172	0.437509	2.13344	-0.307645	2.68495	2.09684	2.30479	2.71119	0.874179	2.09663	1.16758	2.5422	2.83601	2.69757	2.43338	2.06393	1.8145	2.5486	2.24545	3.18064
Zm00001d020623	7.53862	5.87571	6.59885	8.10047	6.15114	7.10276	4.81337	4.32515	7.13077	7.20633	7.90786	6.51581	6.78641	5.40154	6.75748	6.18522	7.6114	7.65895	5.65741	3.22843	7.42121	5.42489	5.5333	7.45157	5.2301	7.3054	6.24722	7.65117	5.2736	5.96724	6.80608	6.36477	7.87527	5.80129	6.41697	7.48244	5.93169	6.61773	5.57934	7.78251	6.46258	7.72689	5.76436	7.17107	6.83417	5.93842	7.26182	7.11511	6.86464
Zm00001d020636	10.7089	10.8165	9.6694	9.32682	9.56766	11.1696	11.8231	11.1669	10.9716	9.42026	9.00155	10.5944	10.634	10.4344	9.89955	9.71438	9.43137	9.14568	9.6855	10.0024	9.19145	10.4332	9.58867	10.3221	9.58867	10.6712	11.0443	9.95193	9.2355	9.18283	9.62206	11.1189	8.5041	9.48806	7.79311	11.6011	10.0516	10.2098	11.3082	8.81966	9.58612	10.8491	9.79224	8.79952	9.94169	11.8233	8.16515	11.7258	11.3068
Zm00001d020642	5.47193	6.51891	6.12658	5.87525	6.4587	5.06155	7.51829	6.77283	6.59998	4.60098	4.97239	6.559	6.23528	6.39874	6.44858	6.75585	6.53121	4.93827	6.39214	7.1313	6.47538	6.29254	3.37701	6.43544	6.1046	6.57147	6.6231	6.25688	6.39713	6.58575	6.27498	6.89487	5.18916	6.62632	5.07082	7.57296	6.37838	6.35909	6.61021	6.41924	6.32621	5.9935	5.83329	4.50153	5.60804	7.76553	5.00739	6.89423	6.48012
Zm00001d020669	5.33769	5.08119	5.53853	5.80376	5.17773	5.86177	5.39962	5.56394	5.96623	5.59963	5.83025	5.33069	5.30575	5.36642	5.37295	5.66499	5.22634	5.42675	5.71272	5.40671	5.37616	5.55653	5.95353	5.17288	5.42106	5.66859	5.57632	5.81176	5.51685	5.6467	6.05992	5.94099	5.17542	5.55053	5.51432	6.31894	5.64892	5.50736	5.35779	5.67301	5.37889	5.18546	5.60121	5.44989	5.55182	5.77303	5.64548	5.7983	5.56761
Zm00001d020687	5.13964	4.55258	6.26506	5.32436	4.79325	5.24519	4.11383	3.82106	5.67426	4.47104	4.58021	5.66639	4.47807	4.92766	4.24411	4.19716	4.99529	4.30447	4.94841	4.27308	4.28529	3.81936	5.20666	5.39615	4.67774	4.39123	4.85575	4.29308	4.22614	4.3946	4.72358	5.23362	4.60167	5.87797	3.87747	4.98347	4.71405	4.51873	5.03476	4.66962	4.56323	4.62086	4.37287	4.16922	4.93643	5.19993	3.92558	4.81254	4.91929
Zm00001d020696	4.951	4.834	4.96109	4.6372	4.62337	5.04028	4.00852	4.22154	4.98536	5.01946	5.03024	5.52316	4.75304	4.46306	4.46578	4.89966	4.85774	5.2242	5.11878	4.35559	4.92288	4.81707	4.14979	3.85535	4.24691	4.98446	5.31575	4.77129	4.45942	4.90437	4.97092	3.85868	3.90913	4.3653	4.34936	4.33499	5.23768	4.86447	4.65086	4.5003	5.33591	4.99795	4.88991	4.86908	3.65601	4.56391	4.30047	4.76296	5.11417
[truncated: 1,699 more rows]
[truncated: 35 more columns]
