# Supplementary material for: Characterization of Proteome Variation During Modern Maize Breeding
Source: Mol Cell Proteomics. 2018 Nov 8;18(2):263–76. doi: 10.1074/mcp.RA118.001021 (PMC6356080; doi:10.1074/mcp.RA118.001021)
Supplement: supplemental Table S1 [file 139955_1_supp_230493_phrhk9.xlsx]

## Sheet: Sheet1
Supplemental Table 4. All 10 modules could be enriched for at least one GO term
#N-- The number of entities in the original query that have the row's attribute
#X--Total number of entities that have the row's attribute in the entire space of entities under consideration
#LOD--Logarithm (base 10) of the odds ratio
#P--Single hypothesis one-sided P-value of the association between attribute and query (based on Fisher's Exact Test)
#P_adj--Adjusted P-value: fraction (as a %) of 1000 null-hypothesis simulations having attributes with this single-hypothesis P value or smaller
#Attrib ID--GO ID
#Attrib name--GO description
#Module--WGCNA module name
N	X	LOD	P	P_adj	Attrib ID	Attrib name	Module
3	3	2.10322	0.000148225	0.045	GO:0005496	steroid binding	red
3	3	2.10322	0.000148225	0.045	GO:0030308	negative regulation of cell growth	red
6	6	1.8591	1.30978e-05	0.001	GO:0010731	protein glutathionylation	blue
5	5	1.78533	8.58147e-05	0.018	GO:0006796	phosphate-containing compound metabolic process	blue
21	25	1.44217	3.85009e-14	<0.001	GO:0009543	chloroplast thylakoid lumen	blue
18	22	1.37311	6.93352e-12	<0.001	GO:0009654	photosystem II oxygen evolving complex	blue
17	21	1.34771	3.82764e-11	<0.001	GO:0019898	extrinsic component of membrane	blue
34	49	1.12487	1.13637e-17	<0.001	GO:0031977	thylakoid lumen	blue
11	21	0.7886	8.41803e-05	0.011	GO:0003755	peptidyl-prolyl cis-trans isomerase activity	blue
10	20	0.747858	0.000295582	0.044	GO:0000413	protein peptidyl-prolyl isomerization	blue
12	25	0.716244	0.000118759	0.023	GO:0004601	peroxidase activity	blue
70	172	0.645613	5.01681e-17	<0.001	GO:0009579	thylakoid	blue
17	40	0.625667	3.25489e-05	0.004	GO:0005509	calcium ion binding	blue
28	70	0.589973	3.88934e-07	<0.001	GO:0042742	defense response to bacterium	blue
28	75	0.540548	2.05639e-06	<0.001	GO:0015979	photosynthesis	blue
18	50	0.508245	0.000252614	0.039	GO:0045454	cell redox homeostasis	blue
65	204	0.463823	4.83238e-10	<0.001	GO:0009535	chloroplast thylakoid membrane	blue
12	22	0.877786	8.05638e-06	<0.001	GO:0009654	photosystem II oxygen evolving complex	black
11	21	0.840204	3.25614e-05	0.001	GO:0019898	extrinsic component of membrane	black
12	25	0.767992	4.35356e-05	0.002	GO:0009543	chloroplast thylakoid lumen	black
21	49	0.688274	5.87913e-07	<0.001	GO:0031977	thylakoid lumen	black
7	9	1.42337	3.66183e-06	0.001	GO:0007017	microtubule-based process	magenta
7	9	1.42337	3.66183e-06	0.001	GO:0051258	protein polymerization	magenta
6	8	1.35939	2.80677e-05	0.003	GO:0005200	structural constituent of cytoskeleton	magenta
9	13	1.27402	6.14123e-07	<0.001	GO:0005874	microtubule	magenta
8	10	1.19356	3.52152e-05	0.006	GO:0010193	response to ozone	turquoise
16	22	1.07415	2.72387e-08	<0.001	GO:0009654	photosystem II oxygen evolving complex	turquoise
15	21	1.04593	1.12811e-07	<0.001	GO:0019898	extrinsic component of membrane	turquoise
17	25	0.983801	4.82217e-08	<0.001	GO:0009543	chloroplast thylakoid lumen	turquoise
28	49	0.80148	7.08059e-10	<0.001	GO:0031977	thylakoid lumen	turquoise
19	40	0.626946	1.70342e-05	0.002	GO:0005509	calcium ion binding	turquoise
29	70	0.527342	3.34148e-06	<0.001	GO:0042742	defense response to bacterium	turquoise
60	172	0.424794	3.50728e-08	<0.001	GO:0009579	thylakoid	turquoise
36	108	0.378032	7.45154e-05	0.016	GO:0005507	copper ion binding	turquoise
5	6	1.37938	0.000227556	0.034	GO:0016168	chlorophyll binding	green
13	17	1.30293	5.34668e-09	<0.001	GO:0009765	photosynthesis, light harvesting	green
6	8	1.23127	0.000124339	0.011	GO:0009624	response to nematode	green
9	13	1.14461	5.60243e-06	<0.001	GO:0010218	response to far red light	green
9	13	1.14461	5.60243e-06	<0.001	GO:0009637	response to blue light	green
10	15	1.10213	2.70728e-06	<0.001	GO:0010114	response to red light	green
8	12	1.09489	2.96702e-05	<0.001	GO:0006812	cation transport	green
7	11	1.03913	0.000151151	0.018	GO:0015991	ATP hydrolysis coupled proton transport	green
13	23	0.933663	1.19252e-06	<0.001	GO:0016887	ATPase activity	green
10	18	0.912433	2.7032e-05	<0.001	GO:0006200	obsolete ATP catabolic process	green
28	71	0.655806	2.50846e-08	<0.001	GO:0016021	integral component of membrane	green
15	42	0.574727	0.000193775	0.022	GO:0010287	plastoglobule	green
62	217	0.473057	4.36084e-10	<0.001	GO:0016020	membrane	green
86	315	0.470844	9.65186e-13	<0.001	GO:0009941	chloroplast envelope	green
53	204	0.402623	3.59119e-07	<0.001	GO:0009535	chloroplast thylakoid membrane	green
171	913	0.313447	2.2393e-09	<0.001	GO:0009507	chloroplast	green
10	17	1.40904	2.73797e-09	<0.001	GO:0009765	photosynthesis, light harvesting	purple
11	42	0.824173	9.80975e-06	0.003	GO:0010287	plastoglobule	purple
13	75	0.597359	0.000169706	0.033	GO:0015979	photosynthesis	purple
25	172	0.529941	3.7199e-06	0.001	GO:0009579	thylakoid	purple
25	186	0.48761	1.57823e-05	0.003	GO:0046872	metal ion binding	purple
24	204	0.413797	0.000218255	0.042	GO:0009535	chloroplast thylakoid membrane	purple
5	8	1.25312	0.000163959	0.022	GO:0005200	structural constituent of cytoskeleton	pink
6	11	1.13128	9.3988e-05	0.016	GO:0015995	chlorophyll biosynthetic process	pink
9	28	0.750582	0.000250926	0.044	GO:0022627	cytosolic small ribosomal subunit	pink
30	149	0.501445	1.60124e-06	<0.001	GO:0005618	cell wall	pink
50	363	0.314666	6.29968e-05	0.012	GO:0000166	nucleotide binding	pink
39	48	1.37376	1.40904e-23	<0.001	GO:0022625	cytosolic large ribosomal subunit	brown
79	121	1.07323	5.80352e-36	<0.001	GO:0006412	translation	brown
19	28	1.04262	1.19095e-09	<0.001	GO:0022627	cytosolic small ribosomal subunit	brown
80	129	1.01229	5.11073e-34	<0.001	GO:0003735	structural constituent of ribosome	brown
12	19	0.944318	5.05192e-06	0.001	GO:0005694	chromosome	brown
12	20	0.889739	1.0786e-05	0.001	GO:0000786	nucleosome	brown
72	140	0.81008	1.82044e-23	<0.001	GO:0005622	intracellular	brown
29	56	0.768893	5.57186e-10	<0.001	GO:0005840	ribosome	brown
11	21	0.760141	0.000140054	0.024	GO:0046982	protein heterodimerization activity	brown
75	160	0.731716	3.05222e-21	<0.001	GO:0005730	nucleolus	brown
12	24	0.721358	0.000123541	0.021	GO:0006334	nucleosome assembly	brown
12	26	0.656454	0.000322413	0.05	GO:0017111	nucleoside-triphosphatase activity	brown
18	41	0.622096	2.37168e-05	0.001	GO:0003677	DNA binding	brown
17	40	0.596773	6.6782e-05	0.007	GO:0006184	obsolete GTP catabolic process	brown
17	42	0.560852	0.000139366	0.024	GO:0003924	GTPase activity	brown
25	71	0.46832	6.3166e-05	0.007	GO:0016021	integral component of membrane	brown
68	217	0.421946	4.93932e-09	<0.001	GO:0016020	membrane	brown
80	291	0.34317	1.45303e-07	0.001	GO:0005524	ATP binding	brown
20	28	1.23109	1.45154e-12	<0.001	GO:0022627	cytosolic small ribosomal subunit	yellow
61	121	0.911419	1.09059e-24	<0.001	GO:0006412	translation	yellow
62	129	0.871101	1.21979e-23	<0.001	GO:0003735	structural constituent of ribosome	yellow
12	24	0.835975	1.28946e-05	0.001	GO:0003746	translation elongation factor activity	yellow
10	20	0.833474	7.07842e-05	0.014	GO:0000786	nucleosome	yellow
70	160	0.805354	1.11814e-23	<0.001	GO:0005730	nucleolus	yellow
9	19	0.788551	0.000280592	0.048	GO:0005694	chromosome	yellow
11	24	0.764657	8.36124e-05	0.014	GO:0006334	nucleosome assembly	yellow
25	56	0.75965	4.12848e-09	<0.001	GO:0005840	ribosome	yellow
58	140	0.744889	3.83821e-18	<0.001	GO:0005622	intracellular	yellow
17	40	0.712991	3.30515e-06	<0.001	GO:0006184	obsolete GTP catabolic process	yellow
20	48	0.701359	6.37569e-07	<0.001	GO:0022625	cytosolic large ribosomal subunit	yellow
12	29	0.688773	0.000133563	0.025	GO:0006414	translational elongation	yellow
17	42	0.677088	7.38632e-06	<0.001	GO:0003924	GTPase activity	yellow
40	149	0.425937	2.51913e-06	<0.001	GO:0005618	cell wall	yellow
36	145	0.374329	5.53283e-05	0.011	GO:0009506	plasmodesma	yellow
48	217	0.313928	7.77363e-05	0.014	GO:0016020	membrane	yellow
