# Supplementary material for: Characterization of Proteome Variation During Modern Maize Breeding
Source: Mol Cell Proteomics. 2018 Nov 8;18(2):263–76. doi: 10.1074/mcp.RA118.001021 (PMC6356080; doi:10.1074/mcp.RA118.001021)
Supplement: supplemental Table S1 [file 139955_1_supp_230494_phrhk9.xlsx]

## Sheet: Sheet1
Supplemental Table 5. Signature proteins for proteomic subtypes.
#_Up--Subtype-PA up proteins
#_Down--Subtype-PA down proteins
Uniprot_Accession	Ensembl_GID
A0A096PJC5	Zm00001d030346_Up
A0A096PPR2	Zm00001d033775_Up
A0A096PRC7	Zm00001d020623_Up
A0A096Q1F7	Zm00001d018959_Up
A0A096Q1Z5	Zm00001d028918_Up
A0A096Q2N4	Zm00001d031013_Up
A0A096Q4Y6	Zm00001d018238_Up
A0A096Q519	Zm00001d031256_Up
A0A096Q5A6	Zm00001d035032_Up
A0A096Q988	Zm00001d027369_Up
A0A096QCU2	Zm00001d007757_Up
A0A096QCW0	Zm00001d021760_Up
A0A096QJZ3	Zm00001d041179_Up
A0A096QLP1	Zm00001d034401_Up
A0A096QN84	Zm00001d029142_Up
A0A096QPC4	Zm00001d034757_Up
A0A096QR92	Zm00001d004348_Up
A0A096QRD8	Zm00001d031860_Up
A0A096QRW1	Zm00001d021784_Up
A0A096QSJ6	Zm00001d034338_Up
A0A096QSZ4	Zm00001d028436_Up
A0A096QVS9	Zm00001d039104_Up
A0A096QZ43	Zm00001d019976_Up
A0A096QZW5	Zm00001d015569_Up
A0A096R091	Zm00001d020898_Up
A0A096R5D9	Zm00001d034935_Up
A0A096R5J8	Zm00001d021400_Up
A0A096R6Z8	Zm00001d033591_Up
A0A096RBF9	Zm00001d002770_Up
A0A096RGZ5	Zm00001d016100_Up
A0A096RI70	Zm00001d015208_Up
A0A096RI98	Zm00001d033594_Up
A0A096RM09	Zm00001d036340_Up
A0A096RN19	Zm00001d019062_Up
A0A096RSV5	Zm00001d019177_Up
A0A096RWU7	Zm00001d019040_Up
A0A096RX89	Zm00001d006610_Up
A0A096RYC2	Zm00001d018366_Up
A0A096S2Q4	Zm00001d036371_Up
A0A096S393	Zm00001d003513_Up
A0A096S4A0	Zm00001d015426_Up
A0A096S523	Zm00001d015837_Up
A0A096S7X4	Zm00001d004342_Up
A0A096SD19	Zm00001d039598_Up
A0A096SFH3	Zm00001d039391_Up
A0A096SHP7	Zm00001d029482_Up
A0A096SN16	Zm00001d000133_Up
A0A096SXV7	Zm00001d007383_Up
A0A096SXW7	Zm00001d027768_Up
A0A096SZS4	Zm00001d031727_Up
A0A096T286	Zm00001d034586_Up
A0A096T7B9	Zm00001d038097_Up
A0A096T7C6	Zm00001d033581_Up
A0A096TC43	Zm00001d034897_Up
A0A096TD56	Zm00001d039542_Up
A0A096TKH3	Zm00001d014716_Up
A0A096TS21	Zm00001d042397_Up
A0A096TXA8	Zm00001d040721_Up
A0A096U902	Zm00001d000094_Up
A0A096UFQ8	Zm00001d013135_Up
A0A096UH19	Zm00001d019454_Up
A0A096UJ03	Zm00001d019895_Up
A5GZ73	Zm00001d033910_Up
B1P2H3	Zm00001d046971_Up
B1P2H4	Zm00001d036630_Up
B4F892	Zm00001d016619_Up
B4F8L0	Zm00001d042530_Up
B4F8L7	Zm00001d027488_Up
B4F925	Zm00001d037859_Up
B4F9R6	Zm00001d043942_Up
B4F9T3	Zm00001d003974_Up
B4FA21	Zm00001d031657_Up
B4FA27	Zm00001d022445_Up
B4FAB2	Zm00001d018413_Up
B4FAQ9	Zm00001d039283_Up
B4FAV4	Zm00001d047667_Up
B4FDN9	Zm00001d024242_Up
B4FEE7	Zm00001d012992_Up
B4FF65	Zm00001d041456_Up
B4FG03	Zm00001d014258_Up
B4FH10	Zm00001d044606_Up
B4FHK4	Zm00001d004344_Up
B4FJG1	Zm00001d006587_Up
B4FJN0	Zm00001d027309_Up
B4FJP7	Zm00001d027729_Up
B4FL55	Zm00001d048998_Up
B4FLP7	Zm00001d020139_Up
B4FM07	Zm00001d016736_Up
B4FMY6	Zm00001d039157_Up
B4FPT8	Zm00001d013777_Up
B4FQ98	Zm00001d022341_Up
B4FQK0	Zm00001d024633_Up
B4FQN8	Zm00001d021525_Up
B4FR04	Zm00001d019052_Up
B4FRC8	Zm00001d016542_Up
B4FRH3	Zm00001d000350_Up
B4FRM5	Zm00001d030549_Up
B4FS17	Zm00001d002426_Up
B4FSB2	Zm00001d031429_Up
B4FTA7	Zm00001d034900_Up
B4FTJ3	Zm00001d014488_Up
B4FTK9	Zm00001d009938_Up
B4FTR5	Zm00001d000123_Up
B4FU37	Zm00001d022316_Up
B4FUN4	Zm00001d048313_Up
B4FUZ3	Zm00001d042727_Up
B4FV96	Zm00001d030762_Up
B4FVB8	Zm00001d038894_Up
B4FWG2	Zm00001d048422_Up
B4FZB4	Zm00001d012998_Up
B4FZG6	Zm00001d001860_Up
B4FZU9	Zm00001d017966_Up
B4G010	Zm00001d054067_Up
B4G072	Zm00001d031209_Up
B4G1E6	Zm00001d037239_Up
B4G1K9	Zm00001d020877_Up
B4G1W8	Zm00001d044699_Up
B4G206	Zm00001d021318_Up
B5AMJ8	Zm00001d042842_Up
B5AMJ9	Zm00001d034074_Up
B6SI29	Zm00001d006213_Up
B6SLN4	Zm00001d027944_Up
B6SM60	Zm00001d008228_Up
B6SMC4	Zm00001d043201_Up
B6SP43	Zm00001d007597_Up
B6SP99	Zm00001d024148_Up
B6SQD9	Zm00001d033893_Up
B6SQV5	Zm00001d049387_Up
B6SRI3	Zm00001d034283_Up
B6SRJ5	Zm00001d004513_Up
B6SRY5	Zm00001d048711_Up
B6SSG5	Zm00001d033666_Up
B6ST57	Zm00001d021295_Up
B6SUA0	Zm00001d039710_Up
B6SUC4	Zm00001d046786_Up
B6SUQ7	Zm00001d004021_Up
B6SUX2	Zm00001d052242_Up
B6SVT5	Zm00001d033527_Up
B6SXJ2	Zm00001d027320_Up
B6SY01	Zm00001d052165_Up
B6SZH7	Zm00001d042050_Up
B6SZT9	Zm00001d033132_Up
B6SZW0	Zm00001d029150_Up
B6T022	Zm00001d042867_Up
B6T098	Zm00001d024571_Up
B6T1U2	Zm00001d051591_Up
B6T3I8	Zm00001d014192_Up
B6T671	Zm00001d015705_Up
B6TBQ9	Zm00001d010535_Up
B6TBZ1	Zm00001d004413_Up
B6TDT6	Zm00001d026573_Up
B6TEX0	Zm00001d033110_Up
B6TFK5	Zm00001d050969_Up
B6TGH8	Zm00001d034479_Up
B6TGS8	Zm00001d026476_Up
B6TGT0	Zm00001d030691_Up
B6THA4	Zm00001d014204_Up
B6THU8	Zm00001d015450_Up
B6THZ8	Zm00001d043780_Up
B6TI56	Zm00001d018936_Up
B6TJ90	Zm00001d002546_Up
B6TJY4	Zm00001d040670_Up
B6TKC5	Zm00001d009774_Up
B6TM74	Zm00001d011993_Up
B6TPB1	Zm00001d053342_Up
B6TRA3	Zm00001d030010_Up
B6TSM7	Zm00001d003306_Up
B6TV55	Zm00001d037680_Up
B6TXY3	Zm00001d032332_Up
B6TZU0	Zm00001d029745_Up
B6U301	Zm00001d042289_Up
B6U463	Zm00001d011079_Up
B6U4G5	Zm00001d009929_Up
B6U581	Zm00001d053713_Up
B6U6B2	Zm00001d018030_Up
B6U7G4	Zm00001d008512_Up
B6UE23	Zm00001d009579_Up
B6UE93	Zm00001d011064_Up
B7ZXF5	Zm00001d005950_Up
B7ZYS4	Zm00001d021672_Up
B8A027	Zm00001d051740_Up
B8A0V5	Zm00001d007858_Up
B8A367	Zm00001d008379_Up
C0HEG7	Zm00001d026543_Up
C0HH23	Zm00001d007072_Up
C0HHM6	Zm00001d031945_Up
C0HHS1	Zm00001d048737_Up
C0HIC1	Zm00001d048324_Up
C0HIK4	Zm00001d044096_Up
C0P4U5	Zm00001d002953_Up
C0P626	Zm00001d011454_Up
C0P635	Zm00001d011210_Up
C0P7R2	Zm00001d031071_Up
C0PAQ4	Zm00001d021435_Up
C0PAU7	Zm00001d005925_Up
C0PDC7	Zm00001d038806_Up
C0PDN0	Zm00001d012748_Up
C0PFW3	Zm00001d031899_Up
C0PLN9	Zm00001d026472_Up
C4J410	Zm00001d012420_Up
C4J4B7	Zm00001d042526_Up
C4J4E4	Zm00001d005347_Up
C4J4M8	Zm00001d048491_Up
C4J5Y3	Zm00001d024519_Up
C4J673	Zm00001d034241_Up
C4J9Y2	Zm00001d023376_Up
E2IPC6	Zm00001d017379_Up
K7TFT9	Zm00001d023887_Up
K7TMN5	Zm00001d023538_Up
K7TQN7	Zm00001d025827_Up
K7TV49	Zm00001d050022_Up
K7TX67	Zm00001d026490_Up
K7U3G2	Zm00001d052519_Up
K7U6M0	Zm00001d053545_Up
K7U7Q6	Zm00001d051600_Up
K7UGM3	Zm00001d054044_Up
K7URE2	Zm00001d053675_Up
K7UTP6	Zm00001d049995_Up
K7UZN5	Zm00001d011363_Up
K7V067	Zm00001d011487_Up
K7V0P8	Zm00001d010606_Up
K7V106	Zm00001d010672_Up
K7V1G8	Zm00001d009613_Up
K7V9A1	Zm00001d044903_Up
K7V9Q3	Zm00001d046260_Up
K7V9Y6	Zm00001d008529_Up
K7VF45	Zm00001d046581_Up
K7VIU3	Zm00001d046629_Up
K7VK74	Zm00001d047951_Up
K7VKH1	Zm00001d048065_Up
K7VQG5	Zm00001d008727_Up
K7VVI6	Zm00001d010321_Up
K7WEI4	Zm00001d047768_Up
O22453	Zm00001d034790_Up
O24561	Zm00001d021763_Up
P00827	Zm00001d006403_Up
P05494	Zm00001d040880_Up
P05641	GRMZM5G808939_Up
P06586	GRMZM5G838396_Up
P09561	GRMZM5G858556_Up
P0C1M0	Zm00001d021620_Up
P19023	Zm00001d038929_Up
P25459	GRMZM5G815606_Up
P25460	Zm00001d002339_Up
P48183	Zm00001d000417_Up
P48187	GRMZM5G856777_Up
P49105	Zm00001d034256_Up
P51059	Zm00001d020057_Up
P93805	Zm00001d033746_Up
Q00827	Zm00001d044396_Up
Q2XX01	Zm00001d011080_Up
Q41729	Zm00001d044099_Up
Q41834	Zm00001d019648_Up
Q43863	Zm00001d037211_Up
Q5EUC9	Zm00001d021596_Up
Q6WFB1	Zm00001d042697_Up
Q768R2	Zm00001d031253_Up
Q768R5	Zm00001d023929_Up
Q7SIC9	Zm00001d045451_Up
Q947B9	Zm00001d032385_Up
Q947C1	Zm00001d037532_Up
Q9ATM7	Zm00001d051174_Up
A0A075T3E7	Zm00001d030045_Down
A0A096PGQ5	Zm00001d039064_Down
A0A096PLJ0	Zm00001d041553_Down
A0A096PVL7	Zm00001d039994_Down
A0A096PYB4	Zm00001d017036_Down
A0A096Q3S8	Zm00001d034858_Down
A0A096Q7U8	Zm00001d013111_Down
A0A096Q8R5	Zm00001d016358_Down
A0A096QIX5	Zm00001d036758_Down
A0A096QQ79	Zm00001d028102_Down
A0A096QRK2	Zm00001d040163_Down
A0A096R9A2	Zm00001d021050_Down
A0A096RCG0	Zm00001d014991_Down
A0A096RCS7	Zm00001d031473_Down
A0A096RDG5	Zm00001d013240_Down
A0A096RE11	Zm00001d004354_Down
A0A096RM06	Zm00001d005276_Down
A0A096RQS3	Zm00001d021709_Down
A0A096RSS8	Zm00001d004768_Down
A0A096RW36	Zm00001d014758_Down
A0A096S048	Zm00001d043875_Down
A0A096S188	Zm00001d027861_Down
A0A096S1W4	Zm00001d029539_Down
A0A096S9V6	Zm00001d027332_Down
A0A096SBI0	Zm00001d041578_Down
A0A096SEQ0	Zm00001d014862_Down
A0A096SGZ3	Zm00001d017239_Down
A0A096SMW4	Zm00001d003147_Down
A0A096SS43	Zm00001d003288_Down
A0A096SZK3	Zm00001d028950_Down
A0A096T5Y0	Zm00001d016144_Down
A0A096T780	Zm00001d018362_Down
A0A096T8M4	Zm00001d041746_Down
A0A096T9R8	Zm00001d013015_Down
A0A096TA45	Zm00001d021806_Down
A0A096TJA2	Zm00001d031891_Down
A0A096TKH4	Zm00001d034070_Down
A0A096TN76	Zm00001d035139_Down
A0A096TR68	Zm00001d031556_Down
A0A096TTJ9	Zm00001d003016_Down
A0A096U6E4	Zm00001d015213_Down
A0A096UAZ3	Zm00001d017467_Down
A0A096UEY3	Zm00001d016943_Down
A0A096UHG1	Zm00001d044106_Down
B1P759	Zm00001d035001_Down
B4F7U0	Zm00001d048271_Down
B4F848	Zm00001d045025_Down
B4F8M8	Zm00001d034015_Down
B4F8P0	Zm00001d022390_Down
B4F8X3	Zm00001d045251_Down
B4FA16	Zm00001d029848_Down
B4FAG0	Zm00001d028653_Down
B4FAL9	Zm00001d042453_Down
B4FAY8	Zm00001d030934_Down
B4FB81	Zm00001d043929_Down
B4FCC0	Zm00001d042512_Down
B4FCK0	Zm00001d043261_Down
B4FCR0	Zm00001d033301_Down
B4FDY6	Zm00001d045194_Down
B4FED9	Zm00001d029027_Down
B4FEK7	Zm00001d021764_Down
B4FF24	Zm00001d047797_Down
B4FFV3	Zm00001d050409_Down
B4FGC8	Zm00001d005200_Down
B4FGF7	Zm00001d052108_Down
B4FH44	Zm00001d019034_Down
B4FH98	Zm00001d011242_Down
B4FH99	Zm00001d017395_Down
B4FHK5	Zm00001d012267_Down
B4FID4	Zm00001d010054_Down
B4FIM3	Zm00001d029074_Down
B4FJT1	Zm00001d036563_Down
B4FK49	Zm00001d029968_Down
B4FKA4	Zm00001d000120_Down
B4FKH7	Zm00001d041963_Down
B4FKM1	Zm00001d009480_Down
B4FL17	Zm00001d014957_Down
B4FL49	Zm00001d013999_Down
B4FLV6	Zm00001d038594_Down
B4FMW6	Zm00001d027965_Down
B4FNM4	Zm00001d035201_Down
B4FNT1	Zm00001d022134_Down
B4FP39	Zm00001d030149_Down
B4FP70	Zm00001d007898_Down
B4FPA0	Zm00001d038136_Down
B4FPT7	Zm00001d020511_Down
B4FQ56	Zm00001d041575_Down
B4FQ61	Zm00001d009000_Down
B4FQC9	Zm00001d038689_Down
B4FQM2	Zm00001d044754_Down
B4FQQ1	Zm00001d021626_Down
B4FQS9	Zm00001d009858_Down
B4FQX7	Zm00001d035981_Down
B4FR90	Zm00001d043632_Down
B4FRS1	Zm00001d006433_Down
B4FS26	Zm00001d006242_Down
B4FSG1	Zm00001d013295_Down
B4FST4	Zm00001d049230_Down
B4FSW2	Zm00001d012966_Down
B4FT63	Zm00001d023427_Down
B4FT80	Zm00001d045607_Down
B4FTP2	Zm00001d021334_Down
B4FUR6	Zm00001d015378_Down
B4FUX6	Zm00001d015061_Down
B4FW18	Zm00001d028807_Down
B4FWI4	Zm00001d032114_Down
B4FWP0	Zm00001d012103_Down
B4FWX5	Zm00001d031929_Down
B4FX25	Zm00001d001979_Down
B4FXW5	Zm00001d048627_Down
B4FXZ3	Zm00001d003081_Down
B4FYQ7	Zm00001d018641_Down
B4G194	Zm00001d048256_Down
B4G1C3	Zm00001d020984_Down
B4G1V3	Zm00001d022237_Down
B4G1Y5	Zm00001d015956_Down
B4G233	Zm00001d004758_Down
B6SGB6	Zm00001d051629_Down
B6SHT0	Zm00001d039263_Down
B6SHU5	Zm00001d052864_Down
B6SHY0	Zm00001d035948_Down
B6SI11	Zm00001d013873_Down
B6SJ11	Zm00001d027680_Down
B6SJ21	Zm00001d038923_Down
B6SJR3	Zm00001d011412_Down
B6SJS7	Zm00001d048526_Down
B6SKR4	Zm00001d038218_Down
B6SKS2	Zm00001d027876_Down
B6SL10	Zm00001d037540_Down
B6SLG6	Zm00001d053953_Down
B6SLM7	Zm00001d051635_Down
B6SMV7	Zm00001d012407_Down
B6SNC1	Zm00001d012033_Down
B6SP74	Zm00001d031168_Down
B6SPX4	Zm00001d013367_Down
B6SST9	Zm00001d006439_Down
B6SSV3	Zm00001d039010_Down
B6SU89	Zm00001d048479_Down
B6SVI7	Zm00001d027318_Down
B6T191	Zm00001d014519_Down
B6T2E4	Zm00001d032337_Down
B6T4U8	Zm00001d035095_Down
B6T5H6	Zm00001d044212_Down
B6T5N2	Zm00001d047448_Down
B6T6D2	Zm00001d030363_Down
B6T7A1	Zm00001d018485_Down
B6T7X9	Zm00001d036213_Down
B6T7Z2	Zm00001d011081_Down
B6T9A1	Zm00001d032370_Down
B6T9P0	Zm00001d034072_Down
B6TB29	Zm00001d035037_Down
B6TBQ1	Zm00001d039173_Down
B6TD54	Zm00001d041593_Down
B6TD92	Zm00001d012535_Down
B6TFY4	Zm00001d053239_Down
B6THG1	Zm00001d011036_Down
B6THU9	Zm00001d014467_Down
B6TIG6	Zm00001d028810_Down
B6TIS2	Zm00001d047479_Down
B6TJA9	Zm00001d034635_Down
B6TJE8	Zm00001d018870_Down
B6TK17	Zm00001d015921_Down
B6TKH5	Zm00001d008284_Down
B6TKH9	Zm00001d002384_Down
B6TKL2	Zm00001d045665_Down
B6TKY3	Zm00001d052056_Down
B6TM55	Zm00001d047757_Down
B6TMU3	Zm00001d035052_Down
B6TMV9	Zm00001d001900_Down
B6TNV8	Zm00001d030688_Down
B6TQ98	Zm00001d044939_Down
B6TRV0	Zm00001d032531_Down
B6TSX9	Zm00001d034715_Down
B6TT32	Zm00001d032420_Down
B6TUB8	Zm00001d022181_Down
B6TUC4	Zm00001d012052_Down
B6TV01	Zm00001d008573_Down
B6TVI1	Zm00001d044685_Down
B6TVP0	Zm00001d053807_Down
B6TVU2	Zm00001d032649_Down
B6TYF3	Zm00001d051563_Down
B6TYX7	Zm00001d029583_Down
B6TZD1	Zm00001d049042_Down
B6U1C5	Zm00001d021529_Down
B6U1J2	Zm00001d027421_Down
B6U242	Zm00001d053822_Down
B6U272	Zm00001d027451_Down
B6U346	Zm00001d025016_Down
B6U3W6	Zm00001d027330_Down
B6U3Z0	Zm00001d016072_Down
B6U4A3	Zm00001d013842_Down
B6U5E4	Zm00001d019358_Down
B6UAB8	Zm00001d019100_Down
B6UBC3	Zm00001d037485_Down
B6UCV5	Zm00001d040850_Down
B6UDH2	Zm00001d036237_Down
B6UEB0	Zm00001d004700_Down
B6UF55	Zm00001d033480_Down
B6UFB3	Zm00001d023802_Down
B6UG32	Zm00001d021021_Down
B6UIE1	Zm00001d017601_Down
B6UIM2	Zm00001d042023_Down
B7ZX03	Zm00001d021368_Down
B7ZX64	Zm00001d024723_Down
B7ZZP2	Zm00001d009211_Down
B8A1R8	Zm00001d013644_Down
B8A2X5	Zm00001d040650_Down
B8A305	Zm00001d014058_Down
B8QW69	Zm00001d044686_Down
C0HF37	Zm00001d037236_Down
C0HFD0	Zm00001d027756_Down
C0HFG8	Zm00001d027904_Down
C0HG18	Zm00001d015037_Down
C0HIC4	Zm00001d037884_Down
C0P3Z4	Zm00001d033194_Down
C0P4D6	Zm00001d012844_Down
C0P539	Zm00001d002244_Down
C0P567	Zm00001d037278_Down
C0P5Y3	Zm00001d031128_Down
C0P664	Zm00001d012556_Down
C0P680	Zm00001d013528_Down
C0P6C4	Zm00001d013522_Down
C0P6F8	Zm00001d047253_Down
C0P7J5	Zm00001d045606_Down
C0P820	Zm00001d014093_Down
C0P8C6	Zm00001d007508_Down
C0P8K3	Zm00001d021999_Down
C0P9X8	Zm00001d027518_Down
C0PA24	Zm00001d047634_Down
C0PCC1	Zm00001d052673_Down
C0PCX9	Zm00001d023536_Down
C0PD01	Zm00001d027471_Down
C0PE71	Zm00001d044186_Down
C0PEX7	Zm00001d013568_Down
C0PH60	Zm00001d026685_Down
C0PHM2	Zm00001d046938_Down
C0PHR4	Zm00001d049239_Down
C0PK92	Zm00001d016294_Down
C0PKD9	Zm00001d052101_Down
C0PLF0	Zm00001d007301_Down
C0PM03	Zm00001d025165_Down
C0PMF6	Zm00001d015356_Down
C0PNW8	Zm00001d021447_Down
C4J093	Zm00001d044103_Down
C4J1J9	Zm00001d007092_Down
C4J4Q0	Zm00001d031627_Down
C4J8Y5	Zm00001d043113_Down
C4JBL2	Zm00001d048053_Down
C5G5X3	Zm00001d006678_Down
D1MPZ7	Zm00001d031908_Down
G1FMQ3	Zm00001d041711_Down
K7TQJ7	Zm00001d025777_Down
K7TX76	Zm00001d023504_Down
K7U7W9	Zm00001d026603_Down
K7UBY5	Zm00001d049680_Down
K7UCH1	Zm00001d052948_Down
K7UH13	Zm00001d051157_Down
K7UMB3	Zm00001d052556_Down
K7URE0	Zm00001d049409_Down
K7US09	Zm00001d009127_Down
K7UW74	Zm00001d009212_Down
K7UWZ6	Zm00001d008216_Down
K7V364	Zm00001d052809_Down
K7V5E8	Zm00001d010852_Down
K7V9K3	Zm00001d011901_Down
K7VAV1	Zm00001d045352_Down
K7VBB8	Zm00001d045450_Down
K7VEK3	Zm00001d045315_Down
K7VIA7	Zm00001d047477_Down
K7VQR1	Zm00001d044920_Down
K7VT58	Zm00001d009567_Down
K7W9A6	Zm00001d046136_Down
K7WGQ3	Zm00001d048291_Down
O24478	Zm00001d017111_Down
P11428	Zm00001d022505_Down
P33627	Zm00001d021891_Down
P38562	Zm00001d051804_Down
P49106	Zm00001d003401_Down
P80639	Zm00001d006760_Down
Q19VG6	Zm00001d003379_Down
Q38JE3	Zm00001d032162_Down
Q41768	Zm00001d016572_Down
Q43712	Zm00001d019283_Down
Q6VWJ0	Zm00001d036293_Down
Q8S532	Zm00001d044339_Down
Q9FQB7	Zm00001d024963_Down
Q9XGC6	Zm00001d017271_Down
