# Supplementary material for: Characterization of Proteome Variation During Modern Maize Breeding
Source: Mol Cell Proteomics. 2018 Nov 8;18(2):263–76. doi: 10.1074/mcp.RA118.001021 (PMC6356080; doi:10.1074/mcp.RA118.001021)
Supplement: supplemental Table S1 [file 139955_1_supp_230495_phrhk9.xlsx]

## Sheet: Sheet1
Supplemental Table 6. cis-pQTLs at significance threshold Benjamini-hochberg P = 0.05.
Uniprot_Accession	Ensembl_GeneID	SNP	Alleles	Chromosome	Site (bp)	P-value
B4FFW0	Zm00001d027321	chr1_2890650	T/C	1	2890650	0.000146
B4FFW0	Zm00001d027321	chr1_2934500	G/T	1	2934500	0.000172
B6TRH4	Zm00001d027367	chr1_3809469	A/G	1	3809469	0.00015
B4FSA7	Zm00001d027468	chr1_5946313	C/T	1	5946313	2.52e-06
B6SKS2	Zm00001d027876	chr1_16227629	C/A	1	16227629	8.58e-05
A0A096PXL4	Zm00001d027879	chr1_16446665	T/A	1	16446665	8.68e-05
C0P7L9	Zm00001d027966	chr1_18514599	C/A	1	18514599	1.91e-06
B4FR61	Zm00001d028260	chr1_28171421	C/A	1	28171421	2.15e-06
A0A096T550	Zm00001d028562	chr1_39155318	C/G	1	39155318	4.78e-05
B6TAE7	Zm00001d028575	chr1_39564246	T/A	1	39564246	5.95e-05
B6SZ69	Zm00001d028630	chr1_41454662	G/A	1	41454662	1.05e-05
B6UGE2	Zm00001d028924	chr1_51727221	G/A	1	51727221	4.97e-05
B4FT76	Zm00001d029039	chr1_55702531	G/A	1	55702531	2.5e-05
C0PAT3	Zm00001d029065	chr1_56912178	G/A	1	56912178	2.39e-06
B8A0E6	Zm00001d029084	chr1_57252296	T/A	1	57252296	7.36e-05
B8A0E6	Zm00001d029084	chr1_57452550	G/A	1	57452550	8.07e-05
A0A096QKY6	Zm00001d029457	chr1_71671155	C/A	1	71671155	1.17e-07
B6TYX7	Zm00001d029583	chr1_77814506	T/G	1	77814506	2.06e-06
K9J9Z8	Zm00001d029822	chr1_88801751	G/C	1	88801751	8.16e-05
A0A096QNL6	Zm00001d029965	chr1_96903004	G/A	1	96903004	0.000198
B4FRM5	Zm00001d030549	chr1_143230796	G/A	1	143230796	0.000138
B4FRM5	Zm00001d030549	chr1_143284552	A/G	1	143284552	0.00019
A0A096QEP1	Zm00001d030859	chr1_163880273	C/T	1	163880273	6.6e-05
B6SUW2	Zm00001d031203	chr1_181979305	T/C	1	181979305	7.99e-07
B4G072	Zm00001d031209	chr1_182293285	G/A	1	182293285	1.86e-06
Q768R2	Zm00001d031253	chr1_183891772	G/A	1	183891772	9.76e-07
B4FJH1	Zm00001d031258	chr1_184111143	G/C	1	184111143	0.000117
B6SZ50	Zm00001d031325	chr1_186054794	C/T	1	186054794	5.24e-05
B6SUH9	Zm00001d031484	chr1_191518591	C/T	1	191518591	0.000107
B6T1L4	Zm00001d031611	chr1_196151622	T/C	1	196151622	2.16e-07
B6STT1	Zm00001d031636	chr1_197047648	G/A	1	197047648	7.2e-06
A0A096TJA2	Zm00001d031891	chr1_205441364	C/G	1	205441364	4.78e-05
B4F8L8	Zm00001d031969	chr1_208218259	C/A	1	208218259	2.51e-06
Q947B9	Zm00001d032385	chr1_225026899	T/C	1	225026899	0.000114
B6SJN1	Zm00001d032423	chr1_226006165	C/G	1	226006165	0.000124
B6TRV0	Zm00001d032531	chr1_229866665	G/A	1	229866665	0.000124
B4FSE2	Zm00001d032576	chr1_231050262	G/A	1	231050262	6.11e-06
B6STR0	Zm00001d033018	chr1_247107950	G/T	1	247107950	5.08e-05
B6SR88	Zm00001d033150	chr1_252138205	C/T	1	252138205	9.45e-06
A0A096RMM9	Zm00001d033181	chr1_253176215	A/G	1	253176215	0.000181
B6TQH7	Zm00001d033317	chr1_258853398	C/A	1	258853398	6.96e-07
B4FAI1	Zm00001d033328	chr1_259129101	A/G	1	259129101	9.17e-05
B6T1Q3	Zm00001d033559	chr1_267108613	T/C	1	267108613	0.000102
B6T4A2	Zm00001d033596	chr1_268078856	G/C	1	268078856	0.000114
A0A096SW39	Zm00001d033983	chr1_280163934	C/G	1	280163934	5.47e-05
B5AMJ9	Zm00001d034074	chr1_283222981	C/T	1	283222981	0.000147
B4G0H3	Zm00001d034218	chr1_287000768	T/C	1	287000768	2.04e-07
A0A096QSJ6	Zm00001d034338	chr1_290204320	A/C	1	290204320	0.000113
B8A2L1	Zm00001d034343	chr1_290263508	A/G	1	290263508	3.49e-05
Q41736	Zm00001d034345	chr1_290470799	C/A	1	290470799	8.02e-05
O24595	Zm00001d034356	chr1_290470819	A/C	1	290470819	0.00013
B8A1K8	Zm00001d034760	chr1_301512193	C/T	1	301512193	0.000187
B4FP05	Zm00001d034784	chr1_302252050	A/G	1	302252050	4.16e-07
B4FMS7	Zm00001d034795	chr1_302375371	G/A	1	302375371	1.2e-06
B4FP05	Zm00001d034784	chr1_302376219	C/A	1	302376219	1.75e-05
B4FP05	Zm00001d034784	chr1_302386251	A/C	1	302386251	6.31e-05
B4F9P4	Zm00001d034828	chr1_303242047	A/T	1	303242047	1.82e-05
B6TW11	Zm00001d034853	chr1_303814157	A/C	1	303814157	0.000156
B4FRE3	Zm00001d034865	chr1_304073284	T/C	1	304073284	0.000186
A0A096QT00	Zm00001d001788	chr2_935699	T/C	2	935699	8.54e-05
B4FZG6	Zm00001d001860	chr2_2038428	G/A	2	2038428	0.000175
B8A312	Zm00001d001999	chr2_4074151	C/A	2	4074151	7e-05
B7ZZ50	Zm00001d002000	chr2_4150994	G/A	2	4150994	0.0001
B4FZ35	Zm00001d002240	chr2_8679977	A/G	2	8679977	1.14e-05
A0A096T536	Zm00001d002334	chr2_10469902	C/T	2	10469902	0.000172
Q41809	Zm00001d002353	chr2_10606884	C/T	2	10606884	0.000175
B6TKH9	Zm00001d002384	chr2_11636035	A/C	2	11636035	3.8e-05
B4FRX4	Zm00001d002815	chr2_23484332	G/T	2	23484332	5.1e-08
C0P4U5	Zm00001d002953	chr2_27820214	T/A	2	27820214	0.000152
A0A096QNT9	Zm00001d003612	chr2_50116965	G/A	2	50116965	9.25e-07
A0A096SXG9	Zm00001d003879	chr2_64590479	C/A	2	64590479	0.000169
B6T6G1	Zm00001d003896	chr2_65740582	C/T	2	65740582	1.26e-08
B6TBZ1	Zm00001d004413	chr2_110217493	G/A	2	110217493	7.14e-07
B4G233	Zm00001d004758	chr2_136751768	C/T	2	136751768	0.000191
Q9ATM8	Zm00001d005421	chr2_173379163	C/G	2	173379163	2.81e-05
B6SU91	Zm00001d005520	chr2_177063334	C/A	2	177063334	7.43e-06
A0A096PIN4	Zm00001d005973	chr2_194440488	T/C	2	194440488	9.56e-06
B4F8W6	Zm00001d006309	chr2_204253329	A/C	2	204253329	2.02e-08
B6SST9	Zm00001d006439	chr2_208242117	A/C	2	208242117	5.44e-07
A0A096RX89	Zm00001d006610	chr2_212556310	G/A	2	212556310	4.04e-05
A0A096Q440	Zm00001d006684	chr2_214127514	C/T	2	214127514	8.59e-05
A0A096Q440	Zm00001d006684	chr2_214254150	C/G	2	214254150	1.54e-05
C4IZS6	Zm00001d006886	chr2_218578293	G/A	2	218578293	2.31e-06
C4J1J9	Zm00001d007092	chr2_221963192	G/A	2	221963192	6.36e-05
A0A096R5D6	Zm00001d007288	chr2_226882722	G/A	2	226882722	8.97e-06
B4FF48	Zm00001d007366	chr2_229779390	G/A	2	229779390	3.1e-10
B4FFM6	Zm00001d007687	chr2_237251052	A/G	2	237251052	9.71e-05
B4FAQ9	Zm00001d039283	chr3_965796	G/T	3	965796	0.000123
B4FAQ9	Zm00001d039283	chr3_1001618	C/A	3	1001618	5.8e-05
B6THH7	Zm00001d039370	chr3_2693294	T/C	3	2693294	1e-05
B6SGJ5	Zm00001d039454	chr3_4761156	T/C	3	4761156	0.000116
B6SHF6	Zm00001d039505	chr3_6095927	T/C	3	6095927	9.84e-07
B6TJY4	Zm00001d040670	chr3_57107276	T/C	3	57107276	5.91e-05
B6TZA6	Zm00001d041763	chr3_136454113	A/G	3	136454113	0.000174
Q41864	Zm00001d041804	chr3_138832088	C/G	3	138832088	5.76e-06
B6T2T9	Zm00001d041824	chr3_139356589	C/G	3	139356589	6.45e-05
B4FCI9	Zm00001d042022	chr3_147649690	C/G	3	147649690	8.28e-05
B4FCI9	Zm00001d042022	chr3_147721149	C/T	3	147721149	5.48e-06
C0PC61	Zm00001d042282	chr3_158689552	C/G	3	158689552	0.000131
B6TFC2	Zm00001d042367	chr3_163515688	G/A	3	163515688	4.55e-05
A0A096SMR9	Zm00001d042541	chr3_171281198	A/G	3	171281198	0.000164
B4FP01	Zm00001d042584	chr3_172737033	G/C	3	172737033	2.97e-05
B4FUZ3	Zm00001d042727	chr3_178252353	C/G	3	178252353	0.000156
A0A096QCR6	Zm00001d043147	chr3_189992937	T/C	3	189992937	2.83e-05
B6T5U0	Zm00001d043224	chr3_192368607	A/T	3	192368607	1.02e-05
A0A096QQ54	Zm00001d043274	chr3_193860091	T/C	3	193860091	0.000115
B4G1K3	Zm00001d043407	chr3_198976059	C/T	3	198976059	6.87e-06
B4G1K3	Zm00001d043407	chr3_199051213	A/T	3	199051213	0.000143
B4FFZ2	Zm00001d044035	chr3_217298070	C/T	3	217298070	4.36e-05
A0A096RCM9	Zm00001d044090	chr3_218641395	C/A	3	218641395	5.97e-05
C0HIK4	Zm00001d044096	chr3_219038517	G/C	3	219038517	2.67e-06
B6T5H6	Zm00001d044212	chr3_221943418	C/T	3	221943418	1.25e-05
A0A096Q6M8	Zm00001d044208	chr3_222101813	C/G	3	222101813	0.000187
B6SYU0	Zm00001d044246	chr3_222968666	C/T	3	222968666	6.09e-07
A0A096QV95	Zm00001d044250	chr3_223046551	T/C	3	223046551	5.47e-05
B6T4P9	Zm00001d044288	chr3_224484486	G/T	3	224484486	0.000172
B6T7T3	Zm00001d044335	chr3_225379558	T/A	3	225379558	7.06e-05
C0PFY6	Zm00001d044434	chr3_227917441	G/A	3	227917441	9.22e-06
B8QW69	Zm00001d044686	chr3_234930242	C/G	3	234930242	0.000133
C0PHR4	Zm00001d049239	chr4_22374035	G/A	4	22374035	3.98e-05
K7UR46	Zm00001d049343	chr4_27241288	C/T	4	27241288	6.95e-05
Q6VWF2	Zm00001d049541	chr4_33814177	G/A	4	33814177	9.73e-05
C0P6X3	Zm00001d049583	chr4_36138220	A/G	4	36138220	7.25e-05
P43283	Zm00001d049610	chr4_37685442	G/A	4	37685442	2.29e-05
P08735	Zm00001d049641	chr4_38709417	G/C	4	38709417	0.000148
B4FUB4	Zm00001d049674	chr4_39642771	A/G	4	39642771	3.65e-11
B4FH75	Zm00001d049956	chr4_55420893	G/A	4	55420893	6.75e-05
K7TYI8	Zm00001d049966	chr4_56368073	A/G	4	56368073	3.96e-05
B6U5L0	Zm00001d050173	chr4_70783159	C/A	4	70783159	9.62e-05
B4FY74	Zm00001d050196	chr4_72786857	C/T	4	72786857	2.31e-06
K7TVQ3	Zm00001d050225	chr4_74624832	G/C	4	74624832	4.62e-05
C0P9J6	Zm00001d050339	chr4_82300173	G/A	4	82300173	1.66e-07
B4FR32	Zm00001d050428	chr4_87293202	C/G	4	87293202	4.52e-07
K7UG66	Zm00001d050889	chr4_128466338	C/A	4	128466338	0.000171
B6SHW0	Zm00001d050921	chr4_131330558	G/A	4	131330558	7.35e-09
P93631	Zm00001d051427	chr4_158190319	G/A	4	158190319	0.000177
B6U3W9	Zm00001d051453	chr4_159244350	A/G	4	159244350	2.57e-05
B6TVL4	Zm00001d051746	chr4_168582083	T/C	4	168582083	0.000108
P38562	Zm00001d051804	chr4_170039073	G/A	4	170039073	3.9e-05
B6TG62	Zm00001d051870	chr4_172954255	C/A	4	172954255	2.64e-05
K7U772	Zm00001d052622	chr4_195066420	C/T	4	195066420	4.33e-05
K7UCH1	Zm00001d052948	chr4_205748068	G/A	4	205748068	0.000142
K7V3X0	Zm00001d053007	chr4_208799653	T/C	4	208799653	2.36e-05
B6T7D4	Zm00001d053015	chr4_209053259	A/G	4	209053259	0.000136
B6SZB9	Zm00001d053090	chr4_213266586	T/C	4	213266586	2.58e-05
K7UR93	Zm00001d053658	chr4_238278400	C/T	4	238278400	7.81e-05
K7URG3	Zm00001d053684	chr4_238988448	T/A	4	238988448	9.54e-05
B6SU21	Zm00001d053925	chr4_243690249	A/G	4	243690249	0.000197
B4FMP6	Zm00001d053932	chr4_243881848	C/G	4	243881848	7.14e-05
K7V823	Zm00001d054016	chr4_245186252	A/C	4	245186252	0.000115
B6SGY5	Zm00001d012824	chr5_929537	T/A	5	929537	1.34e-07
B4FMD3	Zm00001d012978	chr5_2624486	T/C	5	2624486	0.000197
B4FSW2	Zm00001d012966	chr5_2625130	G/C	5	2625130	2.19e-05
B4FEE7	Zm00001d012992	chr5_2871248	C/A	5	2871248	0.00011
A0A096T9R8	Zm00001d013015	chr5_3166211	A/T	5	3166211	2.73e-05
A0A096T9R8	Zm00001d013015	chr5_3293504	C/G	5	3293504	4.88e-05
B6SKI1	Zm00001d013039	chr5_3613468	A/T	5	3613468	7.11e-06
A0A096SF87	Zm00001d013425	chr5_11125988	A/G	5	11125988	4.12e-05
P93804	Zm00001d013428	chr5_11200931	C/A	5	11200931	2.1e-05
B6TP21	Zm00001d013455	chr5_12230490	G/A	5	12230490	0.000111
B6T3B4	Zm00001d013526	chr5_13442348	G/A	5	13442348	6.65e-05
B4FHM4	Zm00001d013755	chr5_19467092	G/C	5	19467092	4.12e-05
B6U4A3	Zm00001d013842	chr5_22205849	G/A	5	22205849	1.62e-06
C0P429	Zm00001d015008	chr5_72034492	G/A	5	72034492	0.000192
B6UF28	Zm00001d015085	chr5_74828277	C/G	5	74828277	9.23e-05
B4FDC9	Zm00001d015095	chr5_75274133	C/T	5	75274133	7.26e-05
B6TIG4	Zm00001d015168	chr5_78188336	T/A	5	78188336	0.000117
Q84JX6	Zm00001d015376	chr5_87054267	A/G	5	87054267	3.17e-07
B4FUR6	Zm00001d015378	chr5_87171853	T/G	5	87171853	3.58e-05
A0A096PXZ0	Zm00001d016552	chr5_167129122	T/G	5	167129122	0.000152
A0A096S9C5	Zm00001d016640	chr5_171169869	A/C	5	171169869	0.000147
A0A096TZC6	Zm00001d016665	chr5_171909247	A/G	5	171909247	0.000153
A0A096PU33	Zm00001d016802	chr5_176498302	A/C	5	176498302	7.53e-08
B4FAM1	Zm00001d017118	chr5_186167839	G/A	5	186167839	0.00012
Q38JE7	Zm00001d017199	chr5_188622139	C/T	5	188622139	5.01e-06
E2IPC6	Zm00001d017379	chr5_193887459	C/A	5	193887459	7.57e-06
B6SRZ0	Zm00001d017621	chr5_201994549	C/T	5	201994549	0.000113
A0A096T3M9	Zm00001d017676	chr5_203884609	C/A	5	203884609	2.05e-05
A0A096RU98	Zm00001d018192	chr5_216138908	C/A	5	216138908	5.4e-05
B4F8B9	Zm00001d018468	chr5_221351043	A/G	5	221351043	0.000143
C0PHK8	Zm00001d018529	chr5_222527099	C/T	5	222527099	8.63e-05
P43188	Zm00001d035034	chr6_2402668	G/C	6	2402668	9.08e-05
B4FNM4	Zm00001d035201	chr6_9612267	C/A	6	9612267	2.23e-11
A0A096S0A2	Zm00001d036959	chr6_107400667	C/A	6	107400667	0.000111
B6TGG7	Zm00001d037108	chr6_112475386	G/A	6	112475386	2.22e-06
B6T8M6	Zm00001d037725	chr6_135411602	G/A	6	135411602	4.6e-08
B4F925	Zm00001d037859	chr6_140002275	T/G	6	140002275	3.4e-07
B4FPT5	Zm00001d038155	chr6_149721780	G/A	6	149721780	0.000132
A0A096RDV2	Zm00001d038625	chr6_161167259	C/G	6	161167259	2e-05
Q3S3T0	Zm00001d038718	chr6_163325634	T/C	6	163325634	0.000133
Q9SPD7	Zm00001d038840	chr6_165627623	A/G	6	165627623	1.52e-05
Q9SPD7	Zm00001d038840	chr6_165627707	C/G	6	165627707	1.52e-05
Q8W0Q2	Zm00001d038841	chr6_165642865	A/G	6	165642865	1.77e-05
Q9SPD7	Zm00001d038840	chr6_165732973	A/G	6	165732973	9.52e-05
P19023	Zm00001d038929	chr6_167236778	A/T	6	167236778	1.64e-05
B4FZU8	Zm00001d039089	chr6_169783141	C/G	6	169783141	3.64e-05
A0A096RJY3	Zm00001d039169	chr6_171663256	G/C	6	171663256	8.95e-05
B6TBQ1	Zm00001d039173	chr6_171778787	G/A	6	171778787	0.000175
B6UC77	Zm00001d018629	chr7_1402855	C/T	7	1402855	1.7e-06
B4G1C2	Zm00001d018966	chr7_10858343	G/A	7	10858343	4.67e-05
B4FH44	Zm00001d019034	chr7_13647649	A/T	7	13647649	4.31e-05
A0A096RWU7	Zm00001d019040	chr7_13877503	T/G	7	13877503	1.78e-05
B4G066	Zm00001d019054	chr7_14303030	G/T	7	14303030	4.76e-05
C0P2K4	Zm00001d019130	chr7_18334623	A/C	7	18334623	6.13e-05
B7ZZ04	Zm00001d019312	chr7_27242063	G/A	7	27242063	2.61e-05
A0A096R0A2	Zm00001d019568	chr7_43352416	A/G	7	43352416	0.00013
B6TYG2	Zm00001d019926	chr7_76712475	G/A	7	76712475	1.02e-05
B4FMB8	Zm00001d020087	chr7_91006674	C/T	7	91006674	2.15e-06
C0PPJ0	Zm00001d020236	chr7_101648234	T/C	7	101648234	5.21e-05
C0P715	Zm00001d020437	chr7_114139563	A/C	7	114139563	8.6e-05
A0A096U8U9	Zm00001d020669	chr7_127431029	C/G	7	127431029	6.19e-10
B6T2X8	Zm00001d020732	chr7_130481859	A/G	7	130481859	2.22e-05
B6SI08	Zm00001d021360	chr7_149842587	T/C	7	149842587	2.51e-07
B6U2V4	Zm00001d021518	chr7_154822371	C/T	7	154822371	0.000178
B6U1C5	Zm00001d021529	chr7_155092427	C/G	7	155092427	7.04e-06
B4FQQ1	Zm00001d021626	chr7_158305092	C/T	7	158305092	9.08e-05
B6TVT9	Zm00001d021645	chr7_158959741	G/A	7	158959741	5.56e-07
A0A096RQA9	Zm00001d021815	chr7_163454511	A/C	7	163454511	0.000133
C0PBL7	Zm00001d022112	chr7_170522114	T/G	7	170522114	5.59e-06
B6TGR3	Zm00001d022188	chr7_172304437	A/G	7	172304437	0.000184
A0A096SCE2	Zm00001d022229	chr7_173192924	C/G	7	173192924	4.32e-06
B4FDW3	Zm00001d022544	chr7_179964329	C/G	7	179964329	0.00019
B4FL52	Zm00001d008203	chr8_960296	G/A	8	960296	0.000143
B4FAV5	Zm00001d008210	chr8_1357050	C/A	8	1357050	0.000141
B4FUC4	Zm00001d009010	chr8_30108623	T/C	8	30108623	3.18e-07
K7US09	Zm00001d009127	chr8_38450289	A/C	8	38450289	0.000106
B6TKC5	Zm00001d009774	chr8_80508841	G/A	8	80508841	1.23e-09
B4FID4	Zm00001d010054	chr8_97376806	T/G	8	97376806	1.2e-05
K7UVD2	Zm00001d010172	chr8_102870009	G/C	8	102870009	8.99e-06
K7VVI6	Zm00001d010321	chr8_109284635	G/A	8	109284635	7.98e-05
Q9FQ11	Zm00001d010523	chr8_119147626	T/C	8	119147626	7.15e-06
C0P635	Zm00001d011210	chr8_143000577	C/G	8	143000577	3.4e-05
B6UCG5	Zm00001d011362	chr8_148436651	C/T	8	148436651	0.000197
B6UF43	Zm00001d011392	chr8_149391865	T/C	8	149391865	3.66e-05
K7VJY5	Zm00001d011445	chr8_150558490	T/C	8	150558490	0.000149
B6SR22	Zm00001d011513	chr8_152937433	C/G	8	152937433	0.000161
K7V9K3	Zm00001d011901	chr8_164248176	C/G	8	164248176	8.66e-06
B6TUC4	Zm00001d012052	chr8_167251483	C/A	8	167251483	0.000185
B6TYP7	Zm00001d012161	chr8_169185024	G/A	8	169185024	3.11e-07
Q30KV7	Zm00001d012561	chr8_176632607	G/A	8	176632607	4.02e-05
Q30KV7	Zm00001d012561	chr8_176655393	G/C	8	176655393	4.72e-05
K7V548	Zm00001d044745	chr9_1021322	A/G	9	1021322	8.85e-06
B4FEH1	Zm00001d044813	chr9_3447952	C/G	9	3447952	4.43e-07
K7V9A1	Zm00001d044903	chr9_6729269	A/G	9	6729269	0.000183
K7VQR1	Zm00001d044920	chr9_7182272	G/T	9	7182272	0.000144
K7V6D4	Zm00001d045144	chr9_14222830	C/A	9	14222830	9.45e-05
K7VBB8	Zm00001d045450	chr9_22646536	A/G	9	22646536	6.36e-08
K7V7I6	Zm00001d045482	chr9_24091490	T/G	9	24091490	7.81e-06
Q6B7Q9	Zm00001d045544	chr9_25755679	C/A	9	25755679	3.87e-06
B6SRG5	Zm00001d045539	chr9_25849074	A/C	9	25849074	0.000192
Q6B7Q9	Zm00001d045544	chr9_25953327	T/C	9	25953327	7.49e-05
B6TKL2	Zm00001d045665	chr9_32287063	C/T	9	32287063	1.02e-06
Q43274	Zm00001d045706	chr9_34508328	C/G	9	34508328	5.36e-07
C0PHM2	Zm00001d046938	chr9_111831043	T/G	9	111831043	0.000147
B6SRX9	Zm00001d046942	chr9_111969648	A/G	9	111969648	6.43e-07
K7WBY4	Zm00001d047037	chr9_116430819	T/C	9	116430819	3.43e-05
C0P489	Zm00001d047804	chr9_142335227	C/T	9	142335227	2.05e-05
B4F9J7	Zm00001d048116	chr9_150403042	G/A	9	150403042	1.14e-05
C0P9R6	Zm00001d048292	chr9_153998984	G/A	9	153998984	4.13e-05
K7WGQ3	Zm00001d048291	chr9_154011360	T/A	9	154011360	0.000155
B4FZB8	Zm00001d023431	chr10_5420178	A/T	10	5420178	0.000165
D1MN58	Zm00001d023529	chr10_8781620	C/G	10	8781620	1.52e-05
B6U451	Zm00001d023534	chr10_9079434	T/C	10	9079434	4.44e-06
B4FTI5	Zm00001d023559	chr10_10163793	G/C	10	10163793	1.6e-05
B6TLW2	Zm00001d023833	chr10_23732707	T/C	10	23732707	5.99e-05
K7TFT9	Zm00001d023887	chr10_26416237	C/T	10	26416237	5.95e-09
B4FH30	Zm00001d023892	chr10_26420026	T/C	10	26420026	0.000186
B6U8S0	Zm00001d023990	chr10_34699957	A/G	10	34699957	0.000133
B4FER8	Zm00001d024518	chr10_75761506	G/A	10	75761506	0.000188
B4FQK0	Zm00001d024633	chr10_81348364	C/G	10	81348364	8.88e-06
K7UH25	Zm00001d024965	chr10_97102167	T/A	10	97102167	7.43e-05
A8IK79	Zm00001d025401	chr10_117127398	G/A	10	117127398	2.3e-05
B4FP87	Zm00001d025435	chr10_118618265	G/C	10	118618265	7.26e-05
B4F9Z6	Zm00001d025509	chr10_120957264	C/T	10	120957264	1.01e-06
B6TJ57	Zm00001d025644	chr10_124754459	C/A	10	124754459	2.43e-06
B6TBJ2	Zm00001d025845	chr10_131473030	C/T	10	131473030	1.9e-05
B6SSP4	Zm00001d025848	chr10_131552052	A/G	10	131552052	0.00012
C0P4Z5	Zm00001d025893	chr10_133242762	G/C	10	133242762	1.98e-05
K7TR02	Zm00001d025923	chr10_133769328	C/T	10	133769328	5.56e-07
B6SZZ1	Zm00001d026160	chr10_140066704	A/G	10	140066704	1.21e-08
B6T3P5	Zm00001d026501	chr10_147240105	G/C	10	147240105	5.68e-05
