# Supplementary material for: Characterization of Proteome Variation During Modern Maize Breeding
Source: Mol Cell Proteomics. 2018 Nov 8;18(2):263–76. doi: 10.1074/mcp.RA118.001021 (PMC6356080; doi:10.1074/mcp.RA118.001021)
Supplement: supplemental Table S1 [file 139955_1_supp_230496_phrhk9.xlsx]

## Sheet: Sheet1
Supplemental Table 7. trans-pQTLs at significance threshold P = 8.12 × 10-8.
Uniprot_Accession	Ensembl_GeneID	SNP	Alleles	Chromosome	Site (bp)	P-value	Regulatory GID	Regulatory Gene Description
A0A096QCR6	Zm00001d043147	chr2_22586588	G/A	2	22586588	3.1321e-08	Zm00001d002784	linker histone H1 and H5 family
A0A096QCR6	Zm00001d043147	chr7_166078521	G/A	7	166078521	3.1321e-08	Zm00001d021931	P-loop containing Nucleoside Triphosphate Hydrolases
A0A096RJ27	Zm00001d041511	chr1_8115839	A/G	1	8115839	1.0426e-08	Zm00001d027555	Tetratricopeptide repeat (TPR)-like superfamily protein
A0A096RJ27	Zm00001d041511	chr3_133860714	A/G	3	133860714	1.0426e-08	Zm00001d041697	Cofactor-independent phosphoglycerate mutase
A0A096RJ27	Zm00001d041511	chr3_142445113	G/T	3	142445113	1.0426e-08	Zm00001d041889	SAP domain containing protein
A0A096RJ27	Zm00001d041511	chr3_160130423	C/A	3	160130423	1.0426e-08	Zm00001d042308	(ATBBC1, BBC1, RSU2) breast basic conserved 1
A0A096RJ27	Zm00001d041511	chr4_19774877	T/C	4	19774877	1.0426e-08	Zm00001d049190	minichromosome maintenance (MCM2/3/5) family protein
A0A096RJ27	Zm00001d041511	chr5_5342062	C/T	5	5342062	1.0426e-08	Zm00001d013139	(TUB8) tubulin beta 8
A0A096RJ27	Zm00001d041511	chr6_131895184	A/G	6	131895184	1.0426e-08	Zm00001d037616	Tetratricopeptide repeat (TPR)-like superfamily protein
A0A096RJ27	Zm00001d041511	chr9_10977373	A/T	9	10977373	1.0426e-08	Zm00001d045046	(LRL3) LJRHL1-like 3
A0A096RJ27	Zm00001d041511	chr9_130896118	G/C	9	130896118	1.0426e-08	Zm00001d047461	Tetratricopeptide repeat (TPR)-like superfamily protein
A0A096SZS4	Zm00001d031727	chr1_105700334	T/A	1	105700334	1.7437e-08	Zm00001d030101	Chalcone-flavanone isomerase family protein
B1P759	Zm00001d035001	chr1_263191385	C/T	1	263191385	3.6979e-08	Zm00001d033457	(TUB8) tubulin beta 8
B1P759	Zm00001d035001	chr7_25498317	C/T	7	25498317	4.1623e-08	Zm00001d019282	Glycosyl hydrolases family 28
B4FPR3	Zm00001d022200	chr2_32819734	C/T	2	32819734	2.3281e-08	Zm00001d003119	Transport protein Trs120 or TRAPPC9
B4FPR3	Zm00001d022200	chr3_160130423	C/A	3	160130423	2.3281e-08	Zm00001d042308	(ATBBC1, BBC1, RSU2) breast basic conserved 1
B6SRZ0	Zm00001d017621	chr2_41193	A/G	2	41193	5.222e-08	Zm00001d001763	Polysaccharide biosynthesis
B6TMU3	Zm00001d035052	chr5_72023352	C/G	5	72023352	6.2851e-08	Zm00001d015006	signal peptide peptidase
B6TP21	Zm00001d013455	chr1_185850157	C/G	1	185850157	1.4934e-08	Zm00001d031312	BURP domain-containing protein
B6TSK5	Zm00001d028562	chr7_31804184	A/G	7	31804184	1.2239e-09	Zm00001d019397	Tetratricopeptide repeat (TPR)-like superfamily protein
Q9FYS5	Zm00001d032239	chr1_182119239	G/C	1	182119239	7.1479e-09	Zm00001d031208	Cytochrome P450
Q9FYS5	Zm00001d032239	chr3_130023625	A/T	3	130023625	7.1479e-09	Zm00001d041627	Chaperone DnaJ-domain superfamily protein
Q9FYS5	Zm00001d032239	chr5_61823831	A/G	5	61823831	7.1479e-09	Zm00001d014759	KRR1 family protein
Q9FYS5	Zm00001d032239	chr6_155277189	C/A	6	155277189	7.1479e-09	Zm00001d038357	(bHLH34) basic helix-loop-helix (bHLH) DNA-binding superfamily protein
Q9FYS5	Zm00001d032239	chr7_35446350	G/C	7	35446350	7.1479e-09	Zm00001d019472	Calcium-dependent lipid-binding (CaLB domain)
Q9FYS5	Zm00001d032239	chr8_164963841	C/A	8	164963841	7.1479e-09	Zm00001d011949	uncharacterized protein
Q9FYS5	Zm00001d032239	chr9_24433316	A/G	9	24433316	7.1479e-09	Zm00001d045494	H-BTB4 - Bric-a-Brac Tramtrack Broad Complex BTB domain with H family
Q9FYS5	Zm00001d032239	chr10_125261486	C/G	10	125261486	7.1479e-09	Zm00001d025658	Per1-like family protein
Q9FYS5	Zm00001d032239	chr10_144193793	C/G	10	144193793	7.1479e-09	Zm00001d026357	Peroxidase superfamily protein
