# Supplementary material for: Characterization of Proteome Variation During Modern Maize Breeding
Source: Mol Cell Proteomics. 2018 Nov 8;18(2):263–76. doi: 10.1074/mcp.RA118.001021 (PMC6356080; doi:10.1074/mcp.RA118.001021)
Supplement: supplemental Table S1 [file 139955_1_supp_230497_phrhk9.xlsx]

## Sheet: Sheet1
Supplemental Table 8. cis-eQTLs at significance threshold Benjamini-hochberg P = 0.05.
Ensembl_GeneID	SNP	Alleles	Chromosome	Site (bp)	P-value
Zm00001d027367	chr1_3806717	C/T	1	3806717	0.000264
Zm00001d027367	chr1_3807933	T/C	1	3807933	9.98e-05
Zm00001d027451	chr1_5538005	C/A	1	5538005	0.00017
Zm00001d027468	chr1_5819531	C/G	1	5819531	0.000291
Zm00001d027468	chr1_5945723	C/T	1	5945723	1.06e-05
Zm00001d027527	chr1_7459338	G/A	1	7459338	0.000103
Zm00001d027727	chr1_12330737	G/A	1	12330737	0.000124
Zm00001d027861	chr1_15582735	G/A	1	15582735	2.14e-05
Zm00001d027876	chr1_16227639	G/A	1	16227639	7.53e-06
Zm00001d027876	chr1_16227789	C/A	1	16227789	4.68e-08
Zm00001d027936	chr1_17840837	C/T	1	17840837	0.000229
Zm00001d027944	chr1_18039390	T/C	1	18039390	3.67e-05
Zm00001d027966	chr1_18513827	G/A	1	18513827	9.66e-05
Zm00001d028038	chr1_21294242	T/A	1	21294242	5.58e-05
Zm00001d028043	chr1_21379960	G/A	1	21379960	3.37e-05
Zm00001d028338	chr1_31193712	G/A	1	31193712	2.62e-05
Zm00001d028414	chr1_34146469	G/A	1	34146469	2.94e-05
Zm00001d028655	chr1_41806795	G/A	1	41806795	0.000126
Zm00001d028709	chr1_43903404	G/T	1	43903404	0.00025
Zm00001d028787	chr1_46380386	C/T	1	46380386	0.000134
Zm00001d028880	chr1_49535125	G/T	1	49535125	3.08e-07
Zm00001d028901	chr1_50205131	A/G	1	50205131	1.18e-05
Zm00001d028915	chr1_51127403	T/G	1	51127403	7.41e-06
Zm00001d028918	chr1_51464095	G/C	1	51464095	9.21e-05
Zm00001d028924	chr1_51602902	G/C	1	51602902	0.000179
Zm00001d029039	chr1_55704731	C/T	1	55704731	2.37e-05
Zm00001d029065	chr1_56912178	G/A	1	56912178	1.79e-06
Zm00001d029074	chr1_57138652	C/T	1	57138652	4.94e-06
Zm00001d029084	chr1_57446711	T/G	1	57446711	1.17e-06
Zm00001d029196	chr1_61784147	C/A	1	61784147	4.92e-05
Zm00001d029238	chr1_63325512	C/T	1	63325512	1.59e-05
Zm00001d029457	chr1_71523707	T/C	1	71523707	3.37e-07
Zm00001d029557	chr1_75901497	G/A	1	75901497	0.000208
Zm00001d029594	chr1_78107473	C/A	1	78107473	0.000217
Zm00001d030010	chr1_98966785	C/A	1	98966785	4.39e-06
Zm00001d030967	chr1_169601595	A/G	1	169601595	0.000246
Zm00001d031128	chr1_178803119	T/C	1	178803119	0.000289
Zm00001d031203	chr1_181981228	C/A	1	181981228	3.66e-05
Zm00001d031494	chr1_191823908	G/A	1	191823908	3.11e-05
Zm00001d031496	chr1_192003017	G/A	1	192003017	1.93e-05
Zm00001d031617	chr1_196226857	G/A	1	196226857	5.33e-06
Zm00001d031621	chr1_196380293	T/C	1	196380293	0.000311
Zm00001d031688	chr1_198609205	T/C	1	198609205	8.47e-06
Zm00001d031688	chr1_198652894	T/A	1	198652894	5.36e-07
Zm00001d031799	chr1_202178835	C/A	1	202178835	4.47e-06
Zm00001d031860	chr1_204434333	G/A	1	204434333	0.000317
Zm00001d031945	chr1_207697947	A/G	1	207697947	5.02e-05
Zm00001d031963	chr1_208075784	G/A	1	208075784	1e-07
Zm00001d031963	chr1_208078369	G/A	1	208078369	1.53e-06
Zm00001d032049	chr1_210752707	G/T	1	210752707	4.33e-05
Zm00001d032337	chr1_223037142	A/T	1	223037142	0.000328
Zm00001d032380	chr1_224515839	T/C	1	224515839	0.000116
Zm00001d032500	chr1_228417420	G/A	1	228417420	0.000335
Zm00001d032576	chr1_231049824	G/T	1	231049824	5.16e-05
Zm00001d032591	chr1_231396974	A/G	1	231396974	5.94e-05
Zm00001d032748	chr1_237169331	C/T	1	237169331	8.72e-05
Zm00001d032789	chr1_238201209	G/A	1	238201209	0.000212
Zm00001d032830	chr1_239455752	G/C	1	239455752	0.000291
Zm00001d032830	chr1_239572198	G/A	1	239572198	1.39e-05
Zm00001d032896	chr1_241912188	C/T	1	241912188	4.09e-06
Zm00001d033210	chr1_254195407	G/C	1	254195407	3.51e-05
Zm00001d033301	chr1_258066809	A/G	1	258066809	3.72e-06
Zm00001d033328	chr1_259167077	C/T	1	259167077	3.31e-05
Zm00001d033554	chr1_267030142	A/C	1	267030142	4.1e-06
Zm00001d033559	chr1_267124663	G/C	1	267124663	0.000136
Zm00001d033651	chr1_269683459	G/C	1	269683459	3.63e-05
Zm00001d033746	chr1_272697837	T/G	1	272697837	8.68e-05
Zm00001d033751	chr1_272719345	C/T	1	272719345	0.00018
Zm00001d033753	chr1_272916085	T/A	1	272916085	4.21e-05
Zm00001d033873	chr1_276988317	G/A	1	276988317	0.000294
Zm00001d034017	chr1_281247110	A/C	1	281247110	4.41e-05
Zm00001d034032	chr1_281631940	C/G	1	281631940	2.86e-05
Zm00001d034074	chr1_283226950	C/A	1	283226950	0.000195
Zm00001d034241	chr1_287667492	G/A	1	287667492	7.22e-05
Zm00001d034356	chr1_290471697	T/C	1	290471697	0.000315
Zm00001d034538	chr1_295686314	G/A	1	295686314	0.000153
Zm00001d034538	chr1_295791060	C/T	1	295791060	4.53e-06
Zm00001d034630	chr1_298532843	G/A	1	298532843	6.85e-07
Zm00001d034757	chr1_301506933	T/C	1	301506933	0.000295
Zm00001d034760	chr1_301508423	A/G	1	301508423	7.45e-05
Zm00001d034795	chr1_302377737	C/A	1	302377737	1.57e-07
Zm00001d034853	chr1_303814816	C/G	1	303814816	6.04e-06
Zm00001d034857	chr1_303913384	C/A	1	303913384	2.78e-05
Zm00001d034935	chr1_306102384	T/C	1	306102384	4.01e-05
Zm00001d001860	chr2_2038599	T/C	2	2038599	0.000168
Zm00001d001932	chr2_3094802	G/A	2	3094802	0.000163
Zm00001d001995	chr2_4124924	A/G	2	4124924	9.04e-07
Zm00001d002000	chr2_4153823	C/A	2	4153823	0.00022
Zm00001d002027	chr2_4656867	C/T	2	4656867	0.000292
Zm00001d002034	chr2_4810013	A/G	2	4810013	4.24e-06
Zm00001d002130	chr2_6309047	T/C	2	6309047	0.000136
Zm00001d002711	chr2_19964946	A/T	2	19964946	0.000219
Zm00001d002734	chr2_20715437	G/C	2	20715437	3.28e-06
Zm00001d002775	chr2_22296877	G/A	2	22296877	0.000136
Zm00001d002854	chr2_24775855	T/C	2	24775855	0.000161
Zm00001d002993	chr2_29022781	A/C	2	29022781	4.45e-05
Zm00001d003252	chr2_38068098	A/G	2	38068098	0.000108
Zm00001d003265	chr2_38342616	G/A	2	38342616	6.59e-06
Zm00001d003379	chr2_42234732	A/C	2	42234732	0.000314
Zm00001d003401	chr2_43091988	T/A	2	43091988	4.75e-05
Zm00001d003446	chr2_44617663	T/C	2	44617663	2.2e-05
Zm00001d003470	chr2_45203036	T/A	2	45203036	0.000253
Zm00001d003552	chr2_47857385	G/A	2	47857385	1.24e-05
Zm00001d003589	chr2_49055968	A/G	2	49055968	0.000172
Zm00001d003612	chr2_50121004	T/C	2	50121004	0.000229
Zm00001d003712	chr2_55894897	C/T	2	55894897	0.000252
Zm00001d003781	chr2_59180539	C/A	2	59180539	8.61e-06
Zm00001d003879	chr2_64592412	A/G	2	64592412	7.14e-06
Zm00001d004123	chr2_84497909	G/A	2	84497909	1.9e-07
Zm00001d004136	chr2_85695517	T/C	2	85695517	0.000347
Zm00001d004348	chr2_105543982	A/G	2	105543982	9.29e-05
Zm00001d004413	chr2_110314689	C/G	2	110314689	4.07e-05
Zm00001d004753	chr2_136266512	A/G	2	136266512	1.28e-05
Zm00001d004758	chr2_136751744	G/A	2	136751744	7.31e-05
Zm00001d004956	chr2_150583250	A/G	2	150583250	0.000201
Zm00001d005674	chr2_182928599	G/A	2	182928599	7.76e-06
Zm00001d005909	chr2_192376459	T/C	2	192376459	1.87e-05
Zm00001d006084	chr2_197576394	T/C	2	197576394	2.66e-05
Zm00001d006119	chr2_199254882	C/T	2	199254882	4.25e-05
Zm00001d006221	chr2_202188654	A/G	2	202188654	2.97e-05
Zm00001d006342	chr2_205075185	C/A	2	205075185	5.4e-06
Zm00001d006488	chr2_209759462	C/G	2	209759462	8.56e-06
Zm00001d006548	chr2_210776248	A/T	2	210776248	0.000298
Zm00001d006624	chr2_212801369	G/A	2	212801369	3.12e-05
Zm00001d006630	chr2_212960523	T/G	2	212960523	2.41e-07
Zm00001d006756	chr2_216116905	A/G	2	216116905	0.000164
Zm00001d006833	chr2_217457582	A/G	2	217457582	1.37e-05
Zm00001d007038	chr2_220646933	G/T	2	220646933	6.14e-06
Zm00001d007234	chr2_225339114	A/G	2	225339114	1.81e-05
Zm00001d007687	chr2_237251052	A/G	2	237251052	5.91e-05
Zm00001d007757	chr2_238894006	C/A	2	238894006	0.000134
Zm00001d007757	chr2_238900036	T/C	2	238900036	0.000237
Zm00001d007907	chr2_242176585	A/C	2	242176585	0.000283
Zm00001d007907	chr2_242247827	A/C	2	242247827	0.000306
Zm00001d007940	chr2_243480914	G/C	2	243480914	3.32e-05
Zm00001d039305	chr3_1404707	G/A	3	1404707	0.000213
Zm00001d039370	chr3_2690371	A/G	3	2690371	3.75e-05
Zm00001d039391	chr3_3145065	G/A	3	3145065	0.000212
Zm00001d039422	chr3_3905726	A/G	3	3905726	6.12e-05
Zm00001d039710	chr3_12753659	G/A	3	12753659	4.47e-05
Zm00001d039837	chr3_16290061	T/G	3	16290061	0.000174
Zm00001d040235	chr3_33207180	A/G	3	33207180	1.5e-05
Zm00001d040341	chr3_38863604	C/G	3	38863604	1.53e-05
Zm00001d040438	chr3_43323963	A/C	3	43323963	1.38e-05
Zm00001d040702	chr3_59064692	G/A	3	59064692	3.8e-05
Zm00001d041112	chr3_98132111	A/G	3	98132111	0.000167
Zm00001d041415	chr3_118029327	C/T	3	118029327	7.58e-05
Zm00001d041556	chr3_127120912	G/A	3	127120912	1.67e-05
Zm00001d041575	chr3_127821439	T/C	3	127821439	3.1e-05
Zm00001d041597	chr3_129184939	T/C	3	129184939	8.57e-05
Zm00001d041750	chr3_135903709	T/A	3	135903709	3.64e-05
Zm00001d041750	chr3_135905688	A/G	3	135905688	1.78e-05
Zm00001d041775	chr3_137064292	C/T	3	137064292	1.33e-05
Zm00001d042007	chr3_147174410	G/A	3	147174410	7.29e-05
Zm00001d042022	chr3_147651514	G/C	3	147651514	1.16e-05
Zm00001d042367	chr3_163516123	G/T	3	163516123	1.41e-06
Zm00001d042453	chr3_168342063	A/C	3	168342063	3.4e-06
Zm00001d042536	chr3_171067228	C/T	3	171067228	1.18e-05
Zm00001d042584	chr3_172740442	G/A	3	172740442	0.000334
Zm00001d042685	chr3_176828122	C/G	3	176828122	8.14e-06
Zm00001d042976	chr3_185595041	A/G	3	185595041	2.89e-06
Zm00001d043119	chr3_189739562	T/G	3	189739562	0.000305
Zm00001d043175	chr3_190628855	T/C	3	190628855	4.92e-05
Zm00001d043175	chr3_190658775	G/A	3	190658775	0.00022
Zm00001d043201	chr3_191472136	G/C	3	191472136	0.000264
Zm00001d043261	chr3_193666386	G/A	3	193666386	7.04e-05
Zm00001d043367	chr3_197949945	G/A	3	197949945	0.000246
Zm00001d043380	chr3_198237159	C/T	3	198237159	3.28e-06
Zm00001d043407	chr3_199004528	T/C	3	199004528	4.18e-06
Zm00001d043490	chr3_201677032	T/C	3	201677032	3.89e-08
Zm00001d043511	chr3_202321878	G/A	3	202321878	0.000312
Zm00001d043680	chr3_206992748	C/T	3	206992748	7.12e-06
Zm00001d043757	chr3_209129150	G/A	3	209129150	0.000119
Zm00001d043955	chr3_214956156	C/T	3	214956156	0.000185
Zm00001d044016	chr3_216698170	G/A	3	216698170	0.000152
Zm00001d044042	chr3_217573174	T/C	3	217573174	5.25e-06
Zm00001d044101	chr3_219259969	A/C	3	219259969	0.000197
Zm00001d044130	chr3_219917801	C/G	3	219917801	7.89e-05
Zm00001d044186	chr3_221313868	A/C	3	221313868	3.6e-06
Zm00001d044225	chr3_222408772	G/A	3	222408772	0.000129
Zm00001d044250	chr3_223046551	T/C	3	223046551	2.62e-09
Zm00001d044288	chr3_224351841	G/T	3	224351841	3.09e-05
Zm00001d044288	chr3_224352422	A/G	3	224352422	0.000317
Zm00001d044287	chr3_224392445	T/G	3	224392445	0.000102
Zm00001d044459	chr3_228701891	C/T	3	228701891	0.000213
Zm00001d044665	chr3_234413443	C/A	3	234413443	0.000112
Zm00001d044666	chr3_234416312	G/A	3	234416312	8.71e-05
Zm00001d044699	chr3_235222415	C/T	3	235222415	3.67e-05
Zm00001d048634	chr4_1749172	A/C	4	1749172	0.00031
Zm00001d049042	chr4_13688003	A/G	4	13688003	1.92e-05
Zm00001d049230	chr4_21789789	A/G	4	21789789	7.63e-05
Zm00001d049507	chr4_32695127	G/A	4	32695127	0.000238
Zm00001d049560	chr4_35266490	G/T	4	35266490	5.56e-05
Zm00001d049610	chr4_37641143	C/A	4	37641143	5.8e-07
Zm00001d049966	chr4_56340204	G/A	4	56340204	1.59e-07
Zm00001d050173	chr4_70697855	T/C	4	70697855	4.34e-06
Zm00001d050258	chr4_77041609	G/A	4	77041609	0.000266
Zm00001d050368	chr4_84190808	G/A	4	84190808	5.97e-05
Zm00001d050368	chr4_84248801	C/A	4	84248801	4.31e-06
Zm00001d050889	chr4_128464229	G/A	4	128464229	0.000333
Zm00001d050920	chr4_131331610	T/C	4	131331610	0.000221
Zm00001d050978	chr4_134816476	G/A	4	134816476	3.89e-07
Zm00001d051206	chr4_148677638	A/G	4	148677638	0.000298
Zm00001d051373	chr4_156362585	C/T	4	156362585	8.13e-06
Zm00001d051416	chr4_157608402	T/C	4	157608402	2.57e-05
Zm00001d051629	chr4_165121808	A/G	4	165121808	0.000289
Zm00001d051650	chr4_165591367	C/G	4	165591367	0.000176
Zm00001d051664	chr4_166090143	T/A	4	166090143	0.000339
Zm00001d051842	chr4_171944834	C/A	4	171944834	6.51e-06
Zm00001d052056	chr4_177955995	C/A	4	177955995	0.000292
Zm00001d052056	chr4_177958137	G/A	4	177958137	0.000106
Zm00001d052494	chr4_191355116	C/A	4	191355116	7.1e-05
Zm00001d052556	chr4_192917606	G/A	4	192917606	0.000143
Zm00001d052618	chr4_195055456	G/A	4	195055456	9.6e-08
Zm00001d052622	chr4_195066986	A/T	4	195066986	6.93e-06
Zm00001d053432	chr4_231195294	G/A	4	231195294	0.00017
Zm00001d053453	chr4_232426851	G/A	4	232426851	2.86e-05
Zm00001d053576	chr4_235105004	A/G	4	235105004	4.33e-05
Zm00001d053658	chr4_238091827	C/T	4	238091827	0.000275
Zm00001d053658	chr4_238278400	C/T	4	238278400	0.000254
Zm00001d053684	chr4_238979472	A/T	4	238979472	3.16e-07
Zm00001d053807	chr4_241404185	G/A	4	241404185	7.54e-05
Zm00001d053857	chr4_242295139	T/A	4	242295139	0.000105
Zm00001d053868	chr4_242573196	C/G	4	242573196	0.00023
Zm00001d053908	chr4_243422160	A/G	4	243422160	0.000194
Zm00001d012820	chr5_846072	G/T	5	846072	0.000207
Zm00001d012820	chr5_903339	A/G	5	903339	0.000312
Zm00001d012824	chr5_929498	G/T	5	929498	7.51e-07
Zm00001d012844	chr5_1062617	A/C	5	1062617	2.35e-08
Zm00001d012868	chr5_1374482	G/A	5	1374482	0.00019
Zm00001d012978	chr5_2663429	C/A	5	2663429	0.000307
Zm00001d013015	chr5_3232954	C/G	5	3232954	2.66e-05
Zm00001d013027	chr5_3457576	C/T	5	3457576	0.000171
Zm00001d013041	chr5_3614388	T/A	5	3614388	7.94e-08
Zm00001d013135	chr5_5325586	C/T	5	5325586	0.000188
Zm00001d013228	chr5_6605856	C/A	5	6605856	0.000334
Zm00001d013277	chr5_7698899	T/A	5	7698899	0.000311
Zm00001d013367	chr5_9836423	A/C	5	9836423	5.87e-05
Zm00001d013392	chr5_10258763	T/C	5	10258763	0.00029
Zm00001d013424	chr5_11125772	T/C	5	11125772	0.000279
Zm00001d013455	chr5_11967121	G/A	5	11967121	0.000107
Zm00001d013505	chr5_12947127	C/T	5	12947127	1.33e-05
Zm00001d013534	chr5_13781888	T/G	5	13781888	3.25e-05
Zm00001d013737	chr5_18923307	G/A	5	18923307	3.68e-05
Zm00001d013755	chr5_19468161	T/C	5	19468161	4.54e-06
Zm00001d013758	chr5_19600306	T/C	5	19600306	0.000158
Zm00001d013873	chr5_23540040	G/A	5	23540040	0.000167
Zm00001d013885	chr5_23707672	A/G	5	23707672	0.00018
Zm00001d014428	chr5_46344089	C/T	5	46344089	2.17e-07
Zm00001d014519	chr5_51448086	A/C	5	51448086	3.03e-05
Zm00001d014524	chr5_51596223	G/A	5	51596223	4.26e-05
Zm00001d014659	chr5_57821158	T/G	5	57821158	1.24e-05
Zm00001d014781	chr5_62917143	A/G	5	62917143	2.38e-06
Zm00001d014858	chr5_65682565	T/A	5	65682565	0.000193
Zm00001d014919	chr5_68352875	A/C	5	68352875	1.59e-05
Zm00001d014957	chr5_69976830	C/T	5	69976830	1.87e-06
Zm00001d015004	chr5_72023314	C/A	5	72023314	0.000318
Zm00001d015085	chr5_74828176	C/A	5	74828176	0.00014
Zm00001d015198	chr5_78980002	G/T	5	78980002	1.08e-05
Zm00001d015375	chr5_87032496	G/T	5	87032496	6.93e-05
Zm00001d015484	chr5_92848264	G/A	5	92848264	0.000102
Zm00001d015605	chr5_100773122	A/G	5	100773122	4.22e-06
Zm00001d016144	chr5_146540286	T/G	5	146540286	5.91e-08
Zm00001d016458	chr5_163057432	A/G	5	163057432	0.000127
Zm00001d016550	chr5_167018044	A/C	5	167018044	9.55e-05
Zm00001d016552	chr5_167129151	A/C	5	167129151	7.62e-06
Zm00001d016665	chr5_171908101	T/G	5	171908101	1.2e-05
Zm00001d017091	chr5_185201163	A/T	5	185201163	1.61e-06
Zm00001d017239	chr5_190045329	G/T	5	190045329	0.000211
Zm00001d017379	chr5_193884616	C/T	5	193884616	5.92e-07
Zm00001d017467	chr5_196842413	C/T	5	196842413	0.000142
Zm00001d017475	chr5_197045636	C/G	5	197045636	2.58e-05
Zm00001d018033	chr5_212543705	T/C	5	212543705	8.78e-05
Zm00001d018080	chr5_213839877	C/T	5	213839877	0.000129
Zm00001d018192	chr5_216124262	C/A	5	216124262	0.000216
Zm00001d018192	chr5_216138996	A/G	5	216138996	1.45e-05
Zm00001d018192	chr5_216144168	T/C	5	216144168	0.000272
Zm00001d018220	chr5_216878358	C/T	5	216878358	0.000193
Zm00001d018282	chr5_217950074	G/T	5	217950074	0.000347
Zm00001d018366	chr5_219276304	A/C	5	219276304	0.000298
Zm00001d018412	chr5_220252638	G/A	5	220252638	0.000138
Zm00001d018413	chr5_220277289	C/A	5	220277289	4.23e-08
Zm00001d018479	chr5_221524588	C/T	5	221524588	2.13e-05
Zm00001d018479	chr5_221569726	A/T	5	221569726	0.000276
Zm00001d035032	chr6_2458308	G/A	6	2458308	3.57e-07
Zm00001d035032	chr6_2463280	A/T	6	2463280	9.22e-05
Zm00001d035443	chr6_25696530	C/T	6	25696530	2.39e-06
Zm00001d035456	chr6_27000697	G/C	6	27000697	2.28e-05
Zm00001d035595	chr6_35977092	G/A	6	35977092	8.09e-06
Zm00001d035595	chr6_35985650	C/A	6	35985650	0.000279
Zm00001d036001	chr6_65325567	C/G	6	65325567	5.03e-05
Zm00001d036148	chr6_74659387	G/A	6	74659387	0.000121
Zm00001d036334	chr6_84665055	A/G	6	84665055	8.43e-06
Zm00001d036439	chr6_88560804	G/A	6	88560804	3.4e-05
Zm00001d036480	chr6_89897232	C/T	6	89897232	1.13e-05
Zm00001d036535	chr6_91521438	A/T	6	91521438	9.22e-05
Zm00001d036758	chr6_99934876	G/A	6	99934876	4.99e-07
Zm00001d036888	chr6_105658220	C/T	6	105658220	0.000151
Zm00001d036959	chr6_107401765	T/A	6	107401765	3.76e-06
Zm00001d037111	chr6_112668836	A/G	6	112668836	0.000121
Zm00001d037240	chr6_117467193	A/T	6	117467193	6.87e-05
Zm00001d037273	chr6_118913994	C/T	6	118913994	0.000282
Zm00001d037480	chr6_126571762	C/T	6	126571762	0.000151
Zm00001d037483	chr6_126834658	A/T	6	126834658	6.74e-05
Zm00001d037481	chr6_126845710	C/T	6	126845710	0.00031
Zm00001d037732	chr6_135533984	A/C	6	135533984	7.15e-05
Zm00001d037748	chr6_136273759	T/C	6	136273759	8.87e-05
Zm00001d037813	chr6_138599875	C/A	6	138599875	1.97e-06
Zm00001d037871	chr6_140511547	C/A	6	140511547	2.87e-05
Zm00001d038047	chr6_146027596	C/T	6	146027596	0.000327
Zm00001d038327	chr6_154610768	A/T	6	154610768	2.87e-05
Zm00001d038616	chr6_160984242	G/A	6	160984242	0.000138
Zm00001d038764	chr6_164059232	A/G	6	164059232	7.94e-05
Zm00001d038857	chr6_165997307	G/A	6	165997307	7.32e-05
Zm00001d039038	chr6_169022815	C/G	6	169022815	8.64e-05
Zm00001d039043	chr6_169159910	A/G	6	169159910	0.000173
Zm00001d039091	chr6_169864756	T/A	6	169864756	1.96e-06
Zm00001d039145	chr6_171033855	G/A	6	171033855	8.4e-08
Zm00001d039169	chr6_171478069	G/A	6	171478069	0.000323
Zm00001d018724	chr7_3129073	G/C	7	3129073	6.62e-05
Zm00001d018821	chr7_6507138	C/A	7	6507138	7.6e-05
Zm00001d018901	chr7_8758672	G/A	7	8758672	0.000151
Zm00001d018903	chr7_8798021	G/A	7	8798021	0.000162
Zm00001d019034	chr7_13647480	A/C	7	13647480	8.05e-06
Zm00001d019040	chr7_13875578	T/C	7	13875578	8.79e-07
Zm00001d019262	chr7_24811934	G/A	7	24811934	9.09e-06
Zm00001d019287	chr7_25849064	C/T	7	25849064	1.57e-05
Zm00001d019568	chr7_43355566	C/T	7	43355566	3.83e-05
Zm00001d020004	chr7_84936441	A/G	7	84936441	8.29e-05
Zm00001d020087	chr7_91011030	G/A	7	91011030	3.42e-05
Zm00001d020086	chr7_91011055	G/C	7	91011055	6.61e-07
Zm00001d020236	chr7_101653462	A/G	7	101653462	5.51e-05
Zm00001d020426	chr7_113233284	T/C	7	113233284	0.000217
Zm00001d020642	chr7_126107670	C/T	7	126107670	0.000109
Zm00001d020669	chr7_127431090	T/C	7	127431090	0.000289
Zm00001d020696	chr7_128802986	G/A	7	128802986	0.000156
Zm00001d020732	chr7_130345834	T/C	7	130345834	7.85e-05
Zm00001d020737	chr7_130746214	A/C	7	130746214	1.93e-05
Zm00001d020903	chr7_136132203	A/C	7	136132203	2.6e-05
Zm00001d021360	chr7_149844823	G/A	7	149844823	2.02e-06
Zm00001d021465	chr7_152796256	A/T	7	152796256	0.000254
Zm00001d021469	chr7_152927060	G/A	7	152927060	4.97e-06
Zm00001d021529	chr7_155184843	C/T	7	155184843	5.14e-06
Zm00001d021598	chr7_157740116	C/A	7	157740116	1.87e-05
Zm00001d021623	chr7_158320867	C/T	7	158320867	0.000282
Zm00001d021685	chr7_160007524	G/A	7	160007524	5.49e-05
Zm00001d021762	chr7_162562980	A/G	7	162562980	1.04e-06
Zm00001d021881	chr7_165332056	T/C	7	165332056	1.33e-05
Zm00001d021931	chr7_166081837	A/C	7	166081837	0.000306
Zm00001d022112	chr7_170522114	T/G	7	170522114	0.00034
Zm00001d022181	chr7_172166300	A/G	7	172166300	5.79e-05
Zm00001d022206	chr7_172850247	T/C	7	172850247	3.31e-06
Zm00001d022237	chr7_173410598	A/G	7	173410598	0.00014
Zm00001d022418	chr7_177229333	G/C	7	177229333	2.3e-06
Zm00001d022531	chr7_179480827	G/A	7	179480827	0.000187
Zm00001d022573	chr7_180145888	C/T	7	180145888	8.94e-05
Zm00001d022602	chr7_180852766	G/A	7	180852766	7.9e-05
Zm00001d008281	chr8_3859984	A/G	8	3859984	7.36e-05
Zm00001d008397	chr8_7207518	C/T	8	7207518	1.04e-05
Zm00001d008499	chr8_10485583	T/C	8	10485583	5.34e-06
Zm00001d008596	chr8_13967721	C/T	8	13967721	0.000126
Zm00001d008596	chr8_14158643	T/C	8	14158643	0.000255
Zm00001d008610	chr8_14451076	C/G	8	14451076	0.000318
Zm00001d008619	chr8_14786466	C/T	8	14786466	0.000115
Zm00001d008634	chr8_15544275	C/G	8	15544275	0.000188
Zm00001d008642	chr8_15546601	C/T	8	15546601	0.000165
Zm00001d008727	chr8_17971168	G/C	8	17971168	0.000203
Zm00001d008731	chr8_17972897	G/C	8	17972897	0.000185
Zm00001d008736	chr8_18458630	T/C	8	18458630	0.000108
Zm00001d008851	chr8_22555989	A/G	8	22555989	8e-05
Zm00001d008916	chr8_25186668	G/A	8	25186668	0.000104
Zm00001d009189	chr8_42152593	T/C	8	42152593	7.48e-05
Zm00001d009373	chr8_60723987	G/A	8	60723987	2.86e-05
Zm00001d009657	chr8_74952538	T/C	8	74952538	0.000181
Zm00001d009774	chr8_80508762	A/G	8	80508762	1.18e-05
Zm00001d009928	chr8_90106434	C/G	8	90106434	5.3e-05
Zm00001d009943	chr8_91381232	C/A	8	91381232	0.000142
Zm00001d010054	chr8_97377124	A/G	8	97377124	5.2e-06
Zm00001d010172	chr8_102870687	A/G	8	102870687	5.42e-06
Zm00001d010240	chr8_105844736	C/T	8	105844736	1.3e-05
Zm00001d010535	chr8_119697953	T/G	8	119697953	5.26e-05
Zm00001d010535	chr8_119699119	T/A	8	119699119	5.26e-05
Zm00001d010538	chr8_119703305	A/G	8	119703305	0.000236
Zm00001d010590	chr8_121128416	C/T	8	121128416	0.000145
Zm00001d011036	chr8_137164206	C/T	8	137164206	0.000127
Zm00001d011086	chr8_138470267	G/T	8	138470267	0.000138
Zm00001d011192	chr8_142513924	A/T	8	142513924	5.3e-05
Zm00001d011210	chr8_143000491	G/C	8	143000491	2.4e-05
Zm00001d011236	chr8_144142415	T/C	8	144142415	0.000295
Zm00001d011349	chr8_147539052	G/C	8	147539052	7.22e-07
Zm00001d011526	chr8_153524389	C/G	8	153524389	0.000323
Zm00001d011596	chr8_155440531	C/T	8	155440531	0.000123
Zm00001d011632	chr8_156790104	A/C	8	156790104	4.72e-05
Zm00001d011649	chr8_157630127	G/A	8	157630127	2.57e-05
Zm00001d011850	chr8_162784038	T/G	8	162784038	6.01e-06
Zm00001d011855	chr8_162949835	G/A	8	162949835	2.77e-06
Zm00001d011965	chr8_165304555	G/C	8	165304555	3.24e-05
Zm00001d012103	chr8_168281550	A/C	8	168281550	0.000338
Zm00001d012197	chr8_169924867	C/T	8	169924867	6.08e-05
Zm00001d012420	chr8_174182979	T/G	8	174182979	0.000277
Zm00001d012561	chr8_176650173	T/C	8	176650173	7.82e-05
Zm00001d012599	chr8_177035591	A/T	8	177035591	0.000268
Zm00001d012599	chr8_177047599	C/T	8	177047599	7.25e-06
Zm00001d012599	chr8_177058146	A/G	8	177058146	0.00026
Zm00001d012607	chr8_177131748	T/A	8	177131748	5.69e-06
Zm00001d044813	chr9_3446175	G/A	9	3446175	0.000105
Zm00001d045153	chr9_14564309	G/T	9	14564309	0.000184
Zm00001d045315	chr9_18788150	C/G	9	18788150	0.000285
Zm00001d045606	chr9_28460730	G/A	9	28460730	6e-06
Zm00001d045911	chr9_47084984	A/G	9	47084984	0.000205
Zm00001d045965	chr9_50421489	G/A	9	50421489	0.000165
Zm00001d046508	chr9_93066558	G/A	9	93066558	3.61e-05
Zm00001d046700	chr9_102857726	G/A	9	102857726	4.96e-06
Zm00001d047218	chr9_122716914	C/A	9	122716914	0.000123
Zm00001d047253	chr9_124183736	T/C	9	124183736	0.000105
Zm00001d047306	chr9_126282109	T/C	9	126282109	8.34e-05
Zm00001d047396	chr9_128703470	C/A	9	128703470	1.02e-05
Zm00001d047463	chr9_130901213	A/G	9	130901213	4.21e-05
Zm00001d047789	chr9_141790136	T/C	9	141790136	0.000288
Zm00001d047951	chr9_146065437	A/T	9	146065437	5.7e-06
Zm00001d047965	chr9_146349046	G/C	9	146349046	1.38e-05
Zm00001d048090	chr9_149824511	A/G	9	149824511	6.88e-05
Zm00001d048090	chr9_149842898	A/G	9	149842898	3.77e-05
Zm00001d048090	chr9_150068141	A/G	9	150068141	0.000312
Zm00001d048149	chr9_150867932	C/A	9	150867932	6.03e-05
Zm00001d048201	chr9_152373918	G/A	9	152373918	0.000191
Zm00001d048204	chr9_152377923	T/C	9	152377923	0.000243
Zm00001d048271	chr9_153587719	T/C	9	153587719	6.73e-05
Zm00001d048292	chr9_154006241	A/G	9	154006241	0.000208
Zm00001d048324	chr9_154502124	G/A	9	154502124	5.82e-06
Zm00001d048368	chr9_155196072	G/A	9	155196072	0.000134
Zm00001d048441	chr9_156582855	C/T	9	156582855	1.16e-06
Zm00001d023223	chr10_846350	T/C	10	846350	0.000149
Zm00001d023278	chr10_2028176	C/A	10	2028176	0.000141
Zm00001d023534	chr10_9084031	G/A	10	9084031	1.94e-09
Zm00001d023652	chr10_13700942	T/A	10	13700942	8.16e-05
Zm00001d023802	chr10_22239171	T/C	10	22239171	8.54e-07
Zm00001d023990	chr10_34693086	T/C	10	34693086	7.16e-05
Zm00001d024048	chr10_39665862	G/A	10	39665862	0.000227
Zm00001d024051	chr10_40113894	G/A	10	40113894	1.86e-05
Zm00001d024281	chr10_61390124	A/G	10	61390124	0.000133
Zm00001d024379	chr10_68165781	A/C	10	68165781	0.000111
Zm00001d024416	chr10_70056994	A/G	10	70056994	3.44e-06
Zm00001d024635	chr10_81355678	T/C	10	81355678	7.59e-05
Zm00001d024952	chr10_96587053	A/C	10	96587053	0.000268
Zm00001d024966	chr10_97216148	A/G	10	97216148	2.55e-07
Zm00001d025340	chr10_114741081	C/G	10	114741081	0.000317
Zm00001d025397	chr10_116910855	A/T	10	116910855	2.53e-06
Zm00001d025401	chr10_117127398	G/A	10	117127398	7.3e-05
Zm00001d025509	chr10_120876831	C/A	10	120876831	4.17e-07
Zm00001d025626	chr10_124513835	G/A	10	124513835	0.000143
Zm00001d025628	chr10_124513835	G/A	10	124513835	2.15e-06
Zm00001d025644	chr10_124860792	C/G	10	124860792	9.88e-07
Zm00001d025640	chr10_124862425	T/C	10	124862425	0.000238
Zm00001d025692	chr10_126529421	G/A	10	126529421	8.83e-05
Zm00001d025923	chr10_133785804	A/G	10	133785804	6.77e-05
Zm00001d026295	chr10_143136774	G/A	10	143136774	6.03e-07
Zm00001d026515	chr10_147460548	T/C	10	147460548	2.71e-05
Zm00001d026543	chr10_147770109	T/C	10	147770109	0.000276
Zm00001d026573	chr10_148204171	C/T	10	148204171	0.000157
Zm00001d026610	chr10_148921058	A/G	10	148921058	0.000196
