# Supplementary material for: Characterization of Proteome Variation During Modern Maize Breeding
Source: Mol Cell Proteomics. 2018 Nov 8;18(2):263–76. doi: 10.1074/mcp.RA118.001021 (PMC6356080; doi:10.1074/mcp.RA118.001021)
Supplement: supplemental Table S1 [file 139955_1_supp_230498_phrhk9.xlsx]

## Sheet: Sheet1
Supplemental Table 9. Protein-specific cis-QTLs at significance threshold Bonferroni P = 0.05.
Uniprot_Accession	Ensembl_GeneID	SNP	Alleles	Chromosome	Site (bp)	P-value (GWAS)	P-value (psQTL)
B6SKS2	Zm00001d027876	chr1_16227629	C/A	1	16227629	8.58e-05	3.29231e-05
A0A096PXL4	Zm00001d027879	chr1_16446665	T/A	1	16446665	8.68e-05	5.0805e-05
C0P7L9	Zm00001d027966	chr1_18514599	C/A	1	18514599	1.91e-06	4.60574e-07
B4FR61	Zm00001d028260	chr1_28171421	C/A	1	28171421	2.15e-06	1.47723e-06
A0A096T550	Zm00001d028562	chr1_39155318	C/G	1	39155318	4.78e-05	9.64695e-05
B6SZ69	Zm00001d028630	chr1_41454662	G/A	1	41454662	1.05e-05	3.49085e-08
B6UGE2	Zm00001d028924	chr1_51727221	G/A	1	51727221	4.97e-05	1.04184e-05
C0PAT3	Zm00001d029065	chr1_56912178	G/A	1	56912178	2.39e-06	8.64587e-05
B8A0E6	Zm00001d029084	chr1_57452550	G/A	1	57452550	8.07e-05	5.67379e-05
B6TYX7	Zm00001d029583	chr1_77814506	T/G	1	77814506	2.06e-06	0.000150955
B4FRM5	Zm00001d030549	chr1_143284552	A/G	1	143284552	0.00019	0.000165772
B6SUW2	Zm00001d031203	chr1_181979305	T/C	1	181979305	7.99e-07	5.20401e-10
B4G072	Zm00001d031209	chr1_182293285	G/A	1	182293285	1.86e-06	5.95871e-07
B6SZ50	Zm00001d031325	chr1_186054794	C/T	1	186054794	5.24e-05	1.2166e-05
B6T1L4	Zm00001d031611	chr1_196151622	T/C	1	196151622	2.16e-07	4.58956e-07
B6STT1	Zm00001d031636	chr1_197047648	G/A	1	197047648	7.2e-06	3.18025e-07
B4F8L8	Zm00001d031969	chr1_208218259	C/A	1	208218259	2.51e-06	5.47619e-05
B6SJN1	Zm00001d032423	chr1_226006165	C/G	1	226006165	0.000124	2.71993e-05
B6TRV0	Zm00001d032531	chr1_229866665	G/A	1	229866665	0.000124	3.66484e-06
B4FSE2	Zm00001d032576	chr1_231050262	G/A	1	231050262	6.11e-06	7.61151e-06
B6STR0	Zm00001d033018	chr1_247107950	G/T	1	247107950	5.08e-05	1.88326e-07
B6SR88	Zm00001d033150	chr1_252138205	C/T	1	252138205	9.45e-06	1.71398e-06
B6TQH7	Zm00001d033317	chr1_258853398	C/A	1	258853398	6.96e-07	1.7718e-11
B6T1Q3	Zm00001d033559	chr1_267108613	T/C	1	267108613	0.000102	1.6123e-05
B6T4A2	Zm00001d033596	chr1_268078856	G/C	1	268078856	0.000114	4.71137e-05
A0A096SW39	Zm00001d033983	chr1_280163934	C/G	1	280163934	5.47e-05	1.19483e-05
B4G0H3	Zm00001d034218	chr1_287000768	T/C	1	287000768	2.04e-07	8.51447e-08
B4FP05	Zm00001d034784	chr1_302252050	A/G	1	302252050	4.16e-07	5.51233e-09
B4FMS7	Zm00001d034795	chr1_302375371	G/A	1	302375371	1.2e-06	9.55405e-11
B4FP05	Zm00001d034784	chr1_302376219	C/A	1	302376219	1.75e-05	7.03319e-07
B4FP05	Zm00001d034784	chr1_302386251	A/C	1	302386251	6.31e-05	1.94234e-05
A0A096QT00	Zm00001d001788	chr2_935699	T/C	2	935699	8.54e-05	8.51148e-05
B4FZG6	Zm00001d001860	chr2_2038428	G/A	2	2038428	0.000175	3.98617e-06
B8A312	Zm00001d001999	chr2_4074151	C/A	2	4074151	7e-05	5.98058e-06
B4FZ35	Zm00001d002240	chr2_8679977	A/G	2	8679977	1.14e-05	8.96755e-05
A0A096T536	Zm00001d002334	chr2_10469902	C/T	2	10469902	0.000172	0.000138097
Q41809	Zm00001d002353	chr2_10606884	C/T	2	10606884	0.000175	9.49026e-07
B6TKH9	Zm00001d002384	chr2_11636035	A/C	2	11636035	3.8e-05	2.97858e-07
B4FRX4	Zm00001d002815	chr2_23484332	G/T	2	23484332	5.1e-08	5.69719e-11
A0A096QNT9	Zm00001d003612	chr2_50116965	G/A	2	50116965	9.25e-07	8.90468e-09
B6T6G1	Zm00001d003896	chr2_65740582	C/T	2	65740582	1.26e-08	1.54505e-09
B6TBZ1	Zm00001d004413	chr2_110217493	G/A	2	110217493	7.14e-07	7.79288e-08
B6SU91	Zm00001d005520	chr2_177063334	C/A	2	177063334	7.43e-06	3.11689e-05
B4F8W6	Zm00001d006309	chr2_204253329	A/C	2	204253329	2.02e-08	9.00282e-09
B6SST9	Zm00001d006439	chr2_208242117	A/C	2	208242117	5.44e-07	6.77301e-06
C4IZS6	Zm00001d006886	chr2_218578293	G/A	2	218578293	2.31e-06	1.30259e-07
A0A096R5D6	Zm00001d007288	chr2_226882722	G/A	2	226882722	8.97e-06	3.37201e-05
B4FF48	Zm00001d007366	chr2_229779390	G/A	2	229779390	3.1e-10	6.27292e-13
B4FFM6	Zm00001d007687	chr2_237251052	A/G	2	237251052	9.71e-05	0.000174844
B4FAQ9	Zm00001d039283	chr3_965796	G/T	3	965796	0.000123	1.25787e-06
B4FAQ9	Zm00001d039283	chr3_1001618	C/A	3	1001618	5.8e-05	0.000131
B6THH7	Zm00001d039370	chr3_2693294	T/C	3	2693294	1e-05	4.72282e-09
B6SHF6	Zm00001d039505	chr3_6095927	T/C	3	6095927	9.84e-07	6.63665e-09
Q41864	Zm00001d041804	chr3_138832088	C/G	3	138832088	5.76e-06	5.34621e-07
B6T2T9	Zm00001d041824	chr3_139356589	C/G	3	139356589	6.45e-05	9.73647e-05
B4FCI9	Zm00001d042022	chr3_147649690	C/G	3	147649690	8.28e-05	6.13792e-05
B4FUZ3	Zm00001d042727	chr3_178252353	C/G	3	178252353	0.000156	0.00011575
A0A096QCR6	Zm00001d043147	chr3_189992937	T/C	3	189992937	2.83e-05	1.73069e-07
B6T5U0	Zm00001d043224	chr3_192368607	A/T	3	192368607	1.02e-05	6.38385e-06
A0A096QQ54	Zm00001d043274	chr3_193860091	T/C	3	193860091	0.000115	2.05368e-05
C0HIK4	Zm00001d044096	chr3_219038517	G/C	3	219038517	2.67e-06	6.29556e-06
B6T5H6	Zm00001d044212	chr3_221943418	C/T	3	221943418	1.25e-05	2.82406e-08
B6SYU0	Zm00001d044246	chr3_222968666	C/T	3	222968666	6.09e-07	6.11339e-05
A0A096QV95	Zm00001d044250	chr3_223046551	T/C	3	223046551	5.47e-05	6.13245e-05
B6T4P9	Zm00001d044288	chr3_224484486	G/T	3	224484486	0.000172	3.29924e-05
C0PFY6	Zm00001d044434	chr3_227917441	G/A	3	227917441	9.22e-06	2.15424e-06
B8QW69	Zm00001d044686	chr3_234930242	C/G	3	234930242	0.000133	6.68606e-05
C0PHR4	Zm00001d049239	chr4_22374035	G/A	4	22374035	3.98e-05	2.05122e-05
K7UR46	Zm00001d049343	chr4_27241288	C/T	4	27241288	6.95e-05	1.20528e-06
Q6VWF2	Zm00001d049541	chr4_33814177	G/A	4	33814177	9.73e-05	1.16745e-08
C0P6X3	Zm00001d049583	chr4_36138220	A/G	4	36138220	7.25e-05	9.88852e-06
B4FUB4	Zm00001d049674	chr4_39642771	A/G	4	39642771	3.65e-11	3.65201e-17
B4FY74	Zm00001d050196	chr4_72786857	C/T	4	72786857	2.31e-06	1.52266e-08
C0P9J6	Zm00001d050339	chr4_82300173	G/A	4	82300173	1.66e-07	3.76199e-05
B4FR32	Zm00001d050428	chr4_87293202	C/G	4	87293202	4.52e-07	1.24988e-06
K7UG66	Zm00001d050889	chr4_128466338	C/A	4	128466338	0.000171	0.000171172
B6SHW0	Zm00001d050921	chr4_131330558	G/A	4	131330558	7.35e-09	1.69783e-12
P93631	Zm00001d051427	chr4_158190319	G/A	4	158190319	0.000177	5.20289e-05
B6U3W9	Zm00001d051453	chr4_159244350	A/G	4	159244350	2.57e-05	5.2997e-06
B6TVL4	Zm00001d051746	chr4_168582083	T/C	4	168582083	0.000108	4.33711e-06
P38562	Zm00001d051804	chr4_170039073	G/A	4	170039073	3.9e-05	3.60103e-05
K7V3X0	Zm00001d053007	chr4_208799653	T/C	4	208799653	2.36e-05	7.7439e-06
B6T7D4	Zm00001d053015	chr4_209053259	A/G	4	209053259	0.000136	4.96969e-05
B6SZB9	Zm00001d053090	chr4_213266586	T/C	4	213266586	2.58e-05	1.98268e-06
K7UR93	Zm00001d053658	chr4_238278400	C/T	4	238278400	7.81e-05	0.000172032
B6SU21	Zm00001d053925	chr4_243690249	A/G	4	243690249	0.000197	2.49263e-06
B4FMP6	Zm00001d053932	chr4_243881848	C/G	4	243881848	7.14e-05	0.00010038
B6SGY5	Zm00001d012824	chr5_929537	T/A	5	929537	1.34e-07	3.16798e-06
B4FMD3	Zm00001d012978	chr5_2624486	T/C	5	2624486	0.000197	1.35188e-05
B4FEE7	Zm00001d012992	chr5_2871248	C/A	5	2871248	0.00011	1.22567e-05
A0A096T9R8	Zm00001d013015	chr5_3166211	A/T	5	3166211	2.73e-05	8.50435e-05
A0A096T9R8	Zm00001d013015	chr5_3293504	C/G	5	3293504	4.88e-05	2.88496e-05
B6T3B4	Zm00001d013526	chr5_13442348	G/A	5	13442348	6.65e-05	7.87487e-07
B6U4A3	Zm00001d013842	chr5_22205849	G/A	5	22205849	1.62e-06	2.05268e-08
B6UF28	Zm00001d015085	chr5_74828277	C/G	5	74828277	9.23e-05	8.45697e-05
B4FDC9	Zm00001d015095	chr5_75274133	C/T	5	75274133	7.26e-05	5.68031e-06
B6TIG4	Zm00001d015168	chr5_78188336	T/A	5	78188336	0.000117	1.87379e-06
Q84JX6	Zm00001d015376	chr5_87054267	A/G	5	87054267	3.17e-07	1.4874e-08
B4FUR6	Zm00001d015378	chr5_87171853	T/G	5	87171853	3.58e-05	1.98967e-05
A0A096PXZ0	Zm00001d016552	chr5_167129122	T/G	5	167129122	0.000152	1.58526e-05
A0A096PU33	Zm00001d016802	chr5_176498302	A/C	5	176498302	7.53e-08	2.28426e-12
B4FAM1	Zm00001d017118	chr5_186167839	G/A	5	186167839	0.00012	2.54881e-05
Q38JE7	Zm00001d017199	chr5_188622139	C/T	5	188622139	5.01e-06	7.82946e-07
B6SRZ0	Zm00001d017621	chr5_201994549	C/T	5	201994549	0.000113	4.16339e-07
A0A096T3M9	Zm00001d017676	chr5_203884609	C/A	5	203884609	2.05e-05	5.59394e-07
A0A096RU98	Zm00001d018192	chr5_216138908	C/A	5	216138908	5.4e-05	0.000112987
B4FNM4	Zm00001d035201	chr6_9612267	C/A	6	9612267	2.23e-11	5.41616e-18
A0A096S0A2	Zm00001d036959	chr6_107400667	C/A	6	107400667	0.000111	0.000120118
B6TGG7	Zm00001d037108	chr6_112475386	G/A	6	112475386	2.22e-06	1.79893e-09
B6T8M6	Zm00001d037725	chr6_135411602	G/A	6	135411602	4.6e-08	1.35637e-10
B4F925	Zm00001d037859	chr6_140002275	T/G	6	140002275	3.4e-07	2.49185e-07
A0A096RDV2	Zm00001d038625	chr6_161167259	C/G	6	161167259	2e-05	2.16937e-06
Q8W0Q2	Zm00001d038841	chr6_165642865	A/G	6	165642865	1.77e-05	5.32785e-05
Q9SPD7	Zm00001d038840	chr6_165732973	A/G	6	165732973	9.52e-05	0.000148493
P19023	Zm00001d038929	chr6_167236778	A/T	6	167236778	1.64e-05	1.55697e-06
B4FZU8	Zm00001d039089	chr6_169783141	C/G	6	169783141	3.64e-05	5.99201e-06
A0A096RJY3	Zm00001d039169	chr6_171663256	G/C	6	171663256	8.95e-05	9.92652e-05
B6TBQ1	Zm00001d039173	chr6_171778787	G/A	6	171778787	0.000175	0.000115887
B6UC77	Zm00001d018629	chr7_1402855	C/T	7	1402855	1.7e-06	1.69567e-05
B4FH44	Zm00001d019034	chr7_13647649	A/T	7	13647649	4.31e-05	8.3671e-05
B4G066	Zm00001d019054	chr7_14303030	G/T	7	14303030	4.76e-05	4.10537e-06
C0P2K4	Zm00001d019130	chr7_18334623	A/C	7	18334623	6.13e-05	4.18542e-06
B7ZZ04	Zm00001d019312	chr7_27242063	G/A	7	27242063	2.61e-05	8.26663e-08
B6TYG2	Zm00001d019926	chr7_76712475	G/A	7	76712475	1.02e-05	8.01523e-05
C0PPJ0	Zm00001d020236	chr7_101648234	T/C	7	101648234	5.21e-05	2.31345e-05
C0P715	Zm00001d020437	chr7_114139563	A/C	7	114139563	8.6e-05	7.8635e-05
A0A096U8U9	Zm00001d020669	chr7_127431029	C/G	7	127431029	6.19e-10	2.59715e-14
B6T2X8	Zm00001d020732	chr7_130481859	A/G	7	130481859	2.22e-05	8.78124e-06
B6SI08	Zm00001d021360	chr7_149842587	T/C	7	149842587	2.51e-07	2.10581e-05
B6U2V4	Zm00001d021518	chr7_154822371	C/T	7	154822371	0.000178	9.88519e-06
B6U1C5	Zm00001d021529	chr7_155092427	C/G	7	155092427	7.04e-06	0.000124312
B6TVT9	Zm00001d021645	chr7_158959741	G/A	7	158959741	5.56e-07	1.37326e-07
A0A096RQA9	Zm00001d021815	chr7_163454511	A/C	7	163454511	0.000133	1.96101e-07
C0PBL7	Zm00001d022112	chr7_170522114	T/G	7	170522114	5.59e-06	1.11098e-05
B6TGR3	Zm00001d022188	chr7_172304437	A/G	7	172304437	0.000184	3.76605e-06
B4FDW3	Zm00001d022544	chr7_179964329	C/G	7	179964329	0.00019	7.53293e-05
B4FL52	Zm00001d008203	chr8_960296	G/A	8	960296	0.000143	3.86485e-05
B4FUC4	Zm00001d009010	chr8_30108623	T/C	8	30108623	3.18e-07	1.34404e-06
B6TKC5	Zm00001d009774	chr8_80508841	G/A	8	80508841	1.23e-09	5.01557e-08
K7VVI6	Zm00001d010321	chr8_109284635	G/A	8	109284635	7.98e-05	3.10736e-07
Q9FQ11	Zm00001d010523	chr8_119147626	T/C	8	119147626	7.15e-06	1.29041e-05
C0P635	Zm00001d011210	chr8_143000577	C/G	8	143000577	3.4e-05	1.58501e-05
B6UCG5	Zm00001d011362	chr8_148436651	C/T	8	148436651	0.000197	5.21702e-06
B6UF43	Zm00001d011392	chr8_149391865	T/C	8	149391865	3.66e-05	8.633e-05
B6SR22	Zm00001d011513	chr8_152937433	C/G	8	152937433	0.000161	8.63853e-06
K7V9K3	Zm00001d011901	chr8_164248176	C/G	8	164248176	8.66e-06	2.07769e-05
B6TYP7	Zm00001d012161	chr8_169185024	G/A	8	169185024	3.11e-07	1.98065e-07
Q30KV7	Zm00001d012561	chr8_176655393	G/C	8	176655393	4.72e-05	1.22321e-08
K7V548	Zm00001d044745	chr9_1021322	A/G	9	1021322	8.85e-06	1.08831e-07
B4FEH1	Zm00001d044813	chr9_3447952	C/G	9	3447952	4.43e-07	7.08189e-09
K7VBB8	Zm00001d045450	chr9_22646536	A/G	9	22646536	6.36e-08	2.47148e-10
K7V7I6	Zm00001d045482	chr9_24091490	T/G	9	24091490	7.81e-06	7.71239e-06
Q6B7Q9	Zm00001d045544	chr9_25755679	C/A	9	25755679	3.87e-06	3.8799e-08
B6SRG5	Zm00001d045539	chr9_25849074	A/C	9	25849074	0.000192	2.6535e-05
Q6B7Q9	Zm00001d045544	chr9_25953327	T/C	9	25953327	7.49e-05	2.89611e-05
B6TKL2	Zm00001d045665	chr9_32287063	C/T	9	32287063	1.02e-06	1.06004e-09
Q43274	Zm00001d045706	chr9_34508328	C/G	9	34508328	5.36e-07	4.29591e-13
B6SRX9	Zm00001d046942	chr9_111969648	A/G	9	111969648	6.43e-07	6.79758e-08
C0P489	Zm00001d047804	chr9_142335227	C/T	9	142335227	2.05e-05	9.17738e-08
B4F9J7	Zm00001d048116	chr9_150403042	G/A	9	150403042	1.14e-05	2.43057e-05
C0P9R6	Zm00001d048292	chr9_153998984	G/A	9	153998984	4.13e-05	3.07163e-05
D1MN58	Zm00001d023529	chr10_8781620	C/G	10	8781620	1.52e-05	6.39608e-07
B6U451	Zm00001d023534	chr10_9079434	T/C	10	9079434	4.44e-06	5.50454e-06
B4FTI5	Zm00001d023559	chr10_10163793	G/C	10	10163793	1.6e-05	4.54523e-05
B6TLW2	Zm00001d023833	chr10_23732707	T/C	10	23732707	5.99e-05	2.68808e-06
K7TFT9	Zm00001d023887	chr10_26416237	C/T	10	26416237	5.95e-09	3.40771e-12
B4FER8	Zm00001d024518	chr10_75761506	G/A	10	75761506	0.000188	1.51961e-05
B4FQK0	Zm00001d024633	chr10_81348364	C/G	10	81348364	8.88e-06	1.82018e-06
B4FP87	Zm00001d025435	chr10_118618265	G/C	10	118618265	7.26e-05	1.45597e-05
B4F9Z6	Zm00001d025509	chr10_120957264	C/T	10	120957264	1.01e-06	4.80336e-11
B6TBJ2	Zm00001d025845	chr10_131473030	C/T	10	131473030	1.9e-05	4.87539e-05
B6SSP4	Zm00001d025848	chr10_131552052	A/G	10	131552052	0.00012	9.31334e-07
C0P4Z5	Zm00001d025893	chr10_133242762	G/C	10	133242762	1.98e-05	3.29776e-07
K7TR02	Zm00001d025923	chr10_133769328	C/T	10	133769328	5.56e-07	1.09642e-06
B6SZZ1	Zm00001d026160	chr10_140066704	A/G	10	140066704	1.21e-08	4.61799e-08
B6T3P5	Zm00001d026501	chr10_147240105	G/C	10	147240105	5.68e-05	1.02323e-06
