# Supplementary material for: Characterization of Proteome Variation During Modern Maize Breeding
Source: Mol Cell Proteomics. 2018 Nov 8;18(2):263–76. doi: 10.1074/mcp.RA118.001021 (PMC6356080; doi:10.1074/mcp.RA118.001021)
Supplement: supplemental Table S1 [file 139955_1_supp_230499_phrhk9.xlsx]

## Sheet: Sheet1
Supplemental Table 10. MRM quantification results.
Uniprot_Accession	Ensembl_GID	268/B73	CML192/B73	GEMS13/B73	BY804/B73	DAN3130/B73	U8112/B73	GEMS14/B73	CML31/B73	CIMBL111/B73	CML470/B73	CML50/B73	Standard Deviation for minor allele	Standard Deviation for major allele
B4FNM4	Zm00001d035201	0.3197 (CC)	0.0178 (AA)	0.4342 (CC)	0.571 (CC)	0.118 (CC)	0.6263 (CC)	0.9933 (CC)	1.0822 (CC)	0.0212 (AA)	0.2131 (CC)	0.0117 (AA)	0.00481352	0.34895
B6SGY5	Zm00001d012824	3.3925 (AA)	1.7755 (TT)	2.4926 (TT)	6.4098 (AA)	6.4713 (AA)	1.7057 (AA)	0.4755 (TT)	0.6989 (TT)	0.6123 (TT)	1.4465 (TT)	0.4449 (TT)	2.35003	0.787922
